# Supplementary material for: Protein subcellular localization prediction of eukaryotes using a knowledge-based approach
Source: BMC Bioinformatics. 2009 Dec 3;10(Suppl 15):S8. doi: 10.1186/1471-2105-10-S15-S8 (PMC2788359; doi:10.1186/1471-2105-10-S15-S8)
Supplement: Additional file 1 — ngLOC dataset. The file contains whole ngLOC dataset, in which the row starts with '>' represents the protein name, the next row represents localization site. The localization site is numbered from 1 to 10, denoting Cytoplasm (CYT), Cytoskeleton (CSK), Endoplasmic Reticulum (END), Extracellular (EXC), Golgi Apparatus (GOL), Lysosome (LYS), Mitochondria (MIT), Nuclear (NUC), Plasma Membrane (PLA), and Perixosome (POX). The ngLOC dataset can be also downloaded via http://bio-cluster.iis.sinica.edu.tw/kbloc/DataSet.htm. [file 1471-2105-10-S15-S8-S1.txt]

>ACT1_ABSGL
1
>ACT2_ABSGL
1
>EF1A_ABSGL
1
>IOVO_ABUPI
4
>OPSD_ABYKO
9
>NXL1_ACAAN
4
>NXLD_ACAAN
4
>NXS1_ACAAN
4
>PA21B_ACAAN
4
>PA22_ACAAN
4
>SOMA_ACABU
4
>ACN1_ACAGO
4
>ACN2_ACAGO
4
>GOME_ACAGO
4
>GLHA_ACALA
4
>GTHB2_ACALA
4
>SOMA_ACALA
4
>ACA1_ACALU
4
>API_ACAVI
4
>FAR1_ACAVI
4
>DIUH_ACHDO
4
>COX2_ACHDO
7
>DIHR_ACHDO
9
>CEP1_ACHFU
4
>B2MG_ACIBE
4
>INS_ACIGU
4
>SOMA1_ACIGU
4
>SOMA2_ACIGU
4
>PRTA_ACIST
8
>PRTB_ACIST
8
>ANF_ACITR
4
>ANFB_ACITR
4
>ANFC_ACITR
4
>ANFV_ACITR
4
>SOML_ACITR
4
>INS_ACOCA
4
>RNAS1_ACOCA
4
>COX2_ACOWI
7
>H2A_ACRFO
8
>H2B_ACRFO
8
>ALO1_ACRLO
4
>ALO2_ACRLO
4
>ALO3_ACRLO
4
>IOVO_ACRVU
4
>ACR1_ACTEQ
4
>ACR1A_ACTEQ
4
>ACR2_ACTEQ
4
>ACR2A_ACTEQ
4
>ACTP1_ACTEQ
4
>ACTP2_ACTEQ
4
>ACTP4_ACTEQ
4
>ACTP5_ACTEQ
4
>EQST_ACTEQ
4
>LWA_ACTEQ
4
>TXAEK_ACTEQ
4
>ACTPA_ACTTE
4
>ACTPC_ACTTE
4
>ACTP1_ACTVL
4
>TX60A_ACTVL
4
>COX2_ADABI
7
>ACT1_AEDAE
1
>AMY1_AEDAE
4
>APY_AEDAE
4
>CECA_AEDAE
4
>D7_AEDAE
4
>DEFA_AEDAE
4
>DEFB_AEDAE
4
>DEFC_AEDAE
4
>FRI_AEDAE
4
>LCK_AEDAE
4
>NPF_AEDAE
4
>PERC_AEDAE
4
>TRY3_AEDAE
4
>TRY5_AEDAE
4
>ASPP_AEDAE
6
>COX2_AEDAE
7
>ECR_AEDAE
8
>AQP_AEDAE
9
>RL8_AEDAL
1
>CECA1_AEDAL
4
>CECB1_AEDAL
4
>CECB2_AEDAL
4
>CECC1_AEDAL
4
>CECC2_AEDAL
4
>ATP6_AEDAL
7
>ATP8_AEDAL
7
>TCPD_AEDTR
1
>IOVO_AEPAR
4
>RNAS1_AEPME
4
>HSP1_AEPRU
8
>RS18_AEQIR
1
>MYS_AEQIR
2
>DEFI_AESCY
4
>IOVO_AFRCO
4
>DEM_AGAAN
4
>DMS1_AGAAN
4
>DMS2_AGAAN
4
>DMS3_AGAAN
4
>DMS4_AGAAN
4
>DMS5_AGAAN
4
>DMS6_AGAAN
4
>G3P1_AGABI
1
>G3P2_AGABI
1
>GLNA_AGABI
1
>PGK_AGABI
1
>PUT2_AGABI
1
>CEL1_AGABI
4
>HYP1_AGABI
4
>HYP3_AGABI
4
>HYP4_AGABI
4
>LAC1_AGABI
4
>LAC2_AGABI
4
>XLNA_AGABI
4
>ATPD_AGABI
7
>HEM1_AGABI
7
>SODM_AGABI
7
>H2A_AGABI
8
>H2B_AGABI
8
>TOG1A_AGEAP
4
>TOG1B_AGEAP
4
>TOG2A_AGEAP
4
>TOG3A_AGEAP
4
>TOG3B_AGEAP
4
>TOG3C_AGEAP
4
>TOG3D_AGEAP
4
>TOG4A_AGEAP
4
>TOG4B_AGEAP
4
>TXMG1_AGEAP
4
>TXMG2_AGEAP
4
>TXMG3_AGEAP
4
>TXMG4_AGEAP
4
>TXMG5_AGEAP
4
>TXMG6_AGEAP
4
>TXAG_AGEOR
4
>MAST_AGEPP
4
>PROTO_AGEPP
4
>ACL3_AGKAC
4
>ACLA_AGKAC
4
>ACLC_AGKAC
4
>PA2A_AGKAC
4
>PA2B_AGKAC
4
>VSP1_AGKAC
4
>VSP2_AGKAC
4
>VSP3_AGKAC
4
>VSP4_AGKAC
4
>PA2_AGKBI
4
>VSP2_AGKBI
4
>PLIA_AGKBL
4
>PLIGA_AGKBL
4
>PLIGB_AGKBL
4
>DISI1_AGKCA
4
>DISI2_AGKCA
4
>PA2A_AGKCA
4
>VSP1_AGKCA
4
>VSP2_AGKCA
4
>PA2M_AGKCL
4
>DISA_AGKCO
4
>DISB_AGKCO
4
>DISI_AGKCO
4
>CRVP_AGKHA
4
>DISI_AGKHA
4
>MMHA_AGKHA
4
>MMHB_AGKHA
4
>PA21B_AGKHA
4
>PA22_AGKHA
4
>VSP1_AGKHA
4
>PA21B_AGKHP
4
>PA22_AGKHP
4
>PA23_AGKHP
4
>VSP1_AGKHP
4
>VSP2_AGKHP
4
>CRVP_AGKPI
4
>DISA_AGKPI
4
>DISB_AGKPI
4
>DISI_AGKPI
4
>PA21_AGKPI
4
>PA2H_AGKPI
4
>DISR_AGKRH
4
>OXLA_AGKRH
4
>PA2A_AGKRH
4
>PA2B_AGKRH
4
>PA2D_AGKRH
4
>PA2E_AGKRH
4
>RHCA_AGKRH
4
>RHCB_AGKRH
4
>VSP1_AGKRH
4
>VSP2_AGKRH
4
>ADO1_AGRDO
4
>HMDH_AGRIP
3
>PBAN_AGRIP
4
>IOVO_AGROC
4
>BDNF_AILFU
4
>GLHA_AILFU
4
>IGF1_AILFU
4
>LSHB_AILFU
4
>NU2M_AILFU
7
>BDNF_AILME
4
>FSHB_AILME
4
>GLHA_AILME
4
>IGF1_AILME
4
>IL4_AILME
4
>LSHB_AILME
4
>PRL_AILME
4
>SOMA_AILME
4
>NU2M_AILME
7
>NXS1_AIPLA
4
>NXS2_AIPLA
4
>NXS3_AIPLA
4
>NXS4_AIPLA
4
>PA2_AIPLA
4
>ACT_AJECA
1
>EF1A_AJECA
1
>NMT_AJECA
1
>CATB_AJECA
4
>CBP1_AJECA
4
>HSP60_AJECA
7
>CHS1_AJECA
9
>CHS2_AJECA
9
>CHS3_AJECA
9
>PMA1_AJECA
9
>CHS1_AJEDE
9
>CHS2_AJEDE
9
>SRY_AKOAZ
8
>RNAS1_AKOJE
4
>ATP6_ALBCO
7
>ATP8_ALBCO
7
>COX1_ALBCO
7
>COX2_ALBCO
7
>NU2M_ALBCO
7
>ATP8_ALBTU
7
>COX1_ALBTU
7
>COX2_ALBTU
7
>RNAS1_ALCAA
4
>MSHR_ALCAA
9
>SRY_ALCAC
8
>IOVO_ALERU
4
>ATP6_ALLAR
7
>DEFI_ALLDI
4
>ATP6_ALLMA
7
>COX1_ALLMA
7
>ADH1_ALLMI
1
>ENOA_ALLMI
1
>GALA_ALLMI
4
>GRP_ALLMI
4
>INS_ALLMI
4
>PAHO_ALLMI
4
>PRL1_ALLMI
4
>PRL2_ALLMI
4
>ATP6_ALLMI
7
>ATP8_ALLMI
7
>COX2_ALLMI
7
>CYC_ALLMI
7
>WT1_ALLMI
8
>OPSD_ALLMI
9
>MSHR_ALLNI
9
>MSHR_ALOCA
9
>ATP8_ALOGU
7
>MSHR_ALOLA
9
>COX2_ALOPA
7
>MSHR_ALOPA
9
>MSHR_ALOPI
9
>ATP8_ALOSA
7
>MSHR_ALOSA
9
>CYB5_ALOSE
3
>B2MG_ALOSE
4
>HSP1_ALOSE
8
>PRM2_ALOSE
8
>CCR5_ALOSE
9
>MSHR_ALOSE
9
>WN10A_ALOVU
4
>WNT1_ALOVU
4
>WNT3A_ALOVU
4
>WNT3B_ALOVU
4
>WNT5A_ALOVU
4
>WNT5B_ALOVU
4
>WNT7A_ALOVU
4
>WNT7B_ALOVU
4
>WNT9_ALOVU
4
>ALTA1_ALTAL
4
>CUTI_ALTBR
4
>ALYT_ALYOB
4
>DODA_AMAMU
1
>G3P_AMAMU
1
>ADA2B_AMBHO
9
>AQP2_AMBHO
9
>FABP1_AMBME
1
>FABP2_AMBME
1
>TCPA_AMBME
1
>WNT1_AMBME
4
>WNT5A_AMBME
4
>WNT5B_AMBME
4
>HXA13_AMBME
8
>HXA5_AMBME
8
>HXA9_AMBME
8
>HXB1_AMBME
8
>EAA1_AMBTI
9
>OPSD_AMBTI
9
>S4A4_AMBTI
9
>GALA_AMICA
4
>GLUC_AMICA
4
>INS_AMICA
4
>PYY_AMICA
4
>SMS1_AMICA
4
>COX1_AMICA
7
>COX2_AMICA
7
>CHSA_AMPQU
9
>SSP1_AMSAL
4
>NU2M_ANAAC
7
>NU2M_ANAAM
7
>GLB1_ANABR
1
>NU2M_ANACA
7
>NU2M_ANAFA
7
>NU2M_ANAFO
7
>NU2M_ANAPE
7
>ADH1_ANAPL
1
>ENOA_ANAPL
1
>MAOX_ANAPL
1
>APOA1_ANAPL
4
>FIBA_ANAPL
4
>FIBB_ANAPL
4
>IFNG_ANAPL
4
>INS_ANAPL
4
>OVOS_ANAPL
4
>SOMA_ANAPL
4
>TRFE_ANAPL
4
>ATP6_ANAPL
7
>ATP8_ANAPL
7
>COX1_ANAPL
7
>COX2_ANAPL
7
>CYC_ANAPL
7
>H1_ANAPL
8
>CBPD_ANAPL
9
>GLRK_ANAPL
9
>29C0_ANCSP
4
>32C7_ANCSP
4
>45C1_ANCSP
4
>KA157_ANDAM
4
>SCX1_ANDAM
4
>SCX2_ANDAM
4
>SCX3_ANDAM
4
>ANDT_ANDAU
4
>BUTH_ANDAU
4
>DEF4_ANDAU
4
>HCY6_ANDAU
4
>KA151_ANDAU
4
>KA154_ANDAU
4
>KAX35_ANDAU
4
>SCX1_ANDAU
4
>SCX2_ANDAU
4
>SCX3_ANDAU
4
>SCX4_ANDAU
4
>SCX6_ANDAU
4
>SCXA_ANDAU
4
>SCXB_ANDAU
4
>SCXL_ANDAU
4
>SIX1_ANDAU
4
>SIX2_ANDAU
4
>SIX4_ANDAU
4
>SIX5_ANDAU
4
>TXA22_ANDAU
4
>TXA25_ANDAU
4
>TXA8_ANDAU
4
>KA153_ANDMA
4
>KAX31_ANDMA
4
>KAX52_ANDMA
4
>KAX81_ANDMA
4
>SCX5_ANDMA
4
>SCX8_ANDMA
4
>SCXP_ANDMA
4
>AETX1_ANEER
4
>AETX2_ANEER
4
>AETX3_ANEER
4
>BDS1_ANESU
4
>BDS2_ANESU
4
>IP52_ANESU
4
>KC1_ANESU
4
>KC2_ANESU
4
>KC3_ANESU
4
>LWA_ANESU
4
>TXA1_ANESU
4
>TXA2_ANESU
4
>TXA3_ANESU
4
>TXA5_ANESU
4
>TXKS_ANESU
4
>GLHA_ANGAN
4
>GTHB2_ANGAN
4
>INS_ANGAN
4
>IPK1_ANGAN
4
>PRL_ANGAN
4
>SOML_ANGAN
4
>TSHB_ANGAN
4
>AT1A1_ANGAN
9
>AT1B1_ANGAN
9
>AT233_ANGAN
9
>OPSD1_ANGAN
9
>OPSD2_ANGAN
9
>AJL1_ANGJA
4
>AJL2_ANGJA
4
>ANF_ANGJA
4
>ANFC_ANGJA
4
>ANFV_ANGJA
4
>CALC_ANGJA
4
>FUCL1_ANGJA
4
>FUCL2_ANGJA
4
>FUCL3_ANGJA
4
>FUCL4_ANGJA
4
>FUCL5_ANGJA
4
>FUCL6_ANGJA
4
>FUCL7_ANGJA
4
>GTHB1_ANGJA
4
>PRL_ANGJA
4
>RGHRL_ANGJA
4
>SOMA_ANGJA
4
>ESR2_ANGJA
8
>ANPRB_ANGJA
9
>CP19A_ANGJA
9
>GLUCL_ANGRO
4
>INS_ANGRO
4
>IOVO_ANHNO
4
>MYSP_ANISI
2
>ANIS1_ANISI
4
>ANIS4_ANISI
4
>NU2M_ANOAL
7
>WHITE_ANOAL
9
>ESR1_ANOCA
8
>OPSB_ANOCA
9
>OPSD_ANOCA
9
>OPSR_ANOCA
9
>DEFA_ANOCP
4
>DEFB_ANOCP
4
>RL8_ANOGA
1
>CBPA1_ANOGA
4
>CECA_ANOGA
4
>DEFI_ANOGA
4
>TRY1_ANOGA
4
>TRY2_ANOGA
4
>TRY3_ANOGA
4
>TRY4_ANOGA
4
>TRY5_ANOGA
4
>TRY6_ANOGA
4
>TRY7_ANOGA
4
>ADT1_ANOGA
7
>ATP6_ANOGA
7
>ATP8_ANOGA
7
>COX1_ANOGA
7
>COX2_ANOGA
7
>NU2M_ANOGA
7
>H2B_ANOGA
8
>WHITE_ANOGA
9
>FABPL_ANOPU
1
>ATP6_ANOQU
7
>ATP8_ANOQU
7
>COX1_ANOQU
7
>COX2_ANOQU
7
>NU2M_ANOQU
7
>AS19_ANOSM
4
>PMTXA_ANOSM
4
>ACES_ANOST
9
>ACTG_ANSAN
1
>LYG_ANSAN
4
>NEU1_ANSAN
4
>NEU2_ANSAN
4
>PAHO_ANSAN
4
>H5_ANSAN
8
>IOVO_ANSIN
4
>IOVO_ANSSE
4
>AXP1_ANTAF
4
>AXP2_ANTAF
4
>FIBA_ANTAM
4
>FIBB_ANTAM
4
>RNAS1_ANTAM
4
>COX2_ANTAM
7
>LEG_ANTCR
1
>LECE_ANTCR
4
>FMR1_ANTEL
4
>FMR2_ANTEL
4
>LWA_ANTEL
4
>TXAC_ANTEL
4
>GLHR_ANTEL
9
>MAST_ANTFM
4
>TXA1_ANTFU
4
>TXA2_ANTFU
4
>VIT_ANTGR
4
>PRT_ANTGR
8
>HSP1_ANTLA
8
>CECB_ANTPE
4
>CECD_ANTPE
4
>HSP1_ANTST
8
>TXAA_ANTXA
4
>TXAB_ANTXA
4
>KAX6C_ANUPH
4
>PHLIP_ANUPH
4
>SCX1_ANUPH
4
>B2MG_AOTAZ
4
>COX41_AOTAZ
7
>B2MG_AOTLE
4
>FKBP5_AOTNA
1
>GLHA_AOTNA
4
>COX2_AOTNI
7
>INVO_AOTTR
1
>ANGI_AOTTR
4
>INS_AOTTR
4
>RNAS6_AOTTR
4
>PRIO_AOTTR
9
>URIC_AOTTR
10
>CHI1_APHAL
4
>MEL_APIDO
4
>MEL_APIFL
4
>COX2_APIFL
7
>COX2_APIKO
7
>ATP6_APILI
7
>ATP8_APILI
7
>COX1_APILI
7
>COX2_APILI
7
>NU2M_APILI
7
>EF1A_APIME
1
>ABAE_APIME
4
>ALL6_APIME
4
>AMCI_APIME
4
>APAM_APIME
4
>APD14_APIME
4
>APD22_APIME
4
>APD73_APIME
4
>BURS2_APIME
4
>DEFI_APIME
4
>LSP_APIME
4
>MCDP_APIME
4
>MEL_APIME
4
>MRJP1_APIME
4
>MRJP2_APIME
4
>MRJP3_APIME
4
>MRJP4_APIME
4
>MRJP5_APIME
4
>PA2_APIME
4
>SECP_APIME
4
>TERT_APIME
4
>CYC_APIME
7
>HME30_APIME
8
>HME60_APIME
8
>MBLK1_APIME
8
>SCR_APIME
8
>OPSB_APIME
9
>OPSD_APIME
9
>OPSUV_APIME
9
>TRYP_APIMS
4
>AGN3_APLBR
4
>ACTM_APLCA
1
>KPC1_APLCA
1
>SENA_APLCA
1
>UCHL_APLCA
1
>GRP78_APLCA
3
>AGN1_APLCA
4
>AGN3_APLCA
4
>AGN5_APLCA
4
>ATT_APLCA
4
>BUCC_APLCA
4
>ELH1_APLCA
4
>ELHA_APLCA
4
>ELHB_APLCA
4
>ELHC_APLCA
4
>ELHL_APLCA
4
>FMR1_APLCA
4
>FMR2_APLCA
4
>FMR4_APLCA
4
>HPOR_APLCA
4
>LUQ1_APLCA
4
>MYOM_APLCA
4
>5HTB1_APLCA
9
>5HTB2_APLCA
9
>KPC2_APLCA
9
>ELH1_APLPA
4
>ELH2_APLPA
4
>AGNX_APLSP
4
>AGNY_APLSP
4
>SCPB_APLSP
4
>SRY_APOAG
8
>SRY_APOFL
8
>COX2_APOSY
7
>ADH1_APTAU
1
>COX1_APTAU
7
>COX2_APTAU
7
>PPK5_APTFU
4
>PVK3_APTFU
4
>SPHE1_APTPA
4
>SPHE2_APTPA
4
>CYC_APTPA
7
>THA_APTPA
8
>TXP1_APTSC
4
>TXP3_APTSC
4
>TXP4_APTSC
4
>TXP6_APTSC
4
>TXP7_APTSC
4
>TXP9_APTSC
4
>SPD1_ARABI
4
>ATP8_ARBLI
7
>BIND_ARBPU
5
>GCY_ARBPU
9
>IOVO_ARBTO
4
>DEFN_ARCDE
4
>SRY_ARCFO
8
>SRY_ARCGZ
8
>PPK5_ARCTE
4
>IOVO_ARGAR
4
>MGP_ARGRE
4
>OSTC_ARGRE
4
>AGH_ARMVU
4
>CHH_ARMVU
4
>VIH_ARMVU
4
>ATP8_ARTJA
7
>PER_ARTRA
4
>EF1A_ARTSA
1
>NU2M_ARTSA
7
>ATC_ARTSF
3
>ATP6_ARTSF
7
>ATP8_ARTSF
7
>COX1_ARTSF
7
>COX2_ARTSF
7
>NU2M_ARTSF
7
>HMEN_ARTSF
8
>TBP_ARTSF
8
>AT1A_ARTSF
9
>AT1B_ARTSF
9
>AT1B1_ARTSF
9
>ACT1_ARTSX
1
>ACT2_ARTSX
1
>ACT3_ARTSX
1
>ACT4_ARTSX
1
>NPF_ARTTR
4
>EF1A_ARXAD
1
>LEU3_ARXAD
1
>THDH_ARXAD
7
>CUTI_ASCRA
4
>GLB2_ASCSU
1
>IFEA_ASCSU
1
>IFEB_ASCSU
1
>API3_ASCSU
4
>FARB_ASCSU
4
>FARP_ASCSU
4
>GLB_ASCSU
4
>ICAA_ASCSU
4
>ICE1_ASCSU
4
>ICE2_ASCSU
4
>ITR1_ASCSU
4
>ITR2_ASCSU
4
>ATP6_ASCSU
7
>COX1_ASCSU
7
>COX2_ASCSU
7
>CYC1_ASCSU
7
>CYC2_ASCSU
7
>MAOM_ASCSU
7
>NU2M_ASCSU
7
>ODPA_ASCSU
7
>ODPB_ASCSU
7
>ODPT_ASCSU
7
>PDK_ASCSU
7
>BRK11_ASCTR
4
>BRK12_ASCTR
4
>SKSP1_ASCTR
4
>SKSP2_ASCTR
4
>SKSP3_ASCTR
4
>SKSP5_ASCTR
4
>ACT_ASHGO
1
>EF1A_ASHGO
1
>GLNA_ASHGO
1
>GLYC_ASHGO
1
>HSP75_ASHGO
1
>LEU3_ASHGO
1
>ALG10_ASHGO
3
>SC61A_ASHGO
3
>ATP6_ASHGO
7
>ATP8_ASHGO
7
>ATPD_ASHGO
7
>ATPO_ASHGO
7
>COX1_ASHGO
7
>COX10_ASHGO
7
>COX2_ASHGO
7
>DHSB_ASHGO
7
>GLYM_ASHGO
7
>RMAR_ASHGO
7
>FYV7_ASHGO
8
>H2A1_ASHGO
8
>H2A2_ASHGO
8
>H2B2_ASHGO
8
>ATP8L_ASHGO
9
>FRE8_ASHGO
9
>ACEA_ASHGO
10
>ASPG_ASOTA
4
>GUN_ASPAC
4
>CREA_ASPAC
8
>ATP6_ASPAM
7
>ATP8_ASPAM
7
>PEPA_ASPAW
4
>PHYA_ASPAW
4
>RNC2_ASPCL
4
>INU2_ASPFI
4
>PPA_ASPFI
4
>ADH1_ASPFL
1
>ORYZ_ASPFL
4
>AFLR_ASPFL
8
>URIC_ASPFL
10
>NMT_ASPFU
1
>RL3_ASPFU
1
>ALG10_ASPFU
3
>ALL2_ASPFU
4
>DPP5_ASPFU
4
>ORYZ_ASPFU
4
>PEPF_ASPFU
4
>PHYA_ASPFU
4
>RODL_ASPFU
4
>SODM_ASPFU
7
>CHSC_ASPFU
9
>CHSD_ASPFU
9
>CHSG_ASPFU
9
>AFP_ASPGI
4
>RNAS_ASPGI
4
>SODC_ASPJA
1
>XYN3_ASPKA
4
>XYNA_ASPKA
4
>G3P_ASPNG
1
>LEU3A_ASPNG
1
>LEU3B_ASPNG
1
>SRP54_ASPNG
1
>AXHA_ASPNG
4
>FAEA_ASPNG
4
>FAEB_ASPNG
4
>GOX_ASPNG
4
>IPUA_ASPNG
4
>MANBA_ASPNG
4
>PEP1_ASPNG
4
>PEPA_ASPNG
4
>PHOA_ASPNG
4
>PHYA_ASPNG
4
>CYC_ASPNG
7
>IDHP_ASPNG
7
>NUBM_ASPNG
7
>OTC_ASPNG
7
>AREA_ASPNG
8
>CREA_ASPNG
8
>H2A_ASPNG
8
>XLNR_ASPNG
8
>CHS1_ASPNG
9
>CHS2_ASPNG
9
>EF1A_ASPOR
1
>AORSN_ASPOR
4
>CUTI1_ASPOR
4
>DPP5_ASPOR
4
>EXG_ASPOR
4
>ORYZ_ASPOR
4
>PEPA_ASPOR
4
>PHYA_ASPOR
4
>AMDR_ASPOR
8
>AREA_ASPOR
8
>CREA_ASPOR
8
>RNA1_ASPPL
4
>RNMG_ASPRE
4
>PEPA_ASPSA
4
>CRVP_ASPSC
4
>CXH32_ASPSC
4
>CXH48_ASPSC
4
>NXL1_ASPSC
4
>PA22_ASPSC
4
>HMDH_ASPTE
3
>PHYA_ASPTE
4
>OTC_ASPTE
7
>AGUA_ASPTU
4
>AXHA_ASPTU
4
>FAEA_ASPTU
4
>PGLRX_ASPTU
4
>OPSB_ASTFA
9
>OPSD_ASTFA
9
>OPSG1_ASTFA
9
>OPSG2_ASTFA
9
>OPSG3_ASTFA
9
>OPSR_ASTFA
9
>CBPB_ASTFL
4
>CHH_ASTFL
4
>TRYP_ASTFL
4
>ATP6_ASTPE
7
>ATP8_ASTPE
7
>COX1_ASTPE
7
>COX2_ASTPE
7
>NU2M_ASTPE
7
>H2B_ASTPE
8
>CMAH_ASTRU
1
>CYC_ASTRU
7
>H2A_ASTRU
8
>H2B_ASTRU
8
>NXL1_ASTST
4
>NXL2_ASTST
4
>MYC_ASTVU
8
>COX81_ATEBE
7
>COX82_ATEBE
7
>CCR5_ATEGE
9
>PRIO_ATEGE
9
>B2MG_ATEPA
4
>MSHR_ATEPA
9
>PRIO_ATEPA
9
>CYC_ATESP
7
>OPSD_ATHBO
9
>BTX_ATRBI
4
>SRTD_ATREN
4
>SRTX_ATREN
4
>TOT2A_ATRIL
4
>TOT2B_ATRIL
4
>ACTS_ATRMM
1
>PA2H_ATRNM
4
>TOT1A_ATRRO
4
>TXDT1_ATRRO
4
>EF1A_AURPU
1
>CRVP1_AUSSU
4
>CRVP2_AUSSU
4
>PA2_AUSSU
4
>PA2S_AUSSU
4
>PA2T_AUSSU
4
>PA2U_AUSSU
4
>PA2V_AUSSU
4
>RNAS1_AXIPR
4
>RNBR_AXIPR
4
>SRY_AXIPR
8
>IOVO_AYTAM
4
>ATP8_AYTAM
7
>BCTX1_BABCE
4
>ACT1_BACDO
1
>ACT2_BACDO
1
>ACT3_BACDO
1
>ACT5_BACDO
1
>GLHA_BALAC
4
>LSHB_BALAC
4
>RELX_BALAC
4
>RNAS1_BALAC
4
>SRY_BALAC
8
>GPR9_BALAM
9
>INS_BALBO
4
>PRL_BALBO
4
>SOMA_BALBO
4
>RELX_BALED
4
>ATP6_BALMU
7
>ATP8_BALMU
7
>COX1_BALMU
7
>COX2_BALMU
7
>NU2M_BALMU
7
>SRY_BALMU
8
>IOVO_BALPA
4
>CASK_BALPH
4
>NEU2_BALPH
4
>ATP6_BALPH
7
>ATP8_BALPH
7
>COX1_BALPH
7
>COX2_BALPH
7
>NU2M_BALPH
7
>SRY_BALPH
8
>IOVO_BAMTH
4
>PVK1_BANRO
4
>B2MG_BARIN
4
>PMTXB_BATMC
4
>OPSD_BATMU
9
>OPSD_BATNI
9
>INS1_BATSP
4
>INS2_BATSP
4
>HSP1_BETPE
8
>ACTC_BIOAL
1
>ACTC_BIOGL
1
>DERM_BIOGL
4
>LE01_BIOGL
4
>LE04_BIOGL
4
>LE05_BIOGL
4
>LE06_BIOGL
4
>ACTC_BIOOB
1
>ACTC_BIOPF
1
>ACTC_BIOTE
1
>RNAS1_BISBI
4
>COX2_BISBI
7
>SRY_BISBI
8
>CY24B_BISBI
9
>NCKX1_BISBI
9
>CASK_BISBO
4
>FIBA_BISBO
4
>FIBB_BISBO
4
>OSTC_BISPR
4
>CYT_BITAR
4
>DISI_BITAR
4
>LECG_BITAR
4
>PA2_BITCA
4
>PA2_BITGA
4
>VEGFA_BITGA
4
>PA22_BITNA
4
>DPP3_BLACR
9
>CP4C1_BLADI
3
>HTF_BLADI
4
>TRF_BLADI
4
>PPK5_BLADU
4
>PVK1_BLADU
4
>MPPA_BLAEM
7
>PPIA_BLAGE
1
>HMDH_BLAGE
3
>COX1_BLAGE
7
>PPK6_BLAOR
4
>MYSP_BLOTA
2
>G3P_BOLED
1
>ACT1_BOMMO
1
>ACT2_BOMMO
1
>ACT3_BOMMO
1
>EF1A_BOMMO
1
>A1AT_BOMMO
4
>ACH1_BOMMO
4
>ACH2_BOMMO
4
>ATT_BOMMO
4
>BXA1_BOMMO
4
>BXA2_BOMMO
4
>BXA3_BOMMO
4
>BXA4_BOMMO
4
>BXA5_BOMMO
4
>BXA6_BOMMO
4
>BXA7_BOMMO
4
>BXA8_BOMMO
4
>BXA9_BOMMO
4
>BXB1_BOMMO
4
>BXB10_BOMMO
4
>BXB11_BOMMO
4
>BXB12_BOMMO
4
>BXB2_BOMMO
4
>BXB3_BOMMO
4
>BXB4_BOMMO
4
>BXB5_BOMMO
4
>BXB6_BOMMO
4
>BXB7_BOMMO
4
>BXB8_BOMMO
4
>BXB9_BOMMO
4
>BXC1_BOMMO
4
>BXC2_BOMMO
4
>BXD1_BOMMO
4
>BXE1_BOMMO
4
>BXF1_BOMMO
4
>BXG1_BOMMO
4
>CEC4_BOMMO
4
>CECA_BOMMO
4
>CECB_BOMMO
4
>CECD_BOMMO
4
>CECE_BOMMO
4
>CHHL_BOMMO
4
>ECLH_BOMMO
4
>FIBL_BOMMO
4
>FPIF_BOMMO
4
>JHBP_BOMMO
4
>LEB1_BOMMO
4
>LEB3_BOMMO
4
>LEB4_BOMMO
4
>LP1_BOMMO
4
>LP2_BOMMO
4
>LP3_BOMMO
4
>LP4_BOMMO
4
>LP5_BOMMO
4
>MOR1_BOMMO
4
>MOR2_BOMMO
4
>PBAN_BOMMO
4
>PRP1_BOMMO
4
>PRP2_BOMMO
4
>PTSP_BOMMO
4
>SERI1_BOMMO
4
>SI25_BOMMO
4
>SSP1_BOMMO
4
>SSP2_BOMMO
4
>VIT_BOMMO
4
>WNT1_BOMMO
4
>ATP8_BOMMO
7
>ECR_BOMMO
8
>GATB_BOMMO
8
>HR38_BOMMO
8
>PCNA_BOMMO
8
>SGF1_BOMMO
8
>SGF3_BOMMO
8
>TBP_BOMMO
8
>USP_BOMMO
8
>5HTR_BOMMO
9
>OAR_BOMMO
9
>TREA_BOMMO
9
>KNL1A_BOMMX
4
>KNL1B_BOMMX
4
>KNL1C_BOMMX
4
>KNL2_BOMMX
4
>M1015_BOMMX
4
>M10H3_BOMMX
4
>M1111_BOMMX
4
>M11H1_BOMMX
4
>M1H1_BOMMX
4
>M1H12_BOMMX
4
>M2H1_BOMMX
4
>M2H81_BOMMX
4
>M2H82_BOMMX
4
>M3111_BOMMX
4
>M3112_BOMMX
4
>M3113_BOMMX
4
>M3H14_BOMMX
4
>M3H15_BOMMX
4
>M3H16_BOMMX
4
>M3H2_BOMMX
4
>M3H31_BOMMX
4
>M3H32_BOMMX
4
>M3H33_BOMMX
4
>M3H5_BOMMX
4
>M3H91_BOMMX
4
>M3H92_BOMMX
4
>M4H31_BOMMX
4
>M4H32_BOMMX
4
>M4H33_BOMMX
4
>M4H34_BOMMX
4
>M4H35_BOMMX
4
>M4H36_BOMMX
4
>M4H37_BOMMX
4
>M5H41_BOMMX
4
>M5H42_BOMMX
4
>M5H43_BOMMX
4
>M6H10_BOMMX
4
>M6HV_BOMMX
4
>M7H1_BOMMX
4
>M7H13_BOMMX
4
>M7H6_BOMMX
4
>M8H7_BOMMX
4
>M9H3_BOMMX
4
>MAXSA_BOMMX
4
>MAXSB_BOMMX
4
>MAXSD_BOMMX
4
>MHT_BOMMX
4
>MHU_BOMMX
4
>MYH11_BOMMX
4
>MYH16_BOMMX
4
>MYHV1_BOMMX
4
>MYHV2_BOMMX
4
>MYHW_BOMMX
4
>MZHV_BOMMX
4
>BMNL1_BOMOR
4
>BMNL2_BOMOR
4
>BMNL3_BOMOR
4
>BMNL4_BOMOR
4
>BOMB_BOMOR
4
>GRP_BOMOR
4
>KNL1_BOMOR
4
>KNL2_BOMOR
4
>BRS4_BOMOR
9
>ABAE_BOMPA
4
>APID_BOMPA
4
>DEFI_BOMPA
4
>PA2_BOMTE
4
>BMN_BOMVA
4
>BMNH1_BOMVA
4
>BMNH4_BOMVA
4
>BMNH5_BOMVA
4
>BMNL1_BOMVA
4
>BMNL2_BOMVA
4
>BOMB_BOMVA
4
>BOML1_BOMVA
4
>BOML2_BOMVA
4
>BV8_BOMVA
4
>KNL1_BOMVA
4
>KNL2_BOMVA
4
>TY13_BOMVA
4
>IOVO_BONUM
4
>MYSP_BOOMI
2
>BMTI2_BOOMI
4
>BMTI3_BOOMI
4
>BMTI4_BOOMI
4
>BMTI6_BOOMI
4
>BMTIA_BOOMI
4
>BMTID_BOOMI
4
>CRPTI_BOOMI
4
>5NTD_BOOMI
9
>COX2_BOSGA
7
>SRY_BOSGF
8
>SRY_BOSJA
8
>LALBA_BOSMU
4
>SOMA_BOSMU
4
>COX2_BOSMU
7
>SRY_BOSMU
8
>RNAS1_BOSTR
4
>COX2_BOSTR
7
>BAP1_BOTAS
4
>BASPA_BOTAS
4
>MIP_BOTAS
4
>PA21B_BOTAS
4
>PA22_BOTAS
4
>PA24_BOTAS
4
>DISI_BOTAT
4
>VSPA_BOTAT
4
>ACT_BOTCI
1
>CREA_BOTCI
8
>H2A_BOTCI
8
>CHS1_BOTCI
9
>DISI_BOTCO
4
>TXVE_BOTER
4
>PA22_BOTIN
4
>TXVE_BOTIN
4
>BOTA_BOTJA
4
>BOTB_BOTJA
4
>BOTR_BOTJA
4
>DISI_BOTJA
4
>HRJ_BOTJA
4
>PA21B_BOTJA
4
>THBI_BOTJA
4
>TXVE_BOTJA
4
>VSP1_BOTJA
4
>VSP2_BOTJA
4
>VSP3_BOTJA
4
>VSPA_BOTJA
4
>LECG_BOTJR
4
>NGFV_BOTJR
4
>PA21B_BOTJR
4
>PA2H_BOTJR
4
>VVP2_BOTJR
4
>PA21B_BOTMO
4
>PA22_BOTMO
4
>VVP1_BOTMO
4
>PA21B_BOTPI
4
>PA22_BOTPI
4
>PA23_BOTPI
4
>PA2H_BOTSC
4
>NXL1_BOUAN
4
>NXS1_BOUAN
4
>NXS1_BOUCH
4
>1433B_BOVIN
1
>1433F_BOVIN
1
>1433G_BOVIN
1
>1433Z_BOVIN
1
>AATC_BOVIN
1
>ACPH_BOVIN
1
>ACTB_BOVIN
1
>ACTG_BOVIN
1
>ACTS_BOVIN
1
>ADO_BOVIN
1
>AL1A1_BOVIN
1
>ALDR_BOVIN
1
>AMPL_BOVIN
1
>ARP19_BOVIN
1
>CAH2_BOVIN
1
>CAN3_BOVIN
1
>CHMP3_BOVIN
1
>CLCA_BOVIN
1
>CLCB_BOVIN
1
>CLH_BOVIN
1
>COA1_BOVIN
1
>CRAL_BOVIN
1
>CYTA_BOVIN
1
>CYTB_BOVIN
1
>CYTX_BOVIN
1
>DESM_BOVIN
1
>FABPB_BOVIN
1
>FABPE_BOVIN
1
>FABPL_BOVIN
1
>FKB1A_BOVIN
1
>FKB1B_BOVIN
1
>G3P_BOVIN
1
>GCYA1_BOVIN
1
>GCYB1_BOVIN
1
>GDIB_BOVIN
1
>GDIR_BOVIN
1
>GDIS_BOVIN
1
>GLRX1_BOVIN
1
>GPX1_BOVIN
1
>HINT1_BOVIN
1
>IMPA1_BOVIN
1
>IPPD_BOVIN
1
>IPYR_BOVIN
1
>KAD1_BOVIN
1
>KC1A_BOVIN
1
>KC1B_BOVIN
1
>KC1G3_BOVIN
1
>LDHA_BOVIN
1
>LOX12_BOVIN
1
>MIF_BOVIN
1
>MX1_BOVIN
1
>NCF1_BOVIN
1
>NCF2_BOVIN
1
>NMT1_BOVIN
1
>PA1B3_BOVIN
1
>PAFA2_BOVIN
1
>PDE1B_BOVIN
1
>PEBP1_BOVIN
1
>PGFS1_BOVIN
1
>PGFS2_BOVIN
1
>PIMT_BOVIN
1
>PPAC_BOVIN
1
>PPCE_BOVIN
1
>PPCT_BOVIN
1
>PPID_BOVIN
1
>QOR_BOVIN
1
>RASA1_BOVIN
1
>RET1_BOVIN
1
>RL3_BOVIN
1
>RSSA_BOVIN
1
>SCRN1_BOVIN
1
>SODC_BOVIN
1
>ST1A1_BOVIN
1
>ST1E1_BOVIN
1
>STXB1_BOVIN
1
>SYNJ1_BOVIN
1
>SYUB_BOVIN
1
>THTPA_BOVIN
1
>TYB9_BOVIN
1
>UBC1_BOVIN
1
>UCHL1_BOVIN
1
>UGPA2_BOVIN
1
>VMAT2_BOVIN
1
>CALI_BOVIN
2
>CAPZB_BOVIN
2
>CYL1_BOVIN
2
>CYLC2_BOVIN
2
>LTBP2_BOVIN
2
>ASPH_BOVIN
3
>CACB1_BOVIN
3
>CP21A_BOVIN
3
>CP2AX_BOVIN
3
>CP2DE_BOVIN
3
>CP2E1_BOVIN
3
>CP3AS_BOVIN
3
>CRTC1_BOVIN
3
>CRTC2_BOVIN
3
>CYB5_BOVIN
3
>DGAT1_BOVIN
3
>DHI2_BOVIN
3
>ERG24_BOVIN
3
>ERP29_BOVIN
3
>PGH1_BOVIN
3
>PGH2_BOVIN
3
>PLOD1_BOVIN
3
>PPIB_BOVIN
3
>PTGIS_BOVIN
3
>SPC18_BOVIN
3
>UPK3A_BOVIN
3
>A1AT_BOVIN
4
>A2AP_BOVIN
4
>A2MG_BOVIN
4
>ADML_BOVIN
4
>ALBU_BOVIN
4
>ALL2_BOVIN
4
>AMBP_BOVIN
4
>AMD_BOVIN
4
>AMELX_BOVIN
4
>AMELY_BOVIN
4
>ANF_BOVIN
4
>ANFB_BOVIN
4
>ANFC_BOVIN
4
>ANG1_BOVIN
4
>ANGP1_BOVIN
4
>ANGP2_BOVIN
4
>ANT3_BOVIN
4
>AOCX_BOVIN
4
>APEL_BOVIN
4
>APOA1_BOVIN
4
>APOA2_BOVIN
4
>APOC2_BOVIN
4
>APOC3_BOVIN
4
>APOE_BOVIN
4
>APOH_BOVIN
4
>B2MG_BOVIN
4
>BCTN1_BOVIN
4
>BCTN5_BOVIN
4
>BCTN7_BOVIN
4
>BD01_BOVIN
4
>BD03_BOVIN
4
>BD04_BOVIN
4
>BD05_BOVIN
4
>BD06_BOVIN
4
>BD07_BOVIN
4
>BD08_BOVIN
4
>BD09_BOVIN
4
>BD10_BOVIN
4
>BD11_BOVIN
4
>BD13_BOVIN
4
>BDC7_BOVIN
4
>BDNF_BOVIN
4
>BGH3_BOVIN
4
>BMA27_BOVIN
4
>BMA28_BOVIN
4
>BMA34_BOVIN
4
>BMP3_BOVIN
4
>BPT1_BOVIN
4
>BPT2_BOVIN
4
>C1QA_BOVIN
4
>CAC3_BOVIN
4
>CAH6_BOVIN
4
>CALC_BOVIN
4
>CAS1_BOVIN
4
>CAS2_BOVIN
4
>CASB_BOVIN
4
>CASK_BOVIN
4
>CBPA1_BOVIN
4
>CBPB1_BOVIN
4
>CBPE_BOVIN
4
>CCL11_BOVIN
4
>CCL3_BOVIN
4
>CCL5_BOVIN
4
>CFAH_BOVIN
4
>CH3L1_BOVIN
4
>CHAD_BOVIN
4
>CHIA_BOVIN
4
>CL43_BOVIN
4
>CL46_BOVIN
4
>CMGA_BOVIN
4
>CO9_BOVIN
4
>COMP_BOVIN
4
>CRF_BOVIN
4
>CSF2_BOVIN
4
>CSF3_BOVIN
4
>CSH1_BOVIN
4
>CSH2_BOVIN
4
>CSPG2_BOVIN
4
>CTRA_BOVIN
4
>CTRB_BOVIN
4
>CY561_BOVIN
4
>DERM_BOVIN
4
>DNAS1_BOVIN
4
>EAP_BOVIN
4
>EDN1_BOVIN
4
>EDN2_BOVIN
4
>ELA1_BOVIN
4
>ELA2A_BOVIN
4
>ELN_BOVIN
4
>EPO_BOVIN
4
>FA12_BOVIN
4
>FA9_BOVIN
4
>FETUA_BOVIN
4
>FIBA_BOVIN
4
>FIBB_BOVIN
4
>FIBG_BOVIN
4
>FINC_BOVIN
4
>FMOD_BOVIN
4
>FSHB_BOVIN
4
>FST_BOVIN
4
>GALA_BOVIN
4
>GAST_BOVIN
4
>GDF8_BOVIN
4
>GIP_BOVIN
4
>GLHA_BOVIN
4
>GLUC_BOVIN
4
>GLYL_BOVIN
4
>GPX3_BOVIN
4
>GROA_BOVIN
4
>GROB_BOVIN
4
>GROG_BOVIN
4
>GRP_BOVIN
4
>HRG_BOVIN
4
>IAC1_BOVIN
4
>IAC2_BOVIN
4
>IAPP_BOVIN
4
>IBP1_BOVIN
4
>IBP2_BOVIN
4
>IBP3_BOVIN
4
>IBP4_BOVIN
4
>IBP6_BOVIN
4
>IBPC_BOVIN
4
>IBPS_BOVIN
4
>IFNA1_BOVIN
4
>IFNAA_BOVIN
4
>IFNAB_BOVIN
4
>IFNAC_BOVIN
4
>IFNAD_BOVIN
4
>IFNAF_BOVIN
4
>IFNAG_BOVIN
4
>IFNAH_BOVIN
4
>IFNB1_BOVIN
4
>IFNB2_BOVIN
4
>IFNB3_BOVIN
4
>IFNG_BOVIN
4
>IFNT1_BOVIN
4
>IFNT2_BOVIN
4
>IFNT3_BOVIN
4
>IFNW1_BOVIN
4
>IGF1_BOVIN
4
>IGF2_BOVIN
4
>IL10_BOVIN
4
>IL12A_BOVIN
4
>IL12B_BOVIN
4
>IL13_BOVIN
4
>IL15_BOVIN
4
>IL18_BOVIN
4
>IL1A_BOVIN
4
>IL1B_BOVIN
4
>IL1RA_BOVIN
4
>IL2_BOVIN
4
>IL21_BOVIN
4
>IL3_BOVIN
4
>IL4_BOVIN
4
>IL5_BOVIN
4
>IL6_BOVIN
4
>IL7_BOVIN
4
>IL8_BOVIN
4
>INDC_BOVIN
4
>INHA_BOVIN
4
>INHBA_BOVIN
4
>INS_BOVIN
4
>IPK1_BOVIN
4
>IPSP_BOVIN
4
>KERA_BOVIN
4
>KNG1_BOVIN
4
>KNG2_BOVIN
4
>LACB_BOVIN
4
>LALBA_BOVIN
4
>LAP_BOVIN
4
>LEAP2_BOVIN
4
>LECT2_BOVIN
4
>LGEN_BOVIN
4
>LIF_BOVIN
4
>LIPG_BOVIN
4
>LSHB_BOVIN
4
>LYOX_BOVIN
4
>MFAP2_BOVIN
4
>MFAP5_BOVIN
4
>MGP_BOVIN
4
>MIA_BOVIN
4
>MIS_BOVIN
4
>MMP20_BOVIN
4
>MOTI_BOVIN
4
>MUCS_BOVIN
4
>NEU1_BOVIN
4
>NEU2_BOVIN
4
>NEUT_BOVIN
4
>NEUY_BOVIN
4
>NGF_BOVIN
4
>NPB_BOVIN
4
>NPC2_BOVIN
4
>NPFF_BOVIN
4
>OBP_BOVIN
4
>ONCM_BOVIN
4
>OSTC_BOVIN
4
>OSTK_BOVIN
4
>OSTP_BOVIN
4
>OVGP1_BOVIN
4
>OX26_BOVIN
4
>PA21B_BOVIN
4
>PAFA_BOVIN
4
>PAG1_BOVIN
4
>PAG2_BOVIN
4
>PAHO_BOVIN
4
>PAI1_BOVIN
4
>PDYN_BOVIN
4
>PEDF_BOVIN
4
>PENK_BOVIN
4
>PEPA_BOVIN
4
>PERL_BOVIN
4
>PGRP_BOVIN
4
>PGS1_BOVIN
4
>PGS2_BOVIN
4
>PLF4_BOVIN
4
>PLMN_BOVIN
4
>PNOC_BOVIN
4
>PRELP_BOVIN
4
>PRL_BOVIN
4
>PROS_BOVIN
4
>PROZ_BOVIN
4
>PRP1_BOVIN
4
>PRP2_BOVIN
4
>PRP3_BOVIN
4
>PRP4_BOVIN
4
>PRRP_BOVIN
4
>PSPB_BOVIN
4
>PSPC_BOVIN
4
>PTHY_BOVIN
4
>PTN_BOVIN
4
>PTPRN_BOVIN
4
>PYY_BOVIN
4
>REG1_BOVIN
4
>RETBP_BOVIN
4
>RFRP_BOVIN
4
>RNAS1_BOVIN
4
>RNAS4_BOVIN
4
>RNBR_BOVIN
4
>RNS_BOVIN
4
>SCG1_BOVIN
4
>SCG2_BOVIN
4
>SCYB6_BOVIN
4
>SFP1_BOVIN
4
>SFP3_BOVIN
4
>SFP4_BOVIN
4
>SFTPD_BOVIN
4
>SIAL_BOVIN
4
>SLIB_BOVIN
4
>SMS_BOVIN
4
>SOMA_BOVIN
4
>SPAD1_BOVIN
4
>SPP24_BOVIN
4
>SSPO_BOVIN
4
>TAP_BOVIN
4
>TCO2_BOVIN
4
>TFPI2_BOVIN
4
>TGFB1_BOVIN
4
>THBG_BOVIN
4
>THRB_BOVIN
4
>THYG_BOVIN
4
>TIMP1_BOVIN
4
>TIMP2_BOVIN
4
>TIMP3_BOVIN
4
>TIMP4_BOVIN
4
>TKDP1_BOVIN
4
>TKN1_BOVIN
4
>TKNK_BOVIN
4
>TPA_BOVIN
4
>TRFE_BOVIN
4
>TRFL_BOVIN
4
>TRY1_BOVIN
4
>TRY2_BOVIN
4
>TSHB_BOVIN
4
>TTHY_BOVIN
4
>TUFT1_BOVIN
4
>UTER_BOVIN
4
>VIP_BOVIN
4
>VTDB_BOVIN
4
>WC11_BOVIN
4
>Z13_BOVIN
4
>FUT3_BOVIN
5
>GBRL2_BOVIN
5
>GCNT1_BOVIN
5
>GGTA1_BOVIN
5
>CATB_BOVIN
6
>CATD_BOVIN
6
>CATL_BOVIN
6
>CATS_BOVIN
6
>DIAC_BOVIN
6
>MA2B1_BOVIN
6
>MANBA_BOVIN
6
>MPRD_BOVIN
6
>MPRI_BOVIN
6
>PPT1_BOVIN
6
>SAP_BOVIN
6
>68MP_BOVIN
7
>AATM_BOVIN
7
>ACADV_BOVIN
7
>ACON_BOVIN
7
>ACPM_BOVIN
7
>ADRO_BOVIN
7
>ADT1_BOVIN
7
>ADT3_BOVIN
7
>ADX_BOVIN
7
>ALDH2_BOVIN
7
>AOFA_BOVIN
7
>AOFB_BOVIN
7
>AT5F1_BOVIN
7
>AT5G1_BOVIN
7
>AT5G2_BOVIN
7
>ATIF1_BOVIN
7
>ATP5E_BOVIN
7
>ATP5S_BOVIN
7
>ATP6_BOVIN
7
>ATP8_BOVIN
7
>ATPA1_BOVIN
7
>ATPB_BOVIN
7
>ATPD_BOVIN
7
>ATPG_BOVIN
7
>ATPO_BOVIN
7
>BDH_BOVIN
7
>C11B1_BOVIN
7
>C560_BOVIN
7
>COX1_BOVIN
7
>COX3_BOVIN
7
>COX41_BOVIN
7
>COX5A_BOVIN
7
>COX5B_BOVIN
7
>COX6C_BOVIN
7
>COX7B_BOVIN
7
>COX7C_BOVIN
7
>COX81_BOVIN
7
>COX82_BOVIN
7
>CP11A_BOVIN
7
>CX6A1_BOVIN
7
>CX6A2_BOVIN
7
>CX6B1_BOVIN
7
>CX7A1_BOVIN
7
>CX7A2_BOVIN
7
>CY1_BOVIN
7
>CYC_BOVIN
7
>DHE3_BOVIN
7
>DHSA_BOVIN
7
>DHSD_BOVIN
7
>ECHB_BOVIN
7
>EFTS_BOVIN
7
>EFTU_BOVIN
7
>FMT_BOVIN
7
>GCSH_BOVIN
7
>GCST_BOVIN
7
>HCD2_BOVIN
7
>HEMH_BOVIN
7
>HMGCL_BOVIN
7
>HXK1_BOVIN
7
>IDH3A_BOVIN
7
>IDH3B_BOVIN
7
>IDHP_BOVIN
7
>IF2M_BOVIN
7
>KAD2_BOVIN
7
>KAD3_BOVIN
7
>LIPB_BOVIN
7
>M2OM_BOVIN
7
>MMSA_BOVIN
7
>MPCP_BOVIN
7
>N4BM_BOVIN
7
>NDUA1_BOVIN
7
>NDUA2_BOVIN
7
>NDUA3_BOVIN
7
>NDUA4_BOVIN
7
>NDUA5_BOVIN
7
>NDUA6_BOVIN
7
>NDUA7_BOVIN
7
>NDUA8_BOVIN
7
>NDUA9_BOVIN
7
>NDUAA_BOVIN
7
>NDUAC_BOVIN
7
>NDUB1_BOVIN
7
>NDUB2_BOVIN
7
>NDUB3_BOVIN
7
>NDUB4_BOVIN
7
>NDUB5_BOVIN
7
>NDUB6_BOVIN
7
>NDUB7_BOVIN
7
>NDUB8_BOVIN
7
>NDUB9_BOVIN
7
>NDUBA_BOVIN
7
>NIKM_BOVIN
7
>NIPM_BOVIN
7
>NU2M_BOVIN
7
>NUAM_BOVIN
7
>NUBM_BOVIN
7
>NUCG_BOVIN
7
>NUCM_BOVIN
7
>NUGM_BOVIN
7
>NUHM_BOVIN
7
>NUMM_BOVIN
7
>NUOM_BOVIN
7
>NUYM_BOVIN
7
>ODB2_BOVIN
7
>ODBA_BOVIN
7
>ODBB_BOVIN
7
>ODPB_BOVIN
7
>ODPX_BOVIN
7
>PDP1_BOVIN
7
>PPIF_BOVIN
7
>PRDX3_BOVIN
7
>RM12_BOVIN
7
>RM43_BOVIN
7
>RM45_BOVIN
7
>RM49_BOVIN
7
>RT06_BOVIN
7
>RT10_BOVIN
7
>RT11_BOVIN
7
>RT15_BOVIN
7
>RT16_BOVIN
7
>RT17_BOVIN
7
>RT18A_BOVIN
7
>RT18B_BOVIN
7
>RT18C_BOVIN
7
>RT21_BOVIN
7
>RT22_BOVIN
7
>RT25_BOVIN
7
>RT28_BOVIN
7
>RT29_BOVIN
7
>RT30_BOVIN
7
>RT31_BOVIN
7
>RT32_BOVIN
7
>RT33_BOVIN
7
>RT34_BOVIN
7
>RT35_BOVIN
7
>RT36_BOVIN
7
>SODM_BOVIN
7
>STAR_BOVIN
7
>SYSM_BOVIN
7
>THIOM_BOVIN
7
>THTR_BOVIN
7
>TRXR2_BOVIN
7
>TXTP_BOVIN
7
>UCP1_BOVIN
7
>UCR10_BOVIN
7
>UCR11_BOVIN
7
>UCR6_BOVIN
7
>UCRH_BOVIN
7
>UCRI_BOVIN
7
>UCRQ_BOVIN
7
>UQCR1_BOVIN
7
>UQCR2_BOVIN
7
>VDAC3_BOVIN
7
>ANX11_BOVIN
8
>APEX1_BOVIN
8
>CEBPA_BOVIN
8
>CEBPB_BOVIN
8
>CENPA_BOVIN
8
>COT2_BOVIN
8
>CPSF1_BOVIN
8
>CPSF3_BOVIN
8
>CREB2_BOVIN
8
>DBP_BOVIN
8
>DPOD1_BOVIN
8
>DPOD2_BOVIN
8
>DPOD3_BOVIN
8
>DPOLB_BOVIN
8
>ESR1_BOVIN
8
>ESR2_BOVIN
8
>FKBP3_BOVIN
8
>FOS_BOVIN
8
>FUS_BOVIN
8
>H11_BOVIN
8
>H2A1_BOVIN
8
>H2B1_BOVIN
8
>H4_BOVIN
8
>HMGB1_BOVIN
8
>HMGN1_BOVIN
8
>HMGN2_BOVIN
8
>HSP1_BOVIN
8
>HXB7_BOVIN
8
>MSX1_BOVIN
8
>MYB_BOVIN
8
>MYF5_BOVIN
8
>PAPOA_BOVIN
8
>PARP1_BOVIN
8
>PIT1_BOVIN
8
>PPARG_BOVIN
8
>PRM2_BOVIN
8
>PTMA_BOVIN
8
>SMC3_BOVIN
8
>SRY_BOVIN
8
>STF1_BOVIN
8
>STP1_BOVIN
8
>STP2_BOVIN
8
>TDT_BOVIN
8
>TTP_BOVIN
8
>ZFX_BOVIN
8
>5NTD_BOVIN
9
>AA1R_BOVIN
9
>AAAT_BOVIN
9
>ABCG2_BOVIN
9
>ACHA_BOVIN
9
>ACHA3_BOVIN
9
>ACHA7_BOVIN
9
>ACHB_BOVIN
9
>ACHD_BOVIN
9
>ACHE_BOVIN
9
>ACHG_BOVIN
9
>ACM2_BOVIN
9
>ACM3_BOVIN
9
>ACM4_BOVIN
9
>ACTHR_BOVIN
9
>ACVR1_BOVIN
9
>ADA1A_BOVIN
9
>ADA2A_BOVIN
9
>ADAM2_BOVIN
9
>ADCY1_BOVIN
9
>ADCY7_BOVIN
9
>ADRB2_BOVIN
9
>ADRB3_BOVIN
9
>AGTR1_BOVIN
9
>AKAP5_BOVIN
9
>AMPN_BOVIN
9
>ANPRB_BOVIN
9
>ANPRC_BOVIN
9
>ANXA2_BOVIN
9
>AQP1_BOVIN
9
>AQP2_BOVIN
9
>AQP4_BOVIN
9
>AT1B2_BOVIN
9
>AT1B3_BOVIN
9
>AT8A1_BOVIN
9
>AVR2A_BOVIN
9
>AVR2B_BOVIN
9
>BASP_BOVIN
9
>BLVR_BOVIN
9
>BT1A1_BOVIN
9
>CADH2_BOVIN
9
>CADH3_BOVIN
9
>CAH4_BOVIN
9
>CASR_BOVIN
9
>CCRL1_BOVIN
9
>CD28_BOVIN
9
>CD36_BOVIN
9
>CD3D_BOVIN
9
>CD3E_BOVIN
9
>CD3G_BOVIN
9
>CD44_BOVIN
9
>CD5_BOVIN
9
>CD79A_BOVIN
9
>CD8A_BOVIN
9
>CD9_BOVIN
9
>CD97_BOVIN
9
>CFTR_BOVIN
9
>CLCN7_BOVIN
9
>CLD11_BOVIN
9
>CLD16_BOVIN
9
>CN37_BOVIN
9
>CNGA1_BOVIN
9
>CNGA2_BOVIN
9
>CNGA3_BOVIN
9
>CNGB1_BOVIN
9
>CNTN1_BOVIN
9
>CP19A_BOVIN
9
>CXA1_BOVIN
9
>CXA3_BOVIN
9
>CXA9_BOVIN
9
>CXB1_BOVIN
9
>CXCR2_BOVIN
9
>CXCR4_BOVIN
9
>CY24B_BOVIN
9
>DRD1_BOVIN
9
>DRD2_BOVIN
9
>DRD5_BOVIN
9
>DSC1_BOVIN
9
>DSC2_BOVIN
9
>DSC3_BOVIN
9
>DUFFY_BOVIN
9
>EAA1_BOVIN
9
>EAA3_BOVIN
9
>ECE1_BOVIN
9
>ECE2_BOVIN
9
>EDG1_BOVIN
9
>EDG2_BOVIN
9
>EDNRA_BOVIN
9
>EDNRB_BOVIN
9
>EPCR_BOVIN
9
>ERD21_BOVIN
9
>FCGR2_BOVIN
9
>FSHR_BOVIN
9
>GASR_BOVIN
9
>GBRA1_BOVIN
9
>GBRA2_BOVIN
9
>GBRA3_BOVIN
9
>GBRA4_BOVIN
9
>GBRB1_BOVIN
9
>GBRG2_BOVIN
9
>GLRA1_BOVIN
9
>GLRB_BOVIN
9
>GNRHR_BOVIN
9
>GTR2_BOVIN
9
>GTR3_BOVIN
9
>GTR5_BOVIN
9
>GUC1A_BOVIN
9
>GUC2D_BOVIN
9
>GUC2F_BOVIN
9
>HA1A_BOVIN
9
>HA1B_BOVIN
9
>HRH1_BOVIN
9
>I12R2_BOVIN
9
>ICAM1_BOVIN
9
>ICAM3_BOVIN
9
>IGF1R_BOVIN
9
>IL2RA_BOVIN
9
>IL2RG_BOVIN
9
>INAR1_BOVIN
9
>INAR2_BOVIN
9
>IRK12_BOVIN
9
>IRK2_BOVIN
9
>ITA2_BOVIN
9
>ITA5_BOVIN
9
>ITAV_BOVIN
9
>ITB1_BOVIN
9
>ITB2_BOVIN
9
>KCMB1_BOVIN
9
>KCNA4_BOVIN
9
>KCND1_BOVIN
9
>KCNH1_BOVIN
9
>KCNQ3_BOVIN
9
>KCP3_BOVIN
9
>KIT_BOVIN
9
>LCTN_BOVIN
9
>LDLR_BOVIN
9
>LIPL_BOVIN
9
>LMIP_BOVIN
9
>LPHN1_BOVIN
9
>LPHN2_BOVIN
9
>LPHN3_BOVIN
9
>LSHR_BOVIN
9
>LYAM1_BOVIN
9
>LYAM2_BOVIN
9
>LYAM3_BOVIN
9
>MBP_BOVIN
9
>MC4R_BOVIN
9
>MC5R_BOVIN
9
>MIP_BOVIN
9
>MOG_BOVIN
9
>MSHR_BOVIN
9
>MSRE_BOVIN
9
>MTR1A_BOVIN
9
>MYP0_BOVIN
9
>MYPR_BOVIN
9
>NAC1_BOVIN
9
>NCAM1_BOVIN
9
>NCKX1_BOVIN
9
>NEUM_BOVIN
9
>NK2R_BOVIN
9
>NMUR2_BOVIN
9
>NPBW1_BOVIN
9
>NPBW2_BOVIN
9
>NPT2B_BOVIN
9
>NPY2R_BOVIN
9
>OPRM_BOVIN
9
>OPSB_BOVIN
9
>OPSD_BOVIN
9
>OXYR_BOVIN
9
>P2RY1_BOVIN
9
>P2RY2_BOVIN
9
>PACR_BOVIN
9
>PDE6B_BOVIN
9
>PE2R3_BOVIN
9
>PECA1_BOVIN
9
>PF2R_BOVIN
9
>PI2R_BOVIN
9
>PKR1_BOVIN
9
>PKR2_BOVIN
9
>PLA2R_BOVIN
9
>PPBI_BOVIN
9
>PPBT_BOVIN
9
>PRIO1_BOVIN
9
>PRIO2_BOVIN
9
>PRLHR_BOVIN
9
>PRLR_BOVIN
9
>PTAFR_BOVIN
9
>RAGE_BOVIN
9
>RAP1A_BOVIN
9
>RDH1_BOVIN
9
>RDS_BOVIN
9
>RGR_BOVIN
9
>RGS20_BOVIN
9
>RK_BOVIN
9
>ROM1_BOVIN
9
>S4A4_BOVIN
9
>S6A15_BOVIN
9
>S6A17_BOVIN
9
>SC5A3_BOVIN
9
>SC6A2_BOVIN
9
>SC6A3_BOVIN
9
>SC6A4_BOVIN
9
>SC6A6_BOVIN
9
>SC6A8_BOVIN
9
>SC6A9_BOVIN
9
>SHPS1_BOVIN
9
>SL9A1_BOVIN
9
>SNAA_BOVIN
9
>SNAG_BOVIN
9
>SSR2_BOVIN
9
>STX1A_BOVIN
9
>SYPH_BOVIN
9
>TA2R_BOVIN
9
>TENS1_BOVIN
9
>TF_BOVIN
9
>THAS_BOVIN
9
>TIE1_BOVIN
9
>TIE2_BOVIN
9
>TNR1A_BOVIN
9
>TNR5_BOVIN
9
>TNR6_BOVIN
9
>TRBM_BOVIN
9
>TRFR_BOVIN
9
>TSHR_BOVIN
9
>UPAR_BOVIN
9
>UPK1A_BOVIN
9
>UPK1B_BOVIN
9
>UR2R_BOVIN
9
>V2R_BOVIN
9
>VATB1_BOVIN
9
>VPP1_BOVIN
9
>VPP2_BOVIN
9
>CATA_BOVIN
10
>OXDD_BOVIN
10
>PAHX_BOVIN
10
>XDH_BOVIN
10
>B2MG_BRAAR
4
>ACTC_BRABE
1
>ACTM_BRABE
1
>RS18_BRABE
1
>TWIST_BRABE
8
>IOVO_BRACA
4
>ILP_BRACL
4
>ACTC_BRAFL
1
>ACTM_BRAFL
1
>ATP6_BRAFL
7
>ATP8_BRAFL
7
>NU2M_BRAFL
7
>SODM_BRAFL
7
>HOX3_BRAFL
8
>COX2_BRAHY
7
>ACTC_BRALA
1
>ACTM_BRALA
1
>CAVP_BRALA
1
>IFE_BRALA
1
>ATP6_BRALA
7
>ATP8_BRALA
7
>COX2_BRALA
7
>NU2M_BRALA
7
>ACTB1_BRARE
1
>ASC_BRARE
1
>DACT1_BRARE
1
>DAZL_BRARE
1
>DCUP_BRARE
1
>DND1_BRARE
1
>EF1A_BRARE
1
>HS90A_BRARE
1
>HS90B_BRARE
1
>RIR1_BRARE
1
>RIR2_BRARE
1
>RL8_BRARE
1
>RS18_BRARE
1
>SND1_BRARE
1
>ST1S1_BRARE
1
>ST1S3_BRARE
1
>ST2S2_BRARE
1
>CP26A_BRARE
3
>APOA1_BRARE
4
>APOEB_BRARE
4
>B2MG_BRARE
4
>EPD_BRARE
4
>FBLN1_BRARE
4
>HEPC1_BRARE
4
>HEPC2_BRARE
4
>IBP2_BRARE
4
>INS_BRARE
4
>NEUY_BRARE
4
>NOGG1_BRARE
4
>NOGG2_BRARE
4
>NOGG3_BRARE
4
>NPC2_BRARE
4
>NT7_BRARE
4
>OSTC_BRARE
4
>PYY_BRARE
4
>SELPA_BRARE
4
>TRH_BRARE
4
>UTS2B_BRARE
4
>WIF1_BRARE
4
>WN10A_BRARE
4
>WNT1_BRARE
4
>WNT11_BRARE
4
>WNT2_BRARE
4
>WNT4A_BRARE
4
>WNT5B_BRARE
4
>WNT8A_BRARE
4
>WNT8B_BRARE
4
>ATP6_BRARE
7
>ATP8_BRARE
7
>COX1_BRARE
7
>COX2_BRARE
7
>HEM0_BRARE
7
>MFRN1_BRARE
7
>NU2M_BRARE
7
>UCP2_BRARE
7
>BRAC_BRARE
8
>EGR1_BRARE
8
>EGR2B_BRARE
8
>ESR1_BRARE
8
>FOXA2_BRARE
8
>FOXH1_BRARE
8
>GATA3_BRARE
8
>GSC_BRARE
8
>H2AV_BRARE
8
>HME1A_BRARE
8
>HME2A_BRARE
8
>HME2B_BRARE
8
>HXA2B_BRARE
8
>HXB1B_BRARE
8
>HXB2A_BRARE
8
>HXB3A_BRARE
8
>HXB4A_BRARE
8
>HXB5A_BRARE
8
>HXB5B_BRARE
8
>HXB6A_BRARE
8
>HXC5A_BRARE
8
>HXD3A_BRARE
8
>HXD4A_BRARE
8
>HXDAA_BRARE
8
>HXDCA_BRARE
8
>HXDDA_BRARE
8
>ISL1_BRARE
8
>ISL2_BRARE
8
>ISL3_BRARE
8
>MAX_BRARE
8
>MSXA_BRARE
8
>MSXB_BRARE
8
>MSXC_BRARE
8
>MSXD_BRARE
8
>MXI1_BRARE
8
>MYC_BRARE
8
>MYCN_BRARE
8
>MYOD1_BRARE
8
>NRF1_BRARE
8
>PAX2A_BRARE
8
>PAX6_BRARE
8
>PESC_BRARE
8
>PITX2_BRARE
8
>PO4F3_BRARE
8
>PO5F1_BRARE
8
>POU1_BRARE
8
>POU12_BRARE
8
>POU23_BRARE
8
>POU47_BRARE
8
>POU50_BRARE
8
>POUC_BRARE
8
>RAG1_BRARE
8
>RAG2_BRARE
8
>RARG_BRARE
8
>RARG2_BRARE
8
>RXRA_BRARE
8
>RXRAB_BRARE
8
>RXRB_BRARE
8
>RXRD_BRARE
8
>SOX1A_BRARE
8
>SOX1B_BRARE
8
>SOX3_BRARE
8
>SPT5H_BRARE
8
>SX19A_BRARE
8
>SX19B_BRARE
8
>T7L1A_BRARE
8
>THA1_BRARE
8
>THB_BRARE
8
>AA2DA_BRARE
9
>AA2DB_BRARE
9
>ACHA_BRARE
9
>ADA2A_BRARE
9
>ADA2B_BRARE
9
>ADA2C_BRARE
9
>C19AA_BRARE
9
>CD166_BRARE
9
>CLDX_BRARE
9
>CLDY_BRARE
9
>CLDZ_BRARE
9
>CX32_BRARE
9
>CXA1_BRARE
9
>CXA7_BRARE
9
>DLG4_BRARE
9
>EDG1_BRARE
9
>EDG5_BRARE
9
>EFNB2_BRARE
9
>EPA4A_BRARE
9
>EPHA3_BRARE
9
>EPHB3_BRARE
9
>GLRA1_BRARE
9
>I17RD_BRARE
9
>L1CA1_BRARE
9
>L1CA2_BRARE
9
>MPP5_BRARE
9
>MR1A1_BRARE
9
>MR1A2_BRARE
9
>MR1B1_BRARE
9
>MR1B2_BRARE
9
>MTR1C_BRARE
9
>NOTC1_BRARE
9
>NRP1A_BRARE
9
>OP1S1_BRARE
9
>OP1S2_BRARE
9
>OPSD_BRARE
9
>OPSG1_BRARE
9
>OPSG2_BRARE
9
>OPSG3_BRARE
9
>OPSG4_BRARE
9
>OPSR1_BRARE
9
>OPSR2_BRARE
9
>PGES2_BRARE
9
>PTC1_BRARE
9
>S39A1_BRARE
9
>SEM4E_BRARE
9
>TIE1_BRARE
9
>TIE2_BRARE
9
>VACHT_BRARE
9
>TXP5_BRASM
4
>COX2_BREAN
7
>COX2_BRECS
7
>COX2_BRENA
7
>ACT_BRUMA
1
>G3P_BRUMA
1
>MYSP_BRUMA
2
>GPXC_BRUMA
4
>MIFH_BRUMA
4
>SODC_BRUPA
1
>SODE_BRUPA
4
>CASB_BUBBU
4
>CASK_BUBBU
4
>CH3L1_BUBBU
4
>FIBA_BUBBU
4
>FIBB_BUBBU
4
>GLHA_BUBBU
4
>IL12B_BUBBU
4
>IL15_BUBBU
4
>IL2_BUBBU
4
>IL4_BUBBU
4
>IL6_BUBBU
4
>LACB_BUBBU
4
>LALBA_BUBBU
4
>RNAS1_BUBBU
4
>SOMA_BUBBU
4
>TRFL_BUBBU
4
>SRY_BUBBU
8
>COX2_BUBDE
7
>TF3A_BUFAM
8
>FABPL_BUFAR
1
>H2A_BUFBG
8
>OPSD_BUFBU
9
>NEUM_BUFJA
4
>NEUV_BUFJA
4
>PRL_BUFJA
4
>PRT1_BUFJA
8
>PRT2_BUFJA
8
>LIPO_BUFMA
4
>NEUT_BUFMA
4
>SOMA_BUFMA
4
>AT12A_BUFMA
9
>AT1A1_BUFMA
9
>AT1B1_BUFMA
9
>AT1B2_BUFMA
9
>AT1B3_BUFMA
9
>MTR_BUFMA
9
>OPSD_BUFMA
9
>BCIN_BUNCA
4
>BUCA_BUNCA
4
>CADO_BUNCA
4
>CRVP_BUNCA
4
>NXC1_BUNCA
4
>NXC2_BUNCA
4
>NXLA_BUNCA
4
>PA21A_BUNCA
4
>TX11B_BUNCA
4
>TX12B_BUNCA
4
>TX2B_BUNCA
4
>PA2K_BUNCE
4
>TXC3_BUNCI
4
>TXCAN_BUNCN
4
>TXGRX_BUNCN
4
>ACES_BUNFA
4
>IVB1_BUNFA
4
>NXS1_BUNFA
4
>NXS2_BUNFA
4
>PA26_BUNFA
4
>PA2A_BUNFA
4
>PA2B_BUNFA
4
>PA2D_BUNFA
4
>PA2H_BUNFA
4
>PA2N_BUNFA
4
>PA2X_BUNFA
4
>NXL2_BUNFL
4
>TXBGK_BUNGR
4
>MRGX2_BUNHO
9
>CXH_BUNMU
4
>IVB1_BUNMU
4
>IVB2_BUNMU
4
>NGFV_BUNMU
4
>NXL1_BUNMU
4
>NXL1V_BUNMU
4
>NXL4_BUNMU
4
>NXL5_BUNMU
4
>NXL6_BUNMU
4
>NXLB1_BUNMU
4
>NXLH_BUNMU
4
>NXLH2_BUNMU
4
>NXLH5_BUNMU
4
>NXLH6_BUNMU
4
>NXLHI_BUNMU
4
>NXLR1_BUNMU
4
>NXLW_BUNMU
4
>NXLX_BUNMU
4
>NXSH_BUNMU
4
>NXSH1_BUNMU
4
>NXSH4_BUNMU
4
>PA20_BUNMU
4
>PA21B_BUNMU
4
>PA22_BUNMU
4
>PA23_BUNMU
4
>PA24_BUNMU
4
>TXML_BUNMU
4
>GLB_BUSCA
1
>SIX2_BUTAR
4
>COX1_BUTBU
7
>KGX21_BUTEU
4
>SCX1_BUTEU
4
>SCX2_BUTEU
4
>SCX3_BUTEU
4
>SCX4_BUTEU
4
>SCX5_BUTEU
4
>SCX9_BUTEU
4
>SCXA_BUTEU
4
>SCXE_BUTEU
4
>SCXS_BUTEU
4
>SCBT1_BUTJU
4
>SCBT2_BUTJU
4
>SIX2_BUTJU
4
>SIXE_BUTJU
4
>KAX39_BUTOC
4
>KAX95_BUTOC
4
>LVP1A_BUTOC
4
>LVP1B_BUTOC
4
>SCX1_BUTOC
4
>SCX2_BUTOC
4
>SCX3_BUTOC
4
>SCX8_BUTOC
4
>SCX9_BUTOC
4
>SCXB_BUTOC
4
>SCXE_BUTOC
4
>SIX1_BUTOC
4
>SIX2_BUTOC
4
>SIX5_BUTOC
4
>SIX6_BUTOC
4
>SCX3_BUTOM
4
>SCX4_BUTOM
4
>SCXA_BUTOM
4
>SCXB_BUTOM
4
>SCXC_BUTOM
4
>SCXD_BUTOM
4
>SCXE_BUTOM
4
>SCXI_BUTOM
4
>BS10_BUTSI
4
>KAX38_BUTSI
4
>SCX1_BUTSI
4
>SCX2_BUTSI
4
>SCX28_BUTSI
4
>SCXL_BUTSI
4
>SIX1_BUTSI
4
>SIX2_BUTSI
4
>SIX3_BUTSI
4
>SIX4_BUTSI
4
>B2MG_CACME
4
>G3P2_CAEBR
1
>G3P3_CAEBR
1
>RL3_CAEBR
1
>EST1_CAEBR
3
>HSP7C_CAEBR
3
>ATP6_CAEBR
7
>COX2_CAEBR
7
>NU2M_CAEBR
7
>LIN14_CAEBR
8
>MEC3_CAEBR
8
>MYOD1_CAEBR
8
>RPB1_CAEBR
8
>TCB1_CAEBR
8
>TCB2_CAEBR
8
>TRA1_CAEBR
8
>U2AF2_CAEBR
8
>GCP2_CAEBR
9
>MEC4_CAEBR
9
>TRA2_CAEBR
9
>ACOC_CAEEL
1
>ACT1_CAEEL
1
>ACT2_CAEEL
1
>ACT4_CAEEL
1
>BCAT_CAEEL
1
>BRE3_CAEEL
1
>CATA2_CAEEL
1
>CGH1_CAEEL
1
>CYP5_CAEEL
1
>DIM1_CAEEL
1
>DYHC_CAEEL
1
>EF1A_CAEEL
1
>EF2_CAEEL
1
>ERI1_CAEEL
1
>FBF1_CAEEL
1
>G3P1_CAEEL
1
>G3P2_CAEEL
1
>G3P3_CAEEL
1
>G3P4_CAEEL
1
>HSP90_CAEEL
1
>IF4E1_CAEEL
1
>IFA1_CAEEL
1
>IFA3_CAEEL
1
>IFB2_CAEEL
1
>IFC2_CAEEL
1
>IMA1_CAEEL
1
>IMA2_CAEEL
1
>JIP_CAEEL
1
>KAPR_CAEEL
1
>LET99_CAEEL
1
>NCL1_CAEEL
1
>NSF_CAEEL
1
>PAR3_CAEEL
1
>PAR6_CAEEL
1
>PARV_CAEEL
1
>PGK_CAEEL
1
>PGL1_CAEEL
1
>PIMT_CAEEL
1
>PMK2_CAEEL
1
>RIC19_CAEEL
1
>RL3_CAEEL
1
>SARM1_CAEEL
1
>SMG1_CAEEL
1
>SODC_CAEEL
1
>SPE11_CAEEL
1
>SRP14_CAEEL
1
>SRP72_CAEEL
1
>SYIC_CAEEL
1
>TCPA_CAEEL
1
>TCPB_CAEEL
1
>TCPD_CAEEL
1
>TCPE_CAEEL
1
>UNC33_CAEEL
1
>UNC47_CAEEL
1
>CLS2_CAEEL
2
>GPR1_CAEEL
2
>GPR2_CAEEL
2
>IFA2_CAEEL
2
>LIN5_CAEEL
2
>MEI1_CAEEL
2
>MEI2_CAEEL
2
>MYO1_CAEEL
2
>MYO2_CAEEL
2
>MYO3_CAEEL
2
>MYO4_CAEEL
2
>MYSP_CAEEL
2
>PLK1_CAEEL
2
>SAS4_CAEEL
2
>SPD2_CAEEL
2
>SPD5_CAEEL
2
>ZYG1_CAEEL
2
>CRTC_CAEEL
3
>EST1_CAEEL
3
>HSP7C_CAEEL
3
>HSP7D_CAEEL
3
>P4HA1_CAEEL
3
>P4HA2_CAEEL
3
>PDI2_CAEEL
3
>TORS_CAEEL
3
>ASM1_CAEEL
4
>ASM2_CAEEL
4
>CDC42_CAEEL
4
>CUT1_CAEEL
4
>CUT2_CAEEL
4
>DIG1_CAEEL
4
>FABP1_CAEEL
4
>FABP2_CAEEL
4
>FABP3_CAEEL
4
>FARP_CAEEL
4
>FLP13_CAEEL
4
>FLP18_CAEEL
4
>HER1_CAEEL
4
>MOM2_CAEEL
4
>NAS37_CAEEL
4
>PAK1_CAEEL
4
>RAC1_CAEEL
4
>SPRC_CAEEL
4
>UNC52_CAEEL
4
>UP04_CAEEL
4
>VIT1_CAEEL
4
>VIT2_CAEEL
4
>VIT3_CAEEL
4
>VIT4_CAEEL
4
>VIT5_CAEEL
4
>VIT6_CAEEL
4
>WNT1_CAEEL
4
>WNT2_CAEEL
4
>AP1M_CAEEL
5
>FUCT1_CAEEL
5
>LIN10_CAEEL
5
>SEL9_CAEEL
5
>SQV7_CAEEL
5
>SRF3_CAEEL
5
>ATP5E_CAEEL
7
>ATP6_CAEEL
7
>ATPA_CAEEL
7
>ATPB_CAEEL
7
>ATPD_CAEEL
7
>CED4_CAEEL
7
>CED9_CAEEL
7
>CH60_CAEEL
7
>COX1_CAEEL
7
>COX2_CAEEL
7
>COX5A_CAEEL
7
>CYC_CAEEL
7
>HSP7F_CAEEL
7
>MPCP_CAEEL
7
>NDUB7_CAEEL
7
>NU2M_CAEEL
7
>NUCG_CAEEL
7
>NUMM_CAEEL
7
>PHB1_CAEEL
7
>PHB2_CAEEL
7
>SODM1_CAEEL
7
>SODM2_CAEEL
7
>TIM9B_CAEEL
7
>ATR_CAEEL
8
>ATRX_CAEEL
8
>BRE1_CAEEL
8
>CCNB3_CAEEL
8
>CCNE_CAEEL
8
>CDK9_CAEEL
8
>CEC1_CAEEL
8
>CES2_CAEEL
8
>CHK2_CAEEL
8
>CKI1_CAEEL
8
>DCN1_CAEEL
8
>DHP1_CAEEL
8
>DPOA2_CAEEL
8
>DPY27_CAEEL
8
>DPY30_CAEEL
8
>EGL27_CAEEL
8
>EGL44_CAEEL
8
>ELT1_CAEEL
8
>ELT2_CAEEL
8
>EMR1_CAEEL
8
>H11_CAEEL
8
>H12_CAEEL
8
>H2A_CAEEL
8
>H2B2_CAEEL
8
>H2B3_CAEEL
8
>H2B4_CAEEL
8
>H4_CAEEL
8
>HCP3_CAEEL
8
>HIM14_CAEEL
8
>HM14_CAEEL
8
>HM16_CAEEL
8
>HM18_CAEEL
8
>HM22_CAEEL
8
>HM32_CAEEL
8
>IASPP_CAEEL
8
>KBP3_CAEEL
8
>KLE2_CAEEL
8
>LAG3_CAEEL
8
>LEM2_CAEEL
8
>LIN11_CAEEL
8
>LIN13_CAEEL
8
>LIN14_CAEEL
8
>LIN32_CAEEL
8
>LIN36_CAEEL
8
>LIN53_CAEEL
8
>LMN1_CAEEL
8
>MEC3_CAEEL
8
>MED14_CAEEL
8
>MES2_CAEEL
8
>MES3_CAEEL
8
>MES4_CAEEL
8
>MES6_CAEEL
8
>MIX1_CAEEL
8
>MRE11_CAEEL
8
>MYOD1_CAEEL
8
>NPP17_CAEEL
8
>NU133_CAEEL
8
>NXF1_CAEEL
8
>NXF2_CAEEL
8
>ORC2_CAEEL
8
>PCNA_CAEEL
8
>PIE1_CAEEL
8
>PMK3_CAEEL
8
>POP1_CAEEL
8
>PQE1_CAEEL
8
>RAN_CAEEL
8
>RCC1_CAEEL
8
>RCOR_CAEEL
8
>RGP2_CAEEL
8
>ROA1_CAEEL
8
>RPB1_CAEEL
8
>RPB2_CAEEL
8
>RSP1_CAEEL
8
>RSP2_CAEEL
8
>RSP4_CAEEL
8
>RSP5_CAEEL
8
>RSP6_CAEEL
8
>SDC1_CAEEL
8
>SDC3_CAEEL
8
>SET1_CAEEL
8
>SET2_CAEEL
8
>SKN1_CAEEL
8
>SOP2_CAEEL
8
>SPR2_CAEEL
8
>SPR3_CAEEL
8
>TBP_CAEEL
8
>TBX18_CAEEL
8
>TBX8_CAEEL
8
>TBX9_CAEEL
8
>TC1A_CAEEL
8
>TC3A_CAEEL
8
>TLK1_CAEEL
8
>TOR_CAEEL
8
>U2AF2_CAEEL
8
>UNC30_CAEEL
8
>UNC86_CAEEL
8
>VAB7_CAEEL
8
>XOL1_CAEEL
8
>ACH1_CAEEL
9
>ACH2_CAEEL
9
>ACH3_CAEEL
9
>ACH5_CAEEL
9
>ACH7_CAEEL
9
>ACM1_CAEEL
9
>ACM2_CAEEL
9
>ACM3_CAEEL
9
>ACR2_CAEEL
9
>ACR3_CAEEL
9
>ACR5_CAEEL
9
>AP2M_CAEEL
9
>APX1_CAEEL
9
>CUP4_CAEEL
9
>DAF1_CAEEL
9
>DAF4_CAEEL
9
>DEG1_CAEEL
9
>DEGW_CAEEL
9
>DEGX_CAEEL
9
>DEGY_CAEEL
9
>DEGZ_CAEEL
9
>DEL1_CAEEL
9
>EAA1_CAEEL
9
>EAT5_CAEEL
9
>EGL15_CAEEL
9
>ERD2_CAEEL
9
>ERD22_CAEEL
9
>GAS1_CAEEL
9
>GCP2_CAEEL
9
>GLP1_CAEEL
9
>INX10_CAEEL
9
>INX11_CAEEL
9
>INX12_CAEEL
9
>INX14_CAEEL
9
>INX17_CAEEL
9
>INX2_CAEEL
9
>INX3_CAEEL
9
>INX5_CAEEL
9
>INX6_CAEEL
9
>INX7_CAEEL
9
>INX8_CAEEL
9
>LAG2_CAEEL
9
>LAP1_CAEEL
9
>LAR_CAEEL
9
>LET23_CAEEL
9
>LET60_CAEEL
9
>LIN12_CAEEL
9
>LIN3_CAEEL
9
>LRP_CAEEL
9
>MDR1_CAEEL
9
>MDR3_CAEEL
9
>MEC10_CAEEL
9
>MEC4_CAEEL
9
>MEC6_CAEEL
9
>NHX9_CAEEL
9
>NPC1_CAEEL
9
>PTC1_CAEEL
9
>SEM1A_CAEEL
9
>SER2_CAEEL
9
>SNF6_CAEEL
9
>SNG1_CAEEL
9
>SOL1_CAEEL
9
>STT3_CAEEL
9
>TRA2_CAEEL
9
>UNC17_CAEEL
9
>UNC6_CAEEL
9
>UNC7_CAEEL
9
>UNC8_CAEEL
9
>UNC9_CAEEL
9
>VAB1_CAEEL
9
>YBF7_CAEEL
9
>YE56_CAEEL
9
>YH2M_CAEEL
9
>YXX5_CAEEL
9
>YZN4_CAEEL
9
>ADAS_CAEEL
10
>CATA1_CAEEL
10
>NDX8_CAEEL
10
>HSP1_CAEFU
8
>MEC3_CAEVU
8
>ICHY_CAIMO
4
>INS_CAIMO
4
>COX2_CAIMO
7
>H2A_CAIMO
8
>H2B_CAIMO
8
>H5_CAIMO
8
>FSHR_CAIMO
9
>MSHR_CALAR
9
>A1AT_CALCN
4
>COX6C_CALDO
7
>ACT_CALFI
1
>G6PI_CALFI
1
>MSHR_CALGE
9
>B2MG_CALGO
4
>COX2_CALGO
7
>PAX9_CALGO
8
>MSHR_CALGO
9
>B2MG_CALHO
4
>B2MG_CALHU
4
>CP2DJ_CALJA
3
>CP3AL_CALJA
3
>ANGT_CALJA
4
>CGHB_CALJA
4
>GLHA_CALJA
4
>IFNG_CALJA
4
>IL3_CALJA
4
>INSL3_CALJA
4
>PEPA_CALJA
4
>PEPC_CALJA
4
>SOMA_CALJA
4
>MCP_CALJA
5
>ESR2_CALJA
8
>MYC_CALJA
8
>PAX9_CALJA
8
>PRM2_CALJA
8
>SRY_CALJA
8
>CFTR_CALJA
9
>CP19A_CALJA
9
>GNRR2_CALJA
9
>LSHR_CALJA
9
>MET_CALJA
9
>MSHR_CALJA
9
>OPSL_CALJA
9
>PRIO_CALJA
9
>B2MG_CALKU
4
>GLUC_CALMI
4
>INS_CALMI
4
>CCR5_CALMO
9
>CFTR_CALMO
9
>MET_CALMO
9
>PRIO_CALMO
9
>FMRA_CALPA
4
>TXCL1_CALPA
4
>TXCL2_CALPA
4
>OPSD_CALPD
9
>B2MG_CALPN
4
>B2MG_CALPP
4
>CALA_CALS5
4
>CALB_CALS5
4
>CALC_CALS5
4
>IOVO_CALSC
4
>MIH_CALSI
4
>PDH1_CALSI
4
>PDH2_CALSI
4
>RPCH_CALSI
4
>IOVO_CALSP
4
>B2MG_CALTO
4
>SRY_CALUR
8
>ABL_CALVI
1
>AFN_CALVI
4
>ARY1_CALVI
4
>ARY2_CALVI
4
>CYPR_CALVI
9
>OPS1_CALVI
9
>XDH_CALVI
10
>ALL1_CALVO
4
>CSK_CALVO
4
>FAR9_CALVO
4
>FARI_CALVO
4
>TKC2_CALVO
4
>OPSD_CAMAB
9
>IL6_CAMBA
4
>RNAS1_CAMBA
4
>ACTB_CAMDR
1
>CAS1_CAMDR
4
>CAS2_CAMDR
4
>CASB_CAMDR
4
>CASK_CAMDR
4
>FIBA_CAMDR
4
>INS_CAMDR
4
>LALBA_CAMDR
4
>PRL_CAMDR
4
>RNAS1_CAMDR
4
>SOMA_CAMDR
4
>TRFL_CAMDR
4
>WAP_CAMDR
4
>PRIO_CAMDR
9
>OPSD_CAMHU
9
>OPSD_CAMLU
9
>OPSD_CAMMA
9
>OPSD_CAMSC
9
>COX2_CANAD
7
>ACH1_CANAL
1
>ACT_CANAL
1
>ALF_CANAL
1
>CAP1_CANAL
1
>CAP2_CANAL
1
>CAP3_CANAL
1
>CAP5_CANAL
1
>EF1A_CANAL
1
>EF2_CANAL
1
>EF3_CANAL
1
>FKBP_CANAL
1
>G3P_CANAL
1
>G6PI_CANAL
1
>GLYC_CANAL
1
>HSP71_CANAL
1
>HSP72_CANAL
1
>HSP7F_CANAL
1
>INO1_CANAL
1
>IPYR_CANAL
1
>KPYK_CANAL
1
>LEU3_CANAL
1
>MDHC_CANAL
1
>NDK_CANAL
1
>NMT_CANAL
1
>PDC1_CANAL
1
>PGK_CANAL
1
>PMGY_CANAL
1
>PMM_CANAL
1
>PPIA_CANAL
1
>SAHH_CANAL
1
>SEC18_CANAL
1
>SODC_CANAL
1
>SYFB_CANAL
1
>SYSC_CANAL
1
>TPIS_CANAL
1
>TSA1_CANAL
1
>ALG10_CANAL
3
>ARE2_CANAL
3
>ERG1_CANAL
3
>PMT1_CANAL
3
>SC61A_CANAL
3
>CARP1_CANAL
4
>CARP2_CANAL
4
>CARP3_CANAL
4
>CARP4_CANAL
4
>CARP5_CANAL
4
>CARP6_CANAL
4
>CARP7_CANAL
4
>CARP8_CANAL
4
>CARP9_CANAL
4
>EXG_CANAL
4
>INT1_CANAL
4
>LIP1_CANAL
4
>LIP10_CANAL
4
>LIP2_CANAL
4
>LIP3_CANAL
4
>LIP4_CANAL
4
>LIP5_CANAL
4
>LIP6_CANAL
4
>LIP7_CANAL
4
>LIP8_CANAL
4
>LIP9_CANAL
4
>PRA1_CANAL
4
>GDA1_CANAL
5
>KRE6_CANAL
5
>ACON_CANAL
7
>ARG56_CANAL
7
>CCHL_CANAL
7
>CYC_CANAL
7
>GLYM_CANAL
7
>HSP60_CANAL
7
>HSP78_CANAL
7
>SODM_CANAL
7
>SYMM_CANAL
7
>CPH1_CANAL
8
>DNLI_CANAL
8
>DPOD_CANAL
8
>MCE1_CANAL
8
>MTR2_CANAL
8
>NEP1_CANAL
8
>PAP_CANAL
8
>RAD14_CANAL
8
>RBF1_CANAL
8
>TBP_CANAL
8
>TF3B_CANAL
8
>TOP2_CANAL
8
>AMYG_CANAL
9
>BGL2_CANAL
9
>BMRP_CANAL
9
>CAN1_CANAL
9
>CHS1_CANAL
9
>CHS2_CANAL
9
>CHS3_CANAL
9
>CSP37_CANAL
9
>HGT1_CANAL
9
>HST6_CANAL
9
>PMA1_CANAL
9
>PMP3_CANAL
9
>PTR2_CANAL
9
>SKN1_CANAL
9
>COX2_CANAU
7
>LEU3_CANBO
1
>ALOX_CANBO
10
>PM47A_CANBO
10
>PM47B_CANBO
10
>PMPA_CANBO
10
>PMPB_CANBO
10
>PX11A_CANBO
10
>PX11B_CANBO
10
>ACT_CANDU
1
>CASP1_CANFA
1
>CASP3_CANFA
1
>CAYP1_CANFA
1
>DESM_CANFA
1
>G3P_CANFA
1
>INVO_CANFA
1
>KCRB_CANFA
1
>KCRM_CANFA
1
>RS18_CANFA
1
>SRP09_CANFA
1
>SRP14_CANFA
1
>SRP54_CANFA
1
>SRP72_CANFA
1
>TRYM_CANFA
1
>MYH7_CANFA
2
>AT2A2_CANFA
3
>CALX_CANFA
3
>CASQ1_CANFA
3
>CASQ2_CANFA
3
>CP1A1_CANFA
3
>CP1A2_CANFA
3
>CP21A_CANFA
3
>CP241_CANFA
3
>CP2BB_CANFA
3
>CP2CL_CANFA
3
>CP2DF_CANFA
3
>CP3AC_CANFA
3
>CRTC_CANFA
3
>DNJBB_CANFA
3
>ENPL_CANFA
3
>FMO1_CANFA
3
>G25L_CANFA
3
>G6PT_CANFA
3
>OST48_CANFA
3
>RRBP1_CANFA
3
>S61A1_CANFA
3
>SEC62_CANFA
3
>SEC63_CANFA
3
>SPC21_CANFA
3
>SPCS3_CANFA
3
>SRPR_CANFA
3
>SSRA_CANFA
3
>SSRB_CANFA
3
>TRAM1_CANFA
3
>TRDN_CANFA
3
>UDB31_CANFA
3
>ADML_CANFA
4
>ALBU_CANFA
4
>ALL1_CANFA
4
>ALL2_CANFA
4
>ANF_CANFA
4
>ANFB_CANFA
4
>APOA1_CANFA
4
>APOC1_CANFA
4
>APOC2_CANFA
4
>APOC3_CANFA
4
>APOE_CANFA
4
>APOH_CANFA
4
>B2MG_CANFA
4
>BDNF_CANFA
4
>CAH6_CANFA
4
>CALC_CANFA
4
>CALCA_CANFA
4
>CCL17_CANFA
4
>CCL2_CANFA
4
>CCL5_CANFA
4
>CLUS_CANFA
4
>COL_CANFA
4
>CRF_CANFA
4
>CSF2_CANFA
4
>CSF3_CANFA
4
>CTR2_CANFA
4
>EDN1_CANFA
4
>EDN2_CANFA
4
>EDN3_CANFA
4
>ELA1_CANFA
4
>EPO_CANFA
4
>FA9_CANFA
4
>FGF7_CANFA
4
>FGF8_CANFA
4
>FIBA_CANFA
4
>FIBB_CANFA
4
>FINC_CANFA
4
>GALA_CANFA
4
>GAST_CANFA
4
>GHRL_CANFA
4
>GLHA_CANFA
4
>GLUC_CANFA
4
>GPX5_CANFA
4
>GRP_CANFA
4
>HEPC_CANFA
4
>HGFA_CANFA
4
>HPT_CANFA
4
>IAPP_CANFA
4
>IFNA1_CANFA
4
>IFNA3_CANFA
4
>IFNG_CANFA
4
>IGF1_CANFA
4
>IL10_CANFA
4
>IL12A_CANFA
4
>IL12B_CANFA
4
>IL18_CANFA
4
>IL1A_CANFA
4
>IL1B_CANFA
4
>IL1RA_CANFA
4
>IL2_CANFA
4
>IL3_CANFA
4
>IL4_CANFA
4
>IL5_CANFA
4
>IL6_CANFA
4
>IL8_CANFA
4
>INS_CANFA
4
>INSL3_CANFA
4
>IPK1_CANFA
4
>IPSG_CANFA
4
>LACB1_CANFA
4
>LACB2_CANFA
4
>LALBA_CANFA
4
>LIPG_CANFA
4
>LIPR1_CANFA
4
>LSHB_CANFA
4
>MOTI_CANFA
4
>MUCSM_CANFA
4
>NEUT_CANFA
4
>NEUU_CANFA
4
>OSTC_CANFA
4
>PA21B_CANFA
4
>PAFA_CANFA
4
>PAHO_CANFA
4
>PEPA_CANFA
4
>PEPB_CANFA
4
>PLMN_CANFA
4
>PSPB_CANFA
4
>PSPC_CANFA
4
>PTHY_CANFA
4
>RELX_CANFA
4
>SECR_CANFA
4
>SFRP2_CANFA
4
>SFTPA_CANFA
4
>SMS_CANFA
4
>SOMA_CANFA
4
>TGFB1_CANFA
4
>TIMP1_CANFA
4
>TIMP2_CANFA
4
>TPO_CANFA
4
>TRY1_CANFA
4
>TRY2_CANFA
4
>TRYT_CANFA
4
>TSHB_CANFA
4
>VWF_CANFA
4
>LMAN2_CANFA
5
>RAB12_CANFA
5
>S35A3_CANFA
5
>BGAL_CANFA
6
>BGLR_CANFA
6
>CATD_CANFA
6
>FUCO_CANFA
6
>IDUA_CANFA
6
>TPP1_CANFA
6
>ATP6_CANFA
7
>ATP8_CANFA
7
>ATPB_CANFA
7
>CH60_CANFA
7
>COX1_CANFA
7
>CX6A1_CANFA
7
>CX6A2_CANFA
7
>CX7A1_CANFA
7
>CX7A2_CANFA
7
>CYC_CANFA
7
>DLDH_CANFA
7
>EFTU_CANFA
7
>GRP75_CANFA
7
>IDH3A_CANFA
7
>NDUAA_CANFA
7
>NU2M_CANFA
7
>ODPA_CANFA
7
>UCP2_CANFA
7
>ANDR_CANFA
8
>BRAC_CANFA
8
>CREM_CANFA
8
>CUTL1_CANFA
8
>FOSB_CANFA
8
>ITF2_CANFA
8
>MSX2_CANFA
8
>MYC_CANFA
8
>NR4A1_CANFA
8
>PAX8_CANFA
8
>PIT1_CANFA
8
>PPARA_CANFA
8
>PRGR_CANFA
8
>SRY_CANFA
8
>TERT_CANFA
8
>TITF1_CANFA
8
>5HT1A_CANFA
9
>5HT1B_CANFA
9
>5HT1D_CANFA
9
>AA1R_CANFA
9
>AA2AR_CANFA
9
>AA2BR_CANFA
9
>AA3R_CANFA
9
>ADA1A_CANFA
9
>ADA1B_CANFA
9
>ADCY5_CANFA
9
>ADCY6_CANFA
9
>ADRB2_CANFA
9
>ADRB3_CANFA
9
>AGTR1_CANFA
9
>AMPN_CANFA
9
>AQP1_CANFA
9
>AQP2_CANFA
9
>AT1A1_CANFA
9
>AT1B1_CANFA
9
>ATP4A_CANFA
9
>ATP4B_CANFA
9
>BKRB1_CANFA
9
>C5AR_CANFA
9
>CCR3_CANFA
9
>CCR4_CANFA
9
>CCR5_CANFA
9
>CD34_CANFA
9
>CD3E_CANFA
9
>CD4_CANFA
9
>CD44_CANFA
9
>CD52_CANFA
9
>CD8A_CANFA
9
>CFTR_CANFA
9
>CLCN1_CANFA
9
>CNGA1_CANFA
9
>CNGB3_CANFA
9
>CP19A_CANFA
9
>CXA5_CANFA
9
>CXA7_CANFA
9
>CXCR2_CANFA
9
>DRD2_CANFA
9
>EAA4_CANFA
9
>EDNRA_CANFA
9
>EDNRB_CANFA
9
>ERBB2_CANFA
9
>FZD6_CANFA
9
>GASR_CANFA
9
>GLP_CANFA
9
>GNRHR_CANFA
9
>GPR83_CANFA
9
>GTR3_CANFA
9
>GUC2D_CANFA
9
>HA19_CANFA
9
>HRH2_CANFA
9
>I13R2_CANFA
9
>I5P1_CANFA
9
>ICAM1_CANFA
9
>IL2RA_CANFA
9
>IL2RG_CANFA
9
>IRK2_CANFA
9
>KCNB2_CANFA
9
>KCNH2_CANFA
9
>KIT_CANFA
9
>LYAM2_CANFA
9
>MAL_CANFA
9
>MET_CANFA
9
>MSHR_CANFA
9
>MYPR_CANFA
9
>NAC1_CANFA
9
>NK1R_CANFA
9
>NK2R_CANFA
9
>NPY1R_CANFA
9
>NPY5R_CANFA
9
>OCLN_CANFA
9
>OLF1_CANFA
9
>OLF2_CANFA
9
>OLF3_CANFA
9
>OLF4_CANFA
9
>OLFD_CANFA
9
>OPSD_CANFA
9
>OPSR_CANFA
9
>OX2R_CANFA
9
>PDE6B_CANFA
9
>PE2R1_CANFA
9
>PE2R2_CANFA
9
>PGFRB_CANFA
9
>PLM_CANFA
9
>PPLA_CANFA
9
>PRIO_CANFA
9
>RDC1_CANFA
9
>RDS_CANFA
9
>RXFP2_CANFA
9
>S15A1_CANFA
9
>S6A12_CANFA
9
>SC5A3_CANFA
9
>SC61B_CANFA
9
>SC61G_CANFA
9
>SC6A6_CANFA
9
>SCN2B_CANFA
9
>SPCS1_CANFA
9
>TS1R3_CANFA
9
>TSHR_CANFA
9
>V2R_CANFA
9
>ACT_CANGA
1
>GLNA_CANGA
1
>HSP75_CANGA
1
>LEU3_CANGA
1
>NMT_CANGA
1
>ALG10_CANGA
3
>SC61A_CANGA
3
>ATP6_CANGA
7
>ATP8_CANGA
7
>ATPO_CANGA
7
>COX1_CANGA
7
>COX2_CANGA
7
>CYC_CANGA
7
>DHSB_CANGA
7
>GLYM_CANGA
7
>RMAR_CANGA
7
>AMT1_CANGA
8
>H2A1_CANGA
8
>H2A2_CANGA
8
>COX2_CANLA
7
>LEU3_CANMA
1
>PGK_CANMA
1
>NCPR_CANMA
3
>NUGM_CANMA
7
>CYHR_CANMA
9
>ACOX2_CANMA
10
>ACOX4_CANMA
10
>POX18_CANMA
10
>COX2_CANME
7
>MIH_CANMG
4
>LEU3_CANMI
1
>EXG_CANOL
4
>CARP1_CANPA
4
>CARP2_CANPA
4
>ATP6_CANPA
7
>ATP8_CANPA
7
>CHH_CANPG
4
>CPRP_CANPG
4
>HCY1_CANPG
4
>HCYB_CANPG
4
>MIH_CANPG
4
>MOIH1_CANPG
4
>MOIH2_CANPG
4
>NU2M_CANRF
7
>LEU3_CANRU
1
>COX1_CANSI
7
>COX2_CANSI
7
>CP52A_CANTR
3
>NCPR_CANTR
3
>CARP_CANTR
4
>CISY_CANTR
7
>ETR1_CANTR
7
>IDH1_CANTR
7
>ACEA_CANTR
10
>ACOX2_CANTR
10
>ACOX4_CANTR
10
>ACOX5_CANTR
10
>CATA_CANTR
10
>FOX2_CANTR
10
>IDH2_CANTR
10
>POX18_CANTR
10
>THIA_CANTR
10
>THIB_CANTR
10
>THIKA_CANTR
10
>THIKB_CANTR
10
>CP2CV_CAPAE
3
>CP3AJ_CAPAE
3
>CASK_CAPCA
4
>RNAS1_CAPCA
4
>RNBR_CAPCA
4
>MSHR_CAPCA
9
>CASK_CAPCR
4
>CP2F3_CAPHI
3
>BCTN5_CAPHI
4
>BD01_CAPHI
4
>CAS1_CAPHI
4
>CAS2_CAPHI
4
>CASB_CAPHI
4
>CASK_CAPHI
4
>CH3L1_CAPHI
4
>GHRL_CAPHI
4
>GLHA_CAPHI
4
>IATR_CAPHI
4
>IFNG_CAPHI
4
>IFNT_CAPHI
4
>IGF1_CAPHI
4
>IL12A_CAPHI
4
>IL12B_CAPHI
4
>IL1A_CAPHI
4
>IL1B_CAPHI
4
>IL2_CAPHI
4
>IL4_CAPHI
4
>IL6_CAPHI
4
>INS_CAPHI
4
>LACB_CAPHI
4
>LALBA_CAPHI
4
>PLMN_CAPHI
4
>PRL_CAPHI
4
>SOMA_CAPHI
4
>TRFL_CAPHI
4
>UK14_CAPHI
4
>GL6S_CAPHI
6
>MANBA_CAPHI
6
>ATP6_CAPHI
7
>ATP8_CAPHI
7
>COX2_CAPHI
7
>CP11A_CAPHI
7
>NU2M_CAPHI
7
>HSP1_CAPHI
8
>SRY_CAPHI
8
>ADRB3_CAPHI
9
>CP19A_CAPHI
9
>KIT_CAPHI
9
>LCTN_CAPHI
9
>MSHR_CAPHI
9
>OPSR_CAPHI
9
>PRIO_CAPHI
9
>PTAFR_CAPHI
9
>ATP8_CAPII
7
>CASK_CAPSU
4
>CASK_CAPSW
4
>HCY2_CARAE
4
>CTXA_CARAL
4
>ACTS_CARAU
1
>CRF_CARAU
4
>EPD1_CARAU
4
>EPD2_CARAU
4
>GLUC_CARAU
4
>GON2A_CARAU
4
>GON2B_CARAU
4
>GON3_CARAU
4
>GTHB1_CARAU
4
>GTHB2_CARAU
4
>NEUY_CARAU
4
>PRL_CARAU
4
>SMS1A_CARAU
4
>SMS1B_CARAU
4
>SMS2_CARAU
4
>SOMA1_CARAU
4
>SOMA2_CARAU
4
>SOML_CARAU
4
>TKNC_CARAU
4
>TRH_CARAU
4
>UTS1_CARAU
4
>ATP6_CARAU
7
>ATP8_CARAU
7
>COX1_CARAU
7
>COX2_CARAU
7
>NU2M_CARAU
7
>ESRB1_CARAU
8
>ESRB2_CARAU
8
>MYC_CARAU
8
>ACHA3_CARAU
9
>ACHB2_CARAU
9
>ACHN2_CARAU
9
>ACHN3_CARAU
9
>ADRA2_CARAU
9
>CD166_CARAU
9
>CP191_CARAU
9
>CP192_CARAU
9
>DRD1_CARAU
9
>FLOT1_CARAU
9
>NEUM_CARAU
9
>OPSB_CARAU
9
>OPSD_CARAU
9
>OPSG1_CARAU
9
>OPSG2_CARAU
9
>OPSR_CARAU
9
>OPSUV_CARAU
9
>VIPR_CARAU
9
>SODC_CARCR
1
>SOMA_CARDE
4
>TALDO_CARMA
1
>ALL13_CARMA
4
>ALL20_CARMA
4
>CHH_CARMA
4
>COG2_CARMA
4
>HCY1_CARMA
4
>HCY2_CARMA
4
>HCY4_CARMA
4
>HCYB_CARMA
4
>MIH_CARMA
4
>PDH_CARMA
4
>RPCH_CARMA
4
>IOVO_CARME
4
>PPK1_CARMO
4
>MBP_CAROB
9
>HXD12_CARPS
8
>HXD13_CARPS
8
>CFTR_CARPS
9
>CTX1_CARRA
4
>IOVO_CARRE
4
>COAG_CARRO
4
>LFC_CARRO
4
>COX1_CASBE
7
>COX2_CASBE
7
>IOVO_CASCA
4
>LYG_CASCA
4
>OPSD_CATBO
9
>CRF1_CATCO
4
>CRF2_CATCO
4
>NEU3_CATCO
4
>NEU4_CATCO
4
>UTS1_CATCO
4
>UTS2A_CATCO
4
>UTS2B_CATCO
4
>AT1A1_CATCO
9
>AVT_CATCO
9
>ITR_CATCO
9
>TXL1_CAURH
4
>COX2_CAVAP
7
>CSDE1_CAVPO
1
>G3P_CAVPO
1
>GBA3_CAVPO
1
>GDIR_CAVPO
1
>GSTA1_CAVPO
1
>GSTMU_CAVPO
1
>LKHA4_CAVPO
1
>QOR_CAVPO
1
>RAC1_CAVPO
1
>SODC_CAVPO
1
>ST1E1_CAVPO
1
>SUHB_CAVPO
1
>CP1A1_CAVPO
3
>CP1A2_CAVPO
3
>CP2BX_CAVPO
3
>CP2DG_CAVPO
3
>CP3AE_CAVPO
3
>CP3AF_CAVPO
3
>CP3AH_CAVPO
3
>DHI1_CAVPO
3
>FMO1_CAVPO
3
>FMO2_CAVPO
3
>FMO5_CAVPO
3
>NCPR_CAVPO
3
>PGH2_CAVPO
3
>A1AF_CAVPO
4
>A1AS_CAVPO
4
>ANF_CAVPO
4
>APOC2_CAVPO
4
>APOC3_CAVPO
4
>APOD_CAVPO
4
>APOE_CAVPO
4
>AVP2_CAVPO
4
>B2MG_CAVPO
4
>BDNF_CAVPO
4
>CALT_CAVPO
4
>CAS1_CAVPO
4
>CAS2_CAVPO
4
>CASK_CAVPO
4
>CCL11_CAVPO
4
>CCL2_CAVPO
4
>CCL5_CAVPO
4
>COTR_CAVPO
4
>CRP_CAVPO
4
>CSF2_CAVPO
4
>DEF1A_CAVPO
4
>DEF1B_CAVPO
4
>DEF2_CAVPO
4
>EDN1_CAVPO
4
>FA12_CAVPO
4
>FA9_CAVPO
4
>FIBA_CAVPO
4
>FSHB_CAVPO
4
>GAST_CAVPO
4
>GLHA_CAVPO
4
>GLUC_CAVPO
4
>GON1_CAVPO
4
>GRN_CAVPO
4
>GROA_CAVPO
4
>GUC2A_CAVPO
4
>GUC2B_CAVPO
4
>IAPP_CAVPO
4
>IGF1_CAVPO
4
>IGF2_CAVPO
4
>IL10_CAVPO
4
>IL12B_CAVPO
4
>IL1A_CAVPO
4
>IL1B_CAVPO
4
>IL5_CAVPO
4
>IL8_CAVPO
4
>INS_CAVPO
4
>LALBA_CAVPO
4
>LEAP2_CAVPO
4
>LIPP_CAVPO
4
>LIPR2_CAVPO
4
>MOTI_CAVPO
4
>MUP_CAVPO
4
>NEU2_CAVPO
4
>NEUT_CAVPO
4
>NGF_CAVPO
4
>OC90_CAVPO
4
>PA21B_CAVPO
4
>PAFA_CAVPO
4
>PAHO_CAVPO
4
>PDYN_CAVPO
4
>PENK_CAVPO
4
>PEPC_CAVPO
4
>PROP_CAVPO
4
>RELX_CAVPO
4
>RNS1A_CAVPO
4
>RNS1B_CAVPO
4
>SAMP_CAVPO
4
>SFTPA_CAVPO
4
>SOMA_CAVPO
4
>TGFB1_CAVPO
4
>TIMP2_CAVPO
4
>VIP_CAVPO
4
>NPTX2_CAVPO
5
>ZP3R_CAVPO
5
>MA2B1_CAVPO
6
>AOFB_CAVPO
7
>ATP8_CAVPO
7
>C11B1_CAVPO
7
>SODM_CAVPO
7
>HSP1_CAVPO
8
>HXA9_CAVPO
8
>PPARA_CAVPO
8
>TITF1_CAVPO
8
>5HT1B_CAVPO
9
>5HT1D_CAVPO
9
>5HT1F_CAVPO
9
>5HT2B_CAVPO
9
>5HT3R_CAVPO
9
>5HT4R_CAVPO
9
>5HT7R_CAVPO
9
>AA1R_CAVPO
9
>AA2AR_CAVPO
9
>ACTHR_CAVPO
9
>ADA1A_CAVPO
9
>ADA2A_CAVPO
9
>ADA2B_CAVPO
9
>ADA2C_CAVPO
9
>ADAM2_CAVPO
9
>ADRB3_CAVPO
9
>AGTR1_CAVPO
9
>AT12A_CAVPO
9
>AT1B3_CAVPO
9
>B3A2_CAVPO
9
>BKRB2_CAVPO
9
>BRS3_CAVPO
9
>C3AR_CAVPO
9
>C5AR_CAVPO
9
>CAC1C_CAVPO
9
>CALCR_CAVPO
9
>CCKAR_CAVPO
9
>CCR3_CAVPO
9
>CD19_CAVPO
9
>CFTR_CAVPO
9
>CTL2_CAVPO
9
>ECE1_CAVPO
9
>FCGR2_CAVPO
9
>FSHR_CAVPO
9
>GNRHR_CAVPO
9
>GUC2C_CAVPO
9
>HRH1_CAVPO
9
>HRH2_CAVPO
9
>HRH3_CAVPO
9
>HYALP_CAVPO
9
>INSRR_CAVPO
9
>IRK11_CAVPO
9
>IRK13_CAVPO
9
>IRK15_CAVPO
9
>IRK2_CAVPO
9
>ITAM_CAVPO
9
>ITB6_CAVPO
9
>KCNE1_CAVPO
9
>KCNH2_CAVPO
9
>KCNQ1_CAVPO
9
>LIPL_CAVPO
9
>MBP_CAVPO
9
>MIP_CAVPO
9
>NAC1_CAVPO
9
>NK1R_CAVPO
9
>NK2R_CAVPO
9
>NK3R_CAVPO
9
>NPY1R_CAVPO
9
>NPY2R_CAVPO
9
>OPRK_CAVPO
9
>OPRM_CAVPO
9
>OPRX_CAVPO
9
>OPSG_CAVPO
9
>P2RX2_CAVPO
9
>P2RY1_CAVPO
9
>PA2GA_CAVPO
9
>PTAFR_CAVPO
9
>SC6A4_CAVPO
9
>TF_CAVPO
9
>ADAS_CAVPO
10
>ECHP_CAVPO
10
>PECR_CAVPO
10
>INVO_CEBAL
1
>B2MG_CEBAL
4
>MSHR_CEBAL
9
>DUFFY_CEBAP
9
>PRIO_CEBAP
9
>B2MG_CEBPY
4
>MSHR_CEBPY
9
>PPK4_CELBM
4
>PVK21_CELBM
4
>KAX28_CENEL
4
>KAX29_CENEL
4
>KAX2A_CENEL
4
>KAX2B_CENEL
4
>KAX2C_CENEL
4
>KGX12_CENEL
4
>KGX32_CENEL
4
>KGX48_CENEL
4
>KGX16_CENEX
4
>KGX43_CENEX
4
>KGX44_CENEX
4
>KGX45_CENEX
4
>KGX13_CENGR
4
>KGX34_CENGR
4
>KGX52_CENGR
4
>SCX2_CENGR
4
>SCX1_CENLI
4
>SCX2_CENLI
4
>DEFL1_CENLL
4
>KAX23_CENLL
4
>KAX27_CENLL
4
>KGX15_CENLL
4
>KGX41_CENLL
4
>KGX46_CENLL
4
>KGX47_CENLL
4
>SC29_CENLL
4
>SC2B_CENLL
4
>SCX1_CENLL
4
>SCX2_CENLL
4
>SCX7_CENLL
4
>SCX9_CENLL
4
>SCXR_CENLL
4
>KAX14_CENLM
4
>KAX19_CENLM
4
>KAX25_CENLM
4
>KAX26_CENLM
4
>KAX2Y_CENLM
4
>KAX2Z_CENLM
4
>KAX22_CENMA
4
>KA101_CENNO
4
>KA102_CENNO
4
>KAX1B_CENNO
4
>KAX21_CENNO
4
>KAX24_CENNO
4
>KGX11_CENNO
4
>KGX31_CENNO
4
>KGX42_CENNO
4
>KGX4B_CENNO
4
>KGX4D_CENNO
4
>SCX1_CENNO
4
>SCX12_CENNO
4
>SCX2_CENNO
4
>SCX3_CENNO
4
>SCX4_CENNO
4
>SCX5_CENNO
4
>SCX7_CENNO
4
>SCX8_CENNO
4
>SCX9_CENNO
4
>SCXA_CENNO
4
>SCXB_CENNO
4
>SCXX_CENNO
4
>SCXY_CENNO
4
>KGX14_CENSC
4
>KGX33_CENSC
4
>KGX49_CENSC
4
>KGX4A_CENSC
4
>KGX4C_CENSC
4
>KGX51_CENSC
4
>SCE3_CENSC
4
>SCX1_CENSC
4
>SCX2_CENSC
4
>SCX3_CENSC
4
>SCX4_CENSC
4
>SCX5_CENSC
4
>SCX8_CENSC
4
>SCX9_CENSC
4
>SCXI_CENSC
4
>SCXM_CENSC
4
>SCXV_CENSC
4
>SCXX_CENSC
4
>SCX2_CENSU
4
>SCX4_CENSU
4
>SCX6_CENSU
4
>ACTG_CEPAC
1
>LEU3_CEPAC
1
>RNS_CEPSI
4
>AIP_CERAE
1
>IL1R2_CERAE
1
>PPIA_CERAE
1
>TPMT_CERAE
1
>SOAT1_CERAE
3
>SOAT2_CERAE
3
>ANGI_CERAE
4
>B2MG_CERAE
4
>BD01_CERAE
4
>FBLN1_CERAE
4
>FIBA_CERAE
4
>IL15_CERAE
4
>INS_CERAE
4
>RNAS6_CERAE
4
>TGFB1_CERAE
4
>BGLR_CERAE
6
>COX2_CERAE
7
>DDB1_CERAE
8
>P73_CERAE
8
>CCR3_CERAE
9
>CCR5_CERAE
9
>CD4_CERAE
9
>CD81_CERAE
9
>CD9_CERAE
9
>CXCR6_CERAE
9
>DRD2_CERAE
9
>DRD3_CERAE
9
>GNRR2_CERAE
9
>GPR15_CERAE
9
>MSHR_CERAE
9
>TA2R_CERAE
9
>TA2R1_CERAE
9
>SRY_CERAL
8
>SODC_CERCA
1
>CEC1_CERCA
4
>CEC2_CERCA
4
>CTXA1_CERCA
4
>CTXA2_CERCA
4
>CTXB_CERCA
4
>VIT1_CERCA
4
>VIT2_CERCA
4
>ATP8_CERCA
7
>CYC2_CERCA
7
>SXL_CERCA
8
>WHITE_CERCA
9
>DIS8A_CERCE
4
>DIS8B_CERCE
4
>DISI5_CERCE
4
>PA2_CERCE
4
>VSPA_CERCE
4
>TX1_CERCR
4
>TX2_CERCR
4
>TX3_CERCR
4
>MSHR_CERDI
9
>PRIO_CERDI
9
>CASK_CERDU
4
>ATP8_CEREH
7
>SODC_CEREL
1
>CASK_CEREL
4
>CSF2_CEREL
4
>FGF7_CEREL
4
>IFNT_CEREL
4
>IL10_CEREL
4
>IL12A_CEREL
4
>IL12B_CEREL
4
>IL1B_CEREL
4
>IL2_CEREL
4
>IL4_CEREL
4
>NT3_CEREL
4
>PRL_CEREL
4
>RNAS1_CEREL
4
>SOMA_CEREL
4
>MSHR_CEREL
9
>PRLR_CEREL
9
>FIBA_CEREN
4
>FIBB_CEREN
4
>BD01_CERER
4
>CEPL_CERFI
4
>COX2_CERGA
7
>PA22_CERGO
4
>PA2H_CERGO
4
>CXA3_CERLA
4
>NXB2_CERLA
4
>NXB4_CERLA
4
>MSHR_CERMI
9
>PRIO_CERMO
9
>MSHR_CERNE
9
>CASK_CERNI
4
>FIBA_CERNI
4
>GLHA_CERNI
4
>SRY_CERNI
8
>IOVO_CERNO
4
>ACTB_CERPY
1
>BKRB1_CERPY
9
>CCR5_CERPY
9
>FIBA_CERSI
4
>LSHB_CERSI
4
>PAHO_CERSI
4
>ATP6_CERSI
7
>ATP8_CERSI
7
>COX1_CERSI
7
>COX2_CERSI
7
>NU2M_CERSI
7
>HFE_CERSI
9
>IFNG_CERTO
4
>IL10_CERTO
4
>IL12A_CERTO
4
>IL12B_CERTO
4
>IL1A_CERTO
4
>IL1B_CERTO
4
>IL2_CERTO
4
>IL4_CERTO
4
>IL5_CERTO
4
>IL6_CERTO
4
>IL8_CERTO
4
>CCR5_CERTO
9
>CD4_CERTO
9
>CXCR4_CERTO
9
>CXCR6_CERTO
9
>PRIO_CERTO
9
>CASK_CERUN
4
>COX2_CERUN
7
>VSPA_CERVI
4
>DHE3_CHAAC
7
>CP1A1_CHACA
3
>IOVO_CHACH
4
>MIH_CHAFE
4
>SODM_CHAFE
7
>ATP8_CHAPE
7
>LYS_CHASP
4
>WNT5A_CHECA
4
>CHHA_CHEDE
4
>CHHB_CHEDE
4
>HCYA_CHEDE
4
>HCYC_CHEDE
4
>OPSD_CHELB
9
>COX2_CHEME
7
>PRL_CHEMY
4
>RNAS1_CHEMY
4
>SOMA_CHEMY
4
>ATP8_CHEMY
7
>RNAS1_CHESE
4
>CYC_CHESE
7
>GAST_CHIBR
4
>GLUC_CHIBR
4
>INS_CHIBR
4
>PAHO_CHIBR
4
>RNAS1_CHIBR
4
>AATC_CHICK
1
>ACT5_CHICK
1
>ACTA_CHICK
1
>ADH1_CHICK
1
>AL1A1_CHICK
1
>AL1A2_CHICK
1
>AMPH_CHICK
1
>CAH2_CHICK
1
>CNTF_CHICK
1
>COAC_CHICK
1
>DER_CHICK
1
>DESM_CHICK
1
>DREB_CHICK
1
>DYNA_CHICK
1
>EF1A_CHICK
1
>EF2_CHICK
1
>ENOA_CHICK
1
>ENOB_CHICK
1
>ENOG_CHICK
1
>FABPL_CHICK
1
>FABPR_CHICK
1
>FPPS_CHICK
1
>G3P_CHICK
1
>GLL1_CHICK
1
>GLL1A_CHICK
1
>GLL2_CHICK
1
>GLNA_CHICK
1
>GLRX1_CHICK
1
>GST5_CHICK
1
>GSTA3_CHICK
1
>GSTM2_CHICK
1
>GSTT1_CHICK
1
>HMCS1_CHICK
1
>HPRT_CHICK
1
>HS90A_CHICK
1
>HS90B_CHICK
1
>HSPB1_CHICK
1
>IKBA_CHICK
1
>KAD1_CHICK
1
>KCRB_CHICK
1
>KCRM_CHICK
1
>KITH_CHICK
1
>LDHA_CHICK
1
>LIMK1_CHICK
1
>MAOX_CHICK
1
>MTPN_CHICK
1
>MX_CHICK
1
>MYLK_CHICK
1
>PLSI_CHICK
1
>PP2AA_CHICK
1
>PPCKC_CHICK
1
>PTGD2_CHICK
1
>RABP1_CHICK
1
>RABP2_CHICK
1
>RL5_CHICK
1
>RS12_CHICK
1
>RSSA_CHICK
1
>SN1L2_CHICK
1
>SODC_CHICK
1
>SPY1_CHICK
1
>SPY2_CHICK
1
>STAM2_CHICK
1
>STMN1_CHICK
1
>TXLNB_CHICK
1
>UK14_CHICK
1
>VIGLN_CHICK
1
>CP23_CHICK
2
>MYH11_CHICK
2
>MYH3_CHICK
2
>MYSC_CHICK
2
>MYSS_CHICK
2
>PDLI3_CHICK
2
>AT2A1_CHICK
3
>AT2A2_CHICK
3
>CASQ1_CHICK
3
>CP1A2_CHICK
3
>CP1A4_CHICK
3
>CP1A5_CHICK
3
>CP26A_CHICK
3
>CP2H1_CHICK
3
>CP2H2_CHICK
3
>CYB5_CHICK
3
>ENPL_CHICK
3
>ERP29_CHICK
3
>GRP78_CHICK
3
>GSBP_CHICK
3
>HMOX1_CHICK
3
>HSP47_CHICK
3
>KTN1_CHICK
3
>P4HA1_CHICK
3
>PGH2_CHICK
3
>PLOD1_CHICK
3
>PPLA_CHICK
3
>SPCS3_CHICK
3
>ALBU_CHICK
4
>ANF_CHICK
4
>ANFC_CHICK
4
>ANGI_CHICK
4
>ANT3_CHICK
4
>APOA1_CHICK
4
>APOB_CHICK
4
>B2MG_CHICK
4
>BDNF_CHICK
4
>CALC_CHICK
4
>CALCA_CHICK
4
>CASP_CHICK
4
>CCL4_CHICK
4
>CFBL_CHICK
4
>COEA1_CHICK
4
>COL_CHICK
4
>CRDL1_CHICK
4
>CSPG2_CHICK
4
>DSL1_CHICK
4
>ELN_CHICK
4
>EXFAB_CHICK
4
>FBLN1_CHICK
4
>FETA_CHICK
4
>FGF8_CHICK
4
>FIBA_CHICK
4
>FIBB_CHICK
4
>FINC_CHICK
4
>FMOD_CHICK
4
>FST_CHICK
4
>GELS_CHICK
4
>GLL3_CHICK
4
>GLUC_CHICK
4
>GON1_CHICK
4
>GRP_CHICK
4
>HEMO_CHICK
4
>IBP2_CHICK
4
>IFNG_CHICK
4
>IGF1_CHICK
4
>IGF2_CHICK
4
>INHA_CHICK
4
>INHBA_CHICK
4
>INS_CHICK
4
>IOV7_CHICK
4
>IOVO_CHICK
4
>KERA_CHICK
4
>LAMB1_CHICK
4
>LAMBV_CHICK
4
>LYG_CHICK
4
>LYOX_CHICK
4
>MATN3_CHICK
4
>MFA1P_CHICK
4
>MGF_CHICK
4
>MGP_CHICK
4
>MK_CHICK
4
>MOTI_CHICK
4
>NET1_CHICK
4
>NET2_CHICK
4
>NEUS_CHICK
4
>NEUT_CHICK
4
>NEUU_CHICK
4
>NEUV_CHICK
4
>NEUY_CHICK
4
>NGF_CHICK
4
>NOGG_CHICK
4
>NOV_CHICK
4
>NRT1_CHICK
4
>NRT2_CHICK
4
>NT3_CHICK
4
>OCX32_CHICK
4
>OSTC_CHICK
4
>OSTP_CHICK
4
>OVAL_CHICK
4
>OVOS_CHICK
4
>PACA_CHICK
4
>PAFA_CHICK
4
>PAHO_CHICK
4
>PRL_CHICK
4
>PTHY_CHICK
4
>PTN_CHICK
4
>PYY_CHICK
4
>RETBP_CHICK
4
>RNL2_CHICK
4
>SECR_CHICK
4
>SEM3C_CHICK
4
>SEM3D_CHICK
4
>SEM3E_CHICK
4
>SIAL_CHICK
4
>SMS_CHICK
4
>SOMA_CHICK
4
>SOSD1_CHICK
4
>TENA_CHICK
4
>TENR_CHICK
4
>TGFB1_CHICK
4
>TGFB2_CHICK
4
>TGFB3_CHICK
4
>TIMP2_CHICK
4
>TIMP3_CHICK
4
>TKNA_CHICK
4
>TLL1_CHICK
4
>TRFE_CHICK
4
>TRH_CHICK
4
>TRY1_CHICK
4
>TRY2_CHICK
4
>TRY3_CHICK
4
>TSHB_CHICK
4
>TTHY_CHICK
4
>VIP_CHICK
4
>VMO1_CHICK
4
>WNT1_CHICK
4
>WNT11_CHICK
4
>WNT4_CHICK
4
>WNT8C_CHICK
4
>WNT9A_CHICK
4
>GSLG1_CHICK
5
>CATB_CHICK
6
>CATD_CHICK
6
>CATL_CHICK
6
>AATM_CHICK
7
>ADX_CHICK
7
>ATP6_CHICK
7
>ATP8_CHICK
7
>ATPB_CHICK
7
>CISY_CHICK
7
>COX1_CHICK
7
>COX2_CHICK
7
>CYC_CHICK
7
>DHE3_CHICK
7
>DPOG1_CHICK
7
>GCSH_CHICK
7
>GCSP_CHICK
7
>GCST_CHICK
7
>GRP75_CHICK
7
>HEM0_CHICK
7
>HEM1_CHICK
7
>HMGCL_CHICK
7
>KCRS_CHICK
7
>KCRU_CHICK
7
>NU2M_CHICK
7
>PPCKM_CHICK
7
>SUOX_CHICK
7
>THTR_CHICK
7
>VDHAP_CHICK
7
>AKR_CHICK
8
>ATF2_CHICK
8
>BRAC_CHICK
8
>BRAF1_CHICK
8
>BRN3_CHICK
8
>CCNB3_CHICK
8
>CEBPB_CHICK
8
>COT2_CHICK
8
>CTCF_CHICK
8
>E2F1_CHICK
8
>EGR1_CHICK
8
>ERG_CHICK
8
>ESR1_CHICK
8
>ESR2_CHICK
8
>ETS2_CHICK
8
>FMN_CHICK
8
>FOS_CHICK
8
>FOSL2_CHICK
8
>GATA1_CHICK
8
>GATA2_CHICK
8
>GATA3_CHICK
8
>GATA4_CHICK
8
>GATA5_CHICK
8
>GATA6_CHICK
8
>GLI1_CHICK
8
>GLI3_CHICK
8
>GSC_CHICK
8
>H1_CHICK
8
>H101_CHICK
8
>H103_CHICK
8
>H110_CHICK
8
>H11L_CHICK
8
>H11R_CHICK
8
>H1A2_CHICK
8
>H2A3_CHICK
8
>H2A4_CHICK
8
>H2AY_CHICK
8
>H2B_CHICK
8
>H5_CHICK
8
>HDAC3_CHICK
8
>HM14A_CHICK
8
>HMD1_CHICK
8
>HME1_CHICK
8
>HME2_CHICK
8
>HMGB1_CHICK
8
>HMGB2_CHICK
8
>HMGB3_CHICK
8
>HMGN1_CHICK
8
>HMGN2_CHICK
8
>HSP1_CHICK
8
>HTF4_CHICK
8
>HXA11_CHICK
8
>HXA13_CHICK
8
>HXA2_CHICK
8
>HXA4_CHICK
8
>HXA9_CHICK
8
>HXB1_CHICK
8
>HXB3_CHICK
8
>HXB4_CHICK
8
>HXB5_CHICK
8
>HXB6_CHICK
8
>HXB8_CHICK
8
>HXD10_CHICK
8
>HXD11_CHICK
8
>HXD12_CHICK
8
>HXD13_CHICK
8
>HXD3_CHICK
8
>HXD4_CHICK
8
>HXD8_CHICK
8
>IKAR_CHICK
8
>INCE_CHICK
8
>IRF1_CHICK
8
>IRF2_CHICK
8
>IRF3_CHICK
8
>IRF8_CHICK
8
>ISL1_CHICK
8
>ISL2_CHICK
8
>JUN_CHICK
8
>JUND_CHICK
8
>KIF4A_CHICK
8
>LBR_CHICK
8
>LMNA_CHICK
8
>LMNB1_CHICK
8
>LMNB2_CHICK
8
>LMX1B_CHICK
8
>MAFF_CHICK
8
>MAFG_CHICK
8
>MAFK_CHICK
8
>MAX_CHICK
8
>MSX1_CHICK
8
>MSX2_CHICK
8
>MYB_CHICK
8
>MYBA_CHICK
8
>MYBB_CHICK
8
>MYC_CHICK
8
>MYCN_CHICK
8
>MYF5_CHICK
8
>MYF6_CHICK
8
>MYOD1_CHICK
8
>MYOG_CHICK
8
>NFIA_CHICK
8
>NFIB_CHICK
8
>NFIC_CHICK
8
>NFIX_CHICK
8
>NFYB_CHICK
8
>NUCL_CHICK
8
>PARP1_CHICK
8
>PAX1_CHICK
8
>PAX6_CHICK
8
>PAX9_CHICK
8
>PB1_CHICK
8
>PITX1_CHICK
8
>PITX2_CHICK
8
>PO2F1_CHICK
8
>POTE1_CHICK
8
>PRGR_CHICK
8
>PRKDC_CHICK
8
>PRRX1_CHICK
8
>RAG1_CHICK
8
>RAG2_CHICK
8
>RAN_CHICK
8
>RARA_CHICK
8
>RARB_CHICK
8
>REL_CHICK
8
>RELB_CHICK
8
>RNF13_CHICK
8
>RSMB_CHICK
8
>RXRG_CHICK
8
>SFRS2_CHICK
8
>SKI_CHICK
8
>SOX11_CHICK
8
>SOX2_CHICK
8
>SOX3_CHICK
8
>SSBP3_CHICK
8
>SSRP1_CHICK
8
>TBP_CHICK
8
>TEAD4_CHICK
8
>THA_CHICK
8
>THB_CHICK
8
>TOP2A_CHICK
8
>TOP2B_CHICK
8
>TSN_CHICK
8
>VDR_CHICK
8
>XPA_CHICK
8
>AA1R_CHICK
9
>AA2BR_CHICK
9
>ACE_CHICK
9
>ACHA_CHICK
9
>ACHA2_CHICK
9
>ACHA3_CHICK
9
>ACHA4_CHICK
9
>ACHA5_CHICK
9
>ACHA6_CHICK
9
>ACHA7_CHICK
9
>ACHB_CHICK
9
>ACHB2_CHICK
9
>ACHB3_CHICK
9
>ACHB4_CHICK
9
>ACHD_CHICK
9
>ACHG_CHICK
9
>ACM2_CHICK
9
>ACM3_CHICK
9
>ACM4_CHICK
9
>AGRN_CHICK
9
>AGTR1_CHICK
9
>ANXA2_CHICK
9
>AT1A1_CHICK
9
>AT1A2_CHICK
9
>AT1A3_CHICK
9
>AT1B1_CHICK
9
>AT1B3_CHICK
9
>B3AT_CHICK
9
>BASI_CHICK
9
>BMR1B_CHICK
9
>CAC1A_CHICK
9
>CAC1B_CHICK
9
>CAC1C_CHICK
9
>CAC1D_CHICK
9
>CAC1S_CHICK
9
>CAD10_CHICK
9
>CAD13_CHICK
9
>CADH1_CHICK
9
>CADH2_CHICK
9
>CADH4_CHICK
9
>CADH7_CHICK
9
>CADHK_CHICK
9
>CD166_CHICK
9
>CD28_CHICK
9
>CD3E_CHICK
9
>CEK2_CHICK
9
>CEK3_CHICK
9
>CEPU1_CHICK
9
>CNG1_CHICK
9
>CNG3_CHICK
9
>CNTN1_CHICK
9
>CNTN2_CHICK
9
>CP19A_CHICK
9
>CRFR1_CHICK
9
>CSPG5_CHICK
9
>CX56_CHICK
9
>CXA1_CHICK
9
>CXA5_CHICK
9
>CXA7_CHICK
9
>CXA8_CHICK
9
>EFNB1_CHICK
9
>EGFR_CHICK
9
>EPHA3_CHICK
9
>EPHA4_CHICK
9
>EPHA5_CHICK
9
>EPHA7_CHICK
9
>EPHB1_CHICK
9
>EPHB2_CHICK
9
>EPHB3_CHICK
9
>EPHB5_CHICK
9
>FAK1_CHICK
9
>FGFR1_CHICK
9
>FSHR_CHICK
9
>FZD1_CHICK
9
>FZD10_CHICK
9
>FZD2_CHICK
9
>FZD3_CHICK
9
>FZD4_CHICK
9
>FZD6_CHICK
9
>FZD7_CHICK
9
>FZD8_CHICK
9
>FZD9_CHICK
9
>GBRA1_CHICK
9
>GBRA6_CHICK
9
>GBRB3_CHICK
9
>GBRB4_CHICK
9
>GBRG2_CHICK
9
>GBRG4_CHICK
9
>GFRA2_CHICK
9
>GHR_CHICK
9
>GLRK_CHICK
9
>GP149_CHICK
9
>GTR2_CHICK
9
>GTR3_CHICK
9
>HA1F_CHICK
9
>I17RD_CHICK
9
>IRK2_CHICK
9
>IRK3_CHICK
9
>ITA1_CHICK
9
>ITA6_CHICK
9
>ITA8_CHICK
9
>ITAV_CHICK
9
>ITB1_CHICK
9
>KCNG2_CHICK
9
>KCNH2_CHICK
9
>KIT_CHICK
9
>LECH_CHICK
9
>LIPL_CHICK
9
>LRP1_CHICK
9
>LSHR_CHICK
9
>MBP_CHICK
9
>MIP_CHICK
9
>MOT3_CHICK
9
>MSHR_CHICK
9
>MTR1A_CHICK
9
>MTR1B_CHICK
9
>MTR1C_CHICK
9
>MYP0_CHICK
9
>MYPR_CHICK
9
>NCKX1_CHICK
9
>NCKX2_CHICK
9
>NEO1_CHICK
9
>NEUM_CHICK
9
>NFASC_CHICK
9
>NGCA_CHICK
9
>NPY2R_CHICK
9
>NR13_CHICK
9
>NRCAM_CHICK
9
>NRP1_CHICK
9
>NTRK1_CHICK
9
>NTRK2_CHICK
9
>NTRK3_CHICK
9
>OBCAM_CHICK
9
>OCLN_CHICK
9
>OLF1_CHICK
9
>OLF2_CHICK
9
>OLF3_CHICK
9
>OLF4_CHICK
9
>OLF5_CHICK
9
>OLF6_CHICK
9
>OLF8_CHICK
9
>OLF9_CHICK
9
>OPSB_CHICK
9
>OPSD_CHICK
9
>OPSG_CHICK
9
>OPSP_CHICK
9
>OPSR_CHICK
9
>OPSV_CHICK
9
>P2RY1_CHICK
9
>P2RY3_CHICK
9
>P2RY5_CHICK
9
>P2RY8_CHICK
9
>PACN2_CHICK
9
>PALM_CHICK
9
>PRIO_CHICK
9
>PRLR_CHICK
9
>PTC1_CHICK
9
>PTK7_CHICK
9
>RAPSN_CHICK
9
>RDS_CHICK
9
>RDS2_CHICK
9
>RGMA_CHICK
9
>RIMB2_CHICK
9
>ROS_CHICK
9
>SDC3_CHICK
9
>SDC4_CHICK
9
>SDOS_CHICK
9
>SMO_CHICK
9
>TENS_CHICK
9
>TNR16_CHICK
9
>TRFR_CHICK
9
>TYRO_CHICK
9
>VLDLR_CHICK
9
>XDH_CHICK
10
>JZTX1_CHIJI
4
>JZTX3_CHIJI
4
>BD01_CHILA
4
>RPB10_CHILA
8
>BAR1_CHIPA
4
>BAR2_CHIPA
4
>H1E_CHIPA
8
>CTXA_CHIQU
4
>B2MG_CHISA
4
>BAR1_CHITE
4
>BAR2_CHITE
4
>BAR3_CHITE
4
>BAR6_CHITE
4
>S40A_CHITE
4
>S40B_CHITE
4
>ECR_CHITE
8
>H1A_CHITE
8
>H1B_CHITE
8
>H1C_CHITE
8
>H1E_CHITE
8
>HMG1A_CHITE
8
>HMG1B_CHITE
8
>BRA2_CHITH
4
>BRA6_CHITH
4
>H1_CHITH
8
>H1O_CHITH
8
>H2A_CHITH
8
>H2AO_CHITH
8
>H2B_CHITH
8
>A1AT_CHIVI
4
>RSSA_CHLVR
1
>HLYS1_CHLVR
4
>CREB_CHLVR
8
>COX1_CHOBI
7
>COX2_CHOBI
7
>TRYP_CHOFU
4
>COX1_CHOFU
7
>MPCP_CHOFU
7
>RNAS1_CHOHO
4
>COX1_CHOPI
7
>COX2_CHOPI
7
>COX1_CHORO
7
>COX2_CHORO
7
>IOVO_CHRAM
4
>COX2_CHRBR
7
>COX1_CHRKN
7
>SODC_CHYAM
1
>AQP_CICVR
9
>CION_CIOIN
4
>ACTM_CIOSA
1
>IOVO_CIRAE
4
>THYD_CLAFS
4
>GLHA_CLAGA
4
>GON1_CLAGA
4
>GON2_CLAGA
4
>GTHB2_CLAGA
4
>GNRR2_CLAGA
9
>PACA_CLAMA
4
>G3P_CLAPU
1
>RNAS1_CLEGL
4
>CLIT_CLINE
4
>EPD_CLUHA
4
>CATD_CLUHA
6
>PRTZ_CLUHA
8
>GTHB2_CLUPA
4
>PRTY1_CLUPA
8
>PRTY2_CLUPA
8
>ESR1_CNEUN
8
>PGLRX_COCCA
4
>XYN1_COCCA
4
>CREA_COCCA
8
>G3P_COCHE
1
>ATP6_COCHE
7
>EF1A_COCIM
1
>AG19_COCIM
4
>WAPP_COCIM
9
>NXAC_COERA
4
>CUTI_COLCA
4
>G3P_COLGL
1
>CUTI_COLGL
4
>ANGI_COLGU
4
>MSHR_COLGU
9
>PRIO_COLGU
9
>ATP8_COLHO
7
>G3P_COLLI
1
>MAOX_COLLI
1
>CYC_COLLI
7
>NDKM_COLLI
7
>H5_COLLI
8
>OPSP_COLLI
9
>PRLR_COLLI
9
>PGLR1_COLLN
4
>CIH1_COLLN
9
>ATP8_COLPA
7
>COX1_COLPO
7
>CCR5_COLPO
9
>IOVO_COLVI
4
>OPSD_COMDY
9
>CX_CONAA
4
>CXD66_CONAA
4
>CS7A_CONAF
4
>CX5A_CONAL
4
>CX5B_CONAL
4
>CXA1_CONAL
4
>CXA2_CONAL
4
>CXA3_CONAL
4
>CX1A_CONBE
4
>CX1B_CONBE
4
>CX2A_CONBE
4
>CX2B_CONBE
4
>CXA1_CONBU
4
>HCYA_CONCC
4
>CXA1_CONCN
4
>CXEX_CONCN
4
>CXO7A_CONCN
4
>OPSB_CONCO
9
>CXO6A_CONCT
4
>CXO6B_CONCT
4
>CXO6C_CONCT
4
>CXO6D_CONCT
4
>CX13A_CONDE
4
>CXO7A_CONDE
4
>CXA1_CONEP
4
>CXA1_CONER
4
>CXD6A_CONER
4
>CXVA_CONER
4
>CXVB_CONER
4
>CX14A_CONFF
4
>CX14B_CONFF
4
>CX14C_CONFF
4
>CONG_CONGE
4
>CXA2_CONGE
4
>CXAA_CONGE
4
>CXAC_CONGE
4
>CXAD_CONGE
4
>CXGS_CONGE
4
>CXKG_CONGE
4
>CXM3A_CONGE
4
>CXM3B_CONGE
4
>CXM3C_CONGE
4
>CXO6_CONGE
4
>CXO7_CONGE
4
>CXS3A_CONGE
4
>CXST_CONGE
4
>CX51_CONGL
4
>CX52_CONGL
4
>CX9A_CONGL
4
>CXD6A_CONGL
4
>CX51_CONIM
4
>CXA1_CONIM
4
>CXA2_CONIM
4
>CXKL_CONLY
4
>COMA_CONMA
4
>COMB_CONMA
4
>CXA1_CONMA
4
>CXA2_CONMA
4
>CXO7A_CONMA
4
>CXO7B_CONMA
4
>CXO7C_CONMA
4
>CXO7D_CONMA
4
>TXMO1_CONMO
4
>COW_CONMR
4
>CX2_CONMR
4
>CXL2_CONMR
4
>CXL3_CONMR
4
>CXL4_CONMR
4
>CXMA_CONMR
4
>CXMB_CONMR
4
>CXT5A_CONMR
4
>CXD6_CONNI
4
>CXA4A_CONOB
4
>CXAA_CONPE
4
>CXAB_CONPE
4
>CXG7A_CONPE
4
>CXM4A_CONPE
4
>CXM4B_CONPE
4
>CXO6A_CONPE
4
>CXO6B_CONPE
4
>COW1_CONPU
4
>CX5A_CONPU
4
>CXA4_CONPU
4
>CXD6A_CONPU
4
>CXK7A_CONPU
4
>CXM3A_CONPU
4
>CXP3E_CONPU
4
>CXP3F_CONPU
4
>CX3A_CONQU
4
>CX3B_CONQU
4
>CX6A_CONQU
4
>COW_CONRA
4
>CXBW_CONRA
4
>CXI1_CONRA
4
>CXI10_CONRA
4
>CXI11_CONRA
4
>CXI12_CONRA
4
>CXI13_CONRA
4
>CXI14_CONRA
4
>CXI15_CONRA
4
>CXI16_CONRA
4
>CXI17_CONRA
4
>CXI18_CONRA
4
>CXI2_CONRA
4
>CXI3_CONRA
4
>CXI4_CONRA
4
>CXI5_CONRA
4
>CXI6_CONRA
4
>CXI7_CONRA
4
>CXI8_CONRA
4
>CXIE_CONRA
4
>CXKR_CONRA
4
>CXO6A_CONRA
4
>CXPH_CONRA
4
>CX11_CONRE
4
>CXA1A_CONRE
4
>CXP9_CONRE
4
>COW_CONSE
4
>CXM3A_CONSE
4
>CXT5A_CONSP
4
>RF1_CONSP
4
>CAS1A_CONST
4
>CXAS1_CONST
4
>CXAS2_CONST
4
>CXK4A_CONST
4
>CXO6A_CONST
4
>CXO6B_CONST
4
>CXS61_CONST
4
>CXS62_CONST
4
>CXSO6_CONST
4
>RNAS1_CONTA
4
>COW1_CONTE
4
>COW2_CONTE
4
>COW3_CONTE
4
>CX51_CONTE
4
>CX7A_CONTE
4
>CX9A_CONTE
4
>CXA1_CONTE
4
>CXA2_CONTE
4
>CXCV_CONTE
4
>CXDA_CONTE
4
>CXDB_CONTE
4
>CXET_CONTE
4
>CXG6_CONTE
4
>CXKK1_CONTE
4
>CXKK2_CONTE
4
>CXO7_CONTE
4
>CXST_CONTE
4
>TX31_CONTE
4
>CX7A_CONTU
4
>CXKT_CONTU
4
>CXO6A_CONTU
4
>CXR_CONTU
4
>CX5A_CONVC
4
>CX5B_CONVC
4
>CX5C_CONVC
4
>CX5D_CONVC
4
>CX6A_CONVC
4
>CX6B_CONVC
4
>CX6C_CONVC
4
>CX6D_CONVC
4
>CX6E_CONVC
4
>CX6F_CONVC
4
>CXA1A_CONVC
4
>CXO_CONVE
4
>CX14A_CONVL
4
>CXI_CONVR
4
>CXO2_CONVX
4
>CXO6A_CONVX
4
>CXO6B_CONVX
4
>ACT_COPCI
1
>CGL2_COPCI
4
>PER_COPCI
4
>MAB11_COPCI
8
>IOVO_CORAL
4
>GTHB1_CORAU
4
>GTHB2_CORAU
4
>PRL_CORAU
4
>SOMA_CORAU
4
>OPSD_CORAU
9
>ATP8_CORCN
7
>ATP8_CORCR
7
>SOMA_CORLV
4
>IOVO_CORMO
4
>TXVL2_CORVA
4
>IOVO_COSCO
4
>OPSD_COTBO
9
>IOVO_COTDE
4
>OPSD_COTGR
9
>OPSD_COTIN
9
>ADH1_COTJA
1
>G3P_COTJA
1
>APOA1_COTJA
4
>CLUS_COTJA
4
>GALA_COTJA
4
>GLHA_COTJA
4
>GNIH_COTJA
4
>IGF1_COTJA
4
>IOVO_COTJA
4
>LSHB_COTJA
4
>WNT11_COTJA
4
>CATB_COTJA
6
>ATP6_COTJA
7
>ATP8_COTJA
7
>COX1_COTJA
7
>COX2_COTJA
7
>NU2M_COTJA
7
>BRAF1_COTJA
8
>CSRP2_COTJA
8
>EGR1_COTJA
8
>ESR2_COTJA
8
>H5_COTJA
8
>HSP1_COTJA
8
>HXA7_COTJA
8
>JUN_COTJA
8
>MSX2_COTJA
8
>MYOD1_COTJA
8
>MYOG_COTJA
8
>NXF1_COTJA
8
>PAX6_COTJA
8
>RARB_COTJA
8
>VDR_COTJA
8
>CP19A_COTJA
9
>EDNRB_COTJA
9
>EPHB2_COTJA
9
>KCMB1_COTJA
9
>NR13_COTJA
9
>SMP_COTJA
9
>TYRO_COTJA
9
>VGFR2_COTJA
9
>OPSD_COTKE
9
>COX2_CRABU
7
>COX2_CRACA
7
>ACT_CRAGI
1
>RNOY_CRAGI
4
>ACT_CRAVI
1
>LYC_CRAVI
4
>SPI1_CRAVI
4
>APHR_CRICR
4
>RM12_CRICR
7
>ABCC8_CRICR
9
>ANGT_CRIGE
4
>ACTB_CRIGR
1
>APT_CRIGR
1
>EF2_CRIGR
1
>G3P_CRIGR
1
>HMCS1_CRIGR
1
>HPRT_CRIGR
1
>HS105_CRIGR
1
>HS90A_CRIGR
1
>KITH_CRIGR
1
>LEG1_CRIGR
1
>NSF_CRIGR
1
>PLST_CRIGR
1
>PPIA_CRIGR
1
>RSSA_CRIGR
1
>SORCN_CRIGR
1
>SYK_CRIGR
1
>TCPA_CRIGR
1
>UGPA1_CRIGR
1
>CP7A1_CRIGR
3
>CRTC_CRIGR
3
>GPT_CRIGR
3
>HMDH_CRIGR
3
>OXRP_CRIGR
3
>SOAT1_CRIGR
3
>B2MG_CRIGR
4
>FBLN4_CRIGR
4
>GROA_CRIGR
4
>LY96_CRIGR
4
>RNAS1_CRIGR
4
>B3GA3_CRIGR
5
>GOSR1_CRIGR
5
>MGAT5_CRIGR
5
>S35A1_CRIGR
5
>TMED2_CRIGR
5
>ATP6_CRIGR
7
>ATP8_CRIGR
7
>CH60_CRIGR
7
>GRP75_CRIGR
7
>NDUA1_CRIGR
7
>PISD_CRIGR
7
>THTR_CRIGR
7
>CENPB_CRIGR
8
>DBF4_CRIGR
8
>DDIT3_CRIGR
8
>ERCC2_CRIGR
8
>FOS_CRIGR
8
>HMGA1_CRIGR
8
>HMGB1_CRIGR
8
>ORC1_CRIGR
8
>PARP1_CRIGR
8
>PPARG_CRIGR
8
>RPB1_CRIGR
8
>RPB6_CRIGR
8
>TOP2A_CRIGR
8
>TSN_CRIGR
8
>5HT1B_CRIGR
9
>ATP7A_CRIGR
9
>CD44_CRIGR
9
>ITA3_CRIGR
9
>LDLR_CRIGR
9
>MDR1_CRIGR
9
>MDR2_CRIGR
9
>MDR3_CRIGR
9
>NTCP2_CRIGR
9
>OPSD_CRIGR
9
>P2RY2_CRIGR
9
>P2RY4_CRIGR
9
>PRIO_CRIGR
9
>PTSS1_CRIGR
9
>PTSS2_CRIGR
9
>SDC1_CRIGR
9
>SL9A1_CRIGR
9
>PEX2_CRIGR
10
>CASP3_CRILO
1
>GSTMU_CRILO
1
>SYR_CRILO
1
>GPT_CRILO
3
>INS_CRILO
4
>TIMP2_CRILO
4
>TOP2B_CRILO
8
>PAR1_CRILO
9
>PEX12_CRILO
10
>PEX3_CRILO
10
>FP_CRIMI
4
>PRIO_CRIMI
9
>MYX_CROAD
4
>OXLA_CROAD
4
>PA2_CROAD
4
>CRVP_CROAT
4
>DISI_CROAT
4
>INS_CROAT
4
>LECG_CROAT
4
>OXLA_CROAT
4
>PA2_CROAT
4
>PA2H_CROAT
4
>CYC_CROAT
7
>DISI_CROBA
4
>DISI_CROCC
4
>ANDR_CROCR
8
>MYX_CRODR
4
>CTSP2_CRODU
4
>MYX1_CRODU
4
>MYX2_CRODU
4
>MYX3_CRODU
4
>MYX4_CRODU
4
>NGFV_CRODU
4
>PA2A_CRODU
4
>PA2B_CRODU
4
>PA2C_CRODU
4
>PA2I_CRODU
4
>NU2M_CROHI
7
>CHBBA_CROHO
4
>CHBBB_CROHO
4
>ATP6_CROLA
7
>ATP8_CROLA
7
>COX1_CROLA
7
>COX2_CROLA
7
>NU2M_CROLA
7
>IOVO_CROMA
4
>DISI_CROMM
4
>H2B_CRONI
8
>PRL1_CRONO
4
>PRL2_CRONO
4
>SOMA_CRONO
4
>TTHY_CROPO
4
>HRT1_CRORU
4
>HRT2_CRORU
4
>PA2A_CROSS
4
>SRY_CROSU
8
>MYX2_CROVC
4
>DISI_CROVE
4
>DISI_CROVL
4
>DISI_CROVV
4
>MYX1_CROVV
4
>MYX2_CROVV
4
>MYX3_CROVV
4
>XYNA_CRYAL
4
>EF1A_CRYNE
1
>ACT_CRYNV
1
>NMT_CRYNV
1
>PLB1_CRYNV
4
>CHS1_CRYNV
9
>G3P_CRYPA
1
>CPC1_CRYPA
8
>HYEP1_CTEFE
3
>HYEP2_CTEFE
3
>CTF1_CTEFE
4
>COX2_CTEFE
7
>GLHA_CTEID
4
>GTHB2_CTEID
4
>COX2_CULQU
7
>NUC1_CUNEE
4
>COX2_CUOAL
7
>TX13A_CUPSA
4
>TX13B_CUPSA
4
>TXC1_CUPSA
4
>TXC1A_CUPSA
4
>TXC1B_CUPSA
4
>TXC1C_CUPSA
4
>TXC1D_CUPSA
4
>TXC9_CUPSA
4
>PRXC_CURIN
4
>G3P_CURLU
1
>CYC_CURLU
7
>SOML_CYCLU
4
>LYG_CYGAT
4
>ACTP2_CYMEC
4
>MPRA_CYNNE
9
>NU2M_CYNPE
7
>PTC1_CYNPY
9
>PTC2_CYNPY
9
>COX2_CYNVA
7
>MYC_CYNVA
8
>ACTB_CYPCA
1
>ACTS_CYPCA
1
>KAD_CYPCA
1
>MBSP_CYPCA
1
>MYSS_CYPCA
2
>TSGA2_CYPCA
2
>A1AT_CYPCA
4
>B2MG_CYPCA
4
>BDNF_CYPCA
4
>EPD_CYPCA
4
>FEL_CYPCA
4
>GLHA1_CYPCA
4
>GLHA2_CYPCA
4
>GRN1_CYPCA
4
>GRN2_CYPCA
4
>GRN3_CYPCA
4
>GTHB1_CYPCA
4
>GTHB2_CYPCA
4
>IGF1A_CYPCA
4
>IGF1B_CYPCA
4
>INS_CYPCA
4
>NEUY_CYPCA
4
>NT7_CYPCA
4
>OSTC_CYPCA
4
>PRL_CYPCA
4
>SLIB_CYPCA
4
>SOMA_CYPCA
4
>TGFB1_CYPCA
4
>TRH_CYPCA
4
>UTS1_CYPCA
4
>UTS2A_CYPCA
4
>UTS2B_CYPCA
4
>UTS2G_CYPCA
4
>ATP6_CYPCA
7
>ATP8_CYPCA
7
>ATPB_CYPCA
7
>COX1_CYPCA
7
>COX2_CYPCA
7
>CX6A1_CYPCA
7
>CYC_CYPCA
7
>NU2M_CYPCA
7
>UCP2_CYPCA
7
>FOS_CYPCA
8
>H2B_CYPCA
8
>HXB1_CYPCA
8
>JUNB_CYPCA
8
>MYC1_CYPCA
8
>MYC2_CYPCA
8
>CAC1S_CYPCA
9
>OPSD_CYPCA
9
>C146_CYPDO
4
>IOVO_CYRMO
4
>PVK1_CYRPO
4
>SRY_CYSCR
8
>PA25_DABRP
4
>PA28_DABRP
4
>NGFV_DABRR
4
>PA2_DABRR
4
>TXVE_DABRR
4
>IVBI2_DABRU
4
>LC1_DABRU
4
>LC2_DABRU
4
>PA2_DABRU
4
>PA24_DABRU
4
>PA27_DABRU
4
>RVVX_DABRU
4
>VSPA_DABRU
4
>VSPG_DABRU
4
>GAOA_DACDE
4
>IOVO_DACNO
4
>RNAS1_DAMDA
4
>MSHR_DAMDA
9
>RNAS1_DAMKO
4
>COX2_DAMPP
7
>EPD_DANAE
4
>CP11A_DASAM
7
>ATP6_DASNO
7
>ATP8_DASNO
7
>COX1_DASNO
7
>COX2_DASNO
7
>NU2M_DASNO
7
>AQP2_DASNO
9
>HSP1_DASRO
8
>RELX_DASSA
4
>COX2_DAUMA
7
>GLNA_DEBHA
1
>LEU3_DEBHA
1
>SODC1_DEBHA
1
>SODC2_DEBHA
1
>ALG10_DEBHA
3
>SC61A_DEBHA
3
>CYC_DEBHA
7
>RPC1_DEBHA
8
>CYC_DEBOC
7
>HAK1_DEBOC
9
>COX2_DEKBR
7
>SOMA_DELDE
4
>OPSD_DELDE
9
>IL1B_DELLE
4
>IL6_DELLE
4
>SRY_DELLE
8
>CD4_DELLE
9
>IOVO_DENAC
4
>DNP_DENAN
4
>IVBEH_DENAN
4
>IVBER_DENAN
4
>IVBII_DENAN
4
>IVBIK_DENAN
4
>NXM11_DENAN
4
>NXM12_DENAN
4
>NXM13_DENAN
4
>NXM14_DENAN
4
>NXM2_DENAN
4
>THST_DENAN
4
>TS821_DENAN
4
>TS822_DENAN
4
>TS931_DENAN
4
>TS932_DENAN
4
>TSYL_DENAN
4
>TX022_DENAN
4
>TX311_DENAN
4
>TXCA_DENAN
4
>TXDA_DENAN
4
>TXDB_DENAN
4
>TXF7_DENAN
4
>TXF8_DENAN
4
>TXM1_DENAN
4
>TXM2_DENAN
4
>TXM3_DENAN
4
>TXM4_DENAN
4
>HSP1_DENDO
8
>IOVO_DENEY
4
>HSP1_DENGO
8
>MAMB_DENJA
4
>NXL1_DENJA
4
>NXS1_DENJA
4
>TS24_DENJA
4
>TX48_DENJA
4
>TX51_DENJA
4
>TX510_DENJA
4
>TX54_DENJA
4
>TX66_DENJA
4
>IVBIB_DENPO
4
>IVBII_DENPO
4
>IVBKI_DENPO
4
>NXL1_DENPO
4
>NXL2_DENPO
4
>NXL3_DENPO
4
>NXS1_DENPO
4
>TSYL3_DENPO
4
>TXAC_DENPO
4
>TXCAS_DENPO
4
>TXFS2_DENPO
4
>TXMA_DENPO
4
>TXMB_DENPO
4
>VPRA_DENPO
4
>IOVO_DENVD
4
>NXL1_DENVI
4
>NXL2_DENVI
4
>NXS1_DENVI
4
>TX496_DENVI
4
>PPK5_DERCR
4
>PPK4_DERER
4
>MYSP_DERFA
2
>ALL2_DERFA
4
>ALL7_DERFA
4
>DERF1_DERFA
4
>DERF3_DERFA
4
>DERF6_DERFA
4
>DERM1_DERMI
4
>ALL2_DERPT
4
>ALL7_DERPT
4
>AMY_DERPT
4
>DERP1_DERPT
4
>DERP3_DERPT
4
>DERP6_DERPT
4
>DEF1_DERVA
4
>PPK5_DERVE
4
>PVK1_DERVE
4
>PVK2_DERVE
4
>PVK3_DERVE
4
>HFE_DICBI
9
>GST67_DICLA
1
>GST82_DICLA
1
>CP1A1_DICLA
3
>GON1_DICLA
4
>GON2_DICLA
4
>GON3_DICLA
4
>NEUY_DICLA
4
>PRL_DICLA
4
>PY_DICLA
4
>PYY_DICLA
4
>SOMA_DICLA
4
>ATP8_DICLA
7
>PRT_DICLA
8
>OPSD_DICLA
9
>HFE_DICSU
9
>ACT_DICVI
1
>A1AT_DIDMA
4
>GAST_DIDMA
4
>GUC2A_DIDMA
4
>GUC2B_DIDMA
4
>INS_DIDMA
4
>PAHO_DIDMA
4
>VIP_DIDMA
4
>ATP6_DIDMA
7
>ATP8_DIDMA
7
>COX1_DIDMA
7
>COX2_DIDMA
7
>NU2M_DIDMA
7
>HSP1_DIDMA
8
>5HT1B_DIDMA
9
>ADA2B_DIDMA
9
>ADA2C_DIDMA
9
>CFTR_DIDMA
9
>DRD1_DIDMA
9
>PTHR1_DIDMA
9
>SL9A3_DIDMA
9
>TXI11_DIGCA
4
>TXI12_DIGCA
4
>TXI92_DIGCA
4
>ATP6_DINSE
7
>ATP8_DINSE
7
>COX1_DINSE
7
>COX2_DINSE
7
>NU2M_DINSE
7
>OPSD_DIPAN
9
>ACT1_DIPDE
1
>ACT2_DIPDE
1
>ACT3_DIPDE
1
>ACT5_DIPDE
1
>ACT6_DIPDE
1
>DPGN_DIPMA
4
>ALLS_DIPPU
4
>DIUH_DIPPU
4
>DIUX_DIPPU
4
>PPK5_DIPPU
4
>OPSD_DIPVU
9
>MYSP_DIRIM
2
>API_DIRIM
4
>SODE_DIRIM
4
>AP1M_DISOM
5
>5NTD_DISOM
9
>CAC1E_DISOM
9
>VA5_DOLAR
4
>DBB2_DOLAU
4
>VA52_DOLMA
4
>VA53_DOLMA
4
>HSP1_DORVA
8
>GPDA_DROAE
1
>COX2_DROAM
7
>OAT_DROAN
7
>SUHW_DROAN
8
>NACH_DROAN
9
>COX2_DROAT
7
>HSP1_DROAU
8
>HSP83_DROAV
1
>COX2_DROBF
7
>1-Dec_DROER
4
>CECC_DROER
4
>TRYA_DROER
4
>TRYB_DROER
4
>TRYDG_DROER
4
>TRYE_DROER
4
>TRYT_DROER
4
>TRYU_DROER
4
>TRYZ_DROER
4
>YELL_DROER
4
>H2B_DROER
8
>GPDA_DROEZ
1
>PPS1_DROFU
4
>UBX_DROFU
8
>YELL_DROGU
4
>G3P_DROHY
1
>MST2_DROHY
1
>FTZ_DROHY
8
>H1_DROHY
8
>H2B_DROHY
8
>UBX_DROHY
8
>COX2_DROLO
7
>ANDP_DROMA
4
>CECA1_DROMA
4
>CECB_DROMA
4
>EST6_DROMA
4
>MS2A_DROMA
4
>MS2B_DROMA
4
>YELL_DROMA
4
>ATP6_DROMA
7
>COX1_DROMA
7
>NU2M_DROMA
7
>SODC_DROMD
1
>YELL_DROMD
4
>A37C_DROME
1
>ABL_DROME
1
>ACSA_DROME
1
>ACT2_DROME
1
>ACT3_DROME
1
>ACT4_DROME
1
>ACT5_DROME
1
>APT_DROME
1
>ARI1_DROME
1
>ARMI_DROME
1
>ATRIP_DROME
1
>AVE_DROME
1
>BRAT_DROME
1
>C1TC_DROME
1
>CACT_DROME
1
>CANA_DROME
1
>CANB_DROME
1
>CANC_DROME
1
>CAPS_DROME
1
>CASP8_DROME
1
>CLC_DROME
1
>CLH_DROME
1
>CORT_DROME
1
>CPN_DROME
1
>CSW_DROME
1
>CUP_DROME
1
>DAB_DROME
1
>DCUP_DROME
1
>DLT_DROME
1
>DSH_DROME
1
>DTX_DROME
1
>DYHC_DROME
1
>DYL1_DROME
1
>DYL2_DROME
1
>DYRK2_DROME
1
>EF11_DROME
1
>EF12_DROME
1
>EF2_DROME
1
>ENC_DROME
1
>ENO_DROME
1
>FKB12_DROME
1
>FXR1_DROME
1
>G3P1_DROME
1
>G3P2_DROME
1
>GLNA2_DROME
1
>GPDA_DROME
1
>HDC_DROME
1
>HSP83_DROME
1
>IMB_DROME
1
>KAPR2_DROME
1
>KELC_DROME
1
>LARP_DROME
1
>LIMK1_DROME
1
>LSD1_DROME
1
>LSD2_DROME
1
>MBN_DROME
1
>MLF_DROME
1
>MY31D_DROME
1
>MY61F_DROME
1
>NBEA_DROME
1
>NEDD4_DROME
1
>NSF1_DROME
1
>NSF2_DROME
1
>OTU_DROME
1
>PGK_DROME
1
>POLO_DROME
1
>PP12_DROME
1
>PPA1_DROME
1
>PPA2_DROME
1
>PPIA_DROME
1
>PPV_DROME
1
>PRDX1_DROME
1
>PUM_DROME
1
>PYR1_DROME
1
>RIR2_DROME
1
>RL3_DROME
1
>RL8_DROME
1
>RS18_DROME
1
>RS3A_DROME
1
>RSSA_DROME
1
>SAN_DROME
1
>SGT1_DROME
1
>SHARK_DROME
1
>SMG_DROME
1
>SMG1_DROME
1
>SODC_DROME
1
>SRP19_DROME
1
>STNA_DROME
1
>STNB_DROME
1
>TAMO_DROME
1
>TCPA_DROME
1
>TCPG_DROME
1
>THR_DROME
1
>TPM1_DROME
1
>TUBE_DROME
1
>UNK_DROME
1
>VLS_DROME
1
>WWOX_DROME
1
>BNK_DROME
2
>DIA_DROME
2
>KI10A_DROME
2
>KI59C_DROME
2
>MYSA_DROME
2
>MYSP1_DROME
2
>MYSP2_DROME
2
>NULLO_DROME
2
>PATJ_DROME
2
>PNUT_DROME
2
>SKEL_DROME
2
>TBG2_DROME
2
>ATC1_DROME
3
>CP306_DROME
3
>CP4D1_DROME
3
>CP6A2_DROME
3
>CRTC_DROME
3
>HMDH_DROME
3
>HSP7C_DROME
3
>ITPR_DROME
3
>OFUT2_DROME
3
>PORCN_DROME
3
>TRC8_DROME
3
>UGGG_DROME
3
>11-Dec_DROME
4
>12-Dec_DROME
4
>13-Dec_DROME
4
>A70A_DROME
4
>A95EF_DROME
4
>ACE_DROME
4
>ACER_DROME
4
>AKH_DROME
4
>ALLS_DROME
4
>ANA_DROME
4
>ANDP_DROME
4
>APLP_DROME
4
>ATTA_DROME
4
>ATTB_DROME
4
>ATTC_DROME
4
>BGBP1_DROME
4
>BURS_DROME
4
>CECA_DROME
4
>CECB_DROME
4
>CH47_DROME
4
>CORZ_DROME
4
>CP2B_DROME
4
>DECA_DROME
4
>DEFI_DROME
4
>DEJP_DROME
4
>DHGL_DROME
4
>DIP_DROME
4
>DMYC_DROME
4
>DROS_DROME
4
>EAST_DROME
4
>ECLH_DROME
4
>EST6_DROME
4
>ESTP_DROME
4
>FMRF_DROME
4
>GD_DROME
4
>GIL_DROME
4
>GLT_DROME
4
>HIG_DROME
4
>HUGIN_DROME
4
>IDGF1_DROME
4
>IDGF2_DROME
4
>IDGF3_DROME
4
>IDGF4_DROME
4
>IM01_DROME
4
>IM02_DROME
4
>IM03_DROME
4
>IM04_DROME
4
>IM10_DROME
4
>IM14_DROME
4
>IM18_DROME
4
>IM23_DROME
4
>IMPE2_DROME
4
>IMPL2_DROME
4
>LAMA_DROME
4
>LAMB1_DROME
4
>LAMC1_DROME
4
>LCK_DROME
4
>LSP1A_DROME
4
>LSP1B_DROME
4
>LSP1G_DROME
4
>LSP2_DROME
4
>MIP_DROME
4
>MS2A_DROME
4
>MS2B_DROME
4
>MS57A_DROME
4
>MS57B_DROME
4
>MS57C_DROME
4
>MTK_DROME
4
>NEMS_DROME
4
>NETA_DROME
4
>NETB_DROME
4
>NPLP1_DROME
4
>NPLP3_DROME
4
>NPLP4_DROME
4
>NUDEL_DROME
4
>OB76A_DROME
4
>PBURS_DROME
4
>PEB1_DROME
4
>PGPLE_DROME
4
>PGPSA_DROME
4
>PRPP1_DROME
4
>SALA_DROME
4
>SCW_DROME
4
>SGS3_DROME
4
>SLIT_DROME
4
>SNAK_DROME
4
>SNPF_DROME
4
>SPZ_DROME
4
>TAKT_DROME
4
>TRYA_DROME
4
>TRYB_DROME
4
>TRYDG_DROME
4
>TRYE_DROME
4
>TRYI_DROME
4
>TRYT_DROME
4
>TRYU_DROME
4
>TRYZ_DROME
4
>TSG_DROME
4
>TSL_DROME
4
>VEIN_DROME
4
>VIT1_DROME
4
>VIT2_DROME
4
>VIT3_DROME
4
>WIF1_DROME
4
>WNT2_DROME
4
>WNT4_DROME
4
>WNT5_DROME
4
>WNT8_DROME
4
>WNTG_DROME
4
>YELL_DROME
4
>FNG_DROME
5
>FUR11_DROME
5
>FUR1C_DROME
5
>LVA_DROME
5
>MA121_DROME
5
>MA122_DROME
5
>MAN2_DROME
5
>PIPE_DROME
5
>RHOM_DROME
5
>STX5_DROME
5
>TPST_DROME
5
>US74C_DROME
5
>CATL_DROME
6
>A60DA_DROME
7
>ACPM_DROME
7
>ADRO_DROME
7
>AT5F1_DROME
7
>ATP6_DROME
7
>ATP8_DROME
7
>ATPA_DROME
7
>ATPB_DROME
7
>ATPG_DROME
7
>COX1_DROME
7
>COX2_DROME
7
>COX5A_DROME
7
>CP302_DROME
7
>CP314_DROME
7
>CP315_DROME
7
>CYC1_DROME
7
>DHSB_DROME
7
>DPOG1_DROME
7
>FZO_DROME
7
>GLNA1_DROME
7
>MTDC_DROME
7
>NDUAA_DROME
7
>NU2M_DROME
7
>PCCB_DROME
7
>PDK_DROME
7
>PREL_DROME
7
>PROD_DROME
7
>PYRD_DROME
7
>RETM_DROME
7
>RM11_DROME
7
>RM19_DROME
7
>RM32_DROME
7
>RT12_DROME
7
>RT15_DROME
7
>SLMO_DROME
7
>SODM_DROME
7
>SSB_DROME
7
>SUCA_DROME
7
>TID_DROME
7
>TRXR2_DROME
7
>VDAC_DROME
7
>ABDB_DROME
8
>ABRU_DROME
8
>ADF1_DROME
8
>AEF1_DROME
8
>APTE_DROME
8
>ASX_DROME
8
>ATO_DROME
8
>ATRX_DROME
8
>BAB1_DROME
8
>BAB2_DROME
8
>BCD_DROME
8
>BCL9_DROME
8
>BRC1_DROME
8
>BRC4_DROME
8
>BRM_DROME
8
>BSH_DROME
8
>BX42_DROME
8
>CAD_DROME
8
>CAF1_DROME
8
>CAS_DROME
8
>CAZ_DROME
8
>CCNB3_DROME
8
>CCNC_DROME
8
>CCNE_DROME
8
>CDK8_DROME
8
>CEBP_DROME
8
>CF1A_DROME
8
>CF2_DROME
8
>CF23_DROME
8
>CHDM_DROME
8
>CHK1_DROME
8
>CIC_DROME
8
>CID_DROME
8
>CNC_DROME
8
>CORTO_DROME
8
>CP190_DROME
8
>CPD1_DROME
8
>CPO_DROME
8
>CREBA_DROME
8
>CREBB_DROME
8
>CRM_DROME
8
>CRN_DROME
8
>CROC_DROME
8
>CTBP_DROME
8
>DA_DROME
8
>DEAF1_DROME
8
>DEL_DROME
8
>DFD_DROME
8
>DKC1_DROME
8
>DLL_DROME
8
>DONS_DROME
8
>DOT1L_DROME
8
>DPOD_DROME
8
>DPOLA_DROME
8
>DRI_DROME
8
>E2F_DROME
8
>E74EA_DROME
8
>E74EB_DROME
8
>EBI_DROME
8
>ECR_DROME
8
>ELF1_DROME
8
>ELG_DROME
8
>EMC_DROME
8
>EMS_DROME
8
>ERCC3_DROME
8
>ESC_DROME
8
>ESCA_DROME
8
>ETS3_DROME
8
>ETS4_DROME
8
>ETS6_DROME
8
>EVE_DROME
8
>EWG_DROME
8
>EYA_DROME
8
>EZ_DROME
8
>FD2_DROME
8
>FD3_DROME
8
>FD4_DROME
8
>FD5_DROME
8
>FKH_DROME
8
>FOSL_DROME
8
>FTF1B_DROME
8
>FTZ_DROME
8
>FTZF1_DROME
8
>GAGA_DROME
8
>GATC_DROME
8
>GCM_DROME
8
>GFI1_DROME
8
>GIANT_DROME
8
>GRAU_DROME
8
>GROU_DROME
8
>GSB_DROME
8
>GSBN_DROME
8
>GSC_DROME
8
>H1_DROME
8
>H2AV_DROME
8
>H4_DROME
8
>HAIR_DROME
8
>HAM_DROME
8
>HANG_DROME
8
>HH_DROME
8
>HMEN_DROME
8
>HMG2_DROME
8
>HMGD_DROME
8
>HMIN_DROME
8
>HMPB_DROME
8
>HMSH_DROME
8
>HNF4_DROME
8
>HOBOT_DROME
8
>HOW_DROME
8
>HP1_DROME
8
>HR38_DROME
8
>HR4_DROME
8
>HR78_DROME
8
>HR96_DROME
8
>HSF_DROME
8
>HUNB_DROME
8
>IPOU_DROME
8
>JIL1_DROME
8
>JRA_DROME
8
>K10_DROME
8
>KNIR_DROME
8
>KRUP_DROME
8
>KU70_DROME
8
>LAB_DROME
8
>LAM0_DROME
8
>LAMC_DROME
8
>LBR_DROME
8
>LOK_DROME
8
>LOLA1_DROME
8
>LOLA2_DROME
8
>LOLA3_DROME
8
>LOLA4_DROME
8
>LOLA5_DROME
8
>LOLA6_DROME
8
>LOLAL_DROME
8
>MAM_DROME
8
>MAX_DROME
8
>MBL_DROME
8
>MCM6_DROME
8
>MK14A_DROME
8
>MK14B_DROME
8
>MLE_DROME
8
>MMD4_DROME
8
>MODU_DROME
8
>MSL1_DROME
8
>MSL2_DROME
8
>MSL3_DROME
8
>MTRM_DROME
8
>MYB_DROME
8
>MYC_DROME
8
>MYOD_DROME
8
>NC2B_DROME
8
>NELFD_DROME
8
>NELFE_DROME
8
>NIPB_DROME
8
>NLP_DROME
8
>NOI_DROME
8
>NU160_DROME
8
>NU214_DROME
8
>NUMB_DROME
8
>ONEC_DROME
8
>ORC2_DROME
8
>ORC5_DROME
8
>ORD_DROME
8
>OSA_DROME
8
>OTE_DROME
8
>PANG_DROME
8
>PARP_DROME
8
>PAX6_DROME
8
>PCL_DROME
8
>PCNA_DROME
8
>PDM1_DROME
8
>PDM2_DROME
8
>PEP_DROME
8
>PHO_DROME
8
>PHP_DROME
8
>PHYL_DROME
8
>PIT_DROME
8
>PITX1_DROME
8
>PIWI_DROME
8
>PNR_DROME
8
>POF_DROME
8
>POK_DROME
8
>POXM_DROME
8
>POXN_DROME
8
>PRD_DROME
8
>PROS_DROME
8
>PSA4L_DROME
8
>PUF68_DROME
8
>PYGO_DROME
8
>RAD50_DROME
8
>RBF_DROME
8
>RBP1_DROME
8
>RCOR_DROME
8
>RFA1_DROME
8
>RFC2_DROME
8
>RING1_DROME
8
>RPA1_DROME
8
>RPA2_DROME
8
>RPB1_DROME
8
>RPB10_DROME
8
>RPB2_DROME
8
>RPB6_DROME
8
>RPB9_DROME
8
>RPC2_DROME
8
>RRP1_DROME
8
>RSMB_DROME
8
>RUNT_DROME
8
>RUXF_DROME
8
>RX21_DROME
8
>SAP18_DROME
8
>SAYP_DROME
8
>SCAL_DROME
8
>SCR_DROME
8
>SETD8_DROME
8
>SGO1_DROME
8
>SLP1_DROME
8
>SLP2_DROME
8
>SNAI_DROME
8
>SNRPA_DROME
8
>SO_DROME
8
>SPEN_DROME
8
>SPT5H_DROME
8
>SPT6H_DROME
8
>SRP_DROME
8
>SRR55_DROME
8
>SRYB_DROME
8
>SRYC_DROME
8
>SRYD_DROME
8
>SSRP_DROME
8
>STC_DROME
8
>STIL_DROME
8
>SUHW_DROME
8
>SUS_DROME
8
>SUUR_DROME
8
>SUV9_DROME
8
>SUWA_DROME
8
>SUZ12_DROME
8
>T2AG_DROME
8
>T2FA_DROME
8
>T2FB_DROME
8
>TAF1_DROME
8
>TAF11_DROME
8
>TAF12_DROME
8
>TAF2_DROME
8
>TAF4_DROME
8
>TAF5_DROME
8
>TAF6_DROME
8
>TAF7_DROME
8
>TAF8_DROME
8
>TAF9_DROME
8
>TBP_DROME
8
>TCP4_DROME
8
>TF2AA_DROME
8
>TF2B_DROME
8
>TFS2_DROME
8
>THIO1_DROME
8
>THIOT_DROME
8
>TOP2_DROME
8
>TOPI_DROME
8
>TOPRS_DROME
8
>TRF_DROME
8
>TRH_DROME
8
>TRSF_DROME
8
>TRX_DROME
8
>TTKB_DROME
8
>TWIST_DROME
8
>U202_DROME
8
>U2AF1_DROME
8
>U2AF2_DROME
8
>UAP56_DROME
8
>UBCD6_DROME
8
>USH_DROME
8
>USP_DROME
8
>VG_DROME
8
>XPA_DROME
8
>XPO1_DROME
8
>YEMA_DROME
8
>ZEN1_DROME
8
>ZEN2_DROME
8
>ZEST_DROME
8
>5HT1R_DROME
9
>5HT2A_DROME
9
>5HT2B_DROME
9
>A4_DROME
9
>ACES_DROME
9
>ACH1_DROME
9
>ACH2_DROME
9
>ACH3_DROME
9
>ACH4_DROME
9
>ACM1_DROME
9
>AQP_DROME
9
>ATNA_DROME
9
>BIB_DROME
9
>BROWN_DROME
9
>CAC1A_DROME
9
>CAC1D_DROME
9
>CCAPR_DROME
9
>CDC42_DROME
9
>CHAO_DROME
9
>CONT_DROME
9
>CRB_DROME
9
>CRQ_DROME
9
>CSP_DROME
9
>CTNA_DROME
9
>CYA1_DROME
9
>CYPR_DROME
9
>DGK2_DROME
9
>DL_DROME
9
>DOME_DROME
9
>DOPR1_DROME
9
>DOPR2_DROME
9
>DRD2L_DROME
9
>DRK_DROME
9
>EGFR_DROME
9
>ERD2_DROME
9
>EXPA_DROME
9
>FAS1_DROME
9
>FAS2_DROME
9
>FAS3_DROME
9
>FGFR1_DROME
9
>FGFR2_DROME
9
>FLOT1_DROME
9
>FMAR_DROME
9
>FOI_DROME
9
>FPS_DROME
9
>FRIZ_DROME
9
>GBRAL_DROME
9
>GBRB_DROME
9
>GBRB3_DROME
9
>GCY3E_DROME
9
>GLK1_DROME
9
>GRK_DROME
9
>GTR3_DROME
9
>HHAT_DROME
9
>ICCR_DROME
9
>INAD_DROME
9
>INDY1_DROME
9
>INSR_DROME
9
>INX4_DROME
9
>INX6_DROME
9
>ITA1_DROME
9
>ITA2_DROME
9
>ITA3_DROME
9
>ITA4_DROME
9
>ITA5_DROME
9
>ITBN_DROME
9
>ITBX_DROME
9
>KCNAB_DROME
9
>KCNAE_DROME
9
>KCNAL_DROME
9
>KCNAS_DROME
9
>KCNAW_DROME
9
>L259_DROME
9
>LACH_DROME
9
>LAR_DROME
9
>MDR49_DROME
9
>MDR65_DROME
9
>MERH_DROME
9
>MGR_DROME
9
>MOEH_DROME
9
>MTH_DROME
9
>NACH_DROME
9
>NCKX_DROME
9
>NMT_DROME
9
>NPYR_DROME
9
>NRG_DROME
9
>NRT_DROME
9
>OAR_DROME
9
>OPS1_DROME
9
>OPS2_DROME
9
>OPS3_DROME
9
>OPS4_DROME
9
>OPS5_DROME
9
>OPS6_DROME
9
>OPT1_DROME
9
>PAKM_DROME
9
>PGPLC_DROME
9
>PTC_DROME
9
>PTP10_DROME
9
>PTP69_DROME
9
>PTP99_DROME
9
>ROST_DROME
9
>SAS_DROME
9
>SC6A4_DROME
9
>SCNA_DROME
9
>SCRT_DROME
9
>SDC_DROME
9
>SEM1A_DROME
9
>SERR_DROME
9
>SMO_DROME
9
>SPY_DROME
9
>STAN_DROME
9
>STUB_DROME
9
>STX1A_DROME
9
>TIPE_DROME
9
>TLR1_DROME
9
>TLR2_DROME
9
>TOLL_DROME
9
>TOR_DROME
9
>TRPL_DROME
9
>UZIP_DROME
9
>VACHT_DROME
9
>WHITE_DROME
9
>Y252_DROME
9
>CATA_DROME
10
>URIC_DROME
10
>XDH_DROME
10
>HSP83_DROMI
1
>SODC_DROMI
1
>EST5A_DROMI
4
>EST5B_DROMI
4
>EST5C_DROMI
4
>IOVO_DRONO
4
>OSTC_DRONO
4
>COX1_DRONO
7
>COX2_DRONO
7
>CYC_DRONO
7
>COX2_DRONR
7
>SODC_DROOB
1
>ANDP_DROOR
4
>HSP83_DROPB
1
>HSP83_DROPE
1
>EST5A_DROPE
4
>EST5B_DROPE
4
>EST5C_DROPE
4
>COX2_DROPE
7
>APT_DROPS
1
>G3P2_DROPS
1
>GPDA_DROPS
1
>HSP83_DROPS
1
>SODC_DROPS
1
>DHGL_DROPS
4
>EST5A_DROPS
4
>EST5B_DROPS
4
>EST5C_DROPS
4
>YELL_DROPS
4
>UBX_DROPS
8
>OPS1_DROPS
9
>OPS2_DROPS
9
>OPS3_DROPS
9
>OPS4_DROPS
9
>URIC_DROPS
10
>XDH_DROPS
10
>A70A_DROSE
4
>ANDP_DROSE
4
>CECA1_DROSE
4
>CECC_DROSE
4
>MS2A_DROSE
4
>MS2B_DROSE
4
>ATP6_DROSE
7
>ATP8_DROSE
7
>COX1_DROSE
7
>CP4D1_DROSI
3
>A70A_DROSI
4
>ANDP_DROSI
4
>CECA1_DROSI
4
>CECB_DROSI
4
>EST6_DROSI
4
>MS2A_DROSI
4
>MS2B_DROSI
4
>ATP6_DROSI
7
>COX1_DROSI
7
>COX2_DROSI
7
>NU2M_DROSI
7
>UBX_DROSI
8
>GBRB_DROSI
9
>G3P2_DROSU
1
>YELL_DROSU
4
>COX2_DROSU
7
>BCD_DROSU
8
>URIC_DROSU
10
>XDH_DROSU
10
>ANDP_DROTE
4
>SODC_DROTO
1
>DCUP_DROVI
1
>GPDA_DROVI
1
>HSP83_DROVI
1
>SODC_DROVI
1
>TUBE_DROVI
1
>CEC1_DROVI
4
>CEC2_DROVI
4
>CEC3_DROVI
4
>ESTS_DROVI
4
>FMRF_DROVI
4
>ATPB_DROVI
7
>CEBP_DROVI
8
>H11_DROVI
8
>H12_DROVI
8
>H13_DROVI
8
>HAIR_DROVI
8
>HMEN_DROVI
8
>HP1_DROVI
8
>KNIR_DROVI
8
>PDM2_DROVI
8
>SUHW_DROVI
8
>TRX_DROVI
8
>UBX_DROVI
8
>BROWN_DROVI
9
>NACH_DROVI
9
>OPS3_DROVI
9
>OPS4_DROVI
9
>URIC_DROVI
10
>SODC_DROWI
1
>CACT_DROYA
1
>ANDP_DROYA
4
>CECA2_DROYA
4
>YELL_DROYA
4
>ATP6_DROYA
7
>ATP8_DROYA
7
>COX1_DROYA
7
>COX2_DROYA
7
>NU2M_DROYA
7
>H2B_DROYA
8
>ATP6_DUGDU
7
>ATP8_DUGDU
7
>COX1_DUGDU
7
>COX2_DUGDU
7
>NU2M_DUGDU
7
>AQP2_DUGDU
9
>COX2_DUSTH
7
>EGR2_DUSTH
8
>DIS3A_ECHCA
4
>DIS3B_ECHCA
4
>DISI_ECHCA
4
>DISS_ECHCA
4
>ECHA_ECHCA
4
>ECHB_ECHCA
4
>PA2N_ECHCA
4
>H1_ECHCR
8
>DIS6A_ECHCS
4
>DIS6B_ECHCS
4
>H2BS2_ECHES
8
>H2BS3_ECHES
8
>ACT1_ECHGR
1
>ACT2_ECHGR
1
>ACT3_ECHGR
1
>MDHC_ECHGR
1
>PPIA_ECHGR
1
>RSSA_ECHGR
1
>MYSP_ECHGR
2
>UCR6_ECHMU
7
>ADA2B_ECHTE
9
>ECAA_ECTTU
4
>ECAB_ECTTU
4
>COX2_EENNA
7
>MT_EISFO
1
>CYC_EISFO
7
>ANR_EISFO
9
>CASK_ELADA
4
>SRY_ELADA
8
>PLIGA_ELAQU
4
>PLIGB_ELAQU
4
>TKN_ELECI
4
>HSPC_ELECI
8
>THA_ELECQ
8
>ACHA_ELEEL
9
>ACHB_ELEEL
9
>ACHD_ELEEL
9
>ACHG_ELEEL
9
>SCNA_ELEEL
9
>FIBB_ELEMA
4
>INS_ELEMA
4
>ATP6_ELEMA
7
>COX1_ELEMA
7
>COX2_ELEMA
7
>NU2M_ELEMA
7
>ADA2B_ELEMA
9
>AQP2_ELEMA
9
>ACTG_EMENI
1
>ADH1_EMENI
1
>ADH3_EMENI
1
>APSB_EMENI
1
>ARO1_EMENI
1
>DYHC_EMENI
1
>DYL1_EMENI
1
>FLUG_EMENI
1
>G3P_EMENI
1
>HYMA_EMENI
1
>NMT_EMENI
1
>NUDC_EMENI
1
>OAT_EMENI
1
>ALG10_EMENI
3
>DEWA_EMENI
4
>RODL_EMENI
4
>XYNC_EMENI
4
>ANI1_EMENI
7
>ATP6_EMENI
7
>ATP8_EMENI
7
>CISY_EMENI
7
>COX1_EMENI
7
>COX2_EMENI
7
>CYC_EMENI
7
>HEM1_EMENI
7
>OTC_EMENI
7
>PUT2_EMENI
7
>RMS5_EMENI
7
>YMCC_EMENI
7
>ABAA_EMENI
8
>ALCR_EMENI
8
>AMDR_EMENI
8
>AREA_EMENI
8
>BIMB_EMENI
8
>BRLA_EMENI
8
>CREA_EMENI
8
>H2A_EMENI
8
>H2B_EMENI
8
>NIRA_EMENI
8
>QUTA_EMENI
8
>TBP_EMENI
8
>APSA_EMENI
9
>CHS1_EMENI
9
>CHSA_EMENI
9
>CHSB_EMENI
9
>CHSD_EMENI
9
>CRNA_EMENI
9
>PALH_EMENI
9
>PALI_EMENI
9
>PUTX_EMENI
9
>QUTD_EMENI
9
>UAPA_EMENI
9
>UAPC_EMENI
9
>HEX1_EMENI
10
>URIC_EMENI
10
>XDH_EMENI
10
>RL3_ENCCU
1
>RL8_ENCCU
1
>RS18_ENCCU
1
>PTP1_ENCCU
4
>H2A_ENCCU
8
>HD10_ENCCU
8
>HD11_ENCCU
8
>HD3_ENCCU
8
>HD4_ENCCU
8
>HD5_ENCCU
8
>HD6_ENCCU
8
>HD7_ENCCU
8
>HD8_ENCCU
8
>HD9_ENCCU
8
>PTP1_ENCHE
4
>SRY_ENHLU
8
>NXS1_ENHSC
4
>PA2_ENHSC
4
>EM1_ENSMI
8
>H1L5_ENSMI
8
>H1L6_ENSMI
8
>CAF1_EPHMU
4
>CAS4_EPHMU
4
>NEU3_EPTST
4
>TBFA_EPTST
4
>TBFG_EPTST
4
>WNT10_EPTST
4
>WNT3_EPTST
4
>WNT4_EPTST
4
>WNT51_EPTST
4
>WNT52_EPTST
4
>WNT53_EPTST
4
>WNT71_EPTST
4
>WNT72_EPTST
4
>WNT9_EPTST
4
>SODM_EPTST
7
>A1BG_EQUAS
4
>ALBU_EQUAS
4
>B2MG_EQUAS
4
>FIBA_EQUAS
4
>GLHA_EQUAS
4
>LACB1_EQUAS
4
>LALBA_EQUAS
4
>LSHB_EQUAS
4
>ATP6_EQUAS
7
>ATP8_EQUAS
7
>COX1_EQUAS
7
>COX2_EQUAS
7
>CYC_EQUAS
7
>NU2M_EQUAS
7
>FSHR_EQUAS
9
>GLHA_EQUBU
4
>LSHB_EQUBU
4
>CASK_EQUGR
4
>PAHO_EQUPR
4
>SRY_ERIBA
8
>PAHO_ERIEU
4
>PLMN_ERIEU
4
>TTHY_ERIEU
4
>RSMB_ERIEU
8
>ADA2B_ERIEU
9
>AQP2_ERIEU
9
>DI10A_ERIMA
4
>DI10B_ERIMA
4
>DISI_ERIMA
4
>IVBIT_ERIMA
4
>PA21B_ERIMA
4
>PA22_ERIMA
4
>G3P_ERYGR
1
>CCR5_ERYPA
9
>CD4_ERYPA
9
>MSHR_ERYPA
9
>PRIO_ERYPA
9
>CYC_ESCGI
7
>EPD_ESOLU
4
>SOMA_ESOLU
4
>PRT1_ESOLU
8
>SRY_EUBAS
8
>IOVO_EUDEL
4
>ANDR_EULFC
8
>COX81_EULFU
7
>COX82_EULFU
7
>COX83_EULFU
7
>MSHR_EULFU
9
>COX2_EULMA
7
>IL1B_EUMJU
4
>SRY_EUMJU
8
>WNT1_EUMSK
4
>WNT4_EUMSK
4
>WNT5A_EUMSK
4
>WNT5B_EUMSK
4
>HCYA_EURCA
4
>HCYB_EURCA
4
>HCYC_EURCA
4
>HCYD_EURCA
4
>HCYE_EURCA
4
>HCYF_EURCA
4
>HCYG_EURCA
4
>TX1_EURCA
4
>TX2_EURCA
4
>PPK6_EURFL
4
>PVK2_EURFL
4
>EURM1_EURMA
4
>EURM3_EURMA
4
>WNT1_EVATR
4
>WNT3_EVATR
4
>WNT6_EVATR
4
>WNT7_EVATR
4
>WNT8_EVATR
4
>COX2_EXERO
7
>ACT_EXODE
1
>CHS1_EXODE
9
>CHS2_EXODE
9
>CHS3_EXODE
9
>CHS1_EXOJE
9
>CHS2_EXOJE
9
>CHS3_EXOJE
9
>ENO_FASHE
1
>GST26_FASHE
1
>GST27_FASHE
1
>CATLL_FASHE
4
>CATL1_FASHE
6
>CATL2_FASHE
6
>UCR6_FASHE
7
>ARYL_FELCA
1
>CASP1_FELCA
1
>CASP3_FELCA
1
>G3P_FELCA
1
>AT2A2_FELCA
3
>ALBU_FELCA
4
>ALL4_FELCA
4
>B2MG_FELCA
4
>BDNF_FELCA
4
>CCL17_FELCA
4
>CCL5_FELCA
4
>CSF2_FELCA
4
>CSF3_FELCA
4
>ELA1_FELCA
4
>EPO_FELCA
4
>FEL1A_FELCA
4
>FEL1B_FELCA
4
>FIBA_FELCA
4
>FIBB_FELCA
4
>GAST_FELCA
4
>GHRL_FELCA
4
>GLHA_FELCA
4
>IAPP_FELCA
4
>IFNA_FELCA
4
>IFNB_FELCA
4
>IFNG_FELCA
4
>IL10_FELCA
4
>IL12A_FELCA
4
>IL12B_FELCA
4
>IL15_FELCA
4
>IL1A_FELCA
4
>IL1B_FELCA
4
>IL2_FELCA
4
>IL4_FELCA
4
>IL5_FELCA
4
>IL6_FELCA
4
>IL8_FELCA
4
>INS_FELCA
4
>IPSG_FELCA
4
>LALBA_FELCA
4
>LIPP_FELCA
4
>LSHB_FELCA
4
>MOTI_FELCA
4
>NT3_FELCA
4
>OSTC_FELCA
4
>PAHO_FELCA
4
>PENK_FELCA
4
>PRL_FELCA
4
>SDF1_FELCA
4
>SOMA_FELCA
4
>TRYP_FELCA
4
>TSHB_FELCA
4
>ARSB_FELCA
6
>BGAL_FELCA
6
>BGLR_FELCA
6
>CATL_FELCA
6
>HEXB_FELCA
6
>MA2B1_FELCA
6
>ATP6_FELCA
7
>ATP8_FELCA
7
>COX1_FELCA
7
>COX2_FELCA
7
>NU2M_FELCA
7
>PCGF4_FELCA
8
>SRY_FELCA
8
>5HT1B_FELCA
9
>ADRB2_FELCA
9
>ADRB3_FELCA
9
>AMPN_FELCA
9
>CD28_FELCA
9
>CD8A_FELCA
9
>CD8B_FELCA
9
>CD9_FELCA
9
>CNR1_FELCA
9
>CSF1R_FELCA
9
>CXCR4_FELCA
9
>FSHR_FELCA
9
>IL2RA_FELCA
9
>ITB1_FELCA
9
>KCNE1_FELCA
9
>KCNQ1_FELCA
9
>KIT_FELCA
9
>LIPL_FELCA
9
>MSHR_FELCA
9
>NAC1_FELCA
9
>OPSD_FELCA
9
>OPSR_FELCA
9
>PRIO_FELCA
9
>RDS_FELCA
9
>TS1R3_FELCA
9
>TSHR_FELCA
9
>TYRO_FELCA
9
>IOVO_FRACO
4
>IOVO_FRAER
4
>IOVO_FRAFR
4
>IOVO_FRAPO
4
>ACT2_FUGRU
1
>ACT3_FUGRU
1
>ACTC_FUGRU
1
>ACTT_FUGRU
1
>ACTX_FUGRU
1
>GPDA_FUGRU
1
>RABP1_FUGRU
1
>RL36A_FUGRU
1
>SYH_FUGRU
1
>TCPD_FUGRU
1
>ANF_FUGRU
4
>ANFB_FUGRU
4
>ANFC1_FUGRU
4
>ANFC2_FUGRU
4
>ANFC3_FUGRU
4
>ANFC4_FUGRU
4
>CO9_FUGRU
4
>NEUV_FUGRU
4
>NOGG_FUGRU
4
>SOMA_FUGRU
4
>FOS_FUGRU
8
>HXA9_FUGRU
8
>HXB4_FUGRU
8
>HXC9_FUGRU
8
>RARA_FUGRU
8
>5HT1A_FUGRU
9
>5HT1B_FUGRU
9
>5HT1D_FUGRU
9
>A4_FUGRU
9
>CNR1A_FUGRU
9
>CNR1B_FUGRU
9
>DRD1L_FUGRU
9
>DRD2L_FUGRU
9
>DRD5L_FUGRU
9
>EDG3_FUGRU
9
>L1CAM_FUGRU
9
>GLHA_FUNHE
4
>GTHB1_FUNHE
4
>GTHB2_FUNHE
4
>TRYP_FUSOX
4
>C505_FUSOX
9
>CUTI_FUSSC
4
>DYHC_FUSSO
1
>CUTI1_FUSSO
4
>CUTI2_FUSSO
4
>CUTI3_FUSSO
4
>CGPB_FUSSO
8
>ADH1_GADCA
1
>INS_GADCA
4
>ADHH_GADMO
1
>ADHL_GADMO
1
>CTRA_GADMO
4
>CTRB_GADMO
4
>NEUY_GADMO
4
>SOML_GADMO
4
>TKNA_GADMO
4
>TRFE_GADMO
4
>TRY1_GADMO
4
>TRYX_GADMO
4
>VIP_GADMO
4
>ATP6_GADMO
7
>ATP8_GADMO
7
>COX1_GADMO
7
>COX2_GADMO
7
>NU2M_GADMO
7
>PPB_GADMO
9
>IOVO_GALAS
4
>IOVO_GALCH
4
>INVO_GALCR
1
>COX82_GALCR
7
>OPSD_GALCR
9
>MGP_GALGA
4
>APL3_GALME
4
>CORZ_GALME
4
>FIBL_GALME
4
>P27K_GALME
4
>SER1_GALME
4
>SER2_GALME
4
>SERO_GALME
4
>SI25_GALME
4
>COX2_GALME
7
>OPSD_GALML
9
>RNAS1_GALMU
4
>SOMA_GALSE
4
>COX2_GALSE
7
>MSHR_GALSE
9
>IOVO_GALVA
4
>OPSD_GAMAF
9
>DIAP_GASAT
4
>COX2_GAZSP
7
>RNAS1_GAZTH
4
>OPSB_GECGE
9
>OPSG_GECGE
9
>NU2M_GENSE
7
>COX1_GEOBE
7
>ADH1_GEOBU
1
>IOVO_GEOCA
4
>LIP1_GEOCN
4
>LIP2_GEOCN
4
>COX2_GEOCP
7
>RTK2_GEOCY
9
>LIP1_GEOFE
4
>ADH1_GEOKN
1
>COX1_GEOSD
7
>COX2_GEOSD
7
>APT_GERCA
1
>RNAS1_GERNI
4
>FPPS_GIBFU
1
>GGPPS_GIBFU
1
>HMDH_GIBFU
3
>AREA_GIBFU
8
>CREA_GIBFU
8
>ALG10_GIBZE
3
>UTS2_GILMI
4
>FABPL_GINCI
1
>IGWS_GINCI
4
>RAG1_GINCI
8
>CASK_GIRCA
4
>IFNT_GIRCA
4
>RNAS1_GIRCA
4
>RNBR_GIRCA
4
>SOMA_GIRCA
4
>SRY_GLOMA
8
>OPSD_GLOME
9
>CEC_GLOMR
4
>GUNA_GLOTR
4
>GUNB_GLOTR
4
>XYNA_GLOTR
4
>H11_GLYBA
8
>H12_GLYBA
8
>H13_GLYBA
8
>ALL21_GLYDO
4
>ALL22_GLYDO
4
>H11_GLYSA
8
>OPSD_GOBNI
9
>COX1_GOMVA
7
>COX2_GOMVA
7
>COX2_GORBE
7
>TPMT_GORGO
1
>CP2F5_GORGO
3
>FMO2_GORGO
3
>ANGI_GORGO
4
>APOE_GORGO
4
>BD01_GORGO
4
>CFAB_GORGO
4
>FETA_GORGO
4
>LSHB_GORGO
4
>NETR_GORGO
4
>OSTC_GORGO
4
>RNAS6_GORGO
4
>ATP6_GORGO
7
>ATP8_GORGO
7
>COX2_GORGO
7
>COX41_GORGO
7
>COX82_GORGO
7
>NDUA1_GORGO
7
>NU2M_GORGO
7
>HSP1_GORGO
8
>PRM2_GORGO
8
>SRY_GORGO
8
>ZFY_GORGO
8
>1A01_GORGO
9
>1A02_GORGO
9
>1A03_GORGO
9
>1A04_GORGO
9
>1B01_GORGO
9
>1B02_GORGO
9
>1B03_GORGO
9
>1B04_GORGO
9
>1C01_GORGO
9
>1C02_GORGO
9
>1C03_GORGO
9
>1C04_GORGO
9
>1OKO_GORGO
9
>5HT1A_GORGO
9
>5HT1B_GORGO
9
>ACM3_GORGO
9
>C5AR_GORGO
9
>CCR5_GORGO
9
>CD22_GORGO
9
>CXCR1_GORGO
9
>CXCR2_GORGO
9
>DUFFY_GORGO
9
>FPR1_GORGO
9
>FPRL1_GORGO
9
>FPRL2_GORGO
9
>GPR56_GORGO
9
>HRH1_GORGO
9
>HRH2_GORGO
9
>MRGX2_GORGO
9
>MSHR_GORGO
9
>OR1A1_GORGO
9
>OR1D2_GORGO
9
>OR1E1_GORGO
9
>OR1G1_GORGO
9
>OR3A1_GORGO
9
>PRIO_GORGO
9
>RHLC_GORGO
9
>RHLD_GORGO
9
>T2R10_GORGO
9
>T2R13_GORGO
9
>T2R14_GORGO
9
>T2R16_GORGO
9
>T2R38_GORGO
9
>T2R39_GORGO
9
>T2R40_GORGO
9
>T2R41_GORGO
9
>T2R44_GORGO
9
>T2R46_GORGO
9
>T2R48_GORGO
9
>T2R49_GORGO
9
>T2R50_GORGO
9
>T2R55_GORGO
9
>T2R60_GORGO
9
>TA2R1_GORGO
9
>TA2R4_GORGO
9
>TA2R5_GORGO
9
>TA2R7_GORGO
9
>TA2R8_GORGO
9
>TS1R3_GORGO
9
>VN1R1_GORGO
9
>VN1R5_GORGO
9
>SRY_GRAGR
8
>AF1_GRASP
4
>AF2_GRASP
4
>MTX4_GRASP
4
>TXHN1_GRASP
4
>TXHN2_GRASP
4
>VSTX1_GRASP
4
>WGRTX_GRASP
4
>GRAA_GRASX
4
>GRAC_GRASX
4
>GRAD_GRASX
4
>GRAF_GRASX
4
>IOVO_GRUJA
4
>IOVO_GUIGU
4
>ATP8_GUIGU
7
>IOVO_GUTPU
4
>HADR_HADAZ
4
>TOT2A_HADIN
4
>TOT2B_HADIN
4
>TXMO_HADIN
4
>TDT1B_HADVE
4
>TJT1A_HADVE
4
>TJT1B_HADVE
4
>TJT1C_HADVE
4
>TOT1A_HADVE
4
>TOT1B_HADVE
4
>TOT1C_HADVE
4
>TOT1D_HADVE
4
>TOT1E_HADVE
4
>TOT1F_HADVE
4
>TOT2A_HADVE
4
>TTF17_HADVE
4
>TXDT1_HADVE
4
>SODC_HAECO
1
>ES15_HAECO
4
>SODE_HAECO
4
>ANTA_HAEGH
4
>AQP_HAEIE
9
>CYC_HAEIR
7
>CLSS_HAEMA
1
>ANTA_HAEOF
4
>LAPP_HAEOF
4
>IOVO_HALAL
4
>CYNT_HALAU
4
>HLOA_HALAU
4
>OSTC_HALDD
4
>ATP6_HALGR
7
>ATP8_HALGR
7
>COX1_HALGR
7
>COX2_HALGR
7
>NU2M_HALGR
7
>SRY_HALGR
8
>IOVO_HALIN
4
>ACT1_HALRO
1
>ACT2_HALRO
1
>ACTC_HALRO
1
>GELS_HALRO
1
>ITRP_HALRO
4
>WNT5_HALRO
4
>HGV2_HALRO
8
>HR29_HALRO
9
>CTRL_HALRU
4
>LEU3_HANAN
1
>SC61A_HANAN
3
>AOX_HANAN
7
>CYB2_HANAN
7
>CYC_HANAN
7
>GON1_HAPBU
4
>GON2_HAPBU
4
>GON3_HAPBU
4
>COX2_HAPGR
7
>MSHR_HAPGR
9
>COX1_HAPMA
7
>G6PT_HAPNU
3
>G6PT_HAPXE
3
>ACT3A_HELAM
1
>ACT3B_HELAM
1
>ALLP_HELAM
4
>IFEA_HELAS
1
>DGP_HELAS
4
>FAR1_HELAS
4
>FAR2_HELAS
4
>NPF_HELAS
4
>CYC_HELAS
7
>FANA_HELAS
9
>PBAN_HELAU
4
>EF1A_HELDI
1
>ACT1_HELER
1
>EXE3_HELHO
4
>GILX_HELHO
4
>HELO_HELHO
4
>LETH_HELHO
4
>IFEA_HELPO
1
>IFEB_HELPO
1
>ISIK_HELPO
4
>EXE1_HELSU
4
>EXE2_HELSU
4
>EXE4_HELSU
4
>GLUC_HELSU
4
>PA22_HELSU
4
>PA23_HELSU
4
>ACTC_HELTI
1
>CECA_HELVI
4
>CECB_HELVI
4
>CECC_HELVI
4
>DEFN_HELVI
4
>HELN_HELVI
4
>VIRE_HELVI
4
>CH60_HELVI
7
>CH63_HELVI
7
>ECR_HELVI
8
>5HTR_HELVI
9
>AMPM_HELVI
9
>OAR_HELVI
9
>PBAN_HELZE
4
>ISP2_HEMAM
4
>CX1_HEMHA
4
>CX2_HEMHA
4
>CX3_HEMHA
4
>CXH_HEMHA
4
>IVBI2_HEMHA
4
>NXS1_HEMHA
4
>NXS2_HEMHA
4
>PA21_HEMHA
4
>TXW1B_HEMHA
4
>TXW1C_HEMHA
4
>SM41_HEMPU
4
>ATPB_HEMPU
7
>SP15_HEMPU
8
>OPSC1_HEMSA
9
>OPSC2_HEMSA
9
>MSHR_HERYA
9
>SOMA_HETFO
4
>IGW1_HETFR
4
>IGW2_HETFR
4
>MBP_HETFR
9
>MYP0_HETFR
9
>KKX12_HETFU
4
>TX1_HETMC
4
>TX2_HETMC
4
>KAX63_HETSP
4
>KKX13_HETSP
4
>TX5A_HETVE
4
>TX5B_HETVE
4
>TXHP1_HETVE
4
>TXHP2_HETVE
4
>TXHP3_HETVE
4
>TXJ1_HETVE
4
>TXU2_HETVE
4
>CASK_HIPAM
4
>RNAS1_HIPAM
4
>SOMA_HIPAM
4
>ATP6_HIPAM
7
>ATP8_HIPAM
7
>COX1_HIPAM
7
>COX2_HIPAM
7
>CYC_HIPAM
7
>NU2M_HIPAM
7
>SOML_HIPHI
4
>THA_HIPHI
8
>ITH1_HIRMA
4
>ITH2_HIRMA
4
>ITH6_HIRMA
4
>ITHP_HIRMA
4
>ANTA_HIRME
4
>BDEL_HIRME
4
>ICIC_HIRME
4
>ITH1_HIRME
4
>ITH2_HIRME
4
>ITH3_HIRME
4
>ITHA_HIRME
4
>ITHC_HIRME
4
>ITHD_HIRME
4
>ITHE_HIRME
4
>ITHF_HIRME
4
>ITHG_HIRME
4
>ITHH_HIRME
4
>ITHI_HIRME
4
>ITHJ_HIRME
4
>ITHK_HIRME
4
>GUAM_HIRNI
4
>PIGU_HIRNI
4
>LYT1_HOGCA
4
>LYT2_HOGCA
4
>TXC1_HOLCU
4
>TXC3_HOLCU
4
>DEF1_HOLDI
4
>HOL2_HOLDI
4
>HOL3_HOLDI
4
>PGRP1_HOLDI
4
>PGRP2_HOLDI
4
>H2B_HOLTU
8
>PHI0_HOLTU
8
>G3P_HOMAM
1
>GELS_HOMAM
1
>A2M_HOMAM
4
>CHHA_HOMAM
4
>CHHB_HOMAM
4
>GIH_HOMAM
4
>HCY1_HOMAM
4
>HCY2_HOMAM
4
>HCY3_HOMAM
4
>HCY4_HOMAM
4
>HCY5_HOMAM
4
>HCY6_HOMAM
4
>ENO_HOMGA
1
>CRA1_HOMGA
4
>CRA2_HOMGA
4
>CRC1_HOMGA
4
>FA10V_HOPST
4
>NGFV1_HOPST
4
>NGFV2_HOPST
4
>TIN1_HOPTI
4
>TIN2_HOPTI
4
>TIN3_HOPTI
4
>AMYG_HORRE
4
>AATC_HORSE
1
>ADH1E_HORSE
1
>ADH1S_HORSE
1
>ADHX_HORSE
1
>AL1A1_HORSE
1
>CAH1_HORSE
1
>CAH3_HORSE
1
>CASP1_HORSE
1
>GELS_HORSE
1
>HS90A_HORSE
1
>HS90B_HORSE
1
>ILEU_HORSE
1
>PGK1_HORSE
1
>SODC_HORSE
1
>TPMT_HORSE
1
>CYB5_HORSE
3
>PGH2_HORSE
3
>A1AT1_HORSE
4
>A1AT2_HORSE
4
>A1AT3_HORSE
4
>A1AT4_HORSE
4
>A1BG_HORSE
4
>ALBU_HORSE
4
>ALL1_HORSE
4
>ANF_HORSE
4
>ANGI_HORSE
4
>ANGT_HORSE
4
>APOA2_HORSE
4
>AWN_HORSE
4
>B2MG_HORSE
4
>CALC_HORSE
4
>CALCA_HORSE
4
>CALCB_HORSE
4
>CASB_HORSE
4
>CASK_HORSE
4
>CCL11_HORSE
4
>CCL2_HORSE
4
>CCL5_HORSE
4
>CMGA_HORSE
4
>CO9_HORSE
4
>COLA_HORSE
4
>COLB_HORSE
4
>EDN2_HORSE
4
>ENA1_HORSE
4
>EPO_HORSE
4
>FETA_HORSE
4
>FIBA_HORSE
4
>FIBB_HORSE
4
>FINC_HORSE
4
>FSHB_HORSE
4
>FST_HORSE
4
>GAST_HORSE
4
>GLHA_HORSE
4
>IATR_HORSE
4
>IFNA1_HORSE
4
>IFNA2_HORSE
4
>IFNA3_HORSE
4
>IFNA4_HORSE
4
>IFNB_HORSE
4
>IFNG_HORSE
4
>IFNW1_HORSE
4
>IFNW2_HORSE
4
>IGF2_HORSE
4
>IL10_HORSE
4
>IL12A_HORSE
4
>IL12B_HORSE
4
>IL18_HORSE
4
>IL1A_HORSE
4
>IL1B_HORSE
4
>IL1RA_HORSE
4
>IL2_HORSE
4
>IL4_HORSE
4
>IL5_HORSE
4
>IL6_HORSE
4
>IL8_HORSE
4
>INHA_HORSE
4
>INS_HORSE
4
>IPK1_HORSE
4
>KLK2_HORSE
4
>LACB1_HORSE
4
>LACB2_HORSE
4
>LALB1_HORSE
4
>LALB2_HORSE
4
>LAMC2_HORSE
4
>LIPP_HORSE
4
>LSHB_HORSE
4
>MLB_HORSE
4
>MOTI_HORSE
4
>NEU1_HORSE
4
>NEU2_HORSE
4
>OSTC_HORSE
4
>PA21B_HORSE
4
>PAG_HORSE
4
>PLMN_HORSE
4
>PRL_HORSE
4
>RELX_HORSE
4
>RETBP_HORSE
4
>RNAS1_HORSE
4
>SOMA_HORSE
4
>SP1_HORSE
4
>TGFB1_HORSE
4
>TIMP1_HORSE
4
>TIMP2_HORSE
4
>TRFE_HORSE
4
>TRFL_HORSE
4
>TSHB_HORSE
4
>UTER_HORSE
4
>AATM_HORSE
7
>ALDH2_HORSE
7
>ATP6_HORSE
7
>ATP8_HORSE
7
>COX1_HORSE
7
>COX2_HORSE
7
>CP11A_HORSE
7
>CYC_HORSE
7
>NU2M_HORSE
7
>SODM_HORSE
7
>STAR_HORSE
7
>ESR1_HORSE
8
>HSP1_HORSE
8
>HSP3_HORSE
8
>PRM2_HORSE
8
>SRY_HORSE
8
>ADA2B_HORSE
9
>AQP2_HORSE
9
>AT1A1_HORSE
9
>CD2_HORSE
9
>CD44_HORSE
9
>CFTR_HORSE
9
>CXB1_HORSE
9
>EDNRB_HORSE
9
>FSHR_HORSE
9
>GLP_HORSE
9
>GNRHR_HORSE
9
>GTR5_HORSE
9
>LYAM2_HORSE
9
>MBP_HORSE
9
>MET_HORSE
9
>MSHR_HORSE
9
>OPSR_HORSE
9
>1433B_HUMAN
1
>1433T_HUMAN
1
>2A5A_HUMAN
1
>2A5B_HUMAN
1
>2A5E_HUMAN
1
>3HAO_HUMAN
1
>5NT1A_HUMAN
1
>5NTC_HUMAN
1
>AATC_HUMAN
1
>AB2BP_HUMAN
1
>ABI3_HUMAN
1
>ABL1_HUMAN
1
>ABL2_HUMAN
1
>ACLY_HUMAN
1
>ACO11_HUMAN
1
>ACPH_HUMAN
1
>ACSA_HUMAN
1
>ACTC_HUMAN
1
>ACTH_HUMAN
1
>ACTN1_HUMAN
1
>ACY1_HUMAN
1
>ADH1A_HUMAN
1
>ADH1B_HUMAN
1
>ADH1G_HUMAN
1
>ADH4_HUMAN
1
>ADH6_HUMAN
1
>ADH7_HUMAN
1
>ADHX_HUMAN
1
>ADO_HUMAN
1
>ADPPT_HUMAN
1
>AFTIN_HUMAN
1
>AHSP_HUMAN
1
>AIP_HUMAN
1
>AK1C1_HUMAN
1
>AK1C3_HUMAN
1
>AK1C4_HUMAN
1
>AK1D1_HUMAN
1
>AKA7G_HUMAN
1
>AKT3_HUMAN
1
>AL1A1_HUMAN
1
>AL1A2_HUMAN
1
>AL3A1_HUMAN
1
>ALAT_HUMAN
1
>ALDR_HUMAN
1
>AMPH_HUMAN
1
>AMPL_HUMAN
1
>ANKS1_HUMAN
1
>ANM3_HUMAN
1
>ANM5_HUMAN
1
>ANR15_HUMAN
1
>APAF_HUMAN
1
>APIP_HUMAN
1
>APT_HUMAN
1
>ARFG3_HUMAN
1
>ARGI1_HUMAN
1
>ARH_HUMAN
1
>ARHG1_HUMAN
1
>ARHGB_HUMAN
1
>ARI1_HUMAN
1
>ARK73_HUMAN
1
>ARY1_HUMAN
1
>ARY2_HUMAN
1
>ASB8_HUMAN
1
>ASC_HUMAN
1
>ASCC1_HUMAN
1
>ATG3_HUMAN
1
>AVEN_HUMAN
1
>AXN1_HUMAN
1
>AXN2_HUMAN
1
>B2L14_HUMAN
1
>B2LA1_HUMAN
1
>BAAT_HUMAN
1
>BAG4_HUMAN
1
>BAIP2_HUMAN
1
>BAXB_HUMAN
1
>BAXC_HUMAN
1
>BCAS1_HUMAN
1
>BCAT1_HUMAN
1
>BCL10_HUMAN
1
>BEX5_HUMAN
1
>BGAM_HUMAN
1
>BHMT_HUMAN
1
>BIEA_HUMAN
1
>BIRC4_HUMAN
1
>BIRC5_HUMAN
1
>BLMH_HUMAN
1
>BLNK_HUMAN
1
>BODG_HUMAN
1
>BOLL_HUMAN
1
>BORG1_HUMAN
1
>BORG2_HUMAN
1
>BORG4_HUMAN
1
>BORG5_HUMAN
1
>BPA1_HUMAN
1
>BRAF1_HUMAN
1
>BRAP_HUMAN
1
>BTBD1_HUMAN
1
>BTBD2_HUMAN
1
>BUP1_HUMAN
1
>BYST_HUMAN
1
>C1TC_HUMAN
1
>CAH1_HUMAN
1
>CAH2_HUMAN
1
>CAH3_HUMAN
1
>CAN3_HUMAN
1
>CAP7_HUMAN
1
>CAPS2_HUMAN
1
>CAR11_HUMAN
1
>CAR12_HUMAN
1
>CAR14_HUMAN
1
>CAR15_HUMAN
1
>CARD4_HUMAN
1
>CARD9_HUMAN
1
>CASP1_HUMAN
1
>CASP3_HUMAN
1
>CASP6_HUMAN
1
>CASP7_HUMAN
1
>CASP8_HUMAN
1
>CAYP1_HUMAN
1
>CBL_HUMAN
1
>CBLB_HUMAN
1
>CBS_HUMAN
1
>CCAR1_HUMAN
1
>CCS_HUMAN
1
>CD2B2_HUMAN
1
>CDC37_HUMAN
1
>CENG2_HUMAN
1
>CENG3_HUMAN
1
>CERK1_HUMAN
1
>CGL_HUMAN
1
>CHKA_HUMAN
1
>CHM2B_HUMAN
1
>CHM4A_HUMAN
1
>CHM4B_HUMAN
1
>CHM4C_HUMAN
1
>CHMP3_HUMAN
1
>CHMP5_HUMAN
1
>CIAS1_HUMAN
1
>CIDEC_HUMAN
1
>CK021_HUMAN
1
>CLCA_HUMAN
1
>CLCB_HUMAN
1
>CLH1_HUMAN
1
>CNKR2_HUMAN
1
>CNTF_HUMAN
1
>COA1_HUMAN
1
>COA2_HUMAN
1
>CRAL_HUMAN
1
>CRYM_HUMAN
1
>CSDE1_HUMAN
1
>CYLD_HUMAN
1
>CYTA_HUMAN
1
>DAPK2_HUMAN
1
>DAPP1_HUMAN
1
>DCTN2_HUMAN
1
>DCUP_HUMAN
1
>DCX_HUMAN
1
>DDFL1_HUMAN
1
>DDX25_HUMAN
1
>DDX4_HUMAN
1
>DDX58_HUMAN
1
>DDX6_HUMAN
1
>DESM_HUMAN
1
>DFFA_HUMAN
1
>DGKG_HUMAN
1
>DGKK_HUMAN
1
>DHB1_HUMAN
1
>DHCA_HUMAN
1
>DLC2A_HUMAN
1
>DLC2B_HUMAN
1
>DLEC1_HUMAN
1
>DNPEP_HUMAN
1
>DOCK4_HUMAN
1
>DPP3_HUMAN
1
>DPP8_HUMAN
1
>DPP9_HUMAN
1
>DPYD_HUMAN
1
>DRC1A_HUMAN
1
>DREB_HUMAN
1
>DRG1_HUMAN
1
>DRG2_HUMAN
1
>DTNA_HUMAN
1
>DTNB_HUMAN
1
>DUS6_HUMAN
1
>DUS7_HUMAN
1
>DUS9_HUMAN
1
>DVL2_HUMAN
1
>DYHC_HUMAN
1
>DYL1_HUMAN
1
>DYNA_HUMAN
1
>DYRK2_HUMAN
1
>DZIP3_HUMAN
1
>EF1A1_HUMAN
1
>EF2_HUMAN
1
>EKI1_HUMAN
1
>ELMO2_HUMAN
1
>EMAL4_HUMAN
1
>EP65_HUMAN
1
>EPN2_HUMAN
1
>EPN4_HUMAN
1
>ERRFI_HUMAN
1
>ES8L1_HUMAN
1
>ES8L2_HUMAN
1
>ES8L3_HUMAN
1
>ESTD_HUMAN
1
>EXOC5_HUMAN
1
>F19A2_HUMAN
1
>FABPB_HUMAN
1
>FABPE_HUMAN
1
>FABPH_HUMAN
1
>FABPI_HUMAN
1
>FABPL_HUMAN
1
>FAS_HUMAN
1
>FBW1A_HUMAN
1
>FHIT_HUMAN
1
>FHOD1_HUMAN
1
>FKB1A_HUMAN
1
>FLNA_HUMAN
1
>FLNC_HUMAN
1
>FPGT_HUMAN
1
>FPPS_HUMAN
1
>FRAT1_HUMAN
1
>FRS2_HUMAN
1
>FTCD_HUMAN
1
>FTHFD_HUMAN
1
>FXR1_HUMAN
1
>FXR2_HUMAN
1
>G3B2_HUMAN
1
>G3P_HUMAN
1
>G6PI_HUMAN
1
>GASP1_HUMAN
1
>GBA3_HUMAN
1
>GCYA2_HUMAN
1
>GCYA3_HUMAN
1
>GCYB1_HUMAN
1
>GCYB2_HUMAN
1
>GDIR_HUMAN
1
>GDIS_HUMAN
1
>GDIT_HUMAN
1
>GGPPS_HUMAN
1
>GIPC1_HUMAN
1
>GIT1_HUMAN
1
>GLNA_HUMAN
1
>GLRX1_HUMAN
1
>GLYC_HUMAN
1
>GNMT_HUMAN
1
>GPDA_HUMAN
1
>GPSM2_HUMAN
1
>GPSM3_HUMAN
1
>GPX1_HUMAN
1
>GPX2_HUMAN
1
>GRAB_HUMAN
1
>GRAH_HUMAN
1
>GRAN_HUMAN
1
>GRSF1_HUMAN
1
>GSTA1_HUMAN
1
>GSTA2_HUMAN
1
>GSTA3_HUMAN
1
>GSTA4_HUMAN
1
>GSTM1_HUMAN
1
>GSTM2_HUMAN
1
>GSTM3_HUMAN
1
>GSTM4_HUMAN
1
>GSTM5_HUMAN
1
>GSTO1_HUMAN
1
>GSTT1_HUMAN
1
>GSTT2_HUMAN
1
>GUAA_HUMAN
1
>HDGF_HUMAN
1
>HEBP1_HUMAN
1
>HELC1_HUMAN
1
>HERC3_HUMAN
1
>HERC5_HUMAN
1
>HMCS1_HUMAN
1
>HNMT_HUMAN
1
>HOME2_HUMAN
1
>HOOK2_HUMAN
1
>HPRT_HUMAN
1
>HS105_HUMAN
1
>HS90A_HUMAN
1
>HS90B_HUMAN
1
>I2C2_HUMAN
1
>IDE_HUMAN
1
>IF122_HUMAN
1
>IF36_HUMAN
1
>IF3A_HUMAN
1
>IFT74_HUMAN
1
>IKAP_HUMAN
1
>IKBA_HUMAN
1
>IKKA_HUMAN
1
>IKKB_HUMAN
1
>ILBP_HUMAN
1
>ILK1_HUMAN
1
>IMA5_HUMAN
1
>IMPA1_HUMAN
1
>INVO_HUMAN
1
>IP6K3_HUMAN
1
>IPPD_HUMAN
1
>IREB1_HUMAN
1
>IREB2_HUMAN
1
>ITBP1_HUMAN
1
>ITPA_HUMAN
1
>ITSN2_HUMAN
1
>JIP2_HUMAN
1
>K1C20_HUMAN
1
>KAD1_HUMAN
1
>KAD5_HUMAN
1
>KAT_HUMAN
1
>KAT1_HUMAN
1
>KBRS1_HUMAN
1
>KBTBA_HUMAN
1
>KC1A_HUMAN
1
>KC1D_HUMAN
1
>KC1G1_HUMAN
1
>KC1G2_HUMAN
1
>KC1G3_HUMAN
1
>KCRB_HUMAN
1
>KCRM_HUMAN
1
>KITH_HUMAN
1
>KLHL1_HUMAN
1
>KPTN_HUMAN
1
>KYNU_HUMAN
1
>L2GL1_HUMAN
1
>L2GL2_HUMAN
1
>LANC1_HUMAN
1
>LAP4_HUMAN
1
>LDHA_HUMAN
1
>LDHB_HUMAN
1
>LDHC_HUMAN
1
>LIMK1_HUMAN
1
>LKHA4_HUMAN
1
>LOX12_HUMAN
1
>LOX15_HUMAN
1
>LOX5_HUMAN
1
>LPXN_HUMAN
1
>LRRC1_HUMAN
1
>LRRC7_HUMAN
1
>LRRK1_HUMAN
1
>LRSM1_HUMAN
1
>LTB4D_HUMAN
1
>M3K13_HUMAN
1
>M3K14_HUMAN
1
>M3K8_HUMAN
1
>M4K5_HUMAN
1
>MACF1_HUMAN
1
>MAGA1_HUMAN
1
>MALT1_HUMAN
1
>MAOX_HUMAN
1
>MAST2_HUMAN
1
>MATK_HUMAN
1
>MCF2_HUMAN
1
>MDHC_HUMAN
1
>MELPH_HUMAN
1
>MEPD_HUMAN
1
>METH_HUMAN
1
>MICA1_HUMAN
1
>MK10_HUMAN
1
>MLP3A_HUMAN
1
>MLP3B_HUMAN
1
>MLP3C_HUMAN
1
>MLZE_HUMAN
1
>MMP8_HUMAN
1
>MPP4_HUMAN
1
>MRCKG_HUMAN
1
>MTAP_HUMAN
1
>MTHFS_HUMAN
1
>MTMR2_HUMAN
1
>MTMR3_HUMAN
1
>MTMRD_HUMAN
1
>MX1_HUMAN
1
>MX2_HUMAN
1
>MY18B_HUMAN
1
>MYO15_HUMAN
1
>N4BP3_HUMAN
1
>NAL12_HUMAN
1
>NALP1_HUMAN
1
>NALP2_HUMAN
1
>NALP6_HUMAN
1
>NANO1_HUMAN
1
>NAT6_HUMAN
1
>NCF1_HUMAN
1
>NCF2_HUMAN
1
>NCF4_HUMAN
1
>NCK1_HUMAN
1
>NCK2_HUMAN
1
>NDRG2_HUMAN
1
>NED4L_HUMAN
1
>NEUL1_HUMAN
1
>NIF3L_HUMAN
1
>NMI_HUMAN
1
>NMNA2_HUMAN
1
>NMT1_HUMAN
1
>NMT2_HUMAN
1
>NNMT_HUMAN
1
>NQO1_HUMAN
1
>NQO2_HUMAN
1
>NRBP_HUMAN
1
>NSF_HUMAN
1
>NT5C_HUMAN
1
>NTF2_HUMAN
1
>NUD11_HUMAN
1
>NUD14_HUMAN
1
>NUDT4_HUMAN
1
>NUMBL_HUMAN
1
>OMP_HUMAN
1
>PA1B2_HUMAN
1
>PA1B3_HUMAN
1
>PA24A_HUMAN
1
>PABP4_HUMAN
1
>PADI1_HUMAN
1
>PADI2_HUMAN
1
>PADI3_HUMAN
1
>PADI4_HUMAN
1
>PAFA2_HUMAN
1
>PAIP2_HUMAN
1
>PANK1_HUMAN
1
>PAR3L_HUMAN
1
>PAR6A_HUMAN
1
>PARC_HUMAN
1
>PARD3_HUMAN
1
>PASK_HUMAN
1
>PCBP3_HUMAN
1
>PCBP4_HUMAN
1
>PDC6I_HUMAN
1
>PDCL3_HUMAN
1
>PDE1B_HUMAN
1
>PDXK_HUMAN
1
>PDZK2_HUMAN
1
>PERE_HUMAN
1
>PEX1_HUMAN
1
>PEX6_HUMAN
1
>PGDH_HUMAN
1
>PGK1_HUMAN
1
>PGM1_HUMAN
1
>PICK1_HUMAN
1
>PIGH_HUMAN
1
>PIMT_HUMAN
1
>PIPNA_HUMAN
1
>PIWL1_HUMAN
1
>PKHC1_HUMAN
1
>PLAK_HUMAN
1
>PLDN_HUMAN
1
>PLSI_HUMAN
1
>PLSL_HUMAN
1
>PLST_HUMAN
1
>PMM1_HUMAN
1
>PMM2_HUMAN
1
>PP1G_HUMAN
1
>PP2AA_HUMAN
1
>PPAC_HUMAN
1
>PPCE_HUMAN
1
>PPCKC_HUMAN
1
>PPIC_HUMAN
1
>PPID_HUMAN
1
>PRDX1_HUMAN
1
>PRDX2_HUMAN
1
>PRDX4_HUMAN
1
>PRKN2_HUMAN
1
>PSCBP_HUMAN
1
>PTEN_HUMAN
1
>PTGD2_HUMAN
1
>PTN11_HUMAN
1
>PTN12_HUMAN
1
>PTN2_HUMAN
1
>PTN23_HUMAN
1
>PTN3_HUMAN
1
>PTN6_HUMAN
1
>PTN7_HUMAN
1
>PURA2_HUMAN
1
>PYR1_HUMAN
1
>QOR_HUMAN
1
>RAB4A_HUMAN
1
>RABP1_HUMAN
1
>RABP2_HUMAN
1
>RAC2_HUMAN
1
>RAC3_HUMAN
1
>RAI1_HUMAN
1
>RASA1_HUMAN
1
>RASA2_HUMAN
1
>RB3GP_HUMAN
1
>RBGPR_HUMAN
1
>RENT1_HUMAN
1
>RENT2_HUMAN
1
>REPS2_HUMAN
1
>RERG_HUMAN
1
>RET1_HUMAN
1
>RET2_HUMAN
1
>RFFL_HUMAN
1
>RGS6_HUMAN
1
>RHG01_HUMAN
1
>RHG04_HUMAN
1
>RHG05_HUMAN
1
>RHG06_HUMAN
1
>RHPN2_HUMAN
1
>RIN1_HUMAN
1
>RINI_HUMAN
1
>RIPK1_HUMAN
1
>RIR1_HUMAN
1
>RIR2_HUMAN
1
>RL18_HUMAN
1
>RL3_HUMAN
1
>RL36A_HUMAN
1
>RL8_HUMAN
1
>RO60_HUMAN
1
>RRAGB_HUMAN
1
>RS10_HUMAN
1
>RS12_HUMAN
1
>RSSA_HUMAN
1
>S10A1_HUMAN
1
>S10AE_HUMAN
1
>SAHH_HUMAN
1
>SAT1_HUMAN
1
>SC24B_HUMAN
1
>SC24C_HUMAN
1
>SCEL_HUMAN
1
>SDHL_HUMAN
1
>SDPR_HUMAN
1
>SEGN_HUMAN
1
>SENP6_HUMAN
1
>SH22A_HUMAN
1
>SH3G2_HUMAN
1
>SHLB1_HUMAN
1
>SHLB2_HUMAN
1
>SIRT7_HUMAN
1
>SIVA_HUMAN
1
>SMOO_HUMAN
1
>SNP29_HUMAN
1
>SODC_HUMAN
1
>SORCN_HUMAN
1
>SPAG1_HUMAN
1
>SPAG5_HUMAN
1
>SPB13_HUMAN
1
>SPB6_HUMAN
1
>SPB8_HUMAN
1
>SPB9_HUMAN
1
>SPR1A_HUMAN
1
>SPR1B_HUMAN
1
>SPR2A_HUMAN
1
>SPR2B_HUMAN
1
>SPR2D_HUMAN
1
>SPR2E_HUMAN
1
>SPRE_HUMAN
1
>SPRR3_HUMAN
1
>SPRR4_HUMAN
1
>SPTN5_HUMAN
1
>SPY1_HUMAN
1
>SPY3_HUMAN
1
>SPY4_HUMAN
1
>SRP09_HUMAN
1
>SRP14_HUMAN
1
>SRP19_HUMAN
1
>SRP72_HUMAN
1
>SRXN1_HUMAN
1
>SSH1_HUMAN
1
>ST1A1_HUMAN
1
>ST1A2_HUMAN
1
>ST1A3_HUMAN
1
>ST1C1_HUMAN
1
>ST1C2_HUMAN
1
>ST1E1_HUMAN
1
>ST2A1_HUMAN
1
>STA13_HUMAN
1
>STAC_HUMAN
1
>STAP2_HUMAN
1
>STMN1_HUMAN
1
>STON1_HUMAN
1
>STON2_HUMAN
1
>STUB1_HUMAN
1
>STXB3_HUMAN
1
>STXB6_HUMAN
1
>SUMO3_HUMAN
1
>SYC_HUMAN
1
>SYD_HUMAN
1
>SYH_HUMAN
1
>SYIC_HUMAN
1
>SYK_HUMAN
1
>SYN3_HUMAN
1
>SYNC_HUMAN
1
>SYQ_HUMAN
1
>SYR_HUMAN
1
>SYTC_HUMAN
1
>SYUB_HUMAN
1
>SYYC_HUMAN
1
>TAB2_HUMAN
1
>TANK_HUMAN
1
>TAOK1_HUMAN
1
>TBK1_HUMAN
1
>TCPA_HUMAN
1
>TCPB_HUMAN
1
>TCPD_HUMAN
1
>TCPE_HUMAN
1
>TCPG_HUMAN
1
>TCPQ_HUMAN
1
>TCPW_HUMAN
1
>TCPZ_HUMAN
1
>TCTP_HUMAN
1
>TEBP_HUMAN
1
>THIC_HUMAN
1
>THIO_HUMAN
1
>THTM_HUMAN
1
>THTPA_HUMAN
1
>TIA1_HUMAN
1
>TIAR_HUMAN
1
>TNK1_HUMAN
1
>TNR6A_HUMAN
1
>TOB2_HUMAN
1
>TPMT_HUMAN
1
>TPP2_HUMAN
1
>TPPC2_HUMAN
1
>TRAF2_HUMAN
1
>TRAF7_HUMAN
1
>TRAIP_HUMAN
1
>TRI10_HUMAN
1
>TRI16_HUMAN
1
>TRIA1_HUMAN
1
>TRIM5_HUMAN
1
>TROAP_HUMAN
1
>TSC1_HUMAN
1
>TSC2_HUMAN
1
>TTPA_HUMAN
1
>TULP4_HUMAN
1
>TXND2_HUMAN
1
>TXND3_HUMAN
1
>TXNL1_HUMAN
1
>TXNL2_HUMAN
1
>TXNL5_HUMAN
1
>TYB10_HUMAN
1
>UAP1_HUMAN
1
>UB2Q2_HUMAN
1
>UB7I1_HUMAN
1
>UBL5_HUMAN
1
>UBP4_HUMAN
1
>UBR1_HUMAN
1
>UBTD2_HUMAN
1
>UBXD8_HUMAN
1
>UCHL1_HUMAN
1
>UCHL3_HUMAN
1
>UGPA1_HUMAN
1
>UGTAP_HUMAN
1
>UN13D_HUMAN
1
>UVRAG_HUMAN
1
>VMAT1_HUMAN
1
>VMAT2_HUMAN
1
>VPS26_HUMAN
1
>VPS29_HUMAN
1
>VPS35_HUMAN
1
>VTI1B_HUMAN
1
>WASF1_HUMAN
1
>WASF3_HUMAN
1
>WDFY3_HUMAN
1
>WDR16_HUMAN
1
>WNK1_HUMAN
1
>WWC1_HUMAN
1
>XAB1_HUMAN
1
>XIP_HUMAN
1
>XRN1_HUMAN
1
>YES_HUMAN
1
>YJDC_HUMAN
1
>ZFYV9_HUMAN
1
>ZW10_HUMAN
1
>ACTN2_HUMAN
2
>AURKB_HUMAN
2
>AURKC_HUMAN
2
>AZI1_HUMAN
2
>BL1S2_HUMAN
2
>CALI_HUMAN
2
>CDC16_HUMAN
2
>CE110_HUMAN
2
>CE152_HUMAN
2
>CE290_HUMAN
2
>CENPE_HUMAN
2
>CENPJ_HUMAN
2
>CEP27_HUMAN
2
>CEP41_HUMAN
2
>CEP55_HUMAN
2
>CEP68_HUMAN
2
>CEP70_HUMAN
2
>CEP72_HUMAN
2
>CEP76_HUMAN
2
>CETN1_HUMAN
2
>CETN2_HUMAN
2
>CETN3_HUMAN
2
>CNTRB_HUMAN
2
>COR1B_HUMAN
2
>CP135_HUMAN
2
>CROCC_HUMAN
2
>CTN3_HUMAN
2
>CYLC1_HUMAN
2
>CYLC2_HUMAN
2
>DBNL_HUMAN
2
>DCTN3_HUMAN
2
>DESP_HUMAN
2
>DOCK2_HUMAN
2
>EVPL_HUMAN
2
>FAAH_HUMAN
2
>FR1OP_HUMAN
2
>GCP2_HUMAN
2
>GCP3_HUMAN
2
>GCP4_HUMAN
2
>GCP5_HUMAN
2
>GCP6_HUMAN
2
>LAP2_HUMAN
2
>LATS1_HUMAN
2
>M3K11_HUMAN
2
>MCPH1_HUMAN
2
>MPIP2_HUMAN
2
>MYH1_HUMAN
2
>MYH11_HUMAN
2
>MYH13_HUMAN
2
>MYH2_HUMAN
2
>MYH3_HUMAN
2
>MYH4_HUMAN
2
>MYH6_HUMAN
2
>MYH7_HUMAN
2
>MYH8_HUMAN
2
>NIN_HUMAN
2
>OBSCN_HUMAN
2
>PCNT_HUMAN
2
>PDLI3_HUMAN
2
>PKP4_HUMAN
2
>RADI_HUMAN
2
>RNF19_HUMAN
2
>SAS6_HUMAN
2
>SDCG8_HUMAN
2
>SNIP_HUMAN
2
>STK6_HUMAN
2
>SVIL_HUMAN
2
>TBE_HUMAN
2
>TBG1_HUMAN
2
>TTC8_HUMAN
2
>WIRE_HUMAN
2
>15-Sep_HUMAN
3
>3BHS7_HUMAN
3
>AG10A_HUMAN
3
>AL3A2_HUMAN
3
>AMFR2_HUMAN
3
>ARSG_HUMAN
3
>ASPH_HUMAN
3
>AT2A1_HUMAN
3
>AT2A2_HUMAN
3
>BFAR_HUMAN
3
>BSCL2_HUMAN
3
>CACB1_HUMAN
3
>CALX_HUMAN
3
>CASQ2_HUMAN
3
>CEGT_HUMAN
3
>CLGN_HUMAN
3
>CLN6_HUMAN
3
>CP1A1_HUMAN
3
>CP1A2_HUMAN
3
>CP1B1_HUMAN
3
>CP21A_HUMAN
3
>CP26A_HUMAN
3
>CP2A6_HUMAN
3
>CP2A7_HUMAN
3
>CP2AD_HUMAN
3
>CP2B6_HUMAN
3
>CP2C8_HUMAN
3
>CP2C9_HUMAN
3
>CP2CI_HUMAN
3
>CP2CJ_HUMAN
3
>CP2D6_HUMAN
3
>CP2E1_HUMAN
3
>CP2F1_HUMAN
3
>CP2J2_HUMAN
3
>CP2R1_HUMAN
3
>CP2S1_HUMAN
3
>CP343_HUMAN
3
>CP39A_HUMAN
3
>CP3A3_HUMAN
3
>CP3A4_HUMAN
3
>CP3A5_HUMAN
3
>CP3A7_HUMAN
3
>CP46A_HUMAN
3
>CP4AB_HUMAN
3
>CP4B1_HUMAN
3
>CP4F2_HUMAN
3
>CP4Z1_HUMAN
3
>CP7A1_HUMAN
3
>CP7B1_HUMAN
3
>CP8B1_HUMAN
3
>DERL1_HUMAN
3
>DERL2_HUMAN
3
>DHCR7_HUMAN
3
>DHI1_HUMAN
3
>DHI2_HUMAN
3
>DHRS9_HUMAN
3
>DNJBB_HUMAN
3
>DNSL1_HUMAN
3
>DPM1_HUMAN
3
>DPM2_HUMAN
3
>DPM3_HUMAN
3
>E2AK3_HUMAN
3
>EBP_HUMAN
3
>EBPL_HUMAN
3
>EGLX_HUMAN
3
>ENPL_HUMAN
3
>EPMIP_HUMAN
3
>ERG1_HUMAN
3
>ERG24_HUMAN
3
>ERN1_HUMAN
3
>ERN2_HUMAN
3
>ERO1A_HUMAN
3
>ERO1B_HUMAN
3
>ERP29_HUMAN
3
>EST1_HUMAN
3
>EXTL3_HUMAN
3
>FDFT_HUMAN
3
>FMO1_HUMAN
3
>FMO2_HUMAN
3
>FMO3_HUMAN
3
>FMO4_HUMAN
3
>FMO5_HUMAN
3
>FVT1_HUMAN
3
>G6PE_HUMAN
3
>G6PT_HUMAN
3
>GCS1_HUMAN
3
>GIMA1_HUMAN
3
>GPAA1_HUMAN
3
>GPI8_HUMAN
3
>GPT_HUMAN
3
>GRP78_HUMAN
3
>HERPU_HUMAN
3
>HMOX1_HUMAN
3
>HMOX2_HUMAN
3
>HSP47_HUMAN
3
>HYEP_HUMAN
3
>ICMT_HUMAN
3
>ITPR1_HUMAN
3
>ITPR2_HUMAN
3
>ITPR3_HUMAN
3
>KTN1_HUMAN
3
>LGAT1_HUMAN
3
>MA1B1_HUMAN
3
>MTP_HUMAN
3
>MYOTI_HUMAN
3
>NAR1_HUMAN
3
>NCLN_HUMAN
3
>NCPR_HUMAN
3
>NOMO2_HUMAN
3
>OST48_HUMAN
3
>OXRP_HUMAN
3
>P4HA1_HUMAN
3
>P4HA2_HUMAN
3
>PCY1B_HUMAN
3
>PDIA4_HUMAN
3
>PGH1_HUMAN
3
>PGH2_HUMAN
3
>PIGA_HUMAN
3
>PIGS_HUMAN
3
>PIGT_HUMAN
3
>PLOD1_HUMAN
3
>PLOD2_HUMAN
3
>PLOD3_HUMAN
3
>POMT1_HUMAN
3
>POMT2_HUMAN
3
>PPIB_HUMAN
3
>PPLA_HUMAN
3
>PTGIS_HUMAN
3
>PTN1_HUMAN
3
>RCN1_HUMAN
3
>RCN2_HUMAN
3
>RDH11_HUMAN
3
>RIB1_HUMAN
3
>RIB2_HUMAN
3
>RN139_HUMAN
3
>RTN1_HUMAN
3
>RTN4_HUMAN
3
>S27A5_HUMAN
3
>S35D1_HUMAN
3
>S5A1_HUMAN
3
>S5A2_HUMAN
3
>S61A1_HUMAN
3
>SARCO_HUMAN
3
>SC23A_HUMAN
3
>SEC20_HUMAN
3
>SEC63_HUMAN
3
>SELS_HUMAN
3
>SGCD_HUMAN
3
>SGPL1_HUMAN
3
>SGPP1_HUMAN
3
>SGPP2_HUMAN
3
>SIL1_HUMAN
3
>SKIP_HUMAN
3
>SNTG2_HUMAN
3
>SOAT1_HUMAN
3
>SOAT2_HUMAN
3
>SPH2_HUMAN
3
>SRCH_HUMAN
3
>SRPR_HUMAN
3
>SSRA_HUMAN
3
>SSRB_HUMAN
3
>SSRD_HUMAN
3
>SSRG_HUMAN
3
>STAU1_HUMAN
3
>STCH_HUMAN
3
>STS_HUMAN
3
>SUMF1_HUMAN
3
>SUMF2_HUMAN
3
>T106C_HUMAN
3
>TAP1_HUMAN
3
>TAP2_HUMAN
3
>TCL1A_HUMAN
3
>TELT_HUMAN
3
>TM16E_HUMAN
3
>TMC6_HUMAN
3
>TMC8_HUMAN
3
>TMPS3_HUMAN
3
>TOIP2_HUMAN
3
>TRAM1_HUMAN
3
>TRDN_HUMAN
3
>TXD10_HUMAN
3
>TXD11_HUMAN
3
>TXD12_HUMAN
3
>TXND4_HUMAN
3
>UB2J1_HUMAN
3
>UD11_HUMAN
3
>UD110_HUMAN
3
>UD12_HUMAN
3
>UD13_HUMAN
3
>UD14_HUMAN
3
>UD15_HUMAN
3
>UD16_HUMAN
3
>UD17_HUMAN
3
>UD18_HUMAN
3
>UD19_HUMAN
3
>UDB10_HUMAN
3
>UDB11_HUMAN
3
>UDB15_HUMAN
3
>UDB17_HUMAN
3
>UDB28_HUMAN
3
>UDB4_HUMAN
3
>UDB7_HUMAN
3
>VKGC_HUMAN
3
>VKOR1_HUMAN
3
>WFS1_HUMAN
3
>7B2_HUMAN
4
>A1AG1_HUMAN
4
>A1AG2_HUMAN
4
>A1AT_HUMAN
4
>A1BG_HUMAN
4
>A2AP_HUMAN
4
>A2GL_HUMAN
4
>AACT_HUMAN
4
>ABP1_HUMAN
4
>ADIPO_HUMAN
4
>ADM2_HUMAN
4
>ADML_HUMAN
4
>AFAM_HUMAN
4
>ALBU_HUMAN
4
>ALK1_HUMAN
4
>ALS_HUMAN
4
>AMBN_HUMAN
4
>AMBP_HUMAN
4
>AMD_HUMAN
4
>AMELX_HUMAN
4
>AMELY_HUMAN
4
>AMYP_HUMAN
4
>AMYS_HUMAN
4
>ANF_HUMAN
4
>ANFB_HUMAN
4
>ANFC_HUMAN
4
>ANGL1_HUMAN
4
>ANGL2_HUMAN
4
>ANGL4_HUMAN
4
>ANGP1_HUMAN
4
>ANGP2_HUMAN
4
>ANGT_HUMAN
4
>ANT3_HUMAN
4
>APEL_HUMAN
4
>APOA1_HUMAN
4
>APOA2_HUMAN
4
>APOA4_HUMAN
4
>APOA5_HUMAN
4
>APOB_HUMAN
4
>APOC1_HUMAN
4
>APOC2_HUMAN
4
>APOC3_HUMAN
4
>APOC4_HUMAN
4
>APOD_HUMAN
4
>APOE_HUMAN
4
>APOF_HUMAN
4
>APOH_HUMAN
4
>APOL1_HUMAN
4
>APOM_HUMAN
4
>ARTS1_HUMAN
4
>ASIP_HUMAN
4
>ASPN_HUMAN
4
>ATL1_HUMAN
4
>B2MG_HUMAN
4
>BD02_HUMAN
4
>BDNF_HUMAN
4
>BGH3_HUMAN
4
>BMP15_HUMAN
4
>BMP2_HUMAN
4
>BMP3_HUMAN
4
>BMP3B_HUMAN
4
>BMP4_HUMAN
4
>BMP5_HUMAN
4
>BMP7_HUMAN
4
>BMP8A_HUMAN
4
>BMP8B_HUMAN
4
>BMPER_HUMAN
4
>BSSP4_HUMAN
4
>BTD_HUMAN
4
>C1QA_HUMAN
4
>C1QB_HUMAN
4
>C1QC_HUMAN
4
>C1QRF_HUMAN
4
>CAH6_HUMAN
4
>CALC_HUMAN
4
>CALCB_HUMAN
4
>CAS1_HUMAN
4
>CASB_HUMAN
4
>CASK_HUMAN
4
>CBG_HUMAN
4
>CBLN1_HUMAN
4
>CBPA1_HUMAN
4
>CBPA2_HUMAN
4
>CBPA3_HUMAN
4
>CBPB1_HUMAN
4
>CBPB2_HUMAN
4
>CBPE_HUMAN
4
>CBPN_HUMAN
4
>CCL1_HUMAN
4
>CCL11_HUMAN
4
>CCL13_HUMAN
4
>CCL14_HUMAN
4
>CCL15_HUMAN
4
>CCL16_HUMAN
4
>CCL17_HUMAN
4
>CCL18_HUMAN
4
>CCL19_HUMAN
4
>CCL2_HUMAN
4
>CCL20_HUMAN
4
>CCL21_HUMAN
4
>CCL22_HUMAN
4
>CCL23_HUMAN
4
>CCL24_HUMAN
4
>CCL25_HUMAN
4
>CCL26_HUMAN
4
>CCL28_HUMAN
4
>CCL3_HUMAN
4
>CCL3L_HUMAN
4
>CCL4_HUMAN
4
>CCL5_HUMAN
4
>CCL7_HUMAN
4
>CCL8_HUMAN
4
>CD5L_HUMAN
4
>CDSN_HUMAN
4
>CERU_HUMAN
4
>CETP_HUMAN
4
>CFAB_HUMAN
4
>CFAD_HUMAN
4
>CFAH_HUMAN
4
>CFAI_HUMAN
4
>CGHB_HUMAN
4
>CH3L1_HUMAN
4
>CILP1_HUMAN
4
>CLUS_HUMAN
4
>CMGA_HUMAN
4
>CO2_HUMAN
4
>CO6_HUMAN
4
>CO6A2_HUMAN
4
>CO8A_HUMAN
4
>CO8B_HUMAN
4
>CO8G_HUMAN
4
>COCH_HUMAN
4
>COL_HUMAN
4
>COMP_HUMAN
4
>CORT_HUMAN
4
>CPN2_HUMAN
4
>CREG1_HUMAN
4
>CREG2_HUMAN
4
>CRF_HUMAN
4
>CRIS3_HUMAN
4
>CRLF1_HUMAN
4
>CRP_HUMAN
4
>CSF2_HUMAN
4
>CSF3_HUMAN
4
>CSH_HUMAN
4
>CSHL_HUMAN
4
>CSPG2_HUMAN
4
>CST8_HUMAN
4
>CTF1_HUMAN
4
>CTRB1_HUMAN
4
>CYR61_HUMAN
4
>CYTL1_HUMAN
4
>CYTM_HUMAN
4
>CYTT_HUMAN
4
>D103A_HUMAN
4
>D104A_HUMAN
4
>D105A_HUMAN
4
>D106A_HUMAN
4
>D107A_HUMAN
4
>D108B_HUMAN
4
>DB118_HUMAN
4
>DB126_HUMAN
4
>DCD_HUMAN
4
>DEF1_HUMAN
4
>DEF3_HUMAN
4
>DEF4_HUMAN
4
>DEF5_HUMAN
4
>DEF6_HUMAN
4
>DERM_HUMAN
4
>DKK1_HUMAN
4
>DKK2_HUMAN
4
>DKK3_HUMAN
4
>DKK4_HUMAN
4
>DKKL1_HUMAN
4
>DNAS1_HUMAN
4
>DSPP_HUMAN
4
>ECM1_HUMAN
4
>ECM2_HUMAN
4
>EDIL3_HUMAN
4
>EDN1_HUMAN
4
>EDN2_HUMAN
4
>EDN3_HUMAN
4
>ELA1_HUMAN
4
>ELA2A_HUMAN
4
>ELA2B_HUMAN
4
>ELAF_HUMAN
4
>ELN_HUMAN
4
>EMBP_HUMAN
4
>EMID1_HUMAN
4
>EMID2_HUMAN
4
>EMIL1_HUMAN
4
>EMIL2_HUMAN
4
>ENAM_HUMAN
4
>EPDR1_HUMAN
4
>EPO_HUMAN
4
>ESM1_HUMAN
4
>F19A1_HUMAN
4
>F19A3_HUMAN
4
>F19A4_HUMAN
4
>F19A5_HUMAN
4
>FA11_HUMAN
4
>FA12_HUMAN
4
>FA8_HUMAN
4
>FA9_HUMAN
4
>FAL39_HUMAN
4
>FAM3B_HUMAN
4
>FBLN1_HUMAN
4
>FBLN2_HUMAN
4
>FBLN5_HUMAN
4
>FBN3_HUMAN
4
>FCER2_HUMAN
4
>FCN1_HUMAN
4
>FCN2_HUMAN
4
>FCN3_HUMAN
4
>FDSCP_HUMAN
4
>FETA_HUMAN
4
>FETUA_HUMAN
4
>FGF17_HUMAN
4
>FGF19_HUMAN
4
>FGF20_HUMAN
4
>FGF23_HUMAN
4
>FGF6_HUMAN
4
>FGF7_HUMAN
4
>FGF8_HUMAN
4
>FGF9_HUMAN
4
>FGL1_HUMAN
4
>FGL2_HUMAN
4
>FHR1_HUMAN
4
>FHR2_HUMAN
4
>FHR3_HUMAN
4
>FHR4_HUMAN
4
>FHR5_HUMAN
4
>FIBA_HUMAN
4
>FIBB_HUMAN
4
>FIBG_HUMAN
4
>FINC_HUMAN
4
>FMOD_HUMAN
4
>FOLR3_HUMAN
4
>FSHB_HUMAN
4
>FST_HUMAN
4
>GALA_HUMAN
4
>GALP_HUMAN
4
>GAS6_HUMAN
4
>GAST_HUMAN
4
>GDF1_HUMAN
4
>GDF2_HUMAN
4
>GDF5_HUMAN
4
>GDF8_HUMAN
4
>GDN_HUMAN
4
>GDNF_HUMAN
4
>GHRL_HUMAN
4
>GIP_HUMAN
4
>GLHA_HUMAN
4
>GLUC_HUMAN
4
>GNLY_HUMAN
4
>GON1_HUMAN
4
>GON2_HUMAN
4
>GPHA2_HUMAN
4
>GPHB5_HUMAN
4
>GPX3_HUMAN
4
>GPX5_HUMAN
4
>GRAA_HUMAN
4
>GRAK_HUMAN
4
>GRN_HUMAN
4
>GROA_HUMAN
4
>GRP_HUMAN
4
>GUC2A_HUMAN
4
>GUC2B_HUMAN
4
>HABP2_HUMAN
4
>HEMO_HUMAN
4
>HEPC_HUMAN
4
>HGFA_HUMAN
4
>HIS3_HUMAN
4
>HPT_HUMAN
4
>HRG_HUMAN
4
>HTRA1_HUMAN
4
>HUNIN_HUMAN
4
>I22RA_HUMAN
4
>IAPP_HUMAN
4
>IBAP_HUMAN
4
>IBP1_HUMAN
4
>IBP2_HUMAN
4
>IBP3_HUMAN
4
>IBP4_HUMAN
4
>IBP5_HUMAN
4
>IBP6_HUMAN
4
>IBP7_HUMAN
4
>IC1_HUMAN
4
>IF_HUMAN
4
>IFN10_HUMAN
4
>IFN14_HUMAN
4
>IFN16_HUMAN
4
>IFN17_HUMAN
4
>IFN21_HUMAN
4
>IFNA1_HUMAN
4
>IFNA2_HUMAN
4
>IFNA4_HUMAN
4
>IFNA5_HUMAN
4
>IFNA6_HUMAN
4
>IFNA7_HUMAN
4
>IFNA8_HUMAN
4
>IFNB_HUMAN
4
>IFND1_HUMAN
4
>IFNG_HUMAN
4
>IFNK_HUMAN
4
>IFNW1_HUMAN
4
>IGF1A_HUMAN
4
>IGF1B_HUMAN
4
>IGF2_HUMAN
4
>IL10_HUMAN
4
>IL11_HUMAN
4
>IL12A_HUMAN
4
>IL12B_HUMAN
4
>IL13_HUMAN
4
>IL16_HUMAN
4
>IL17_HUMAN
4
>IL17B_HUMAN
4
>IL17C_HUMAN
4
>IL17D_HUMAN
4
>IL17F_HUMAN
4
>IL18_HUMAN
4
>IL19_HUMAN
4
>IL1A_HUMAN
4
>IL1B_HUMAN
4
>IL1F5_HUMAN
4
>IL1F7_HUMAN
4
>IL1F9_HUMAN
4
>IL1FA_HUMAN
4
>IL2_HUMAN
4
>IL20_HUMAN
4
>IL21_HUMAN
4
>IL22_HUMAN
4
>IL25_HUMAN
4
>IL26_HUMAN
4
>IL27B_HUMAN
4
>IL28A_HUMAN
4
>IL28B_HUMAN
4
>IL29_HUMAN
4
>IL3_HUMAN
4
>IL32_HUMAN
4
>IL4_HUMAN
4
>IL5_HUMAN
4
>IL6_HUMAN
4
>IL7_HUMAN
4
>IL8_HUMAN
4
>IL9_HUMAN
4
>INHA_HUMAN
4
>INHBA_HUMAN
4
>INHBB_HUMAN
4
>INS_HUMAN
4
>INSL3_HUMAN
4
>IPK1_HUMAN
4
>IPK2_HUMAN
4
>IPSP_HUMAN
4
>ISK5_HUMAN
4
>KAIN_HUMAN
4
>KALM_HUMAN
4
>KISS1_HUMAN
4
>KLK11_HUMAN
4
>KLK3_HUMAN
4
>KLK4_HUMAN
4
>KLK5_HUMAN
4
>KLK6_HUMAN
4
>KNG1_HUMAN
4
>LACRT_HUMAN
4
>LAD1_HUMAN
4
>LALBA_HUMAN
4
>LAMA1_HUMAN
4
>LAMA2_HUMAN
4
>LAMA3_HUMAN
4
>LAMA4_HUMAN
4
>LAMA5_HUMAN
4
>LAMB1_HUMAN
4
>LAMB2_HUMAN
4
>LAMB3_HUMAN
4
>LAMC1_HUMAN
4
>LAMC2_HUMAN
4
>LAMC3_HUMAN
4
>LATH_HUMAN
4
>LBP_HUMAN
4
>LCN1_HUMAN
4
>LCN6_HUMAN
4
>LCN9_HUMAN
4
>LEAP2_HUMAN
4
>LEFTB_HUMAN
4
>LEP_HUMAN
4
>LG3BP_HUMAN
4
>LIF_HUMAN
4
>LIPE_HUMAN
4
>LIPG_HUMAN
4
>LIPH_HUMAN
4
>LIPP_HUMAN
4
>LIPR2_HUMAN
4
>LSHB_HUMAN
4
>LTB1L_HUMAN
4
>LTB1S_HUMAN
4
>LY86_HUMAN
4
>LY96_HUMAN
4
>LYOX_HUMAN
4
>MASP2_HUMAN
4
>MATN2_HUMAN
4
>MATN3_HUMAN
4
>MATN4_HUMAN
4
>MCH_HUMAN
4
>MEPE_HUMAN
4
>MFAP1_HUMAN
4
>MFAP2_HUMAN
4
>MFAP4_HUMAN
4
>MFAP5_HUMAN
4
>MGP_HUMAN
4
>MIA_HUMAN
4
>MIP2A_HUMAN
4
>MIP2B_HUMAN
4
>MIS_HUMAN
4
>MK_HUMAN
4
>MMP26_HUMAN
4
>MMP28_HUMAN
4
>MMRN2_HUMAN
4
>MOTI_HUMAN
4
>MSMB_HUMAN
4
>MUC2_HUMAN
4
>MUC24_HUMAN
4
>MUC3A_HUMAN
4
>MUC5A_HUMAN
4
>MUC5B_HUMAN
4
>MUC7_HUMAN
4
>NAP4_HUMAN
4
>NBL1_HUMAN
4
>NEC1_HUMAN
4
>NEC2_HUMAN
4
>NET4_HUMAN
4
>NETR_HUMAN
4
>NEU1_HUMAN
4
>NEU2_HUMAN
4
>NEUB_HUMAN
4
>NEUS_HUMAN
4
>NEUT_HUMAN
4
>NEUU_HUMAN
4
>NEUY_HUMAN
4
>NGAL_HUMAN
4
>NGF_HUMAN
4
>NID1_HUMAN
4
>NID2_HUMAN
4
>NOGG_HUMAN
4
>NOV_HUMAN
4
>NPB_HUMAN
4
>NPFF_HUMAN
4
>NPW_HUMAN
4
>NRPN_HUMAN
4
>NRTN_HUMAN
4
>NT3_HUMAN
4
>NT5_HUMAN
4
>OLFL3_HUMAN
4
>ONCM_HUMAN
4
>OSTC_HUMAN
4
>OSTN_HUMAN
4
>OSTP_HUMAN
4
>OVGP1_HUMAN
4
>OX26_HUMAN
4
>PA21B_HUMAN
4
>PA2G3_HUMAN
4
>PA2G5_HUMAN
4
>PA2GE_HUMAN
4
>PA2GF_HUMAN
4
>PA2GX_HUMAN
4
>PA2S_HUMAN
4
>PACA_HUMAN
4
>PAFA_HUMAN
4
>PAHO_HUMAN
4
>PAI1_HUMAN
4
>PAP21_HUMAN
4
>PAPPA_HUMAN
4
>PCOC1_HUMAN
4
>PCSK9_HUMAN
4
>PDYN_HUMAN
4
>PEDF_HUMAN
4
>PENK_HUMAN
4
>PEPA_HUMAN
4
>PEPC_HUMAN
4
>PERL_HUMAN
4
>PF4V_HUMAN
4
>PG12A_HUMAN
4
>PG12B_HUMAN
4
>PGBM_HUMAN
4
>PGRP2_HUMAN
4
>PGS2_HUMAN
4
>PHL1_HUMAN
4
>PHL2_HUMAN
4
>PLF4_HUMAN
4
>PLGF_HUMAN
4
>PLMN_HUMAN
4
>PLTP_HUMAN
4
>PNOC_HUMAN
4
>POLS2_HUMAN
4
>PON1_HUMAN
4
>POSTN_HUMAN
4
>PRELP_HUMAN
4
>PRG4_HUMAN
4
>PRGB_HUMAN
4
>PRL_HUMAN
4
>PROK1_HUMAN
4
>PROK2_HUMAN
4
>PROL1_HUMAN
4
>PROL4_HUMAN
4
>PROP_HUMAN
4
>PROS_HUMAN
4
>PROZ_HUMAN
4
>PRPC_HUMAN
4
>PRRP_HUMAN
4
>PRS27_HUMAN
4
>PSPB_HUMAN
4
>PSPC_HUMAN
4
>PSPN_HUMAN
4
>PTHY_HUMAN
4
>PTN_HUMAN
4
>PTPRN_HUMAN
4
>PTX3_HUMAN
4
>PYY_HUMAN
4
>PZP_HUMAN
4
>REG3A_HUMAN
4
>REG3G_HUMAN
4
>REG4_HUMAN
4
>REL1_HUMAN
4
>REL2_HUMAN
4
>REL3_HUMAN
4
>RENAL_HUMAN
4
>RENI_HUMAN
4
>RETBP_HUMAN
4
>RFRP_HUMAN
4
>RNAS1_HUMAN
4
>RNAS4_HUMAN
4
>RNAS6_HUMAN
4
>RNAS7_HUMAN
4
>RSN_HUMAN
4
>RSNB_HUMAN
4
>SAMP_HUMAN
4
>SCG1_HUMAN
4
>SCG2_HUMAN
4
>SCG3_HUMAN
4
>SCYB5_HUMAN
4
>SCYB6_HUMAN
4
>SCYB7_HUMAN
4
>SCYB9_HUMAN
4
>SCYBA_HUMAN
4
>SCYBB_HUMAN
4
>SCYBD_HUMAN
4
>SCYBE_HUMAN
4
>SDF1_HUMAN
4
>SECR_HUMAN
4
>SEM3C_HUMAN
4
>SEMG1_HUMAN
4
>SEMG2_HUMAN
4
>SEPP1_HUMAN
4
>SFRP4_HUMAN
4
>SFTA1_HUMAN
4
>SFTA2_HUMAN
4
>SFTPD_HUMAN
4
>SG1D4_HUMAN
4
>SG3A1_HUMAN
4
>SG3A2_HUMAN
4
>SIAL_HUMAN
4
>SLIB_HUMAN
4
>SLIT2_HUMAN
4
>SLUR1_HUMAN
4
>SMDF_HUMAN
4
>SMOC1_HUMAN
4
>SMR3B_HUMAN
4
>SODE_HUMAN
4
>SOM2_HUMAN
4
>SOMA_HUMAN
4
>SOSD1_HUMAN
4
>SPB5_HUMAN
4
>SPG11_HUMAN
4
>SPIT1_HUMAN
4
>SPP24_HUMAN
4
>STAT_HUMAN
4
>STC1_HUMAN
4
>TCO1_HUMAN
4
>TCO2_HUMAN
4
>TENA_HUMAN
4
>TENR_HUMAN
4
>TENX_HUMAN
4
>TETN_HUMAN
4
>TFF1_HUMAN
4
>TFF2_HUMAN
4
>TFF3_HUMAN
4
>TFPI1_HUMAN
4
>TFPI2_HUMAN
4
>TGFB1_HUMAN
4
>TGFB2_HUMAN
4
>TGFB3_HUMAN
4
>TGFB4_HUMAN
4
>THBG_HUMAN
4
>THRB_HUMAN
4
>THYG_HUMAN
4
>TICN1_HUMAN
4
>TICN3_HUMAN
4
>TIMP1_HUMAN
4
>TIMP2_HUMAN
4
>TIMP3_HUMAN
4
>TIMP4_HUMAN
4
>TINAG_HUMAN
4
>TINAL_HUMAN
4
>TIP39_HUMAN
4
>TKN1_HUMAN
4
>TKNK_HUMAN
4
>TNF13_HUMAN
4
>TNFB_HUMAN
4
>TNR6B_HUMAN
4
>TOR2X_HUMAN
4
>TPA_HUMAN
4
>TPO_HUMAN
4
>TR11B_HUMAN
4
>TRFE_HUMAN
4
>TRFL_HUMAN
4
>TRH_HUMAN
4
>TRY1_HUMAN
4
>TRY2_HUMAN
4
>TRY3_HUMAN
4
>TRYA1_HUMAN
4
>TRYB1_HUMAN
4
>TRYB2_HUMAN
4
>TSHB_HUMAN
4
>TTHY_HUMAN
4
>UCN1_HUMAN
4
>UCN2_HUMAN
4
>UCN3_HUMAN
4
>UTER_HUMAN
4
>UTS2_HUMAN
4
>VEGFA_HUMAN
4
>VEGFB_HUMAN
4
>VEGFC_HUMAN
4
>VEGFD_HUMAN
4
>VIP_HUMAN
4
>VTDB_HUMAN
4
>VTNC_HUMAN
4
>VWF_HUMAN
4
>WIF1_HUMAN
4
>WISP1_HUMAN
4
>WN10A_HUMAN
4
>WN10B_HUMAN
4
>WNT1_HUMAN
4
>WNT11_HUMAN
4
>WNT16_HUMAN
4
>WNT2_HUMAN
4
>WNT2B_HUMAN
4
>WNT3_HUMAN
4
>WNT3A_HUMAN
4
>WNT4_HUMAN
4
>WNT5A_HUMAN
4
>WNT5B_HUMAN
4
>WNT6_HUMAN
4
>WNT7A_HUMAN
4
>WNT7B_HUMAN
4
>WNT8A_HUMAN
4
>WNT8B_HUMAN
4
>WNT9A_HUMAN
4
>WNT9B_HUMAN
4
>XCL1_HUMAN
4
>XCL2_HUMAN
4
>XLRS1_HUMAN
4
>ZA2G_HUMAN
4
>ZPI_HUMAN
4
>AP1B1_HUMAN
5
>AP1G1_HUMAN
5
>AP1G2_HUMAN
5
>AP1M1_HUMAN
5
>AP1M2_HUMAN
5
>AP1S1_HUMAN
5
>AP1S2_HUMAN
5
>AP1S3_HUMAN
5
>AP3S1_HUMAN
5
>AP4B1_HUMAN
5
>AP4E1_HUMAN
5
>AP4M1_HUMAN
5
>AP4S1_HUMAN
5
>ARFRP_HUMAN
5
>ARSE_HUMAN
5
>ASPX_HUMAN
5
>AT2C1_HUMAN
5
>B3GA1_HUMAN
5
>B3GA2_HUMAN
5
>B3GA3_HUMAN
5
>B3GN6_HUMAN
5
>B3GT3_HUMAN
5
>B3GT4_HUMAN
5
>B3GT6_HUMAN
5
>B4GN1_HUMAN
5
>B4GT2_HUMAN
5
>B4GT3_HUMAN
5
>B4GT4_HUMAN
5
>B4GT5_HUMAN
5
>B4GT6_HUMAN
5
>B4GT7_HUMAN
5
>BICD1_HUMAN
5
>CASP_HUMAN
5
>CHST4_HUMAN
5
>CLIC4_HUMAN
5
>CLIC5_HUMAN
5
>COG1_HUMAN
5
>COG3_HUMAN
5
>COG4_HUMAN
5
>COG7_HUMAN
5
>COG8_HUMAN
5
>DAOA_HUMAN
5
>ENKUR_HUMAN
5
>FUCT1_HUMAN
5
>FUT1_HUMAN
5
>FUT2_HUMAN
5
>FUT3_HUMAN
5
>FUT4_HUMAN
5
>FUT5_HUMAN
5
>FUT6_HUMAN
5
>FUT7_HUMAN
5
>GALT3_HUMAN
5
>GAPR1_HUMAN
5
>GCNT1_HUMAN
5
>GCNT2_HUMAN
5
>GNPTA_HUMAN
5
>GOG8A_HUMAN
5
>GOGA1_HUMAN
5
>GOGA2_HUMAN
5
>GOGA5_HUMAN
5
>GOGA7_HUMAN
5
>GOGB1_HUMAN
5
>GORS2_HUMAN
5
>GOT1B_HUMAN
5
>GP73_HUMAN
5
>GSLG1_HUMAN
5
>LARGE_HUMAN
5
>MA1A1_HUMAN
5
>MA1A2_HUMAN
5
>MA1C1_HUMAN
5
>MCP_HUMAN
5
>MGAT1_HUMAN
5
>MGAT2_HUMAN
5
>MGAT3_HUMAN
5
>MGAT5_HUMAN
5
>NAGPA_HUMAN
5
>NCS1_HUMAN
5
>NDST1_HUMAN
5
>NSMA2_HUMAN
5
>RAB36_HUMAN
5
>RAB6A_HUMAN
5
>RAB6B_HUMAN
5
>RCAS1_HUMAN
5
>RER1_HUMAN
5
>RGP2_HUMAN
5
>S35A1_HUMAN
5
>S35A3_HUMAN
5
>S35B2_HUMAN
5
>S35B4_HUMAN
5
>SL9A7_HUMAN
5
>SL9A8_HUMAN
5
>SMS1_HUMAN
5
>SPAG8_HUMAN
5
>SPESP_HUMAN
5
>SYS1_HUMAN
5
>TMED2_HUMAN
5
>ZFYV1_HUMAN
5
>AGAL_HUMAN
6
>ARSA_HUMAN
6
>ARSB_HUMAN
6
>ASAH1_HUMAN
6
>ASM_HUMAN
6
>ASPG_HUMAN
6
>BGAL_HUMAN
6
>BGLR_HUMAN
6
>CATB_HUMAN
6
>CATC_HUMAN
6
>CATD_HUMAN
6
>CATF_HUMAN
6
>CATH_HUMAN
6
>CATK_HUMAN
6
>CATL_HUMAN
6
>CATS_HUMAN
6
>CATZ_HUMAN
6
>CD63_HUMAN
6
>CLN3_HUMAN
6
>CLN5_HUMAN
6
>CTNS_HUMAN
6
>DIAC_HUMAN
6
>DNS2A_HUMAN
6
>FUCO_HUMAN
6
>GA6S_HUMAN
6
>GALC_HUMAN
6
>GILT_HUMAN
6
>GL6S_HUMAN
6
>GLCM_HUMAN
6
>HEXA_HUMAN
6
>HEXB_HUMAN
6
>IDS_HUMAN
6
>IDUA_HUMAN
6
>LAMP3_HUMAN
6
>LAPM5_HUMAN
6
>LICH_HUMAN
6
>LITAF_HUMAN
6
>LYAG_HUMAN
6
>MA2B1_HUMAN
6
>MANBA_HUMAN
6
>MPRD_HUMAN
6
>MPRI_HUMAN
6
>NAGAB_HUMAN
6
>PCP_HUMAN
6
>PCYOX_HUMAN
6
>PERM_HUMAN
6
>PPA5_HUMAN
6
>PPAL_HUMAN
6
>PPGB_HUMAN
6
>PPT1_HUMAN
6
>PPT2_HUMAN
6
>RAB7B_HUMAN
6
>SAP_HUMAN
6
>SAP3_HUMAN
6
>SCRB2_HUMAN
6
>SPHM_HUMAN
6
>TPP1_HUMAN
6
>WDR48_HUMAN
6
>3BP5_HUMAN
7
>3HIDH_HUMAN
7
>AATM_HUMAN
7
>ABCB8_HUMAN
7
>ABCBA_HUMAN
7
>ACAD8_HUMAN
7
>ACADL_HUMAN
7
>ACADM_HUMAN
7
>ACADS_HUMAN
7
>ACADV_HUMAN
7
>ACDSB_HUMAN
7
>ACPM_HUMAN
7
>ADRO_HUMAN
7
>ADT1_HUMAN
7
>ADT2_HUMAN
7
>ADT3_HUMAN
7
>ADX_HUMAN
7
>AFG32_HUMAN
7
>AL1B1_HUMAN
7
>AL4A1_HUMAN
7
>ALDH2_HUMAN
7
>AOFA_HUMAN
7
>AOFB_HUMAN
7
>ARGI2_HUMAN
7
>AT5F1_HUMAN
7
>AT5G1_HUMAN
7
>AT5G2_HUMAN
7
>AT5G3_HUMAN
7
>ATIF1_HUMAN
7
>ATP5E_HUMAN
7
>ATP6_HUMAN
7
>ATP8_HUMAN
7
>ATPA_HUMAN
7
>ATPB_HUMAN
7
>ATPD_HUMAN
7
>ATPG_HUMAN
7
>ATPO_HUMAN
7
>BBC3_HUMAN
7
>BCKD_HUMAN
7
>BCLW_HUMAN
7
>BCS1_HUMAN
7
>BDH_HUMAN
7
>BNI3L_HUMAN
7
>BZRP_HUMAN
7
>C11B1_HUMAN
7
>C11B2_HUMAN
7
>C1QBP_HUMAN
7
>C560_HUMAN
7
>CABC1_HUMAN
7
>CAH5A_HUMAN
7
>CAH5B_HUMAN
7
>CG69_HUMAN
7
>CH10_HUMAN
7
>CH60_HUMAN
7
>CISY_HUMAN
7
>CLPP_HUMAN
7
>CLPX_HUMAN
7
>CMC1_HUMAN
7
>CMC2_HUMAN
7
>COX1_HUMAN
7
>COX10_HUMAN
7
>COX11_HUMAN
7
>COX15_HUMAN
7
>COX2_HUMAN
7
>COX41_HUMAN
7
>COX42_HUMAN
7
>COX5A_HUMAN
7
>COX5B_HUMAN
7
>COX6C_HUMAN
7
>COX82_HUMAN
7
>COX83_HUMAN
7
>CP11A_HUMAN
7
>CP24A_HUMAN
7
>CP27A_HUMAN
7
>CP27B_HUMAN
7
>CPSM_HUMAN
7
>CPT1A_HUMAN
7
>CPT1B_HUMAN
7
>CPT2_HUMAN
7
>CRLS1_HUMAN
7
>CX6A1_HUMAN
7
>CX6A2_HUMAN
7
>CX7A1_HUMAN
7
>CX7A2_HUMAN
7
>CY1_HUMAN
7
>CYC_HUMAN
7
>D3D2_HUMAN
7
>DECR_HUMAN
7
>DGUOK_HUMAN
7
>DHE3_HUMAN
7
>DHE4_HUMAN
7
>DHSA_HUMAN
7
>DHSB_HUMAN
7
>DHSD_HUMAN
7
>DIC_HUMAN
7
>DLDH_HUMAN
7
>DNC_HUMAN
7
>DNJA3_HUMAN
7
>DPOG1_HUMAN
7
>DPOG2_HUMAN
7
>ECHA_HUMAN
7
>ECHB_HUMAN
7
>ECHM_HUMAN
7
>EFG1_HUMAN
7
>EFTS_HUMAN
7
>EFTU_HUMAN
7
>ETFA_HUMAN
7
>ETFB_HUMAN
7
>ETFD_HUMAN
7
>FABD_HUMAN
7
>FRDA_HUMAN
7
>FTMT_HUMAN
7
>GABT_HUMAN
7
>GATB_HUMAN
7
>GCDH_HUMAN
7
>GCSH_HUMAN
7
>GCSP_HUMAN
7
>GCST_HUMAN
7
>GDC_HUMAN
7
>GLSL_HUMAN
7
>GLYM_HUMAN
7
>GPDM_HUMAN
7
>GRP75_HUMAN
7
>GRPE1_HUMAN
7
>HBLD2_HUMAN
7
>HCDH_HUMAN
7
>HEM0_HUMAN
7
>HEM1_HUMAN
7
>HEM6_HUMAN
7
>HEMH_HUMAN
7
>HMCS2_HUMAN
7
>HMGCL_HUMAN
7
>HXK1_HUMAN
7
>IDH3A_HUMAN
7
>IDH3B_HUMAN
7
>IDH3G_HUMAN
7
>IDHP_HUMAN
7
>IF2M_HUMAN
7
>IVD_HUMAN
7
>KAD2_HUMAN
7
>KAD4_HUMAN
7
>KBL_HUMAN
7
>KCRS_HUMAN
7
>KCRU_HUMAN
7
>KITM_HUMAN
7
>KMO_HUMAN
7
>L2HDH_HUMAN
7
>LETM1_HUMAN
7
>LIPB_HUMAN
7
>LONM_HUMAN
7
>M2GD_HUMAN
7
>M2OM_HUMAN
7
>MAOM_HUMAN
7
>MAON_HUMAN
7
>MAVS_HUMAN
7
>MCAT_HUMAN
7
>MCCA_HUMAN
7
>MCCC2_HUMAN
7
>MCCD1_HUMAN
7
>MDHM_HUMAN
7
>MECR_HUMAN
7
>MFN2_HUMAN
7
>MFRN2_HUMAN
7
>MFTC_HUMAN
7
>MIA40_HUMAN
7
>MIMIT_HUMAN
7
>MMSA_HUMAN
7
>MPCP_HUMAN
7
>MPV17_HUMAN
7
>MTCPA_HUMAN
7
>MTDC_HUMAN
7
>MTERF_HUMAN
7
>MTP18_HUMAN
7
>MTX2_HUMAN
7
>MUTA_HUMAN
7
>N4BM_HUMAN
7
>NAGS_HUMAN
7
>NDKM_HUMAN
7
>NDUA1_HUMAN
7
>NDUA2_HUMAN
7
>NDUA3_HUMAN
7
>NDUA4_HUMAN
7
>NDUA5_HUMAN
7
>NDUA6_HUMAN
7
>NDUA7_HUMAN
7
>NDUA8_HUMAN
7
>NDUA9_HUMAN
7
>NDUAA_HUMAN
7
>NDUAC_HUMAN
7
>NDUB1_HUMAN
7
>NDUB2_HUMAN
7
>NDUB3_HUMAN
7
>NDUB4_HUMAN
7
>NDUB5_HUMAN
7
>NDUB6_HUMAN
7
>NDUB7_HUMAN
7
>NDUB8_HUMAN
7
>NDUB9_HUMAN
7
>NDUBA_HUMAN
7
>NIKM_HUMAN
7
>NIPM_HUMAN
7
>NT5M_HUMAN
7
>NU2M_HUMAN
7
>NUAM_HUMAN
7
>NUBM_HUMAN
7
>NUCG_HUMAN
7
>NUCM_HUMAN
7
>NUDT9_HUMAN
7
>NUGM_HUMAN
7
>NUHM_HUMAN
7
>NUMM_HUMAN
7
>NUOM_HUMAN
7
>NUYM_HUMAN
7
>OAT_HUMAN
7
>ODB2_HUMAN
7
>ODBA_HUMAN
7
>ODBB_HUMAN
7
>ODC_HUMAN
7
>ODO1_HUMAN
7
>ODO2_HUMAN
7
>ODP2_HUMAN
7
>ODPA_HUMAN
7
>ODPAT_HUMAN
7
>ODPB_HUMAN
7
>ODPX_HUMAN
7
>OPA1_HUMAN
7
>ORNT1_HUMAN
7
>ORNT2_HUMAN
7
>OTC_HUMAN
7
>OXA1L_HUMAN
7
>OXR1_HUMAN
7
>OXSM_HUMAN
7
>P5CS_HUMAN
7
>PCCA_HUMAN
7
>PCCB_HUMAN
7
>PDK1_HUMAN
7
>PDK2_HUMAN
7
>PDK3_HUMAN
7
>PDK4_HUMAN
7
>PINK1_HUMAN
7
>PMIP_HUMAN
7
>PNPT1_HUMAN
7
>PPCKM_HUMAN
7
>PPIF_HUMAN
7
>PRDX3_HUMAN
7
>PROD_HUMAN
7
>PSARL_HUMAN
7
>PTH2_HUMAN
7
>PYC_HUMAN
7
>PYRD_HUMAN
7
>RAB32_HUMAN
7
>RF1M_HUMAN
7
>RM03_HUMAN
7
>RM04_HUMAN
7
>RM09_HUMAN
7
>RM11_HUMAN
7
>RM12_HUMAN
7
>RM13_HUMAN
7
>RM16_HUMAN
7
>RM18_HUMAN
7
>RM19_HUMAN
7
>RM23_HUMAN
7
>RM27_HUMAN
7
>RM28_HUMAN
7
>RM32_HUMAN
7
>RM33_HUMAN
7
>RM35_HUMAN
7
>RM36_HUMAN
7
>RM37_HUMAN
7
>RM39_HUMAN
7
>RM43_HUMAN
7
>RM44_HUMAN
7
>RM45_HUMAN
7
>RM46_HUMAN
7
>RM47_HUMAN
7
>RM49_HUMAN
7
>RPOM_HUMAN
7
>RT02_HUMAN
7
>RT05_HUMAN
7
>RT06_HUMAN
7
>RT09_HUMAN
7
>RT10_HUMAN
7
>RT11_HUMAN
7
>RT12_HUMAN
7
>RT14_HUMAN
7
>RT15_HUMAN
7
>RT16_HUMAN
7
>RT17_HUMAN
7
>RT18A_HUMAN
7
>RT18B_HUMAN
7
>RT18C_HUMAN
7
>RT21_HUMAN
7
>RT22_HUMAN
7
>RT23_HUMAN
7
>RT25_HUMAN
7
>RT26_HUMAN
7
>RT27_HUMAN
7
>RT28_HUMAN
7
>RT29_HUMAN
7
>RT30_HUMAN
7
>RT31_HUMAN
7
>RT32_HUMAN
7
>RT33_HUMAN
7
>RT34_HUMAN
7
>RT36_HUMAN
7
>RT4I1_HUMAN
7
>SCO1_HUMAN
7
>SCO2_HUMAN
7
>SCOT_HUMAN
7
>SCOT2_HUMAN
7
>SFXN3_HUMAN
7
>SIRT3_HUMAN
7
>SL9A6_HUMAN
7
>SODM_HUMAN
7
>SPEB_HUMAN
7
>SPG7_HUMAN
7
>SSB_HUMAN
7
>STAR_HUMAN
7
>SUCA_HUMAN
7
>SUCB1_HUMAN
7
>SUCB2_HUMAN
7
>SUOX_HUMAN
7
>SYWM_HUMAN
7
>TFAM_HUMAN
7
>THIL_HUMAN
7
>THIM_HUMAN
7
>THIOM_HUMAN
7
>THTR_HUMAN
7
>TI17A_HUMAN
7
>TI17B_HUMAN
7
>TIM10_HUMAN
7
>TIM13_HUMAN
7
>TIM44_HUMAN
7
>TIM8A_HUMAN
7
>TIM9_HUMAN
7
>TIM9B_HUMAN
7
>TOM7_HUMAN
7
>TOP1M_HUMAN
7
>TRAP1_HUMAN
7
>TRNT1_HUMAN
7
>TRXR2_HUMAN
7
>TXTP_HUMAN
7
>UCP1_HUMAN
7
>UCP2_HUMAN
7
>UCP4_HUMAN
7
>UCR11_HUMAN
7
>UCR6_HUMAN
7
>UCRH_HUMAN
7
>UCRI_HUMAN
7
>UCRQ_HUMAN
7
>UQCR1_HUMAN
7
>UQCR2_HUMAN
7
>VDAC2_HUMAN
7
>VDAC3_HUMAN
7
>YMEL1_HUMAN
7
>2A5G_HUMAN
8
>2ACC_HUMAN
8
>AATF_HUMAN
8
>ACINU_HUMAN
8
>ACL6A_HUMAN
8
>ACL6B_HUMAN
8
>AFF3_HUMAN
8
>AFF4_HUMAN
8
>AHNK_HUMAN
8
>AKAP8_HUMAN
8
>AKIP_HUMAN
8
>ALP_HUMAN
8
>ANDR_HUMAN
8
>ANKR1_HUMAN
8
>ANM1_HUMAN
8
>ANM6_HUMAN
8
>ANR11_HUMAN
8
>ANR12_HUMAN
8
>AP2A_HUMAN
8
>APEX1_HUMAN
8
>APTX_HUMAN
8
>ARI1A_HUMAN
8
>ARI1B_HUMAN
8
>ARI2_HUMAN
8
>ARI4A_HUMAN
8
>ARID2_HUMAN
8
>ARL4A_HUMAN
8
>ARNT_HUMAN
8
>ASCL2_HUMAN
8
>ASCL3_HUMAN
8
>ATBF1_HUMAN
8
>ATF1_HUMAN
8
>ATF2_HUMAN
8
>ATF3_HUMAN
8
>ATF4_HUMAN
8
>ATF7_HUMAN
8
>ATLE1_HUMAN
8
>ATM_HUMAN
8
>ATR_HUMAN
8
>ATRIP_HUMAN
8
>ATRX_HUMAN
8
>ATX3_HUMAN
8
>ATX7_HUMAN
8
>BAP1_HUMAN
8
>BARD1_HUMAN
8
>BARX2_HUMAN
8
>BATF_HUMAN
8
>BAZ1A_HUMAN
8
>BAZ2A_HUMAN
8
>BCA3_HUMAN
8
>BCAS2_HUMAN
8
>BCL3_HUMAN
8
>BCOR_HUMAN
8
>BHLH2_HUMAN
8
>BIK_HUMAN
8
>BLM_HUMAN
8
>BMP2K_HUMAN
8
>BNC2_HUMAN
8
>BOP1_HUMAN
8
>BRAC_HUMAN
8
>BRCA1_HUMAN
8
>BRD1_HUMAN
8
>BRD7_HUMAN
8
>BRD8_HUMAN
8
>BRE1B_HUMAN
8
>BTAF1_HUMAN
8
>BTBDA_HUMAN
8
>BTF3_HUMAN
8
>BUB3_HUMAN
8
>BXDC1_HUMAN
8
>BXDC2_HUMAN
8
>C2TA_HUMAN
8
>CA048_HUMAN
8
>CABIN_HUMAN
8
>CAF1A_HUMAN
8
>CAH9_HUMAN
8
>CAN7_HUMAN
8
>CASC5_HUMAN
8
>CBP_HUMAN
8
>CBX1_HUMAN
8
>CBX2_HUMAN
8
>CBX4_HUMAN
8
>CBX5_HUMAN
8
>CBX7_HUMAN
8
>CBX8_HUMAN
8
>CC14A_HUMAN
8
>CCNB3_HUMAN
8
>CCNC_HUMAN
8
>CCNE1_HUMAN
8
>CCNE2_HUMAN
8
>CCNF_HUMAN
8
>CCNG1_HUMAN
8
>CCNH_HUMAN
8
>CCNL2_HUMAN
8
>CCNT1_HUMAN
8
>CCNT2_HUMAN
8
>CCRK_HUMAN
8
>CDC27_HUMAN
8
>CDC7_HUMAN
8
>CDC73_HUMAN
8
>CDCA5_HUMAN
8
>CDK7_HUMAN
8
>CDK9_HUMAN
8
>CDT1_HUMAN
8
>CDX1_HUMAN
8
>CDX2_HUMAN
8
>CEBPA_HUMAN
8
>CEBPB_HUMAN
8
>CEBPD_HUMAN
8
>CEBPE_HUMAN
8
>CEBPG_HUMAN
8
>CEBPZ_HUMAN
8
>CENPA_HUMAN
8
>CENPB_HUMAN
8
>CENPC_HUMAN
8
>CENPF_HUMAN
8
>CENPH_HUMAN
8
>CF151_HUMAN
8
>CG117_HUMAN
8
>CHCH1_HUMAN
8
>CHD1_HUMAN
8
>CHD3_HUMAN
8
>CHD4_HUMAN
8
>CHFR_HUMAN
8
>CHX10_HUMAN
8
>CIP1_HUMAN
8
>CIR1A_HUMAN
8
>CITE1_HUMAN
8
>CITE2_HUMAN
8
>CIZ1_HUMAN
8
>CK001_HUMAN
8
>CLK1_HUMAN
8
>CLP1_HUMAN
8
>CLSPN_HUMAN
8
>CLUA1_HUMAN
8
>CNOT7_HUMAN
8
>CP033_HUMAN
8
>CPSF1_HUMAN
8
>CPSF4_HUMAN
8
>CPSF5_HUMAN
8
>CPSF6_HUMAN
8
>CREB1_HUMAN
8
>CREM_HUMAN
8
>CROP_HUMAN
8
>CRSP2_HUMAN
8
>CRSP3_HUMAN
8
>CRSP6_HUMAN
8
>CRSP7_HUMAN
8
>CRSP8_HUMAN
8
>CRTC1_HUMAN
8
>CSP9_HUMAN
8
>CSRP1_HUMAN
8
>CSTF1_HUMAN
8
>CSTF2_HUMAN
8
>CSTF3_HUMAN
8
>CT011_HUMAN
8
>CT172_HUMAN
8
>CTBL1_HUMAN
8
>CTCF_HUMAN
8
>CTDP1_HUMAN
8
>CUGB1_HUMAN
8
>CUTL1_HUMAN
8
>CXCC1_HUMAN
8
>DACH1_HUMAN
8
>DAX1_HUMAN
8
>DBF4_HUMAN
8
>DBP_HUMAN
8
>DCK_HUMAN
8
>DCNP1_HUMAN
8
>DCR1A_HUMAN
8
>DCR1B_HUMAN
8
>DCR1C_HUMAN
8
>DDB1_HUMAN
8
>DDB2_HUMAN
8
>DDIT3_HUMAN
8
>DDX11_HUMAN
8
>DDX17_HUMAN
8
>DDX21_HUMAN
8
>DDX23_HUMAN
8
>DDX31_HUMAN
8
>DDX46_HUMAN
8
>DDX47_HUMAN
8
>DDX48_HUMAN
8
>DDX5_HUMAN
8
>DDX50_HUMAN
8
>DDX52_HUMAN
8
>DDX53_HUMAN
8
>DDX54_HUMAN
8
>DDX56_HUMAN
8
>DEDD2_HUMAN
8
>DGC6L_HUMAN
8
>DGCR6_HUMAN
8
>DHRS2_HUMAN
8
>DHX15_HUMAN
8
>DHX16_HUMAN
8
>DHX33_HUMAN
8
>DHX8_HUMAN
8
>DIMH_HUMAN
8
>DKC1_HUMAN
8
>DMAP1_HUMAN
8
>DNL1_HUMAN
8
>DNL3_HUMAN
8
>DNL4_HUMAN
8
>DNM3B_HUMAN
8
>DNMT1_HUMAN
8
>DNSL3_HUMAN
8
>DPOA2_HUMAN
8
>DPOD1_HUMAN
8
>DPOD2_HUMAN
8
>DPOD3_HUMAN
8
>DPOD4_HUMAN
8
>DPOE1_HUMAN
8
>DPOE2_HUMAN
8
>DPOLA_HUMAN
8
>DPOLB_HUMAN
8
>DPOLL_HUMAN
8
>DPOLN_HUMAN
8
>DPPA2_HUMAN
8
>DUS11_HUMAN
8
>DUS12_HUMAN
8
>DUS2_HUMAN
8
>DUS4_HUMAN
8
>DYR1A_HUMAN
8
>DYR1B_HUMAN
8
>DYXC1_HUMAN
8
>E2F1_HUMAN
8
>E2F2_HUMAN
8
>E2F3_HUMAN
8
>E2F4_HUMAN
8
>E2F5_HUMAN
8
>E2F6_HUMAN
8
>EAF1_HUMAN
8
>EAF2_HUMAN
8
>EBP2_HUMAN
8
>EDD1_HUMAN
8
>EGR1_HUMAN
8
>EGR2_HUMAN
8
>EHMT1_HUMAN
8
>EHMT2_HUMAN
8
>ELF1_HUMAN
8
>ELF2_HUMAN
8
>ELF4_HUMAN
8
>ELK1_HUMAN
8
>ELK3_HUMAN
8
>ELK4_HUMAN
8
>ELL_HUMAN
8
>ELL2_HUMAN
8
>ELL3_HUMAN
8
>ELOA3_HUMAN
8
>EMD_HUMAN
8
>EME1_HUMAN
8
>EMSY_HUMAN
8
>ENC1_HUMAN
8
>ENL_HUMAN
8
>EP300_HUMAN
8
>EPC1_HUMAN
8
>ERCC1_HUMAN
8
>ERCC2_HUMAN
8
>ERCC3_HUMAN
8
>ERCC5_HUMAN
8
>ERF_HUMAN
8
>ERG_HUMAN
8
>ERR1_HUMAN
8
>ESCO1_HUMAN
8
>ESR1_HUMAN
8
>ESR2_HUMAN
8
>EST1A_HUMAN
8
>ETS1_HUMAN
8
>ETS2_HUMAN
8
>ETV2_HUMAN
8
>ETV4_HUMAN
8
>ETV5_HUMAN
8
>ETV6_HUMAN
8
>ETV7_HUMAN
8
>EVI1_HUMAN
8
>EVX1_HUMAN
8
>EVX2_HUMAN
8
>EXO1_HUMAN
8
>EXOS1_HUMAN
8
>EXOS5_HUMAN
8
>EXOS7_HUMAN
8
>F107A_HUMAN
8
>FACD2_HUMAN
8
>FAM9A_HUMAN
8
>FAM9B_HUMAN
8
>FAM9C_HUMAN
8
>FANCB_HUMAN
8
>FANCE_HUMAN
8
>FANCF_HUMAN
8
>FANCJ_HUMAN
8
>FANCM_HUMAN
8
>FBRL_HUMAN
8
>FEN1_HUMAN
8
>FHL5_HUMAN
8
>FIBP_HUMAN
8
>FIP1_HUMAN
8
>FKBP3_HUMAN
8
>FLI1_HUMAN
8
>FOS_HUMAN
8
>FOSB_HUMAN
8
>FOSL1_HUMAN
8
>FOSL2_HUMAN
8
>FOXC1_HUMAN
8
>FOXD1_HUMAN
8
>FOXD4_HUMAN
8
>FOXE3_HUMAN
8
>FOXF1_HUMAN
8
>FOXF2_HUMAN
8
>FOXGB_HUMAN
8
>FOXH1_HUMAN
8
>FOXI1_HUMAN
8
>FOXJ1_HUMAN
8
>FOXJ2_HUMAN
8
>FOXK2_HUMAN
8
>FOXL1_HUMAN
8
>FOXL2_HUMAN
8
>FOXM1_HUMAN
8
>FOXN1_HUMAN
8
>FOXN2_HUMAN
8
>FOXO3_HUMAN
8
>FRG1_HUMAN
8
>FUS_HUMAN
8
>G45IP_HUMAN
8
>GABPA_HUMAN
8
>GATA1_HUMAN
8
>GATA2_HUMAN
8
>GATA3_HUMAN
8
>GATA4_HUMAN
8
>GATA6_HUMAN
8
>GCF_HUMAN
8
>GCNL2_HUMAN
8
>GFI1_HUMAN
8
>GLI3_HUMAN
8
>GRHL1_HUMAN
8
>GRHL2_HUMAN
8
>GRHL3_HUMAN
8
>GRWD1_HUMAN
8
>GSC_HUMAN
8
>GSCR2_HUMAN
8
>GT2D1_HUMAN
8
>H10_HUMAN
8
>H11_HUMAN
8
>H12_HUMAN
8
>H13_HUMAN
8
>H14_HUMAN
8
>H15_HUMAN
8
>H1T_HUMAN
8
>H1X_HUMAN
8
>H2A1A_HUMAN
8
>H2A1B_HUMAN
8
>H2A1D_HUMAN
8
>H2A1J_HUMAN
8
>H2A2B_HUMAN
8
>H2A2C_HUMAN
8
>H2AFB_HUMAN
8
>H2AW_HUMAN
8
>H2AX_HUMAN
8
>H2AY_HUMAN
8
>H2B1A_HUMAN
8
>H2B1B_HUMAN
8
>H2B1C_HUMAN
8
>H2B1H_HUMAN
8
>H2B1J_HUMAN
8
>H2B1K_HUMAN
8
>H2B1L_HUMAN
8
>H2B1M_HUMAN
8
>H2B1N_HUMAN
8
>H2B1O_HUMAN
8
>H2B2E_HUMAN
8
>H2B3B_HUMAN
8
>H2BFS_HUMAN
8
>H33_HUMAN
8
>H3T_HUMAN
8
>HAIR_HUMAN
8
>HASP_HUMAN
8
>HBP1_HUMAN
8
>HBXAP_HUMAN
8
>HCC1_HUMAN
8
>HCFC1_HUMAN
8
>HDA11_HUMAN
8
>HDAC1_HUMAN
8
>HDAC2_HUMAN
8
>HDAC3_HUMAN
8
>HDAC8_HUMAN
8
>HDGR3_HUMAN
8
>HES1_HUMAN
8
>HIC1_HUMAN
8
>HIC2_HUMAN
8
>HILS1_HUMAN
8
>HIRA_HUMAN
8
>HKR3_HUMAN
8
>HLXB9_HUMAN
8
>HM20B_HUMAN
8
>HME1_HUMAN
8
>HME2_HUMAN
8
>HMGA1_HUMAN
8
>HMGA2_HUMAN
8
>HMGB1_HUMAN
8
>HMGB2_HUMAN
8
>HMGN1_HUMAN
8
>HMGN2_HUMAN
8
>HMGN3_HUMAN
8
>HN1_HUMAN
8
>HNF1A_HUMAN
8
>HNF1B_HUMAN
8
>HNF3A_HUMAN
8
>HNF3B_HUMAN
8
>HNF3G_HUMAN
8
>HNF4A_HUMAN
8
>HNF6_HUMAN
8
>HNRH1_HUMAN
8
>HNRH2_HUMAN
8
>HNRH3_HUMAN
8
>HNRL1_HUMAN
8
>HNRPC_HUMAN
8
>HNRPD_HUMAN
8
>HNRPF_HUMAN
8
>HNRPG_HUMAN
8
>HNRPL_HUMAN
8
>HNRPM_HUMAN
8
>HNRPR_HUMAN
8
>HNRPU_HUMAN
8
>HOMEZ_HUMAN
8
>HRB2_HUMAN
8
>HRX_HUMAN
8
>HSBP1_HUMAN
8
>HSF4_HUMAN
8
>HSP1_HUMAN
8
>HTF4_HUMAN
8
>HUCE1_HUMAN
8
>HXA1_HUMAN
8
>HXA10_HUMAN
8
>HXA11_HUMAN
8
>HXA13_HUMAN
8
>HXA2_HUMAN
8
>HXA3_HUMAN
8
>HXA4_HUMAN
8
>HXA5_HUMAN
8
>HXA6_HUMAN
8
>HXA7_HUMAN
8
>HXA9_HUMAN
8
>HXB1_HUMAN
8
>HXB13_HUMAN
8
>HXB2_HUMAN
8
>HXB3_HUMAN
8
>HXB4_HUMAN
8
>HXB5_HUMAN
8
>HXB6_HUMAN
8
>HXB7_HUMAN
8
>HXB8_HUMAN
8
>HXB9_HUMAN
8
>HXC10_HUMAN
8
>HXC11_HUMAN
8
>HXC12_HUMAN
8
>HXC13_HUMAN
8
>HXC4_HUMAN
8
>HXC5_HUMAN
8
>HXC6_HUMAN
8
>HXC8_HUMAN
8
>HXC9_HUMAN
8
>HXD1_HUMAN
8
>HXD10_HUMAN
8
>HXD11_HUMAN
8
>HXD12_HUMAN
8
>HXD13_HUMAN
8
>HXD3_HUMAN
8
>HXD4_HUMAN
8
>HXD8_HUMAN
8
>HXD9_HUMAN
8
>I20L2_HUMAN
8
>ID1_HUMAN
8
>ID2_HUMAN
8
>ID3_HUMAN
8
>ID4_HUMAN
8
>IF16_HUMAN
8
>IKAR_HUMAN
8
>ILF3_HUMAN
8
>IMP3_HUMAN
8
>IMP4_HUMAN
8
>IMUP_HUMAN
8
>IN35_HUMAN
8
>ING3_HUMAN
8
>ING4_HUMAN
8
>INT10_HUMAN
8
>IP6K2_HUMAN
8
>IPF1_HUMAN
8
>IPMK_HUMAN
8
>IRF1_HUMAN
8
>IRF2_HUMAN
8
>IRF4_HUMAN
8
>IRF5_HUMAN
8
>IRF8_HUMAN
8
>ISG20_HUMAN
8
>ISL1_HUMAN
8
>JHD3A_HUMAN
8
>JHD3B_HUMAN
8
>JUN_HUMAN
8
>JUNB_HUMAN
8
>JUND_HUMAN
8
>K0020_HUMAN
8
>K0690_HUMAN
8
>KAD6_HUMAN
8
>KCD13_HUMAN
8
>KHDR3_HUMAN
8
>KI67_HUMAN
8
>KIF22_HUMAN
8
>KIF23_HUMAN
8
>KIF4A_HUMAN
8
>KLF1_HUMAN
8
>KLF10_HUMAN
8
>KLF11_HUMAN
8
>KLF12_HUMAN
8
>KLF13_HUMAN
8
>KLF15_HUMAN
8
>KLF4_HUMAN
8
>KLF5_HUMAN
8
>KLF6_HUMAN
8
>KLF8_HUMAN
8
>KLF9_HUMAN
8
>KS6A2_HUMAN
8
>KS6A4_HUMAN
8
>KU70_HUMAN
8
>KU86_HUMAN
8
>LAP2A_HUMAN
8
>LAP2B_HUMAN
8
>LAS1L_HUMAN
8
>LBR_HUMAN
8
>LCOR_HUMAN
8
>LDB2_HUMAN
8
>LDOC1_HUMAN
8
>LEG12_HUMAN
8
>LMBTL_HUMAN
8
>LMNA_HUMAN
8
>LMNB1_HUMAN
8
>LMNB2_HUMAN
8
>LSD1_HUMAN
8
>LSM10_HUMAN
8
>LSM11_HUMAN
8
>LYAR_HUMAN
8
>MAD_HUMAN
8
>MAFF_HUMAN
8
>MAFG_HUMAN
8
>MAFK_HUMAN
8
>MAML1_HUMAN
8
>MAML2_HUMAN
8
>MAML3_HUMAN
8
>MAN1_HUMAN
8
>MAT1_HUMAN
8
>MATR3_HUMAN
8
>MAX_HUMAN
8
>MB3L1_HUMAN
8
>MBD1_HUMAN
8
>MBD2_HUMAN
8
>MBD3_HUMAN
8
>MBD4_HUMAN
8
>MBNL_HUMAN
8
>MCM3_HUMAN
8
>MCM8_HUMAN
8
>MCP33_HUMAN
8
>MCRS1_HUMAN
8
>MD1L1_HUMAN
8
>MD2BP_HUMAN
8
>MD2L1_HUMAN
8
>MDC1_HUMAN
8
>MDM4_HUMAN
8
>MECP2_HUMAN
8
>MED12_HUMAN
8
>MED4_HUMAN
8
>MED6_HUMAN
8
>MED8_HUMAN
8
>MEF2A_HUMAN
8
>MEF2B_HUMAN
8
>MEF2C_HUMAN
8
>MEF2D_HUMAN
8
>MEN1_HUMAN
8
>MGMT_HUMAN
8
>MINT_HUMAN
8
>MITF_HUMAN
8
>MIZF_HUMAN
8
>MK67I_HUMAN
8
>MLH1_HUMAN
8
>MMS19_HUMAN
8
>MNT_HUMAN
8
>MO4L1_HUMAN
8
>MO4L2_HUMAN
8
>MORF4_HUMAN
8
>MPIP3_HUMAN
8
>MPP10_HUMAN
8
>MPP8_HUMAN
8
>MRGBP_HUMAN
8
>MRT4_HUMAN
8
>MSH6_HUMAN
8
>MSX1_HUMAN
8
>MSX2_HUMAN
8
>MTA3_HUMAN
8
>MTA70_HUMAN
8
>MTMR5_HUMAN
8
>MUSC_HUMAN
8
>MUTYH_HUMAN
8
>MXI1_HUMAN
8
>MYB_HUMAN
8
>MYBA_HUMAN
8
>MYBB_HUMAN
8
>MYC_HUMAN
8
>MYCB2_HUMAN
8
>MYCL1_HUMAN
8
>MYCN_HUMAN
8
>MYEF2_HUMAN
8
>MYF5_HUMAN
8
>MYF6_HUMAN
8
>MYOD1_HUMAN
8
>MYOG_HUMAN
8
>MYST1_HUMAN
8
>MYST2_HUMAN
8
>MYST3_HUMAN
8
>MYT1_HUMAN
8
>NASP_HUMAN
8
>NC6IP_HUMAN
8
>NCBP1_HUMAN
8
>NCBP2_HUMAN
8
>NCOA2_HUMAN
8
>NCOA5_HUMAN
8
>NCOA6_HUMAN
8
>NCOR2_HUMAN
8
>NDC1_HUMAN
8
>NEDD8_HUMAN
8
>NEIL1_HUMAN
8
>NEIL2_HUMAN
8
>NEIL3_HUMAN
8
>NEK11_HUMAN
8
>NELFA_HUMAN
8
>NELFB_HUMAN
8
>NELFE_HUMAN
8
>NEP1_HUMAN
8
>NEUA_HUMAN
8
>NFAT5_HUMAN
8
>NFE2_HUMAN
8
>NFHEV_HUMAN
8
>NFIA_HUMAN
8
>NFIB_HUMAN
8
>NFIC_HUMAN
8
>NFIX_HUMAN
8
>NFX1_HUMAN
8
>NFYA_HUMAN
8
>NFYB_HUMAN
8
>NFYC_HUMAN
8
>NHEJ1_HUMAN
8
>NHPX_HUMAN
8
>NICN1_HUMAN
8
>NIP7_HUMAN
8
>NIPA_HUMAN
8
>NKRF_HUMAN
8
>NKX31_HUMAN
8
>NLE1_HUMAN
8
>NMES1_HUMAN
8
>NMNA1_HUMAN
8
>NNP1_HUMAN
8
>NO40_HUMAN
8
>NO55_HUMAN
8
>NOB1_HUMAN
8
>NOC2L_HUMAN
8
>NOC3L_HUMAN
8
>NOG1_HUMAN
8
>NOG2_HUMAN
8
>NOL1_HUMAN
8
>NOL10_HUMAN
8
>NOL11_HUMAN
8
>NOL4_HUMAN
8
>NOL7_HUMAN
8
>NOL8_HUMAN
8
>NOL9_HUMAN
8
>NOLA1_HUMAN
8
>NOLA2_HUMAN
8
>NOLA3_HUMAN
8
>NONO_HUMAN
8
>NOP5_HUMAN
8
>NOP56_HUMAN
8
>NOVA1_HUMAN
8
>NP11_HUMAN
8
>NP1L1_HUMAN
8
>NP1L4_HUMAN
8
>NPA1P_HUMAN
8
>NPAS3_HUMAN
8
>NPIP_HUMAN
8
>NPM_HUMAN
8
>NPM3_HUMAN
8
>NR2E3_HUMAN
8
>NR4A1_HUMAN
8
>NRF1_HUMAN
8
>NRIP1_HUMAN
8
>NRL_HUMAN
8
>NSBP1_HUMAN
8
>NSD1_HUMAN
8
>NTHL1_HUMAN
8
>NU153_HUMAN
8
>NU160_HUMAN
8
>NUB1_HUMAN
8
>NUCKS_HUMAN
8
>NUCL_HUMAN
8
>NUMA1_HUMAN
8
>NUP37_HUMAN
8
>NUP43_HUMAN
8
>NUP53_HUMAN
8
>NUP62_HUMAN
8
>NUP88_HUMAN
8
>NUP93_HUMAN
8
>NUP98_HUMAN
8
>NUPR1_HUMAN
8
>NVL_HUMAN
8
>OBF1_HUMAN
8
>ONEC2_HUMAN
8
>ORC1_HUMAN
8
>ORC2_HUMAN
8
>ORC3_HUMAN
8
>ORC4_HUMAN
8
>ORC5_HUMAN
8
>ORC6_HUMAN
8
>OZF_HUMAN
8
>P66A_HUMAN
8
>P66B_HUMAN
8
>P73_HUMAN
8
>P73L_HUMAN
8
>P80C_HUMAN
8
>PAF49_HUMAN
8
>PARP1_HUMAN
8
>PARP2_HUMAN
8
>PARP3_HUMAN
8
>PARP9_HUMAN
8
>PAX1_HUMAN
8
>PAX2_HUMAN
8
>PAX3_HUMAN
8
>PAX4_HUMAN
8
>PAX5_HUMAN
8
>PAX7_HUMAN
8
>PAX8_HUMAN
8
>PAX9_HUMAN
8
>PB1_HUMAN
8
>PCF11_HUMAN
8
>PCGF2_HUMAN
8
>PCGF4_HUMAN
8
>PCGF6_HUMAN
8
>PCIF1_HUMAN
8
>PCNA_HUMAN
8
>PCNP_HUMAN
8
>PDK1L_HUMAN
8
>PEPP1_HUMAN
8
>PESC_HUMAN
8
>PHC1_HUMAN
8
>PHC3_HUMAN
8
>PHF12_HUMAN
8
>PHF6_HUMAN
8
>PHF7_HUMAN
8
>PIAS2_HUMAN
8
>PIN1_HUMAN
8
>PINX1_HUMAN
8
>PIR_HUMAN
8
>PIT1_HUMAN
8
>PITX1_HUMAN
8
>PITX2_HUMAN
8
>PK1IP_HUMAN
8
>PKNX2_HUMAN
8
>PKP1_HUMAN
8
>PLK1_HUMAN
8
>PLRG1_HUMAN
8
>PML_HUMAN
8
>PMS2_HUMAN
8
>PNKP_HUMAN
8
>PNMA2_HUMAN
8
>PO2F1_HUMAN
8
>PO2F2_HUMAN
8
>PO2F3_HUMAN
8
>PO3F1_HUMAN
8
>PO3F3_HUMAN
8
>PO3F4_HUMAN
8
>PO4F1_HUMAN
8
>PO4F2_HUMAN
8
>PO4F3_HUMAN
8
>PO5F1_HUMAN
8
>PO6F1_HUMAN
8
>POLH_HUMAN
8
>POLI_HUMAN
8
>POLK_HUMAN
8
>POP1_HUMAN
8
>POP5_HUMAN
8
>POTE1_HUMAN
8
>PP1RA_HUMAN
8
>PPARA_HUMAN
8
>PPARB_HUMAN
8
>PPARG_HUMAN
8
>PPIE_HUMAN
8
>PPIG_HUMAN
8
>PPIH_HUMAN
8
>PPIL2_HUMAN
8
>PPL13_HUMAN
8
>PPRB_HUMAN
8
>PQBP1_HUMAN
8
>PR285_HUMAN
8
>PRDM2_HUMAN
8
>PRGC1_HUMAN
8
>PRGC2_HUMAN
8
>PRGR_HUMAN
8
>PRKDC_HUMAN
8
>PRM2_HUMAN
8
>PRP17_HUMAN
8
>PRP19_HUMAN
8
>PRP31_HUMAN
8
>PRP4B_HUMAN
8
>PRP6_HUMAN
8
>PRPF3_HUMAN
8
>PRPK_HUMAN
8
>PRR6_HUMAN
8
>PRRX1_HUMAN
8
>PSIP1_HUMAN
8
>PTBP1_HUMAN
8
>PTDSR_HUMAN
8
>PTMA_HUMAN
8
>PURA_HUMAN
8
>PURB_HUMAN
8
>PWP1_HUMAN
8
>PWP2_HUMAN
8
>RAD1_HUMAN
8
>RAD17_HUMAN
8
>RAD21_HUMAN
8
>RAD50_HUMAN
8
>RAD51_HUMAN
8
>RAD54_HUMAN
8
>RAD9A_HUMAN
8
>RAG1_HUMAN
8
>RAG2_HUMAN
8
>RARA_HUMAN
8
>RARG1_HUMAN
8
>RARG2_HUMAN
8
>RASF2_HUMAN
8
>RB_HUMAN
8
>RBBP4_HUMAN
8
>RBBP5_HUMAN
8
>RBBP6_HUMAN
8
>RBBP7_HUMAN
8
>RBBP8_HUMAN
8
>RBCC1_HUMAN
8
>RBL2_HUMAN
8
>RBM13_HUMAN
8
>RBM15_HUMAN
8
>RBM19_HUMAN
8
>RBM28_HUMAN
8
>RBM34_HUMAN
8
>RBM4B_HUMAN
8
>RBMS1_HUMAN
8
>RCC2_HUMAN
8
>RECQ1_HUMAN
8
>RED_HUMAN
8
>RED2_HUMAN
8
>RELB_HUMAN
8
>RERE_HUMAN
8
>REXO1_HUMAN
8
>REXO4_HUMAN
8
>RFA1_HUMAN
8
>RFA2_HUMAN
8
>RFA3_HUMAN
8
>RFA4_HUMAN
8
>RFC1_HUMAN
8
>RFX1_HUMAN
8
>RFX5_HUMAN
8
>RFXAP_HUMAN
8
>RFXK_HUMAN
8
>RGS12_HUMAN
8
>RING1_HUMAN
8
>RL1D1_HUMAN
8
>RLP24_HUMAN
8
>RMP_HUMAN
8
>RNC_HUMAN
8
>RNF34_HUMAN
8
>RNF8_HUMAN
8
>RNPC2_HUMAN
8
>ROA2_HUMAN
8
>ROAA_HUMAN
8
>RPA1_HUMAN
8
>RPA2_HUMAN
8
>RPA5_HUMAN
8
>RPB1_HUMAN
8
>RPB2_HUMAN
8
>RPB3_HUMAN
8
>RPB4_HUMAN
8
>RPB5_HUMAN
8
>RPB7_HUMAN
8
>RPB8_HUMAN
8
>RPB9_HUMAN
8
>RPC1_HUMAN
8
>RPC10_HUMAN
8
>RPC2_HUMAN
8
>RPC4_HUMAN
8
>RPC5_HUMAN
8
>RPC8_HUMAN
8
>RPF1_HUMAN
8
>RPF53_HUMAN
8
>RPGF5_HUMAN
8
>RPO1D_HUMAN
8
>RPO2J_HUMAN
8
>RPP21_HUMAN
8
>RPP25_HUMAN
8
>RPP29_HUMAN
8
>RREB1_HUMAN
8
>RRMJ2_HUMAN
8
>RRMJ3_HUMAN
8
>RRP5_HUMAN
8
>RRS1_HUMAN
8
>RSMB_HUMAN
8
>RSMN_HUMAN
8
>RTC1_HUMAN
8
>RU1C_HUMAN
8
>RU2A_HUMAN
8
>RU2B_HUMAN
8
>RUNX1_HUMAN
8
>RUNX2_HUMAN
8
>RUNX3_HUMAN
8
>RUXE_HUMAN
8
>RUXF_HUMAN
8
>RUXG_HUMAN
8
>RX_HUMAN
8
>RXINP_HUMAN
8
>RXRA_HUMAN
8
>RXRB_HUMAN
8
>RXRG_HUMAN
8
>SAFB1_HUMAN
8
>SAM68_HUMAN
8
>SAP30_HUMAN
8
>SATB1_HUMAN
8
>SCRT1_HUMAN
8
>SEH1L_HUMAN
8
>SEN2_HUMAN
8
>SEN34_HUMAN
8
>SENP1_HUMAN
8
>SENP2_HUMAN
8
>SESN1_HUMAN
8
>SETB1_HUMAN
8
>SETBP_HUMAN
8
>SF01_HUMAN
8
>SF3A3_HUMAN
8
>SF3B3_HUMAN
8
>SFPQ_HUMAN
8
>SFR11_HUMAN
8
>SFR12_HUMAN
8
>SFR17_HUMAN
8
>SFRIP_HUMAN
8
>SFRS2_HUMAN
8
>SFRS3_HUMAN
8
>SFRS4_HUMAN
8
>SFRS5_HUMAN
8
>SFRS6_HUMAN
8
>SFRS7_HUMAN
8
>SFRS9_HUMAN
8
>SGOL1_HUMAN
8
>SH3L2_HUMAN
8
>SHOX2_HUMAN
8
>SHP_HUMAN
8
>SIM2_HUMAN
8
>SIP1_HUMAN
8
>SIRT1_HUMAN
8
>SIX1_HUMAN
8
>SIX2_HUMAN
8
>SIX3_HUMAN
8
>SKI_HUMAN
8
>SMC1A_HUMAN
8
>SMC3_HUMAN
8
>SMCA1_HUMAN
8
>SMCA2_HUMAN
8
>SMCA4_HUMAN
8
>SMCA5_HUMAN
8
>SMCE1_HUMAN
8
>SMD1_HUMAN
8
>SMD2_HUMAN
8
>SMRA3_HUMAN
8
>SMRC1_HUMAN
8
>SMRC2_HUMAN
8
>SMRD2_HUMAN
8
>SMRD3_HUMAN
8
>SMUG1_HUMAN
8
>SNIP1_HUMAN
8
>SNPC1_HUMAN
8
>SNPC2_HUMAN
8
>SNPC3_HUMAN
8
>SNPC5_HUMAN
8
>SNRPA_HUMAN
8
>SNUT1_HUMAN
8
>SNUT2_HUMAN
8
>SNW1_HUMAN
8
>SON_HUMAN
8
>SOX12_HUMAN
8
>SOX3_HUMAN
8
>SOX30_HUMAN
8
>SOX4_HUMAN
8
>SP1_HUMAN
8
>SP100_HUMAN
8
>SP110_HUMAN
8
>SP2_HUMAN
8
>SP3_HUMAN
8
>SP4_HUMAN
8
>SPAT2_HUMAN
8
>SPDYA_HUMAN
8
>SPEG_HUMAN
8
>SPF30_HUMAN
8
>SPF45_HUMAN
8
>SPI1_HUMAN
8
>SPIN1_HUMAN
8
>SPT4H_HUMAN
8
>SPT5H_HUMAN
8
>SRF_HUMAN
8
>SRTD3_HUMAN
8
>SRY_HUMAN
8
>SSF1_HUMAN
8
>SSNA1_HUMAN
8
>SSRP1_HUMAN
8
>SSX2_HUMAN
8
>ST17A_HUMAN
8
>ST17B_HUMAN
8
>ST18_HUMAN
8
>ST65G_HUMAN
8
>STAG1_HUMAN
8
>STAG2_HUMAN
8
>STAG3_HUMAN
8
>STF1_HUMAN
8
>STK19_HUMAN
8
>STP1_HUMAN
8
>STP2_HUMAN
8
>SUH_HUMAN
8
>SUMO2_HUMAN
8
>SUPT3_HUMAN
8
>SUV91_HUMAN
8
>T2AG_HUMAN
8
>T2EA_HUMAN
8
>T2EB_HUMAN
8
>T2FA_HUMAN
8
>T2FB_HUMAN
8
>T53I1_HUMAN
8
>T53I2_HUMAN
8
>TACC2_HUMAN
8
>TAD2L_HUMAN
8
>TAD3L_HUMAN
8
>TADBP_HUMAN
8
>TAF1_HUMAN
8
>TAF10_HUMAN
8
>TAF11_HUMAN
8
>TAF12_HUMAN
8
>TAF13_HUMAN
8
>TAF1A_HUMAN
8
>TAF1C_HUMAN
8
>TAF4_HUMAN
8
>TAF4B_HUMAN
8
>TAF5_HUMAN
8
>TAF5L_HUMAN
8
>TAF6_HUMAN
8
>TAF6L_HUMAN
8
>TAF7_HUMAN
8
>TAF9_HUMAN
8
>TBAP_HUMAN
8
>TBL3_HUMAN
8
>TBP_HUMAN
8
>TBX21_HUMAN
8
>TCAL1_HUMAN
8
>TCEA1_HUMAN
8
>TCEA2_HUMAN
8
>TCF20_HUMAN
8
>TCF21_HUMAN
8
>TCF7_HUMAN
8
>TCF8_HUMAN
8
>TCFL5_HUMAN
8
>TCP4_HUMAN
8
>TCRG1_HUMAN
8
>TDG_HUMAN
8
>TDIF1_HUMAN
8
>TDP1_HUMAN
8
>TDP2_HUMAN
8
>TDT_HUMAN
8
>TE2IP_HUMAN
8
>TEAD1_HUMAN
8
>TEAD2_HUMAN
8
>TEAD3_HUMAN
8
>TEAD4_HUMAN
8
>TEF_HUMAN
8
>TERF1_HUMAN
8
>TERF2_HUMAN
8
>TERT_HUMAN
8
>TESK2_HUMAN
8
>TEX10_HUMAN
8
>TF2AA_HUMAN
8
>TF2AY_HUMAN
8
>TF2B_HUMAN
8
>TF2H1_HUMAN
8
>TF2H2_HUMAN
8
>TF2H3_HUMAN
8
>TF2H4_HUMAN
8
>TF2H5_HUMAN
8
>TF2L1_HUMAN
8
>TF3A_HUMAN
8
>TF3C1_HUMAN
8
>TF3C2_HUMAN
8
>TF3C3_HUMAN
8
>TF3C4_HUMAN
8
>TF3C5_HUMAN
8
>TF7L1_HUMAN
8
>TF7L2_HUMAN
8
>TFAP4_HUMAN
8
>TFCP2_HUMAN
8
>TFE2_HUMAN
8
>TFE3_HUMAN
8
>TFEB_HUMAN
8
>TGIF_HUMAN
8
>TGIF2_HUMAN
8
>THA_HUMAN
8
>THA11_HUMAN
8
>THAP1_HUMAN
8
>THB1_HUMAN
8
>THB2_HUMAN
8
>THOC1_HUMAN
8
>THRSP_HUMAN
8
>TINF2_HUMAN
8
>TIP1_HUMAN
8
>TISB_HUMAN
8
>TITF1_HUMAN
8
>TLE2_HUMAN
8
>TLE3_HUMAN
8
>TLE4_HUMAN
8
>TLK2_HUMAN
8
>TOPRS_HUMAN
8
>TR100_HUMAN
8
>TR240_HUMAN
8
>TR95_HUMAN
8
>TRA2A_HUMAN
8
>TRA2B_HUMAN
8
>TRAK1_HUMAN
8
>TRBP2_HUMAN
8
>TREF1_HUMAN
8
>TRI32_HUMAN
8
>TRRAP_HUMAN
8
>TSN_HUMAN
8
>TSNAX_HUMAN
8
>TSYL1_HUMAN
8
>TTDN1_HUMAN
8
>TTP_HUMAN
8
>TTRAP_HUMAN
8
>TWST1_HUMAN
8
>TXN4A_HUMAN
8
>TXN4B_HUMAN
8
>TYY1_HUMAN
8
>U2AF1_HUMAN
8
>U2AF2_HUMAN
8
>U3IP2_HUMAN
8
>U520_HUMAN
8
>U5S1_HUMAN
8
>UAP56_HUMAN
8
>UBCP1_HUMAN
8
>UBF1_HUMAN
8
>UBIP1_HUMAN
8
>UBN1_HUMAN
8
>UBP1_HUMAN
8
>UBP11_HUMAN
8
>UBP36_HUMAN
8
>UBP7_HUMAN
8
>UHRF1_HUMAN
8
>UHRF2_HUMAN
8
>UNG2_HUMAN
8
>USF1_HUMAN
8
>USF2_HUMAN
8
>UT14A_HUMAN
8
>UTP15_HUMAN
8
>UTP18_HUMAN
8
>UTP20_HUMAN
8
>UTP6_HUMAN
8
>VDR_HUMAN
8
>VGLL1_HUMAN
8
>VPS72_HUMAN
8
>VRK1_HUMAN
8
>WBP4_HUMAN
8
>WBS14_HUMAN
8
>WDR12_HUMAN
8
>WDR13_HUMAN
8
>WDR3_HUMAN
8
>WDR33_HUMAN
8
>WDR39_HUMAN
8
>WDR43_HUMAN
8
>WDR57_HUMAN
8
>WDR74_HUMAN
8
>WDR75_HUMAN
8
>WEE1_HUMAN
8
>WRB_HUMAN
8
>WRN_HUMAN
8
>WT1_HUMAN
8
>WTAP_HUMAN
8
>XBP1_HUMAN
8
>XPA_HUMAN
8
>XRCC2_HUMAN
8
>XRCC4_HUMAN
8
>XRN2_HUMAN
8
>YAF2_HUMAN
8
>YETS4_HUMAN
8
>YPEL2_HUMAN
8
>YPEL4_HUMAN
8
>ZBED1_HUMAN
8
>ZBT16_HUMAN
8
>ZBT17_HUMAN
8
>ZBT25_HUMAN
8
>ZBT7B_HUMAN
8
>ZEP1_HUMAN
8
>ZEP2_HUMAN
8
>ZF161_HUMAN
8
>ZF260_HUMAN
8
>ZFP91_HUMAN
8
>ZFX_HUMAN
8
>ZFY_HUMAN
8
>ZHANG_HUMAN
8
>ZHX1_HUMAN
8
>ZHX2_HUMAN
8
>ZHX3_HUMAN
8
>ZIC1_HUMAN
8
>ZIC2_HUMAN
8
>ZIC3_HUMAN
8
>ZIMP7_HUMAN
8
>ZMY11_HUMAN
8
>ZN148_HUMAN
8
>ZN161_HUMAN
8
>ZN174_HUMAN
8
>ZN202_HUMAN
8
>ZN219_HUMAN
8
>ZN232_HUMAN
8
>ZN238_HUMAN
8
>ZN274_HUMAN
8
>ZN278_HUMAN
8
>ZN281_HUMAN
8
>ZN300_HUMAN
8
>ZN318_HUMAN
8
>ZN350_HUMAN
8
>ZN480_HUMAN
8
>ZN482_HUMAN
8
>ZN593_HUMAN
8
>ZN638_HUMAN
8
>ZN639_HUMAN
8
>ZN644_HUMAN
8
>ZNF42_HUMAN
8
>ZNF45_HUMAN
8
>ZNF74_HUMAN
8
>ZNF85_HUMAN
8
>ZNHI4_HUMAN
8
>ZWINT_HUMAN
8
>1A01_HUMAN
9
>1A02_HUMAN
9
>1A03_HUMAN
9
>1A11_HUMAN
9
>1A23_HUMAN
9
>1A24_HUMAN
9
>1A25_HUMAN
9
>1A26_HUMAN
9
>1A29_HUMAN
9
>1A30_HUMAN
9
>1A31_HUMAN
9
>1A32_HUMAN
9
>1A33_HUMAN
9
>1A34_HUMAN
9
>1A36_HUMAN
9
>1A43_HUMAN
9
>1A66_HUMAN
9
>1A68_HUMAN
9
>1A69_HUMAN
9
>1A74_HUMAN
9
>1A80_HUMAN
9
>1B07_HUMAN
9
>1B08_HUMAN
9
>1B13_HUMAN
9
>1B14_HUMAN
9
>1B15_HUMAN
9
>1B18_HUMAN
9
>1B27_HUMAN
9
>1B35_HUMAN
9
>1B37_HUMAN
9
>1B38_HUMAN
9
>1B39_HUMAN
9
>1B40_HUMAN
9
>1B41_HUMAN
9
>1B42_HUMAN
9
>1B44_HUMAN
9
>1B45_HUMAN
9
>1B46_HUMAN
9
>1B47_HUMAN
9
>1B48_HUMAN
9
>1B49_HUMAN
9
>1B50_HUMAN
9
>1B51_HUMAN
9
>1B52_HUMAN
9
>1B53_HUMAN
9
>1B54_HUMAN
9
>1B55_HUMAN
9
>1B56_HUMAN
9
>1B57_HUMAN
9
>1B58_HUMAN
9
>1B59_HUMAN
9
>1B67_HUMAN
9
>1B73_HUMAN
9
>1B78_HUMAN
9
>1B81_HUMAN
9
>1B82_HUMAN
9
>1C01_HUMAN
9
>1C02_HUMAN
9
>1C03_HUMAN
9
>1C04_HUMAN
9
>1C05_HUMAN
9
>1C06_HUMAN
9
>1C07_HUMAN
9
>1C08_HUMAN
9
>1C12_HUMAN
9
>1C14_HUMAN
9
>1C15_HUMAN
9
>1C17_HUMAN
9
>1C18_HUMAN
9
>2B11_HUMAN
9
>2B14_HUMAN
9
>2B17_HUMAN
9
>2B18_HUMAN
9
>2B19_HUMAN
9
>2B1A_HUMAN
9
>2B1B_HUMAN
9
>2B31_HUMAN
9
>2B32_HUMAN
9
>2DOA_HUMAN
9
>2DOB_HUMAN
9
>2DRA_HUMAN
9
>4F2_HUMAN
9
>5HT1A_HUMAN
9
>5HT1D_HUMAN
9
>5HT1E_HUMAN
9
>5HT1F_HUMAN
9
>5HT2B_HUMAN
9
>5HT2C_HUMAN
9
>5HT3R_HUMAN
9
>5HT4R_HUMAN
9
>5HT5A_HUMAN
9
>5HT6R_HUMAN
9
>5HT7R_HUMAN
9
>5NTD_HUMAN
9
>AA1R_HUMAN
9
>AA2AR_HUMAN
9
>AA2BR_HUMAN
9
>AA3R_HUMAN
9
>AAAT_HUMAN
9
>ABCA4_HUMAN
9
>ABCBB_HUMAN
9
>ABCC8_HUMAN
9
>ABCCB_HUMAN
9
>ABCG2_HUMAN
9
>ACA_HUMAN
9
>ACHA_HUMAN
9
>ACHA2_HUMAN
9
>ACHA3_HUMAN
9
>ACHA4_HUMAN
9
>ACHA5_HUMAN
9
>ACHA6_HUMAN
9
>ACHA7_HUMAN
9
>ACHB_HUMAN
9
>ACHB2_HUMAN
9
>ACHB3_HUMAN
9
>ACHB4_HUMAN
9
>ACHD_HUMAN
9
>ACHE_HUMAN
9
>ACHG_HUMAN
9
>ACM1_HUMAN
9
>ACM2_HUMAN
9
>ACM3_HUMAN
9
>ACM4_HUMAN
9
>ACM5_HUMAN
9
>ACTHR_HUMAN
9
>ACV1B_HUMAN
9
>ACV1C_HUMAN
9
>ACVL1_HUMAN
9
>ACVR1_HUMAN
9
>ADA11_HUMAN
9
>ADA15_HUMAN
9
>ADA17_HUMAN
9
>ADA18_HUMAN
9
>ADA19_HUMAN
9
>ADA1A_HUMAN
9
>ADA1B_HUMAN
9
>ADA1D_HUMAN
9
>ADA20_HUMAN
9
>ADA21_HUMAN
9
>ADA22_HUMAN
9
>ADA29_HUMAN
9
>ADA2A_HUMAN
9
>ADA2B_HUMAN
9
>ADA2C_HUMAN
9
>ADA30_HUMAN
9
>ADA33_HUMAN
9
>ADAM2_HUMAN
9
>ADAM7_HUMAN
9
>ADAM8_HUMAN
9
>ADCY1_HUMAN
9
>ADCY2_HUMAN
9
>ADCY3_HUMAN
9
>ADCY4_HUMAN
9
>ADCY5_HUMAN
9
>ADCY6_HUMAN
9
>ADCY7_HUMAN
9
>ADCY8_HUMAN
9
>ADCY9_HUMAN
9
>ADFP_HUMAN
9
>ADMR_HUMAN
9
>ADPN_HUMAN
9
>ADR1_HUMAN
9
>ADR2_HUMAN
9
>ADRB2_HUMAN
9
>ADRB3_HUMAN
9
>AFAD_HUMAN
9
>AGTR1_HUMAN
9
>AGTR2_HUMAN
9
>AKA7A_HUMAN
9
>AKAP5_HUMAN
9
>ALK_HUMAN
9
>AMFR1_HUMAN
9
>AMHR2_HUMAN
9
>AMOT_HUMAN
9
>AMPE_HUMAN
9
>ANPRA_HUMAN
9
>ANPRB_HUMAN
9
>ANPRC_HUMAN
9
>ANR21_HUMAN
9
>ANX13_HUMAN
9
>ANXA2_HUMAN
9
>AOC3_HUMAN
9
>AP2B1_HUMAN
9
>APJ_HUMAN
9
>AQP1_HUMAN
9
>AQP10_HUMAN
9
>AQP2_HUMAN
9
>AQP3_HUMAN
9
>AQP4_HUMAN
9
>AQP5_HUMAN
9
>AQP7_HUMAN
9
>AQP8_HUMAN
9
>AQP9_HUMAN
9
>ASGR1_HUMAN
9
>ASGR2_HUMAN
9
>AT10B_HUMAN
9
>AT11A_HUMAN
9
>AT11B_HUMAN
9
>AT11C_HUMAN
9
>AT12A_HUMAN
9
>AT1A1_HUMAN
9
>AT1A2_HUMAN
9
>AT1A3_HUMAN
9
>AT1A4_HUMAN
9
>AT1B1_HUMAN
9
>AT1B2_HUMAN
9
>AT1B3_HUMAN
9
>AT2B1_HUMAN
9
>AT2B2_HUMAN
9
>AT2B3_HUMAN
9
>AT2B4_HUMAN
9
>AT8A2_HUMAN
9
>AT8B1_HUMAN
9
>AT8B2_HUMAN
9
>AT8B3_HUMAN
9
>AT8B4_HUMAN
9
>ATP4A_HUMAN
9
>ATP4B_HUMAN
9
>ATP9B_HUMAN
9
>ATX2L_HUMAN
9
>AVR2A_HUMAN
9
>AVR2B_HUMAN
9
>B3A2_HUMAN
9
>B3A3_HUMAN
9
>B3A4_HUMAN
9
>B3AT_HUMAN
9
>BACE1_HUMAN
9
>BACE2_HUMAN
9
>BAI1_HUMAN
9
>BAI2_HUMAN
9
>BAI3_HUMAN
9
>BASP_HUMAN
9
>BAXA_HUMAN
9
>BKRB1_HUMAN
9
>BKRB2_HUMAN
9
>BMPR2_HUMAN
9
>BMR1A_HUMAN
9
>BMR1B_HUMAN
9
>BOC_HUMAN
9
>BRS3_HUMAN
9
>BST1_HUMAN
9
>BST2_HUMAN
9
>BT1A1_HUMAN
9
>BY55_HUMAN
9
>C1QR1_HUMAN
9
>C3AR_HUMAN
9
>C5AR_HUMAN
9
>C5ARL_HUMAN
9
>CAC1A_HUMAN
9
>CAC1B_HUMAN
9
>CAC1C_HUMAN
9
>CAC1D_HUMAN
9
>CAC1E_HUMAN
9
>CAC1F_HUMAN
9
>CAC1G_HUMAN
9
>CAC1H_HUMAN
9
>CAC1I_HUMAN
9
>CAC1S_HUMAN
9
>CAC2D_HUMAN
9
>CAD11_HUMAN
9
>CAD12_HUMAN
9
>CAD13_HUMAN
9
>CAD15_HUMAN
9
>CAD18_HUMAN
9
>CAD19_HUMAN
9
>CAD20_HUMAN
9
>CADH1_HUMAN
9
>CADH2_HUMAN
9
>CADH3_HUMAN
9
>CADH4_HUMAN
9
>CADH6_HUMAN
9
>CADH7_HUMAN
9
>CADH8_HUMAN
9
>CAH12_HUMAN
9
>CAH4_HUMAN
9
>CALCR_HUMAN
9
>CALRL_HUMAN
9
>CAMLG_HUMAN
9
>CASR_HUMAN
9
>CBPM_HUMAN
9
>CCBP2_HUMAN
9
>CCG1_HUMAN
9
>CCG2_HUMAN
9
>CCG3_HUMAN
9
>CCKAR_HUMAN
9
>CCR1_HUMAN
9
>CCR10_HUMAN
9
>CCR2_HUMAN
9
>CCR3_HUMAN
9
>CCR4_HUMAN
9
>CCR5_HUMAN
9
>CCR6_HUMAN
9
>CCR7_HUMAN
9
>CCR8_HUMAN
9
>CCR9_HUMAN
9
>CCRL1_HUMAN
9
>CD14_HUMAN
9
>CD151_HUMAN
9
>CD166_HUMAN
9
>CD177_HUMAN
9
>CD180_HUMAN
9
>CD19_HUMAN
9
>CD1A_HUMAN
9
>CD1B_HUMAN
9
>CD1C_HUMAN
9
>CD1D_HUMAN
9
>CD1E_HUMAN
9
>CD2_HUMAN
9
>CD20_HUMAN
9
>CD22_HUMAN
9
>CD24_HUMAN
9
>CD28_HUMAN
9
>CD33_HUMAN
9
>CD34_HUMAN
9
>CD36_HUMAN
9
>CD37_HUMAN
9
>CD38_HUMAN
9
>CD3D_HUMAN
9
>CD3E_HUMAN
9
>CD3G_HUMAN
9
>CD3Z_HUMAN
9
>CD44_HUMAN
9
>CD45_HUMAN
9
>CD47_HUMAN
9
>CD48_HUMAN
9
>CD5_HUMAN
9
>CD52_HUMAN
9
>CD53_HUMAN
9
>CD59_HUMAN
9
>CD6_HUMAN
9
>CD69_HUMAN
9
>CD7_HUMAN
9
>CD72_HUMAN
9
>CD79A_HUMAN
9
>CD79B_HUMAN
9
>CD80_HUMAN
9
>CD82_HUMAN
9
>CD83_HUMAN
9
>CD86_HUMAN
9
>CD9_HUMAN
9
>CEAM3_HUMAN
9
>CEAM5_HUMAN
9
>CEAM6_HUMAN
9
>CEAM8_HUMAN
9
>CELR1_HUMAN
9
>CELR2_HUMAN
9
>CELR3_HUMAN
9
>CFTR_HUMAN
9
>CKLF1_HUMAN
9
>CKLF2_HUMAN
9
>CKLF3_HUMAN
9
>CKLF4_HUMAN
9
>CKLF5_HUMAN
9
>CKLF6_HUMAN
9
>CKLF7_HUMAN
9
>CKLF8_HUMAN
9
>CLC4K_HUMAN
9
>CLCKA_HUMAN
9
>CLCKB_HUMAN
9
>CLCN1_HUMAN
9
>CLCN2_HUMAN
9
>CLCN4_HUMAN
9
>CLCN5_HUMAN
9
>CLCN6_HUMAN
9
>CLCN7_HUMAN
9
>CLD10_HUMAN
9
>CLD11_HUMAN
9
>CLD12_HUMAN
9
>CLD14_HUMAN
9
>CLD15_HUMAN
9
>CLD16_HUMAN
9
>CLD17_HUMAN
9
>CLD18_HUMAN
9
>CLD19_HUMAN
9
>CLD20_HUMAN
9
>CLD5_HUMAN
9
>CLD7_HUMAN
9
>CLD9_HUMAN
9
>CLP24_HUMAN
9
>CLTR1_HUMAN
9
>CLTR2_HUMAN
9
>CML1_HUMAN
9
>CML2_HUMAN
9
>CN37_HUMAN
9
>CNGA1_HUMAN
9
>CNGA2_HUMAN
9
>CNGA3_HUMAN
9
>CNGB1_HUMAN
9
>CNGB3_HUMAN
9
>CNR1_HUMAN
9
>CNR2_HUMAN
9
>CNTFR_HUMAN
9
>CNTN1_HUMAN
9
>CNTN2_HUMAN
9
>COHA1_HUMAN
9
>CORIN_HUMAN
9
>CP19A_HUMAN
9
>CR1_HUMAN
9
>CR2_HUMAN
9
>CRFR1_HUMAN
9
>CRFR2_HUMAN
9
>CRUM3_HUMAN
9
>CSF1R_HUMAN
9
>CTLA4_HUMAN
9
>CTN1_HUMAN
9
>CTR1_HUMAN
9
>CTR2_HUMAN
9
>CTR3_HUMAN
9
>CX3C1_HUMAN
9
>CXA1_HUMAN
9
>CXA10_HUMAN
9
>CXA12_HUMAN
9
>CXA3_HUMAN
9
>CXA4_HUMAN
9
>CXA5_HUMAN
9
>CXA7_HUMAN
9
>CXA8_HUMAN
9
>CXA9_HUMAN
9
>CXB1_HUMAN
9
>CXB2_HUMAN
9
>CXB3_HUMAN
9
>CXB4_HUMAN
9
>CXB5_HUMAN
9
>CXB6_HUMAN
9
>CXCR1_HUMAN
9
>CXCR2_HUMAN
9
>CXCR3_HUMAN
9
>CXCR5_HUMAN
9
>CXCR6_HUMAN
9
>CXE1_HUMAN
9
>CY24B_HUMAN
9
>CY561_HUMAN
9
>DAF_HUMAN
9
>DCBD2_HUMAN
9
>DCC_HUMAN
9
>DDR1_HUMAN
9
>DDR2_HUMAN
9
>DHB7_HUMAN
9
>DLG4_HUMAN
9
>DLG5_HUMAN
9
>DLK_HUMAN
9
>DLL1_HUMAN
9
>DMXL2_HUMAN
9
>DPEP1_HUMAN
9
>DPP10_HUMAN
9
>DRD1_HUMAN
9
>DRD3_HUMAN
9
>DRD4_HUMAN
9
>DRD5_HUMAN
9
>DSC1_HUMAN
9
>DSC2_HUMAN
9
>DSC3_HUMAN
9
>DSCL1_HUMAN
9
>DSG2_HUMAN
9
>DUFFY_HUMAN
9
>DUOX1_HUMAN
9
>DUOX2_HUMAN
9
>EAA1_HUMAN
9
>EAA2_HUMAN
9
>EAA3_HUMAN
9
>EAA4_HUMAN
9
>EAA5_HUMAN
9
>EBI2_HUMAN
9
>ECE1_HUMAN
9
>ECE2_HUMAN
9
>EDG1_HUMAN
9
>EDG2_HUMAN
9
>EDG3_HUMAN
9
>EDG4_HUMAN
9
>EDG5_HUMAN
9
>EDG6_HUMAN
9
>EDG7_HUMAN
9
>EDG8_HUMAN
9
>EDNRA_HUMAN
9
>EDNRB_HUMAN
9
>EFNA1_HUMAN
9
>EFNA3_HUMAN
9
>EFNA5_HUMAN
9
>EFNB1_HUMAN
9
>EFNB2_HUMAN
9
>EFNB3_HUMAN
9
>EGF_HUMAN
9
>EGLN_HUMAN
9
>ELTD1_HUMAN
9
>EM55_HUMAN
9
>EMP1_HUMAN
9
>EMP2_HUMAN
9
>EMP3_HUMAN
9
>EMR1_HUMAN
9
>EMR2_HUMAN
9
>EMR4_HUMAN
9
>ENPP1_HUMAN
9
>ENPP2_HUMAN
9
>ENPP3_HUMAN
9
>EPCR_HUMAN
9
>EPHA1_HUMAN
9
>EPHA2_HUMAN
9
>EPHA4_HUMAN
9
>EPHA5_HUMAN
9
>EPHA7_HUMAN
9
>EPHA8_HUMAN
9
>EPHB1_HUMAN
9
>EPHB2_HUMAN
9
>EPHB3_HUMAN
9
>EPHB4_HUMAN
9
>EPHB6_HUMAN
9
>ERBB2_HUMAN
9
>ERBB4_HUMAN
9
>ERD21_HUMAN
9
>ERD22_HUMAN
9
>ERD23_HUMAN
9
>ETBR2_HUMAN
9
>EVI2A_HUMAN
9
>EVI2B_HUMAN
9
>FA57A_HUMAN
9
>FAK1_HUMAN
9
>FCERA_HUMAN
9
>FCERB_HUMAN
9
>FCERG_HUMAN
9
>FCG2A_HUMAN
9
>FCG2B_HUMAN
9
>FCGR1_HUMAN
9
>FFAR1_HUMAN
9
>FFAR2_HUMAN
9
>FFAR3_HUMAN
9
>FGFR1_HUMAN
9
>FGFR3_HUMAN
9
>FGFR4_HUMAN
9
>FLOT1_HUMAN
9
>FLOT2_HUMAN
9
>FLT3_HUMAN
9
>FLVC2_HUMAN
9
>FPR1_HUMAN
9
>FPRL1_HUMAN
9
>FPRL2_HUMAN
9
>FRS3_HUMAN
9
>FSHR_HUMAN
9
>FYN_HUMAN
9
>FZD1_HUMAN
9
>FZD10_HUMAN
9
>FZD2_HUMAN
9
>FZD3_HUMAN
9
>FZD4_HUMAN
9
>FZD6_HUMAN
9
>FZD7_HUMAN
9
>FZD8_HUMAN
9
>G109A_HUMAN
9
>G109B_HUMAN
9
>GABR2_HUMAN
9
>GAK10_HUMAN
9
>GALR1_HUMAN
9
>GALR2_HUMAN
9
>GALR3_HUMAN
9
>GASR_HUMAN
9
>GBRA1_HUMAN
9
>GBRA2_HUMAN
9
>GBRA3_HUMAN
9
>GBRA4_HUMAN
9
>GBRA5_HUMAN
9
>GBRA6_HUMAN
9
>GBRB1_HUMAN
9
>GBRB2_HUMAN
9
>GBRB3_HUMAN
9
>GBRD_HUMAN
9
>GBRE_HUMAN
9
>GBRG1_HUMAN
9
>GBRG2_HUMAN
9
>GBRG3_HUMAN
9
>GBRP_HUMAN
9
>GBRR1_HUMAN
9
>GBRR2_HUMAN
9
>GBRT_HUMAN
9
>GEM_HUMAN
9
>GFRA3_HUMAN
9
>GGT1_HUMAN
9
>GHRHR_HUMAN
9
>GHSR_HUMAN
9
>GIPR_HUMAN
9
>GLP1R_HUMAN
9
>GLP2R_HUMAN
9
>GLPA_HUMAN
9
>GLPB_HUMAN
9
>GLPC_HUMAN
9
>GLPE_HUMAN
9
>GLR_HUMAN
9
>GLRA1_HUMAN
9
>GLRA2_HUMAN
9
>GLRA3_HUMAN
9
>GLRB_HUMAN
9
>GNA12_HUMAN
9
>GNA13_HUMAN
9
>GNAZ_HUMAN
9
>GNRHR_HUMAN
9
>GNRR2_HUMAN
9
>GP101_HUMAN
9
>GP107_HUMAN
9
>GP108_HUMAN
9
>GP110_HUMAN
9
>GP111_HUMAN
9
>GP112_HUMAN
9
>GP113_HUMAN
9
>GP114_HUMAN
9
>GP115_HUMAN
9
>GP119_HUMAN
9
>GP120_HUMAN
9
>GP123_HUMAN
9
>GP124_HUMAN
9
>GP125_HUMAN
9
>GP126_HUMAN
9
>GP128_HUMAN
9
>GP133_HUMAN
9
>GP135_HUMAN
9
>GP139_HUMAN
9
>GP141_HUMAN
9
>GP142_HUMAN
9
>GP143_HUMAN
9
>GP144_HUMAN
9
>GP146_HUMAN
9
>GP148_HUMAN
9
>GP149_HUMAN
9
>GP150_HUMAN
9
>GP151_HUMAN
9
>GP152_HUMAN
9
>GP153_HUMAN
9
>GP155_HUMAN
9
>GP156_HUMAN
9
>GP157_HUMAN
9
>GP158_HUMAN
9
>GP160_HUMAN
9
>GP161_HUMAN
9
>GP171_HUMAN
9
>GP174_HUMAN
9
>GP175_HUMAN
9
>GP176_HUMAN
9
>GP179_HUMAN
9
>GP1BA_HUMAN
9
>GP1BB_HUMAN
9
>GPA33_HUMAN
9
>GPBAR_HUMAN
9
>GPC1_HUMAN
9
>GPC5B_HUMAN
9
>GPC5C_HUMAN
9
>GPC5D_HUMAN
9
>GPIX_HUMAN
9
>GPM6A_HUMAN
9
>GPR1_HUMAN
9
>GPR12_HUMAN
9
>GPR15_HUMAN
9
>GPR17_HUMAN
9
>GPR18_HUMAN
9
>GPR19_HUMAN
9
>GPR20_HUMAN
9
>GPR21_HUMAN
9
>GPR22_HUMAN
9
>GPR25_HUMAN
9
>GPR26_HUMAN
9
>GPR3_HUMAN
9
>GPR31_HUMAN
9
>GPR32_HUMAN
9
>GPR33_HUMAN
9
>GPR37_HUMAN
9
>GPR39_HUMAN
9
>GPR4_HUMAN
9
>GPR42_HUMAN
9
>GPR44_HUMAN
9
>GPR45_HUMAN
9
>GPR52_HUMAN
9
>GPR55_HUMAN
9
>GPR56_HUMAN
9
>GPR6_HUMAN
9
>GPR61_HUMAN
9
>GPR62_HUMAN
9
>GPR63_HUMAN
9
>GPR64_HUMAN
9
>GPR75_HUMAN
9
>GPR78_HUMAN
9
>GPR81_HUMAN
9
>GPR82_HUMAN
9
>GPR83_HUMAN
9
>GPR84_HUMAN
9
>GPR87_HUMAN
9
>GPR88_HUMAN
9
>GPR92_HUMAN
9
>GPR97_HUMAN
9
>GPV_HUMAN
9
>GPVI_HUMAN
9
>GRIA1_HUMAN
9
>GRIA2_HUMAN
9
>GRIA3_HUMAN
9
>GRIA4_HUMAN
9
>GRIK1_HUMAN
9
>GRIK2_HUMAN
9
>GRIK3_HUMAN
9
>GRIK4_HUMAN
9
>GRIK5_HUMAN
9
>GRK6_HUMAN
9
>GRK7_HUMAN
9
>GRPR_HUMAN
9
>GTR10_HUMAN
9
>GTR11_HUMAN
9
>GTR14_HUMAN
9
>GTR2_HUMAN
9
>GTR3_HUMAN
9
>GTR4_HUMAN
9
>GTR5_HUMAN
9
>GTR9_HUMAN
9
>GUC1A_HUMAN
9
>GUC2C_HUMAN
9
>GUC2D_HUMAN
9
>GUC2F_HUMAN
9
>HCN1_HUMAN
9
>HCN2_HUMAN
9
>HCN3_HUMAN
9
>HCN4_HUMAN
9
>HCP1_HUMAN
9
>HEPS_HUMAN
9
>HLAE_HUMAN
9
>HLAF_HUMAN
9
>HLAG_HUMAN
9
>HPSE2_HUMAN
9
>HRH1_HUMAN
9
>HRH3_HUMAN
9
>HRH4_HUMAN
9
>HYAL2_HUMAN
9
>HYALP_HUMAN
9
>I10R1_HUMAN
9
>I10R2_HUMAN
9
>I11RA_HUMAN
9
>I12R1_HUMAN
9
>I12R2_HUMAN
9
>I13R1_HUMAN
9
>I13R2_HUMAN
9
>I17RC_HUMAN
9
>I27RA_HUMAN
9
>I5P1_HUMAN
9
>ICAM1_HUMAN
9
>ICAM2_HUMAN
9
>ICAM3_HUMAN
9
>ICAM5_HUMAN
9
>IDD_HUMAN
9
>IGF1R_HUMAN
9
>IL18R_HUMAN
9
>IL1R1_HUMAN
9
>IL1R2_HUMAN
9
>IL21R_HUMAN
9
>IL2RA_HUMAN
9
>IL2RB_HUMAN
9
>IL2RG_HUMAN
9
>IL3RA_HUMAN
9
>IL3RB_HUMAN
9
>IL5RA_HUMAN
9
>ILRL2_HUMAN
9
>INAR1_HUMAN
9
>INAR2_HUMAN
9
>INGR1_HUMAN
9
>INGR2_HUMAN
9
>INSR_HUMAN
9
>INSRR_HUMAN
9
>IQGA1_HUMAN
9
>IRK1_HUMAN
9
>IRK10_HUMAN
9
>IRK11_HUMAN
9
>IRK12_HUMAN
9
>IRK13_HUMAN
9
>IRK14_HUMAN
9
>IRK15_HUMAN
9
>IRK16_HUMAN
9
>IRK2_HUMAN
9
>IRK3_HUMAN
9
>IRK4_HUMAN
9
>IRK5_HUMAN
9
>IRK6_HUMAN
9
>IRK8_HUMAN
9
>IRK9_HUMAN
9
>IRKI_HUMAN
9
>IRPL1_HUMAN
9
>IRPL2_HUMAN
9
>ITA1_HUMAN
9
>ITA10_HUMAN
9
>ITA11_HUMAN
9
>ITA2_HUMAN
9
>ITA2B_HUMAN
9
>ITA3_HUMAN
9
>ITA4_HUMAN
9
>ITA5_HUMAN
9
>ITA6_HUMAN
9
>ITA7_HUMAN
9
>ITA8_HUMAN
9
>ITA9_HUMAN
9
>ITAD_HUMAN
9
>ITAE_HUMAN
9
>ITAL_HUMAN
9
>ITAM_HUMAN
9
>ITAV_HUMAN
9
>ITAX_HUMAN
9
>ITB2_HUMAN
9
>ITB3_HUMAN
9
>ITB4_HUMAN
9
>ITB5_HUMAN
9
>ITB6_HUMAN
9
>ITB7_HUMAN
9
>ITB8_HUMAN
9
>IYD1_HUMAN
9
>JAG1_HUMAN
9
>JAG2_HUMAN
9
>JAM1_HUMAN
9
>JAML1_HUMAN
9
>KCE1L_HUMAN
9
>KCMA1_HUMAN
9
>KCMB1_HUMAN
9
>KCMB2_HUMAN
9
>KCMB3_HUMAN
9
>KCMB4_HUMAN
9
>KCNA1_HUMAN
9
>KCNA2_HUMAN
9
>KCNA3_HUMAN
9
>KCNA4_HUMAN
9
>KCNA5_HUMAN
9
>KCNA6_HUMAN
9
>KCNB1_HUMAN
9
>KCNB2_HUMAN
9
>KCNC1_HUMAN
9
>KCNC3_HUMAN
9
>KCNC4_HUMAN
9
>KCND1_HUMAN
9
>KCND2_HUMAN
9
>KCND3_HUMAN
9
>KCNE1_HUMAN
9
>KCNE2_HUMAN
9
>KCNE3_HUMAN
9
>KCNE4_HUMAN
9
>KCNF1_HUMAN
9
>KCNG1_HUMAN
9
>KCNG2_HUMAN
9
>KCNG3_HUMAN
9
>KCNG4_HUMAN
9
>KCNH1_HUMAN
9
>KCNH2_HUMAN
9
>KCNH3_HUMAN
9
>KCNH4_HUMAN
9
>KCNH5_HUMAN
9
>KCNH6_HUMAN
9
>KCNH7_HUMAN
9
>KCNH8_HUMAN
9
>KCNKF_HUMAN
9
>KCNKG_HUMAN
9
>KCNKH_HUMAN
9
>KCNN1_HUMAN
9
>KCNN2_HUMAN
9
>KCNN3_HUMAN
9
>KCNN4_HUMAN
9
>KCNQ1_HUMAN
9
>KCNQ2_HUMAN
9
>KCNQ3_HUMAN
9
>KCNQ5_HUMAN
9
>KCNS1_HUMAN
9
>KCNS3_HUMAN
9
>KCNV2_HUMAN
9
>KCP2_HUMAN
9
>KCP3_HUMAN
9
>KELL_HUMAN
9
>KI2L1_HUMAN
9
>KI2L2_HUMAN
9
>KI2L3_HUMAN
9
>KI2L4_HUMAN
9
>KI2S1_HUMAN
9
>KI2S2_HUMAN
9
>KI2S3_HUMAN
9
>KI2S4_HUMAN
9
>KI2S5_HUMAN
9
>KI3L1_HUMAN
9
>KI3L2_HUMAN
9
>KI3L3_HUMAN
9
>KI3S1_HUMAN
9
>KIP1_HUMAN
9
>KISSR_HUMAN
9
>KIT_HUMAN
9
>KLRD1_HUMAN
9
>L1CAM_HUMAN
9
>LAG3_HUMAN
9
>LAT_HUMAN
9
>LAX1_HUMAN
9
>LDLR_HUMAN
9
>LEUK_HUMAN
9
>LFA3_HUMAN
9
>LGR4_HUMAN
9
>LGR5_HUMAN
9
>LGR6_HUMAN
9
>LIGA_HUMAN
9
>LIME1_HUMAN
9
>LIPL_HUMAN
9
>LIRA1_HUMAN
9
>LIRA2_HUMAN
9
>LIRA4_HUMAN
9
>LIRB1_HUMAN
9
>LIRB2_HUMAN
9
>LIRB3_HUMAN
9
>LIRB5_HUMAN
9
>LMBRL_HUMAN
9
>LMIP_HUMAN
9
>LPH_HUMAN
9
>LPHN1_HUMAN
9
>LPHN2_HUMAN
9
>LPHN3_HUMAN
9
>LPP1_HUMAN
9
>LPP2_HUMAN
9
>LRC32_HUMAN
9
>LRIG1_HUMAN
9
>LRP12_HUMAN
9
>LRP2_HUMAN
9
>LSAMP_HUMAN
9
>LSHR_HUMAN
9
>LSP1_HUMAN
9
>LT4R1_HUMAN
9
>LT4R2_HUMAN
9
>LTC4S_HUMAN
9
>LTK_HUMAN
9
>LU_HUMAN
9
>LY6D_HUMAN
9
>LY9_HUMAN
9
>LYAM1_HUMAN
9
>LYAM2_HUMAN
9
>LYAM3_HUMAN
9
>LYPD3_HUMAN
9
>M4A12_HUMAN
9
>M4A4A_HUMAN
9
>M4A6A_HUMAN
9
>M4A6E_HUMAN
9
>M4A8B_HUMAN
9
>MADCA_HUMAN
9
>MAG_HUMAN
9
>MAGI1_HUMAN
9
>MAL_HUMAN
9
>MAL2_HUMAN
9
>MARK2_HUMAN
9
>MAS_HUMAN
9
>MAS1L_HUMAN
9
>MASS1_HUMAN
9
>MBP_HUMAN
9
>MC3R_HUMAN
9
>MC4R_HUMAN
9
>MC5R_HUMAN
9
>MCHR2_HUMAN
9
>MDR1_HUMAN
9
>MDR3_HUMAN
9
>MEP1A_HUMAN
9
>MEP1B_HUMAN
9
>MET_HUMAN
9
>MFGM_HUMAN
9
>MGA_HUMAN
9
>MGR1_HUMAN
9
>MGR2_HUMAN
9
>MGR3_HUMAN
9
>MGR4_HUMAN
9
>MGR5_HUMAN
9
>MGR6_HUMAN
9
>MGR7_HUMAN
9
>MGR8_HUMAN
9
>MIP_HUMAN
9
>MMP17_HUMAN
9
>MMP25_HUMAN
9
>MOT1_HUMAN
9
>MOT2_HUMAN
9
>MOT3_HUMAN
9
>MOT4_HUMAN
9
>MOT5_HUMAN
9
>MOT6_HUMAN
9
>MOT7_HUMAN
9
>MPP5_HUMAN
9
>MPRA_HUMAN
9
>MPRB_HUMAN
9
>MRC1_HUMAN
9
>MRC2_HUMAN
9
>MRGRD_HUMAN
9
>MRGRE_HUMAN
9
>MRGRF_HUMAN
9
>MRGRG_HUMAN
9
>MRGX1_HUMAN
9
>MRGX2_HUMAN
9
>MRGX3_HUMAN
9
>MRGX4_HUMAN
9
>MRP1_HUMAN
9
>MRP2_HUMAN
9
>MRP3_HUMAN
9
>MRP4_HUMAN
9
>MRP5_HUMAN
9
>MS4A5_HUMAN
9
>MS4A7_HUMAN
9
>MSHR_HUMAN
9
>MSLN_HUMAN
9
>MSRE_HUMAN
9
>MTLR_HUMAN
9
>MTR1A_HUMAN
9
>MTR1B_HUMAN
9
>MTR1L_HUMAN
9
>MUC18_HUMAN
9
>MYCT_HUMAN
9
>MYP0_HUMAN
9
>N2DL3_HUMAN
9
>N2DL4_HUMAN
9
>NAC1_HUMAN
9
>NAC2_HUMAN
9
>NAC3_HUMAN
9
>NALDL_HUMAN
9
>NAR3_HUMAN
9
>NAR4_HUMAN
9
>NCA11_HUMAN
9
>NCA12_HUMAN
9
>NCAM2_HUMAN
9
>NCKX1_HUMAN
9
>NCKX2_HUMAN
9
>NCKX3_HUMAN
9
>NCKX4_HUMAN
9
>NEO1_HUMAN
9
>NEP_HUMAN
9
>NEUM_HUMAN
9
>NEUR3_HUMAN
9
>NEUR4_HUMAN
9
>NFASC_HUMAN
9
>NGL1_HUMAN
9
>NINJ1_HUMAN
9
>NINJ2_HUMAN
9
>NK1R_HUMAN
9
>NK2R_HUMAN
9
>NK3R_HUMAN
9
>NKG2A_HUMAN
9
>NKG2C_HUMAN
9
>NKG2D_HUMAN
9
>NKG2E_HUMAN
9
>NKG2F_HUMAN
9
>NKTR_HUMAN
9
>NMBR_HUMAN
9
>NMDE1_HUMAN
9
>NMDE2_HUMAN
9
>NMDE3_HUMAN
9
>NMDE4_HUMAN
9
>NMUR1_HUMAN
9
>NMUR2_HUMAN
9
>NOS1_HUMAN
9
>NOXO1_HUMAN
9
>NPBW1_HUMAN
9
>NPBW2_HUMAN
9
>NPFF1_HUMAN
9
>NPFF2_HUMAN
9
>NPT1_HUMAN
9
>NPT2A_HUMAN
9
>NPT2B_HUMAN
9
>NPT2C_HUMAN
9
>NPT3_HUMAN
9
>NPT4_HUMAN
9
>NPY1R_HUMAN
9
>NPY2R_HUMAN
9
>NPY4R_HUMAN
9
>NPY5R_HUMAN
9
>NRP2_HUMAN
9
>NSMA_HUMAN
9
>NTAL_HUMAN
9
>NTCP_HUMAN
9
>NTCP2_HUMAN
9
>NTR1_HUMAN
9
>NTR2_HUMAN
9
>NTRI_HUMAN
9
>NTRK2_HUMAN
9
>NTRK3_HUMAN
9
>NUMB_HUMAN
9
>O10A1_HUMAN
9
>O10A3_HUMAN
9
>O10A4_HUMAN
9
>O10A5_HUMAN
9
>O10A6_HUMAN
9
>O10A7_HUMAN
9
>O10AD_HUMAN
9
>O10AG_HUMAN
9
>O10C1_HUMAN
9
>O10D4_HUMAN
9
>O10G2_HUMAN
9
>O10G3_HUMAN
9
>O10G4_HUMAN
9
>O10G6_HUMAN
9
>O10G7_HUMAN
9
>O10G8_HUMAN
9
>O10G9_HUMAN
9
>O10H1_HUMAN
9
>O10H2_HUMAN
9
>O10H3_HUMAN
9
>O10H4_HUMAN
9
>O10H5_HUMAN
9
>O10J1_HUMAN
9
>O10J3_HUMAN
9
>O10J5_HUMAN
9
>O10J6_HUMAN
9
>O10K1_HUMAN
9
>O10K2_HUMAN
9
>O10P1_HUMAN
9
>O10Q1_HUMAN
9
>O10R2_HUMAN
9
>O10S1_HUMAN
9
>O10T2_HUMAN
9
>O10V1_HUMAN
9
>O10W1_HUMAN
9
>O10X1_HUMAN
9
>O10Z1_HUMAN
9
>O11A1_HUMAN
9
>O11G2_HUMAN
9
>O11H1_HUMAN
9
>O11H4_HUMAN
9
>O11H6_HUMAN
9
>O11L1_HUMAN
9
>O12D2_HUMAN
9
>O12D3_HUMAN
9
>O13A1_HUMAN
9
>O13C2_HUMAN
9
>O13C3_HUMAN
9
>O13C4_HUMAN
9
>O13C5_HUMAN
9
>O13C8_HUMAN
9
>O13C9_HUMAN
9
>O13D1_HUMAN
9
>O13F1_HUMAN
9
>O13G1_HUMAN
9
>O13H1_HUMAN
9
>O13J1_HUMAN
9
>O2A12_HUMAN
9
>O2A14_HUMAN
9
>O2A42_HUMAN
9
>O2AE1_HUMAN
9
>O2AG1_HUMAN
9
>O2AJ1_HUMAN
9
>O2AK2_HUMAN
9
>O2AP1_HUMAN
9
>O2T10_HUMAN
9
>O2T11_HUMAN
9
>O2T12_HUMAN
9
>O2T27_HUMAN
9
>O2T29_HUMAN
9
>O2T33_HUMAN
9
>O2T34_HUMAN
9
>O2T35_HUMAN
9
>O4A15_HUMAN
9
>O4A16_HUMAN
9
>O4A47_HUMAN
9
>O4F15_HUMAN
9
>O4F17_HUMAN
9
>O4F29_HUMAN
9
>O51A2_HUMAN
9
>O51A4_HUMAN
9
>O51A7_HUMAN
9
>O51B2_HUMAN
9
>O51B4_HUMAN
9
>O51B5_HUMAN
9
>O51B6_HUMAN
9
>O51D1_HUMAN
9
>O51E1_HUMAN
9
>O51E2_HUMAN
9
>O51F1_HUMAN
9
>O51G1_HUMAN
9
>O51G2_HUMAN
9
>O51H1_HUMAN
9
>O51I1_HUMAN
9
>O51I2_HUMAN
9
>O51L1_HUMAN
9
>O51M1_HUMAN
9
>O51Q1_HUMAN
9
>O51S1_HUMAN
9
>O51T1_HUMAN
9
>O51V1_HUMAN
9
>O52A1_HUMAN
9
>O52A5_HUMAN
9
>O52B2_HUMAN
9
>O52B4_HUMAN
9
>O52B6_HUMAN
9
>O52D1_HUMAN
9
>O52E1_HUMAN
9
>O52E2_HUMAN
9
>O52E4_HUMAN
9
>O52E5_HUMAN
9
>O52E6_HUMAN
9
>O52E8_HUMAN
9
>O52H1_HUMAN
9
>O52I1_HUMAN
9
>O52I2_HUMAN
9
>O52J3_HUMAN
9
>O52K1_HUMAN
9
>O52K2_HUMAN
9
>O52L1_HUMAN
9
>O52L2_HUMAN
9
>O52M1_HUMAN
9
>O52N1_HUMAN
9
>O52N2_HUMAN
9
>O52N4_HUMAN
9
>O52N5_HUMAN
9
>O52P1_HUMAN
9
>O52R1_HUMAN
9
>O52W1_HUMAN
9
>O56A1_HUMAN
9
>O56A3_HUMAN
9
>O56A4_HUMAN
9
>O56B1_HUMAN
9
>O56B2_HUMAN
9
>O56B4_HUMAN
9
>O5AC2_HUMAN
9
>O5AK2_HUMAN
9
>O5AK3_HUMAN
9
>O5AN1_HUMAN
9
>O5AP2_HUMAN
9
>O5AR1_HUMAN
9
>O5AS1_HUMAN
9
>O5AT1_HUMAN
9
>O5AU1_HUMAN
9
>O5AV1_HUMAN
9
>O5AY1_HUMAN
9
>O5BF1_HUMAN
9
>OAT4_HUMAN
9
>OCLN_HUMAN
9
>OMGP_HUMAN
9
>OPN3_HUMAN
9
>OPN5_HUMAN
9
>OPRD_HUMAN
9
>OPRK_HUMAN
9
>OPRM_HUMAN
9
>OPRX_HUMAN
9
>OPSB_HUMAN
9
>OPSD_HUMAN
9
>OPSG_HUMAN
9
>OPSR_HUMAN
9
>OR1A1_HUMAN
9
>OR1A2_HUMAN
9
>OR1B1_HUMAN
9
>OR1C1_HUMAN
9
>OR1D2_HUMAN
9
>OR1D4_HUMAN
9
>OR1D5_HUMAN
9
>OR1E1_HUMAN
9
>OR1E2_HUMAN
9
>OR1F1_HUMAN
9
>OR1F2_HUMAN
9
>OR1FC_HUMAN
9
>OR1G1_HUMAN
9
>OR1I1_HUMAN
9
>OR1J1_HUMAN
9
>OR1J2_HUMAN
9
>OR1J4_HUMAN
9
>OR1K1_HUMAN
9
>OR1L1_HUMAN
9
>OR1L3_HUMAN
9
>OR1L4_HUMAN
9
>OR1L6_HUMAN
9
>OR1L8_HUMAN
9
>OR1M1_HUMAN
9
>OR1N1_HUMAN
9
>OR1N2_HUMAN
9
>OR1Q1_HUMAN
9
>OR1S1_HUMAN
9
>OR1S2_HUMAN
9
>OR2A2_HUMAN
9
>OR2A4_HUMAN
9
>OR2A5_HUMAN
9
>OR2A7_HUMAN
9
>OR2B2_HUMAN
9
>OR2B3_HUMAN
9
>OR2B6_HUMAN
9
>OR2B8_HUMAN
9
>OR2BB_HUMAN
9
>OR2C1_HUMAN
9
>OR2C3_HUMAN
9
>OR2D2_HUMAN
9
>OR2D3_HUMAN
9
>OR2F1_HUMAN
9
>OR2F2_HUMAN
9
>OR2G2_HUMAN
9
>OR2G3_HUMAN
9
>OR2G6_HUMAN
9
>OR2H1_HUMAN
9
>OR2H2_HUMAN
9
>OR2I1_HUMAN
9
>OR2J1_HUMAN
9
>OR2J2_HUMAN
9
>OR2J3_HUMAN
9
>OR2K1_HUMAN
9
>OR2L2_HUMAN
9
>OR2L3_HUMAN
9
>OR2L5_HUMAN
9
>OR2L8_HUMAN
9
>OR2LD_HUMAN
9
>OR2M2_HUMAN
9
>OR2M3_HUMAN
9
>OR2M4_HUMAN
9
>OR2M7_HUMAN
9
>OR2S1_HUMAN
9
>OR2T1_HUMAN
9
>OR2T2_HUMAN
9
>OR2T3_HUMAN
9
>OR2T4_HUMAN
9
>OR2T5_HUMAN
9
>OR2T6_HUMAN
9
>OR2V2_HUMAN
9
>OR2W1_HUMAN
9
>OR2W3_HUMAN
9
>OR2Y1_HUMAN
9
>OR2Z1_HUMAN
9
>OR3A1_HUMAN
9
>OR3A2_HUMAN
9
>OR3A3_HUMAN
9
>OR3A4_HUMAN
9
>OR4A4_HUMAN
9
>OR4A5_HUMAN
9
>OR4B1_HUMAN
9
>OR4C3_HUMAN
9
>OR4C5_HUMAN
9
>OR4C6_HUMAN
9
>OR4CB_HUMAN
9
>OR4CC_HUMAN
9
>OR4CD_HUMAN
9
>OR4CF_HUMAN
9
>OR4CG_HUMAN
9
>OR4D1_HUMAN
9
>OR4D2_HUMAN
9
>OR4D5_HUMAN
9
>OR4D6_HUMAN
9
>OR4D9_HUMAN
9
>OR4DA_HUMAN
9
>OR4DB_HUMAN
9
>OR4E2_HUMAN
9
>OR4F3_HUMAN
9
>OR4F4_HUMAN
9
>OR4F5_HUMAN
9
>OR4F6_HUMAN
9
>OR4K1_HUMAN
9
>OR4K2_HUMAN
9
>OR4K3_HUMAN
9
>OR4K5_HUMAN
9
>OR4KD_HUMAN
9
>OR4KE_HUMAN
9
>OR4KF_HUMAN
9
>OR4KH_HUMAN
9
>OR4L1_HUMAN
9
>OR4M1_HUMAN
9
>OR4M2_HUMAN
9
>OR4N2_HUMAN
9
>OR4N4_HUMAN
9
>OR4N5_HUMAN
9
>OR4P4_HUMAN
9
>OR4Q3_HUMAN
9
>OR4S1_HUMAN
9
>OR4S2_HUMAN
9
>OR4X1_HUMAN
9
>OR4X2_HUMAN
9
>OR5A1_HUMAN
9
>OR5A2_HUMAN
9
>OR5B2_HUMAN
9
>OR5B3_HUMAN
9
>OR5BC_HUMAN
9
>OR5BH_HUMAN
9
>OR5C1_HUMAN
9
>OR5DD_HUMAN
9
>OR5DE_HUMAN
9
>OR5DG_HUMAN
9
>OR5DI_HUMAN
9
>OR5F1_HUMAN
9
>OR5H2_HUMAN
9
>OR5H6_HUMAN
9
>OR5I1_HUMAN
9
>OR5J2_HUMAN
9
>OR5K1_HUMAN
9
>OR5K2_HUMAN
9
>OR5L1_HUMAN
9
>OR5L2_HUMAN
9
>OR5M1_HUMAN
9
>OR5M3_HUMAN
9
>OR5M8_HUMAN
9
>OR5M9_HUMAN
9
>OR5MA_HUMAN
9
>OR5MB_HUMAN
9
>OR5P2_HUMAN
9
>OR5P3_HUMAN
9
>OR5R1_HUMAN
9
>OR5T1_HUMAN
9
>OR5T2_HUMAN
9
>OR5T3_HUMAN
9
>OR5U1_HUMAN
9
>OR5V1_HUMAN
9
>OR5W2_HUMAN
9
>OR6A2_HUMAN
9
>OR6B1_HUMAN
9
>OR6B2_HUMAN
9
>OR6B3_HUMAN
9
>OR6C1_HUMAN
9
>OR6C2_HUMAN
9
>OR6C3_HUMAN
9
>OR6C4_HUMAN
9
>OR6F1_HUMAN
9
>OR6J1_HUMAN
9
>OR6K2_HUMAN
9
>OR6K3_HUMAN
9
>OR6K6_HUMAN
9
>OR6M1_HUMAN
9
>OR6N1_HUMAN
9
>OR6N2_HUMAN
9
>OR6P1_HUMAN
9
>OR6Q1_HUMAN
9
>OR6S1_HUMAN
9
>OR6T1_HUMAN
9
>OR6V1_HUMAN
9
>OR6X1_HUMAN
9
>OR6Y1_HUMAN
9
>OR7A2_HUMAN
9
>OR7A5_HUMAN
9
>OR7AA_HUMAN
9
>OR7AH_HUMAN
9
>OR7C1_HUMAN
9
>OR7C2_HUMAN
9
>OR7D2_HUMAN
9
>OR7D4_HUMAN
9
>OR7G1_HUMAN
9
>OR7G2_HUMAN
9
>OR7G3_HUMAN
9
>OR8A1_HUMAN
9
>OR8B2_HUMAN
9
>OR8B3_HUMAN
9
>OR8B4_HUMAN
9
>OR8B8_HUMAN
9
>OR8BC_HUMAN
9
>OR8D1_HUMAN
9
>OR8D2_HUMAN
9
>OR8D4_HUMAN
9
>OR8G1_HUMAN
9
>OR8G2_HUMAN
9
>OR8G5_HUMAN
9
>OR8H1_HUMAN
9
>OR8H2_HUMAN
9
>OR8H3_HUMAN
9
>OR8I2_HUMAN
9
>OR8J1_HUMAN
9
>OR8J3_HUMAN
9
>OR8K1_HUMAN
9
>OR8K3_HUMAN
9
>OR8K5_HUMAN
9
>OR8S1_HUMAN
9
>OR8U1_HUMAN
9
>OR9A2_HUMAN
9
>OR9A4_HUMAN
9
>OR9G1_HUMAN
9
>OR9G4_HUMAN
9
>OR9G5_HUMAN
9
>OR9I1_HUMAN
9
>OR9K2_HUMAN
9
>OR9Q1_HUMAN
9
>OR9Q2_HUMAN
9
>ORAI1_HUMAN
9
>OSBP2_HUMAN
9
>OX1R_HUMAN
9
>OX2G_HUMAN
9
>OX2R_HUMAN
9
>OXER1_HUMAN
9
>OXGR1_HUMAN
9
>OXYR_HUMAN
9
>P_HUMAN
9
>P2RX1_HUMAN
9
>P2RX2_HUMAN
9
>P2RX3_HUMAN
9
>P2RX4_HUMAN
9
>P2RX5_HUMAN
9
>P2RX6_HUMAN
9
>P2RX7_HUMAN
9
>P2RY1_HUMAN
9
>P2RY2_HUMAN
9
>P2RY4_HUMAN
9
>P2RY5_HUMAN
9
>P2RY6_HUMAN
9
>P2RY8_HUMAN
9
>P2RY9_HUMAN
9
>P2Y10_HUMAN
9
>P2Y11_HUMAN
9
>P2Y12_HUMAN
9
>P2Y13_HUMAN
9
>P2Y14_HUMAN
9
>PA24C_HUMAN
9
>PA2GA_HUMAN
9
>PACR_HUMAN
9
>PAG1_HUMAN
9
>PAR1_HUMAN
9
>PAR2_HUMAN
9
>PAR3_HUMAN
9
>PAR4_HUMAN
9
>PARVA_HUMAN
9
>PARVB_HUMAN
9
>PCD12_HUMAN
9
>PCDH7_HUMAN
9
>PCDLK_HUMAN
9
>PD2R_HUMAN
9
>PDCD1_HUMAN
9
>PDE4A_HUMAN
9
>PDE6B_HUMAN
9
>PDL1_HUMAN
9
>PDL2_HUMAN
9
>PDZ1I_HUMAN
9
>PE2R1_HUMAN
9
>PE2R2_HUMAN
9
>PE2R3_HUMAN
9
>PE2R4_HUMAN
9
>PECA1_HUMAN
9
>PERT_HUMAN
9
>PEVR1_HUMAN
9
>PEVR2_HUMAN
9
>PF2R_HUMAN
9
>PGFRA_HUMAN
9
>PGFRB_HUMAN
9
>PGM5_HUMAN
9
>PI2R_HUMAN
9
>PKR1_HUMAN
9
>PKR2_HUMAN
9
>PLCB3_HUMAN
9
>PLK3_HUMAN
9
>PLLP_HUMAN
9
>PLM_HUMAN
9
>PLP2_HUMAN
9
>PLS1_HUMAN
9
>PLXB2_HUMAN
9
>PLXB3_HUMAN
9
>PMP22_HUMAN
9
>PODO_HUMAN
9
>PON2_HUMAN
9
>PPB1_HUMAN
9
>PPBI_HUMAN
9
>PPBN_HUMAN
9
>PPBT_HUMAN
9
>PRIO_HUMAN
9
>PRLHR_HUMAN
9
>PRLR_HUMAN
9
>PSCA_HUMAN
9
>PTAFR_HUMAN
9
>PTC1_HUMAN
9
>PTC2_HUMAN
9
>PTHR1_HUMAN
9
>PTHR2_HUMAN
9
>PTK7_HUMAN
9
>PTPRA_HUMAN
9
>PTPRB_HUMAN
9
>PTPRD_HUMAN
9
>PTPRF_HUMAN
9
>PTPRJ_HUMAN
9
>PTPRK_HUMAN
9
>PTPRM_HUMAN
9
>PTPRO_HUMAN
9
>PTPRS_HUMAN
9
>PTPRT_HUMAN
9
>PTPRU_HUMAN
9
>PTPRZ_HUMAN
9
>PTSS1_HUMAN
9
>PTSS2_HUMAN
9
>PUNC_HUMAN
9
>PVRL2_HUMAN
9
>QRFPR_HUMAN
9
>R4RL1_HUMAN
9
>R4RL2_HUMAN
9
>RAB13_HUMAN
9
>RAI3_HUMAN
9
>RAMP1_HUMAN
9
>RAMP2_HUMAN
9
>RAMP3_HUMAN
9
>RAPH1_HUMAN
9
>RAPSN_HUMAN
9
>RASA3_HUMAN
9
>RASK_HUMAN
9
>RB27A_HUMAN
9
>RB27B_HUMAN
9
>RBP1_HUMAN
9
>RDC1_HUMAN
9
>RDH1_HUMAN
9
>RDS_HUMAN
9
>RECK_HUMAN
9
>RET_HUMAN
9
>RET1G_HUMAN
9
>RGR_HUMAN
9
>RGS19_HUMAN
9
>RGS20_HUMAN
9
>RHAG_HUMAN
9
>RHBD1_HUMAN
9
>RHBD2_HUMAN
9
>RHCE_HUMAN
9
>RHD_HUMAN
9
>RHOA_HUMAN
9
>RIT1_HUMAN
9
>RIT2_HUMAN
9
>RK_HUMAN
9
>RL3R1_HUMAN
9
>RL3R2_HUMAN
9
>ROM1_HUMAN
9
>RON_HUMAN
9
>ROR1_HUMAN
9
>ROR2_HUMAN
9
>ROS_HUMAN
9
>RTN4R_HUMAN
9
>RXFP1_HUMAN
9
>RXFP2_HUMAN
9
>S12A1_HUMAN
9
>S12A2_HUMAN
9
>S12A3_HUMAN
9
>S12A4_HUMAN
9
>S12A5_HUMAN
9
>S12A6_HUMAN
9
>S12A7_HUMAN
9
>S13A1_HUMAN
9
>S13A3_HUMAN
9
>S13A4_HUMAN
9
>S15A1_HUMAN
9
>S15A2_HUMAN
9
>S19A1_HUMAN
9
>S19A2_HUMAN
9
>S20A1_HUMAN
9
>S22A3_HUMAN
9
>S22A4_HUMAN
9
>S22A5_HUMAN
9
>S23A1_HUMAN
9
>S23A2_HUMAN
9
>S26A2_HUMAN
9
>S26A6_HUMAN
9
>S28A1_HUMAN
9
>S28A2_HUMAN
9
>S29A1_HUMAN
9
>S29A3_HUMAN
9
>S35A2_HUMAN
9
>S39A2_HUMAN
9
>S39A6_HUMAN
9
>S40A1_HUMAN
9
>S4A11_HUMAN
9
>S4A4_HUMAN
9
>S6A10_HUMAN
9
>S6A11_HUMAN
9
>S6A12_HUMAN
9
>S6A13_HUMAN
9
>S6A14_HUMAN
9
>S6A15_HUMAN
9
>S6A16_HUMAN
9
>S6A17_HUMAN
9
>SATT_HUMAN
9
>SC5A1_HUMAN
9
>SC5A2_HUMAN
9
>SC5A3_HUMAN
9
>SC5A4_HUMAN
9
>SC5A5_HUMAN
9
>SC5A6_HUMAN
9
>SC5A7_HUMAN
9
>SC6A2_HUMAN
9
>SC6A3_HUMAN
9
>SC6A4_HUMAN
9
>SC6A5_HUMAN
9
>SC6A6_HUMAN
9
>SC6A7_HUMAN
9
>SC6A8_HUMAN
9
>SC6A9_HUMAN
9
>SCAM1_HUMAN
9
>SCAM2_HUMAN
9
>SCAM3_HUMAN
9
>SCAM4_HUMAN
9
>SCN1A_HUMAN
9
>SCN1B_HUMAN
9
>SCN2A_HUMAN
9
>SCN2B_HUMAN
9
>SCN3A_HUMAN
9
>SCN3B_HUMAN
9
>SCN4A_HUMAN
9
>SCN5A_HUMAN
9
>SCN7A_HUMAN
9
>SCN8A_HUMAN
9
>SCNAA_HUMAN
9
>SCNNB_HUMAN
9
>SCNND_HUMAN
9
>SCNNG_HUMAN
9
>SCRB1_HUMAN
9
>SCTR_HUMAN
9
>SDC1_HUMAN
9
>SDC2_HUMAN
9
>SDC3_HUMAN
9
>SDC4_HUMAN
9
>SDCB1_HUMAN
9
>SELPL_HUMAN
9
>SEM4B_HUMAN
9
>SEM4D_HUMAN
9
>SEM4F_HUMAN
9
>SEM4G_HUMAN
9
>SEM5A_HUMAN
9
>SEM5B_HUMAN
9
>SEM6A_HUMAN
9
>SEM6B_HUMAN
9
>SEM6C_HUMAN
9
>SEM7A_HUMAN
9
>SEPR_HUMAN
9
>SHPS1_HUMAN
9
>SIG11_HUMAN
9
>SIG12_HUMAN
9
>SIGL5_HUMAN
9
>SIGL7_HUMAN
9
>SIGL8_HUMAN
9
>SIGL9_HUMAN
9
>SIRB1_HUMAN
9
>SIRPG_HUMAN
9
>SIT1_HUMAN
9
>SL9A1_HUMAN
9
>SL9A2_HUMAN
9
>SL9A3_HUMAN
9
>SL9A5_HUMAN
9
>SLAF1_HUMAN
9
>SLAF7_HUMAN
9
>SLAF8_HUMAN
9
>SLAF9_HUMAN
9
>SMO_HUMAN
9
>SNAA_HUMAN
9
>SNG1_HUMAN
9
>SNG2_HUMAN
9
>SNG3_HUMAN
9
>SNG4_HUMAN
9
>SNP23_HUMAN
9
>SNPH_HUMAN
9
>SNSR2_HUMAN
9
>SNSR3_HUMAN
9
>SNSR5_HUMAN
9
>SO1A2_HUMAN
9
>SO1B1_HUMAN
9
>SO1B3_HUMAN
9
>SO1C1_HUMAN
9
>SO2A1_HUMAN
9
>SO2B1_HUMAN
9
>SO3A1_HUMAN
9
>SO5A1_HUMAN
9
>SORC1_HUMAN
9
>SORC2_HUMAN
9
>SORC3_HUMAN
9
>SPR1_HUMAN
9
>SRBS1_HUMAN
9
>SSO4A1_HUMAN
9
>SSR1_HUMAN
9
>SSR2_HUMAN
9
>SSR4_HUMAN
9
>SSR5_HUMAN
9
>STAB2_HUMAN
9
>STEA2_HUMAN
9
>STOM_HUMAN
9
>STT3_HUMAN
9
>STX2_HUMAN
9
>SUCR1_HUMAN
9
>SUIS_HUMAN
9
>SYPH_HUMAN
9
>SYT11_HUMAN
9
>SYT4_HUMAN
9
>SYTL1_HUMAN
9
>T2R10_HUMAN
9
>T2R12_HUMAN
9
>T2R13_HUMAN
9
>T2R14_HUMAN
9
>T2R16_HUMAN
9
>T2R38_HUMAN
9
>T2R39_HUMAN
9
>T2R40_HUMAN
9
>T2R41_HUMAN
9
>T2R43_HUMAN
9
>T2R44_HUMAN
9
>T2R45_HUMAN
9
>T2R46_HUMAN
9
>T2R47_HUMAN
9
>T2R48_HUMAN
9
>T2R49_HUMAN
9
>T2R50_HUMAN
9
>T2R55_HUMAN
9
>T2R60_HUMAN
9
>T4S1_HUMAN
9
>T4S5_HUMAN
9
>TA2R_HUMAN
9
>TA2R1_HUMAN
9
>TA2R4_HUMAN
9
>TA2R5_HUMAN
9
>TA2R7_HUMAN
9
>TA2R8_HUMAN
9
>TA2R9_HUMAN
9
>TAAR1_HUMAN
9
>TAAR2_HUMAN
9
>TAAR3_HUMAN
9
>TAAR5_HUMAN
9
>TAAR6_HUMAN
9
>TAAR8_HUMAN
9
>TAAR9_HUMAN
9
>TACD1_HUMAN
9
>TACD2_HUMAN
9
>TACT_HUMAN
9
>TENS1_HUMAN
9
>TF_HUMAN
9
>TGFR1_HUMAN
9
>TGFR2_HUMAN
9
>TGM1_HUMAN
9
>THAS_HUMAN
9
>THY1_HUMAN
9
>TIE1_HUMAN
9
>TIE2_HUMAN
9
>TLN2_HUMAN
9
>TLR4_HUMAN
9
>TM108_HUMAN
9
>TM7S3_HUMAN
9
>TMG2_HUMAN
9
>TMG3_HUMAN
9
>TMG4_HUMAN
9
>TMM10_HUMAN
9
>TMPS6_HUMAN
9
>TMPS9_HUMAN
9
>TNFL4_HUMAN
9
>TNFL7_HUMAN
9
>TNFL8_HUMAN
9
>TNFL9_HUMAN
9
>TNR12_HUMAN
9
>TNR16_HUMAN
9
>TNR27_HUMAN
9
>TNR3_HUMAN
9
>TNR4_HUMAN
9
>TNR7_HUMAN
9
>TNR9_HUMAN
9
>TPOR_HUMAN
9
>TPTE_HUMAN
9
>TR10A_HUMAN
9
>TR10B_HUMAN
9
>TR10C_HUMAN
9
>TR10D_HUMAN
9
>TR13B_HUMAN
9
>TRAT1_HUMAN
9
>TRBM_HUMAN
9
>TRFM_HUMAN
9
>TRFR_HUMAN
9
>TRHDE_HUMAN
9
>TRPC1_HUMAN
9
>TRPC3_HUMAN
9
>TRPM2_HUMAN
9
>TRPM3_HUMAN
9
>TRPM6_HUMAN
9
>TRPV3_HUMAN
9
>TS1R1_HUMAN
9
>TS1R2_HUMAN
9
>TS1R3_HUMAN
9
>TSHR_HUMAN
9
>TSN31_HUMAN
9
>TSN4_HUMAN
9
>TSN6_HUMAN
9
>TSN7_HUMAN
9
>TSN8_HUMAN
9
>TYOBP_HUMAN
9
>TYRO_HUMAN
9
>TYRO3_HUMAN
9
>TYRP2_HUMAN
9
>UFO_HUMAN
9
>ULA1_HUMAN
9
>UN93A_HUMAN
9
>UPK1A_HUMAN
9
>UPK1B_HUMAN
9
>UR2R_HUMAN
9
>UT1_HUMAN
9
>UT2_HUMAN
9
>V1AR_HUMAN
9
>V1BR_HUMAN
9
>V2R_HUMAN
9
>VACHT_HUMAN
9
>VAPA_HUMAN
9
>VCAM1_HUMAN
9
>VGFR2_HUMAN
9
>VGFR3_HUMAN
9
>VIPR1_HUMAN
9
>VIPR2_HUMAN
9
>VLDLR_HUMAN
9
>VMD2_HUMAN
9
>VMDL1_HUMAN
9
>VMDL2_HUMAN
9
>VMDL3_HUMAN
9
>VN1R1_HUMAN
9
>VN1R2_HUMAN
9
>VN1R3_HUMAN
9
>VN1R4_HUMAN
9
>VN1R5_HUMAN
9
>VPP1_HUMAN
9
>VPP4_HUMAN
9
>XCR1_HUMAN
9
>XPP2_HUMAN
9
>XRP2_HUMAN
9
>ZO1_HUMAN
9
>ABCD1_HUMAN
10
>ABCD2_HUMAN
10
>ABCD3_HUMAN
10
>ABCD4_HUMAN
10
>ACOT2_HUMAN
10
>ACOT8_HUMAN
10
>ACOX1_HUMAN
10
>ACOX2_HUMAN
10
>ADAS_HUMAN
10
>CATA_HUMAN
10
>DHB4_HUMAN
10
>DHRS4_HUMAN
10
>ECHP_HUMAN
10
>GSTK1_HUMAN
10
>HAOX1_HUMAN
10
>HAOX2_HUMAN
10
>HPCL_HUMAN
10
>IDI1_HUMAN
10
>NUD12_HUMAN
10
>OXDA_HUMAN
10
>OXDD_HUMAN
10
>PAHX_HUMAN
10
>PECI_HUMAN
10
>PECR_HUMAN
10
>PEX12_HUMAN
10
>PEX13_HUMAN
10
>PEX14_HUMAN
10
>PEX16_HUMAN
10
>PEX2_HUMAN
10
>PEX26_HUMAN
10
>PEX3_HUMAN
10
>PM34_HUMAN
10
>PMVK_HUMAN
10
>PX11A_HUMAN
10
>PX11B_HUMAN
10
>PX11C_HUMAN
10
>PXMP2_HUMAN
10
>SOX_HUMAN
10
>THIK_HUMAN
10
>XDH_HUMAN
10
>GUN1_HUMGT
4
>GUN1_HUMIN
4
>ATTB_HYACE
4
>ATTE_HYACE
4
>CECA_HYACE
4
>CECB_HYACE
4
>CECD_HYACE
4
>GLOV_HYACE
4
>HEMO_HYACE
4
>VASOT_HYBBI
4
>ACT_HYDAT
1
>EF1A_HYDAT
1
>LAMB1_HYDAT
4
>CREB_HYDAT
8
>PTDSR_HYDAT
8
>AT1A_HYDAT
9
>GLUC_HYDCO
4
>GLUCL_HYDCO
4
>INS_HYDCO
4
>PRT31_HYDCO
8
>PRT32_HYDCO
8
>NXS1_HYDCY
4
>NXS2_HYDCY
4
>LWA_HYDEC
4
>RNAS1_HYDHY
4
>NXS1_HYDLA
4
>SRY_HYDLE
8
>ANTA_HYDMA
4
>NXS1_HYDOR
4
>COX41_HYLAG
7
>COX82_HYLAG
7
>HYB1_HYLBI
4
>HYB2_HYLBI
4
>MSHR_HYLCO
9
>T2R38_HYLKL
9
>INVO_HYLLA
1
>APOE_HYLLA
4
>BD01_HYLLA
4
>FIBA_HYLLA
4
>FIBB_HYLLA
4
>IL3_HYLLA
4
>ATP6_HYLLA
7
>ATP8_HYLLA
7
>COX2_HYLLA
7
>NU2M_HYLLA
7
>HSP1_HYLLA
8
>MYC_HYLLA
8
>PRM2_HYLLA
8
>SRY_HYLLA
8
>MSHR_HYLLA
9
>MUC1_HYLLA
9
>NETR_HYLLE
4
>CCR5_HYLLE
9
>DIUH1_HYLLI
4
>DIUH2_HYLLI
4
>MSHR_HYLME
9
>CCR5_HYLML
9
>RHL_HYLPI
9
>HLP1_HYLPU
4
>ATP8_HYLSY
7
>COX2_HYLSY
7
>NU2M_HYLSY
7
>CCR5_HYLSY
9
>CE3D_HYPCU
4
>CE3E_HYPCU
4
>CE3F_HYPCU
4
>CE3G_HYPCU
4
>COGS_HYPLI
4
>HYPA_HYPLI
4
>HYPB_HYPLI
4
>GLHA_HYPMO
4
>GTHB2_HYPMO
4
>PRL_HYPMO
4
>SOMA_HYPMO
4
>HSP1_HYPMS
8
>PRL_HYPNO
4
>INS_HYSCR
4
>OBP1_HYSCR
4
>OBP2_HYSCR
4
>RNAS1_HYSCR
4
>TX482_HYSGI
4
>CRBL_ICASP
4
>RL18_ICTPU
1
>RL8_ICTPU
1
>RS18_ICTPU
1
>SULT_ICTPU
1
>B2MG_ICTPU
4
>GLHA_ICTPU
4
>GLUC_ICTPU
4
>GTHB1_ICTPU
4
>GTHB2_ICTPU
4
>NEUY_ICTPU
4
>PRL_ICTPU
4
>SMS1_ICTPU
4
>SMS2_ICTPU
4
>SOMA_ICTPU
4
>SOML_ICTPU
4
>ESR1_ICTPU
8
>ESR2_ICTPU
8
>H2B1_ICTPU
8
>H2B3_ICTPU
8
>TF3A_ICTPU
8
>CP19A_ICTPU
9
>OPSD_ICTPU
9
>OPSP_ICTPU
9
>RNAS1_IGUIG
4
>PRL_ISOMA
4
>HSP1_ISOMA
8
>CYC_ISSOR
7
>IOB1_ISYOB
4
>TROPA_IXOSC
9
>G3P1_JACOR
1
>CHH_JASLA
4
>MIH_JASLA
4
>UBX_JUNCO
8
>TKN1_KASMA
4
>TKN2_KASMA
4
>GALE_KASSE
4
>KAS1_KASSE
4
>KAS2_KASSE
4
>TKN_KASSE
4
>INS_KATPE
4
>SOMA_KATPE
4
>CYC_KATPE
7
>CHSP75_KLUDE
1
>ACT_KLULA
1
>ADH1_KLULA
1
>FPPS_KLULA
1
>G3P1_KLULA
1
>G6PI_KLULA
1
>HSP75_KLULA
1
>IPYR_KLULA
1
>LEU3_KLULA
1
>ALG10_KLULA
3
>GRP78_KLULA
3
>SC61A_KLULA
3
>PPA5_KLULA
4
>GDA1_KLULA
5
>YEA4_KLULA
5
>ADH3_KLULA
7
>ADH4_KLULA
7
>ADT_KLULA
7
>ATP6_KLULA
7
>ATP8_KLULA
7
>ATPA_KLULA
7
>ATPB_KLULA
7
>ATPD_KLULA
7
>ATPF_KLULA
7
>ATPG_KLULA
7
>ATPO_KLULA
7
>COX1_KLULA
7
>COX18_KLULA
7
>COX2_KLULA
7
>CYC_KLULA
7
>DLD1_KLULA
7
>GLYM_KLULA
7
>HEM1_KLULA
7
>RF1M_KLULA
7
>RM02_KLULA
7
>RMAR_KLULA
7
>TAR1_KLULA
7
>UCRQ_KLULA
7
>AP1_KLULA
8
>BAF1_KLULA
8
>CBF1_KLULA
8
>HAP2_KLULA
8
>HAP3_KLULA
8
>HSF_KLULA
8
>LAC9_KLULA
8
>MBP1_KLULA
8
>MIG1_KLULA
8
>ORC1_KLULA
8
>REB1_KLULA
8
>SPT3_KLULA
8
>STE12_KLULA
8
>TF2B_KLULA
8
>TF3B_KLULA
8
>ERD1_KLULA
9
>ERD2_KLULA
9
>HGT1_KLULA
9
>KHT2_KLULA
9
>LACP_KLULA
9
>LCB2_KLULA
9
>PMA1_KLULA
9
>RAG1_KLULA
9
>ADH1_KLUMA
1
>ADH2_KLUMA
1
>G3P2_KLUMA
1
>HSP75_KLUMA
1
>LEU3_KLUMA
1
>INU1_KLUMA
4
>BAF1_KLUMA
8
>MIG1_KLUMA
8
>RPB5_KLUMA
8
>COX2_KLUTH
7
>SRY_KOGSI
8
>TX13_KUKHI
4
>ADRA2_LABOS
9
>SOMA_LABRO
4
>ATG8_LACBI
9
>G3P_LACDT
1
>DISI_LACMU
4
>PA2_LACMU
4
>PIG1_LACMU
4
>PIG2_LACMU
4
>VSPA_LACMU
4
>VSPB_LACMU
4
>LECG_LACST
4
>ESP4_LACVV
4
>CP19A_LAGAC
9
>HSP1_LAGHI
8
>B2MG_LAGLA
4
>COX2_LAGLA
7
>SRY_LAGOL
8
>SODC_LAMCR
1
>GLUC_LAMFL
4
>NEUY_LAMFL
4
>PYY_LAMFL
4
>SMS_LAMFL
4
>ATP8_LAMFL
7
>NU2M_LAMFL
7
>IL10_LAMGL
4
>IL12A_LAMGL
4
>IL12B_LAMGL
4
>IL13_LAMGL
4
>IL1A_LAMGL
4
>IL1B_LAMGL
4
>IL2_LAMGL
4
>IL4_LAMGL
4
>IL6_LAMGL
4
>TSHB_LAMGL
4
>QOR_LAMGU
1
>CASK_LAMGU
4
>FABPL_LAMJA
1
>OPSD_LAMJA
9
>PLMS_LAMNA
3
>SOMA_LAMPA
4
>ATP8_LAMPA
7
>CYC_LAMTR
7
>FIBA_LAMVI
4
>FIBB_LAMVI
4
>CRVP1_LAPHA
4
>CRVP2_LAPHA
4
>PAHO_LARAR
4
>TXL1_LASPA
4
>TXL2_LASPA
4
>COX2_LASSP
7
>SOMA_LATCA
4
>ATP6_LATCH
7
>ATP8_LATCH
7
>COX1_LATCH
7
>COX2_LATCH
7
>NU2M_LATCH
7
>NXS2_LATCO
4
>NXS4_LATCO
4
>NXS5_LATCO
4
>NXSC_LATCO
4
>NXSD_LATCO
4
>PA22_LATCO
4
>PA2H_LATCO
4
>NXSA_LATCR
4
>NXSB_LATCR
4
>NXSC_LATCR
4
>TYB12_LATJA
1
>NXS1_LATLA
4
>NXS2_LATLA
4
>NXS3_LATLA
4
>NXS4_LATLA
4
>NXSB_LATLA
4
>NXSC_LATLA
4
>PA21B_LATLA
4
>LATA_LATMA
4
>LCTA_LATMA
4
>LITA_LATMA
4
>LITD_LATMA
4
>TXALA_LATMA
4
>CRVP_LATSE
4
>NXL1_LATSE
4
>NXSA_LATSE
4
>NXSB_LATSE
4
>NXSC_LATSE
4
>PA21B_LATSE
4
>PA23_LATSE
4
>PA24_LATSE
4
>PPK5_LAXSP
4
>ALP_LECPS
4
>IOVO_LEIOC
4
>DEF4_LEIQH
4
>KAX11_LEIQH
4
>KAX12_LEIQH
4
>KAX17_LEIQH
4
>KAX1C_LEIQH
4
>KAX1D_LEIQH
4
>KAX32_LEIQH
4
>KAX33_LEIQH
4
>KAX34_LEIQH
4
>KAX51_LEIQH
4
>KAX83_LEIQH
4
>KAX84_LEIQH
4
>KAX93_LEIQH
4
>SCL3_LEIQH
4
>SCL6_LEIQH
4
>SCL7_LEIQH
4
>SCX2_LEIQH
4
>SCX4_LEIQH
4
>SCX8_LEIQH
4
>SCXA_LEIQH
4
>SIX1A_LEIQH
4
>SIX1B_LEIQH
4
>SIX1C_LEIQH
4
>SIX1D_LEIQH
4
>SIX2_LEIQH
4
>SIX5_LEIQH
4
>SX21_LEIQH
4
>SX25_LEIQH
4
>SCK3_LEIQU
4
>SCX3_LEIQU
4
>SCX4_LEIQU
4
>SCX5_LEIQU
4
>SCXL_LEIQU
4
>SIX1_LEIQU
4
>SIX2_LEIQU
4
>INVO_LEMCA
1
>ATP6_LEMCA
7
>ATP8_LEMCA
7
>COX2_LEMCA
7
>NU2M_LEMCA
7
>MSHR_LEMCA
9
>COX2_LEMVA
7
>G3P_LENED
1
>B2MG_LEOCH
4
>MSHR_LEOCH
9
>MSHR_LEOCY
9
>RNAS1_LEOED
4
>PAX9_LEORO
8
>UTER_LEPCA
4
>ALL2_LEPDS
4
>ALL7_LEPDS
4
>PAX9_LEPED
8
>IAPP_LEPEU
4
>AGSP1_LEPFX
4
>RKGG_LEPKE
4
>JELT_LEPLA
4
>OSTC_LEPMA
4
>COX1_LEPOC
7
>OCE1_LEPOE
4
>OCE2_LEPOE
4
>OCE3_LEPOE
4
>SOMA_LEPOS
4
>GLUC_LEPSP
4
>INS_LEPSP
4
>COX2_LEPSP
7
>PPK5_LEUMA
4
>TRP2_LEUMA
4
>TRP3_LEUMA
4
>TRPA_LEUMA
4
>MOIH_LIBEM
4
>OPSD_LIMBE
9
>FLET_LIMFT
4
>CP1A1_LIMLI
3
>RAS_LIMLI
9
>OPSD_LIMPA
9
>ACT3_LIMPO
1
>ACTA_LIMPO
1
>ACTY_LIMPO
1
>LKARG_LIMPO
1
>COAG_LIMPO
4
>COCO_LIMPO
4
>CRP1_LIMPO
4
>CRP3_LIMPO
4
>CRP4_LIMPO
4
>HAAF_LIMPO
4
>HCY2_LIMPO
4
>PPM1_LIMPO
4
>PPM2_LIMPO
4
>ATP8_LIMPO
7
>OPSL_LIMPO
9
>OPSO_LIMPO
9
>DYS7_LIMSA
4
>DYS3_LIMTE
4
>HCY2_LIODE
4
>AMY1_LIPKO
4
>AUR21_LITAU
4
>AUR22_LITAU
4
>AUR23_LITAU
4
>AUR24_LITAU
4
>AUR25_LITAU
4
>AUR31_LITAU
4
>AUR32_LITAU
4
>AUR41_LITAU
4
>AUR42_LITAU
4
>AUR43_LITAU
4
>AUR44_LITAU
4
>CDN4_LITCE
4
>CDN5_LITCE
4
>CDN6_LITCE
4
>CR11_LITCE
4
>CR12_LITCE
4
>CR13_LITCE
4
>CR14_LITCE
4
>CR15_LITCE
4
>CR23_LITCE
4
>CR24_LITCE
4
>CR32_LITCE
4
>CR33_LITCE
4
>CR34_LITCE
4
>CR41_LITCE
4
>CR42_LITCE
4
>CR43_LITCE
4
>NEUU_LITCE
4
>CDN14_LITCH
4
>CR18_LITCH
4
>CR19_LITCH
4
>CAE21_LITCI
4
>CAE22_LITCI
4
>CAE31_LITCI
4
>CAE32_LITCI
4
>CAE41_LITCI
4
>CAE42_LITCI
4
>CT11_LITCI
4
>CT113_LITCI
4
>CT114_LITCI
4
>CT12_LITCI
4
>CT124_LITCI
4
>CT125_LITCI
4
>CT13_LITCI
4
>CT21_LITCI
4
>CT31_LITCI
4
>DAH11_LITDA
4
>DAH12_LITDA
4
>DAH41_LITDA
4
>DAH42_LITDA
4
>DAH43_LITDA
4
>DAH52_LITDA
4
>DAH54_LITDA
4
>DAH55_LITDA
4
>DAH56_LITDA
4
>CDN71_LITEW
4
>UPE71_LITEW
4
>MCU11_LITGE
4
>MCU12_LITGE
4
>MCU21_LITGE
4
>MCU31_LITGE
4
>CDN2_LITGI
4
>CDN3_LITGI
4
>CR22_LITGI
4
>CR25_LITGI
4
>CR31_LITGI
4
>FRE1_LITIN
4
>FRE2_LITIN
4
>FRE3_LITIN
4
>FRE4_LITIN
4
>OPSD_LITMO
9
>AUR11_LITRA
4
>AUR12_LITRA
4
>AUR26_LITRA
4
>AUR33_LITRA
4
>AUR51_LITRA
4
>AUR52_LITRA
4
>EI21_LITRU
4
>EI22_LITRU
4
>RBE41_LITRU
4
>PEN2D_LITSE
1
>PEN3K_LITSE
1
>PEN3L_LITSE
1
>PEN3M_LITSE
1
>PEN3N_LITSE
1
>PEN4D_LITSE
1
>LEC_LITSE
4
>CHH_LITSH
4
>FAR1_LITSI
4
>CDN11_LITSP
4
>CR110_LITSP
4
>CR21_LITSP
4
>CR16_LITXA
4
>CR17_LITXA
4
>CP1A1_LIZAU
3
>OPSD_LIZAU
9
>CP1A1_LIZSA
3
>OPSD_LIZSA
9
>FABPM_LOCMI
1
>AKH1_LOCMI
4
>AKH2_LOCMI
4
>AKH3_LOCMI
4
>APL3_LOCMI
4
>APLP_LOCMI
4
>DIUH_LOCMI
4
>LCM_LOCMI
4
>LIRP_LOCMI
4
>LMT1_LOCMI
4
>LMT4_LOCMI
4
>LOCU_LOCMI
4
>LPK1_LOCMI
4
>PMD1_LOCMI
4
>ATP6_LOCMI
7
>ATP8_LOCMI
7
>COX1_LOCMI
7
>COX2_LOCMI
7
>NU2M_LOCMI
7
>OAR1_LOCMI
9
>OAR2_LOCMI
9
>SCN1_LOLBL
9
>COX1_LOLFO
7
>OPSD_LOLFO
9
>ENO_LOLPE
1
>COX1_LOLPE
7
>OPSD_LOLSU
9
>ACH2_LONAC
4
>GLUC1_LOPAM
4
>GLUC2_LOPAM
4
>INS_LOPAM
4
>PPY_LOPAM
4
>SMS1_LOPAM
4
>SMS2_LOPAM
4
>CCR5_LOPAT
9
>IOVO_LOPBU
4
>IOVO_LOPGA
4
>IOVO_LOPIG
4
>IOVO_LOPLE
4
>INS_LOPPI
4
>MSHR_LORTA
9
>NEU2_LOXAF
4
>PRL_LOXAF
4
>SOMA_LOXAF
4
>ATP6_LOXAF
7
>ATP8_LOXAF
7
>COX1_LOXAF
7
>COX2_LOXAF
7
>NU2M_LOXAF
7
>OPSD_LOXAF
9
>SMAD_LOXAR
4
>SMAL_LOXGA
4
>SMA1_LOXIN
4
>SMA2_LOXIN
4
>SMA1_LOXLA
4
>ATP8_LOXNO
7
>SMAD_LOXRE
4
>TRYA3_LUCCU
4
>TRYA4_LUCCU
4
>CYC_LUCCU
7
>ECR_LUCCU
8
>WHITE_LUCCU
9
>GLB1_LUCPE
1
>GLB2_LUCPE
1
>GLB3_LUCPE
1
>ACT_LUMRU
1
>ACT1_LUMTE
1
>ACT2_LUMTE
1
>ICI_LUMTE
4
>ATP6_LUMTE
7
>ATP8_LUMTE
7
>COX1_LUMTE
7
>COX2_LUMTE
7
>NU2M_LUMTE
7
>MAXA_LUTLO
4
>SRY_LUTLU
8
>TPMT_LYCPI
1
>COX2_LYCPI
7
>PBAN_LYMDI
4
>FRIS_LYMST
1
>ACHP_LYMST
4
>CONO_LYMST
4
>CRNF_LYMST
4
>DFAM1_LYMST
4
>DFAM2_LYMST
4
>DFAM3_LYMST
4
>DFAM4_LYMST
4
>DFAM5_LYMST
4
>FARX_LYMST
4
>FMRF_LYMST
4
>FRIY_LYMST
4
>MPI1_LYMST
4
>MPI2_LYMST
4
>MPI3_LYMST
4
>MPI5_LYMST
4
>MPI7_LYMST
4
>MYOM_LYMST
4
>SCHS_LYMST
4
>SCP_LYMST
4
>BAGT_LYMST
5
>5HTR_LYMST
9
>GBRB_LYMST
9
>GLRK_LYMST
9
>GR101_LYMST
9
>OAR1_LYMST
9
>OAR2_LYMST
9
>TRK1_LYMST
9
>TPMT_LYNRU
1
>G3P_LYOSH
1
>ACTM_LYTPI
1
>SM34_LYTPI
4
>H1_LYTPI
8
>H2A3_LYTPI
8
>H2BS2_LYTPI
8
>MP62_LYTPI
8
>HYAL_LYTVA
4
>BIND_LYTVA
5
>ERG_LYTVA
8
>ETS2_LYTVA
8
>SUM1_LYTVA
8
>FREM2_LYTVA
9
>HSP1_MACAG
8
>STAT_MACAR
4
>CCR5_MACAR
9
>COX2_MACCA
7
>DECO_MACDE
4
>NANL_MACDE
4
>A1AT_MACEU
4
>CAS1_MACEU
4
>CASB_MACEU
4
>ELAC_MACEU
4
>IL5_MACEU
4
>LALBA_MACEU
4
>LLPA_MACEU
4
>LLPB_MACEU
4
>PLMN_MACEU
4
>TTHY_MACEU
4
>WAP_MACEU
4
>HSP1_MACEU
8
>PO2F1_MACEU
8
>PRGR_MACEU
8
>FSHR_MACEU
9
>CHMP3_MACFA
1
>PEBP1_MACFA
1
>AL3A2_MACFA
3
>CP1A1_MACFA
3
>CP1A2_MACFA
3
>CP2CK_MACFA
3
>CP2E1_MACFA
3
>CP3A8_MACFA
3
>EST1_MACFA
3
>S5A1_MACFA
3
>S5A2_MACFA
3
>SOAT1_MACFA
3
>UDB20_MACFA
3
>UDB23_MACFA
3
>UDB30_MACFA
3
>UDB9_MACFA
3
>APOA2_MACFA
4
>APOA4_MACFA
4
>APOC2_MACFA
4
>APOC3_MACFA
4
>APOE_MACFA
4
>B2MG_MACFA
4
>CCL2_MACFA
4
>CETP_MACFA
4
>DB126_MACFA
4
>EDN1_MACFA
4
>EDN2_MACFA
4
>ELA1_MACFA
4
>EPDR1_MACFA
4
>EPO_MACFA
4
>FBLN3_MACFA
4
>GLHA_MACFA
4
>GPX5_MACFA
4
>IFNB_MACFA
4
>IL10_MACFA
4
>IL11_MACFA
4
>IL1A_MACFA
4
>IL1B_MACFA
4
>IL1RA_MACFA
4
>IL2_MACFA
4
>IL4_MACFA
4
>IL6_MACFA
4
>INS_MACFA
4
>IPK2_MACFA
4
>LSHB_MACFA
4
>OSTC_MACFA
4
>PTHY_MACFA
4
>SMS_MACFA
4
>STAT_MACFA
4
>ACADV_MACFA
7
>ATPG_MACFA
7
>COX2_MACFA
7
>COX82_MACFA
7
>GCDH_MACFA
7
>IDH3A_MACFA
7
>IDH3B_MACFA
7
>IDH3G_MACFA
7
>RM49_MACFA
7
>SUOX_MACFA
7
>UCRH_MACFA
7
>ANDR_MACFA
8
>SRY_MACFA
8
>ADA18_MACFA
9
>ADA28_MACFA
9
>ADAM2_MACFA
9
>ADAM7_MACFA
9
>BKRB1_MACFA
9
>C3AR_MACFA
9
>CCR1_MACFA
9
>CCR3_MACFA
9
>CD2_MACFA
9
>CD3D_MACFA
9
>CD3G_MACFA
9
>CD4_MACFA
9
>CD52_MACFA
9
>CXB1_MACFA
9
>CXCR4_MACFA
9
>CXCR6_MACFA
9
>EDNRB_MACFA
9
>FFAR1_MACFA
9
>FSHR_MACFA
9
>GPR1_MACFA
9
>GPR15_MACFA
9
>HYALP_MACFA
9
>MC4R_MACFA
9
>MCHR2_MACFA
9
>MRGRD_MACFA
9
>MRGRE_MACFA
9
>MRGX2_MACFA
9
>MRP1_MACFA
9
>OPRM_MACFA
9
>OPSD_MACFA
9
>P2Y12_MACFA
9
>P2Y13_MACFA
9
>RHL_MACFA
9
>SO1C1_MACFA
9
>URIC_MACFA
10
>CRYM_MACFL
1
>GSTM2_MACFU
1
>PEPA1_MACFU
4
>PEPA2_MACFU
4
>PEPA4_MACFU
4
>PEPC_MACFU
4
>UTER_MACFU
4
>CD4_MACFU
9
>CFTR_MACFU
9
>GLP_MACFU
9
>LALBA_MACGI
4
>TTHY_MACGI
4
>CYC_MACGI
7
>HSP1_MACGI
8
>TXMG1_MACGS
4
>TXMG2_MACGS
4
>TXMG3_MACGS
4
>TXMG4_MACGS
4
>TXMG5_MACGS
4
>TXMG6_MACGS
4
>CHH_MACLE
4
>CYC_MACMA
7
>ADH1A_MACMU
1
>CAH1_MACMU
1
>SEPW1_MACMU
1
>SPRR1_MACMU
1
>CP1A1_MACMU
3
>CP2E1_MACMU
3
>FMO2_MACMU
3
>FMO3_MACMU
3
>UDB33_MACMU
3
>ALBU_MACMU
4
>ANGI_MACMU
4
>APOA2_MACMU
4
>CCL11_MACMU
4
>DB118_MACMU
4
>DEF1_MACMU
4
>DEF2_MACMU
4
>DEF3_MACMU
4
>DEF4_MACMU
4
>DEF6_MACMU
4
>EPO_MACMU
4
>GLHA_MACMU
4
>GON1_MACMU
4
>IFNG_MACMU
4
>IL10_MACMU
4
>IL12A_MACMU
4
>IL12B_MACMU
4
>IL15_MACMU
4
>IL1A_MACMU
4
>IL1B_MACMU
4
>IL3_MACMU
4
>IL4_MACMU
4
>IL5_MACMU
4
>IL6_MACMU
4
>IL8_MACMU
4
>KISS1_MACMU
4
>LCN6_MACMU
4
>LEAP2_MACMU
4
>MOTI_MACMU
4
>NETR_MACMU
4
>NEUY_MACMU
4
>PEPA_MACMU
4
>PLMN_MACMU
4
>PRL_MACMU
4
>PROS_MACMU
4
>PSPC_MACMU
4
>RELX_MACMU
4
>RNAS6_MACMU
4
>SEMG2_MACMU
4
>SOMA_MACMU
4
>TFPI1_MACMU
4
>TIMP1_MACMU
4
>COX2_MACMU
7
>CYC_MACMU
7
>NDUA4_MACMU
7
>ANDR_MACMU
8
>ESR1_MACMU
8
>ESR2_MACMU
8
>H1T_MACMU
8
>PAX9_MACMU
8
>PIT1_MACMU
8
>PPARG_MACMU
8
>PRM2_MACMU
8
>SRY_MACMU
8
>2DRA_MACMU
9
>A4_MACMU
9
>ACHA7_MACMU
9
>ACM1_MACMU
9
>ACM5_MACMU
9
>ADRB2_MACMU
9
>ADRB3_MACMU
9
>APJ_MACMU
9
>BKRB1_MACMU
9
>BRS3_MACMU
9
>C5AR_MACMU
9
>CCR1_MACMU
9
>CCR2_MACMU
9
>CCR3_MACMU
9
>CCR8_MACMU
9
>CD151_MACMU
9
>CD4_MACMU
9
>CRFR1_MACMU
9
>CXCR2_MACMU
9
>CXCR4_MACMU
9
>CXCR6_MACMU
9
>DRD1_MACMU
9
>DRD5_MACMU
9
>DUFFY_MACMU
9
>FPR1_MACMU
9
>FPRL1_MACMU
9
>FPRL2_MACMU
9
>GNRHR_MACMU
9
>GNRR2_MACMU
9
>GPR1_MACMU
9
>GPR15_MACMU
9
>GPR56_MACMU
9
>HLAF_MACMU
9
>IL2RA_MACMU
9
>INSR_MACMU
9
>KLRD1_MACMU
9
>LEPR_MACMU
9
>LYAM1_MACMU
9
>MCHR1_MACMU
9
>MCHR2_MACMU
9
>MRGX2_MACMU
9
>MSHR_MACMU
9
>NKG2A_MACMU
9
>NKG2C_MACMU
9
>NKG2D_MACMU
9
>NPY2R_MACMU
9
>OPRM_MACMU
9
>OXYR_MACMU
9
>PTAFR_MACMU
9
>RHL_MACMU
9
>SC6A4_MACMU
9
>T2R14_MACMU
9
>T2R39_MACMU
9
>T2R43_MACMU
9
>T2R46_MACMU
9
>T2R50_MACMU
9
>T2R55_MACMU
9
>T2R60_MACMU
9
>TA2R7_MACMU
9
>TA2R9_MACMU
9
>TAAR1_MACMU
9
>THY1_MACMU
9
>UR2R_MACMU
9
>URIC_MACMU
10
>CAH1_MACNE
1
>IL10_MACNE
4
>IL1B_MACNE
4
>IL2_MACNE
4
>PRM2_MACNE
8
>CCR5_MACNE
9
>CD4_MACNE
9
>CFTR_MACNE
9
>CXCR6_MACNE
9
>GPR15_MACNE
9
>MSHR_MACNG
9
>HSP1_MACPA
8
>ADA2B_MACPR
9
>AQP2_MACPR
9
>SRP14_MACRA
1
>LALBA_MACRG
4
>ATP6_MACRO
7
>ATP8_MACRO
7
>COX1_MACRO
7
>COX2_MACRO
7
>NU2M_MACRO
7
>CHH1_MACRS
4
>LSHB_MACRU
4
>RNAS1_MACRU
4
>HSP1_MACRU
8
>COX6C_MACSL
7
>MSHR_MACSL
9
>MSHR_MACSY
9
>IL13_MACTH
4
>IL15_MACTH
4
>IL6_MACTH
4
>ALG10_MAGGR
3
>ERG2_MAGGR
3
>CUTI_MAGGR
4
>MPG1_MAGGR
4
>NUT1_MAGGR
8
>CHS4_MAGGR
9
>SMP1_MAGPO
4
>HCY1_MAISQ
4
>HCY2_MAISQ
4
>HCY3_MAISQ
4
>HCY4_MAISQ
4
>HCY4E_MAISQ
4
>HCY5_MAISQ
4
>HCY6_MAISQ
4
>AT2A1_MAKNI
3
>MALF1_MALFU
9
>THEM_MALSU
4
>PBAN_MAMBR
4
>ATP6_MAMPR
7
>ATP8_MAMPR
7
>COX1_MAMPR
7
>COX2_MAMPR
7
>NU2M_MAMPR
7
>FIBA_MANLE
4
>FIBB_MANLE
4
>COX2_MANLE
7
>CCR5_MANLE
9
>ACT_MANSE
1
>FABP1_MANSE
1
>FABP2_MANSE
1
>HYEP_MANSE
3
>AKH_MANSE
4
>ALLT_MANSE
4
>APL3_MANSE
4
>APLP_MANSE
4
>ARYA_MANSE
4
>ARYB_MANSE
4
>BGBP1_MANSE
4
>BGBP2_MANSE
4
>CCAP_MANSE
4
>CEC2_MANSE
4
>CEC3_MANSE
4
>CEC4_MANSE
4
>CEC5_MANSE
4
>CHIT_MANSE
4
>CU20_MANSE
4
>CU27_MANSE
4
>CU36_MANSE
4
>DIUH1_MANSE
4
>DIUH2_MANSE
4
>ECLH_MANSE
4
>HEMO_MANSE
4
>ICYA_MANSE
4
>ICYB_MANSE
4
>JHBP_MANSE
4
>PRP1_MANSE
4
>PRP2_MANSE
4
>SERA_MANSE
4
>TRF_MANSE
4
>TRYA_MANSE
4
>TRYB_MANSE
4
>TRYC_MANSE
4
>WNTG_MANSE
4
>COX5A_MANSE
7
>CYC_MANSE
7
>ECR_MANSE
8
>USP_MANSE
8
>ACH1_MANSE
9
>AMPM_MANSE
9
>AMPN_MANSE
9
>DIHR_MANSE
9
>NKCL_MANSE
9
>VATG_MANSE
9
>COX41_MANSP
7
>CCR5_MANSP
9
>MSHR_MANSP
9
>PRIO_MANSP
9
>NU2M_MARFA
7
>H2B_MARGL
8
>MAT1_MARGL
8
>IFNG_MARMO
4
>IL10_MARMO
4
>IL12A_MARMO
4
>IL6_MARMO
4
>MYC_MARMO
8
>MYCN_MARMO
8
>IPSG_MARMT
4
>FSHB_MASCO
4
>GLHA_MASCO
4
>APT_MASHI
1
>CXHA_MATBI
4
>PA21B_MATBI
4
>PA22_MATBI
4
>ACT_MAYDE
1
>CASK_MAZAM
4
>COX1_MEGAT
7
>COX2_MEGAT
7
>HCYA_MEGCR
4
>HCYB_MEGCR
4
>BRK_MEGFL
4
>IOVO_MEGFR
4
>SRY_MEGNO
8
>BOL1_MEGPE
4
>BOL2_MEGPE
4
>BOL3_MEGPE
4
>BOL4_MEGPE
4
>BOL5_MEGPE
4
>MCDP_MEGPE
4
>MRN1_MEGVI
4
>MRN2_MEGVI
4
>MRN3_MEGVI
4
>G3P_MELGA
1
>AMP1_MELGA
4
>AMP2_MELGA
4
>AMP3_MELGA
4
>B2MG_MELGA
4
>IFNA_MELGA
4
>IOVO_MELGA
4
>LSHB_MELGA
4
>PRL_MELGA
4
>SOMA_MELGA
4
>VIP_MELGA
4
>WNT3A_MELGA
4
>WNT3B_MELGA
4
>WNT5A_MELGA
4
>WNT7A_MELGA
4
>WNT7B_MELGA
4
>PIT1_MELGA
8
>REL_MELGA
8
>ADB4C_MELGA
9
>ADRB1_MELGA
9
>AGTR1_MELGA
9
>DRD2_MELGA
9
>P2RY1_MELGA
9
>P2RY3_MELGA
9
>PRLR_MELGA
9
>VIPR_MELGA
9
>FIBA_MELME
4
>IPSG_MELME
4
>SRY_MELME
8
>OPSUV_MELUD
9
>HPRT_MERUN
1
>ALBU_MERUN
4
>AMBP_MERUN
4
>FETUA_MERUN
4
>FSHB_MERUN
4
>GLHA_MERUN
4
>IL10_MERUN
4
>IL2_MERUN
4
>IL4_MERUN
4
>IL5_MERUN
4
>AGTR1_MERUN
9
>AGTR2_MERUN
9
>P2RY2_MERUN
9
>P2RY4_MERUN
9
>S26A5_MERUN
9
>ARY1_MESAU
1
>ARY2_MESAU
1
>CASP7_MESAU
1
>DESM_MESAU
1
>EF2_MESAU
1
>G3P_MESAU
1
>GSTMU_MESAU
1
>LOX5_MESAU
1
>PYR1_MESAU
1
>RIR2_MESAU
1
>SAT1_MESAU
1
>MYH6_MESAU
2
>MYH7_MESAU
2
>CP1A1_MESAU
3
>CP1A2_MESAU
3
>CP2A8_MESAU
3
>CP2A9_MESAU
3
>CP2CP_MESAU
3
>CP2CQ_MESAU
3
>CP2CR_MESAU
3
>CP2CS_MESAU
3
>CP2E1_MESAU
3
>CP3AA_MESAU
3
>CP3AV_MESAU
3
>DHI1_MESAU
3
>ENPL_MESAU
3
>EST1_MESAU
3
>GRP78_MESAU
3
>HMDH_MESAU
3
>MTP_MESAU
3
>AMBP_MESAU
4
>ANT3_MESAU
4
>APHR_MESAU
4
>APOA1_MESAU
4
>B2MG_MESAU
4
>CETP_MESAU
4
>CLUS_MESAU
4
>CRP_MESAU
4
>CSH2_MESAU
4
>DEF1_MESAU
4
>DEF3_MESAU
4
>DEF4_MESAU
4
>GLHA_MESAU
4
>GLUC_MESAU
4
>GON1_MESAU
4
>IAPP_MESAU
4
>IL12B_MESAU
4
>IL17B_MESAU
4
>IL4_MESAU
4
>OVGP1_MESAU
4
>PENK_MESAU
4
>PRL_MESAU
4
>RELX_MESAU
4
>RNAS1_MESAU
4
>SAMP_MESAU
4
>SLIB_MESAU
4
>SOMA_MESAU
4
>TKN1_MESAU
4
>UTER_MESAU
4
>TMEDA_MESAU
5
>ALDH2_MESAU
7
>C11B1_MESAU
7
>C11B2_MESAU
7
>CP11A_MESAU
7
>STAR_MESAU
7
>UCP1_MESAU
7
>CDX2_MESAU
8
>DPOD1_MESAU
8
>ESR1_MESAU
8
>FOS_MESAU
8
>HCFC1_MESAU
8
>HIPK2_MESAU
8
>HTF4_MESAU
8
>LMX1A_MESAU
8
>MAZ_MESAU
8
>MPIP3_MESAU
8
>NFIB_MESAU
8
>NFIX_MESAU
8
>NUCL_MESAU
8
>SYCP1_MESAU
8
>SYCP3_MESAU
8
>TBP_MESAU
8
>TCF8_MESAU
8
>TFE2_MESAU
8
>ACTHR_MESAU
9
>ADA1B_MESAU
9
>ADRB2_MESAU
9
>CAC1D_MESAU
9
>CD36_MESAU
9
>CD44_MESAU
9
>ERBB2_MESAU
9
>FFAR1_MESAU
9
>FSHR_MESAU
9
>GIPR_MESAU
9
>IRK4_MESAU
9
>IRK6_MESAU
9
>LY75_MESAU
9
>MUC1_MESAU
9
>NK2R_MESAU
9
>PRIO_MESAU
9
>SDC1_MESAU
9
>T4S1_MESAU
9
>IDI1_MESAU
10
>OPSD_MESBI
9
>AEP1_MESMA
4
>AEP2_MESMA
4
>KA1_MESMA
4
>KA141_MESMA
4
>KA142_MESMA
4
>KA143_MESMA
4
>KA144_MESMA
4
>KA152_MESMA
4
>KA162_MESMA
4
>KA163_MESMA
4
>KA171_MESMA
4
>KA191_MESMA
4
>KA2_MESMA
4
>KAX15_MESMA
4
>KAX16_MESMA
4
>KAX36_MESMA
4
>KAX53_MESMA
4
>KAX82_MESMA
4
>KAX91_MESMA
4
>KAX92_MESMA
4
>KB1_MESMA
4
>KGX22_MESMA
4
>KN1_MESMA
4
>KN2_MESMA
4
>LP2_MESMA
4
>MKTX1_MESMA
4
>MKTX2_MESMA
4
>SC10_MESMA
4
>SC11_MESMA
4
>SC12_MESMA
4
>SC13_MESMA
4
>SC15_MESMA
4
>SC16_MESMA
4
>SC17_MESMA
4
>SC18_MESMA
4
>SCA1_MESMA
4
>SCAS_MESMA
4
>SCAT_MESMA
4
>SCCT_MESMA
4
>SCCX_MESMA
4
>SCK38_MESMA
4
>SCK6_MESMA
4
>SCKH_MESMA
4
>SCKI_MESMA
4
>SCKJ_MESMA
4
>SCM2_MESMA
4
>SCS1_MESMA
4
>SCX1_MESMA
4
>SCX2_MESMA
4
>SCX3_MESMA
4
>SCX7_MESMA
4
>SCX8_MESMA
4
>SCX9_MESMA
4
>SCXA_MESMA
4
>SCXB_MESMA
4
>SCXBT_MESMA
4
>SCXKI_MESMA
4
>SIX1_MESMA
4
>SIX2_MESMA
4
>SIX3_MESMA
4
>SIX4_MESMA
4
>SIXA_MESMA
4
>SIXB_MESMA
4
>SIXP_MESMA
4
>VPI_MESMA
4
>SRY_MESST
8
>KA161_MESTA
4
>KAX13_MESTA
4
>KAX54_MESTA
4
>KAX55_MESTA
4
>KAX94_MESTA
4
>SCIT_MESTA
4
>SCX1_MESTA
4
>SCX2_MESTA
4
>SCX3_MESTA
4
>TMTX_MESTA
4
>TMTX2_MESTA
4
>CUDP_METAN
4
>CHHB_METEN
4
>MIH_METEN
4
>TXMET_METSE
4
>ATP6_METSE
7
>ATP8_METSE
7
>COX1_METSE
7
>COX2_METSE
7
>NU2M_METSE
7
>NXAH1_MICCO
4
>NXAH7_MICCO
4
>NXAH8_MICCO
4
>EF1A_MICCR
1
>PA21B_MICFM
4
>V1AR_MICMA
9
>IDHC_MICME
1
>GLHA_MICMO
4
>PRL_MICMO
4
>CFTR_MICMU
9
>MET_MICMU
9
>NXS1_MICNI
4
>PA21B_MICNI
4
>PA22_MICNI
4
>PA23_MICNI
4
>PA2A_MICNI
4
>PA2B_MICNI
4
>RNAS1_MICNV
4
>IDHC_MICOH
1
>V1AR_MICOH
9
>ATP8_MICPE
7
>COX2_MICPE
7
>CP1A1_MICTO
3
>COX2_MICTV
7
>ESR1_MICUN
8
>ESR2_MICUN
8
>ESR3_MICUN
8
>CX32_MICUN
9
>CX33_MICUN
9
>CYC_MINSC
7
>ANGI_MIOTA
4
>RNAS6_MIOTA
4
>CCR5_MIOTA
9
>MSHR_MIOTA
9
>IL2_MIRAN
4
>SRY_MIRAN
8
>CYC_MIRLE
7
>SRY_MIRLE
8
>MISG_MISAN
4
>TDM1A_MISBR
4
>TOM1A_MISBR
4
>SOMA_MISMI
4
>ACT2_MOLOC
1
>ACTM_MOLOC
1
>AMEL_MONDO
4
>B2MG_MONDO
4
>FSHB_MONDO
4
>GLHA_MONDO
4
>IPK1_MONDO
4
>LSHB_MONDO
4
>PEPC_MONDO
4
>PRL_MONDO
4
>SOMA_MONDO
4
>TSHB_MONDO
4
>TTHY_MONDO
4
>RSMB_MONDO
8
>TDT_MONDO
8
>NPF_MONEX
4
>SRY_MONSC
8
>MORO_MORCH
4
>HEPC_MORCS
4
>PISC3_MORCS
4
>GLHA_MORSA
4
>GON1_MORSA
4
>GON2_MORSA
4
>GTHB1_MORSA
4
>GTHB2_MORSA
4
>MORO_MORSA
4
>SOMA_MORSA
4
>HXA4_MORSA
8
>SRY_MOSBE
8
>SRY_MOSCH
8
>1433T_MOUSE
1
>1433Z_MOUSE
1
>5NT1B_MOUSE
1
>A16L1_MOUSE
1
>AATC_MOUSE
1
>ABHD5_MOUSE
1
>ABI2_MOUSE
1
>ACOT1_MOUSE
1
>ACTN1_MOUSE
1
>ADH1_MOUSE
1
>ADH7_MOUSE
1
>ADHX_MOUSE
1
>ADO_MOUSE
1
>AHSP_MOUSE
1
>AIP_MOUSE
1
>AK1E1_MOUSE
1
>AKT3_MOUSE
1
>AL1A1_MOUSE
1
>AL1A2_MOUSE
1
>AL1A3_MOUSE
1
>AL3A1_MOUSE
1
>ALDR_MOUSE
1
>ANRA2_MOUSE
1
>APT_MOUSE
1
>ARD1H_MOUSE
1
>ARGI1_MOUSE
1
>ARH_MOUSE
1
>ARHG3_MOUSE
1
>ARHG4_MOUSE
1
>ARL6_MOUSE
1
>ARY1_MOUSE
1
>ARY2_MOUSE
1
>ARY3_MOUSE
1
>ASB6_MOUSE
1
>ASZ1_MOUSE
1
>ATG5_MOUSE
1
>ATX2_MOUSE
1
>B2LA1_MOUSE
1
>BACH_MOUSE
1
>BAG4_MOUSE
1
>BCAT1_MOUSE
1
>BEX6_MOUSE
1
>BHMT_MOUSE
1
>BIM_MOUSE
1
>BIRC5_MOUSE
1
>BL1S3_MOUSE
1
>BOLL_MOUSE
1
>BORG3_MOUSE
1
>BSN_MOUSE
1
>BSPRY_MOUSE
1
>BTK_MOUSE
1
>BYST_MOUSE
1
>CABYR_MOUSE
1
>CAH1_MOUSE
1
>CAH2_MOUSE
1
>CAH3_MOUSE
1
>CAN3_MOUSE
1
>CAPS1_MOUSE
1
>CAPS2_MOUSE
1
>CASP1_MOUSE
1
>CASP3_MOUSE
1
>CASP6_MOUSE
1
>CASP7_MOUSE
1
>CBL_MOUSE
1
>CCM2_MOUSE
1
>CD2AP_MOUSE
1
>CDC37_MOUSE
1
>CDK5_MOUSE
1
>CHKA_MOUSE
1
>CHM2A_MOUSE
1
>CHMP3_MOUSE
1
>CIAS1_MOUSE
1
>CLCA_MOUSE
1
>CLCB_MOUSE
1
>CNO_MOUSE
1
>CNTF_MOUSE
1
>CPIN1_MOUSE
1
>CPLX1_MOUSE
1
>CPLX2_MOUSE
1
>CRAL_MOUSE
1
>CRIP3_MOUSE
1
>CTRO_MOUSE
1
>CYTB_MOUSE
1
>DAZL_MOUSE
1
>DBIL5_MOUSE
1
>DCTN2_MOUSE
1
>DCUP_MOUSE
1
>DDEF1_MOUSE
1
>DDX25_MOUSE
1
>DDX4_MOUSE
1
>DESM_MOUSE
1
>DHB1_MOUSE
1
>DHCA_MOUSE
1
>DLC2B_MOUSE
1
>DNPEP_MOUSE
1
>DOCK3_MOUSE
1
>DOK3_MOUSE
1
>DOPD_MOUSE
1
>DRG1_MOUSE
1
>DTBP1_MOUSE
1
>DTNA_MOUSE
1
>DTNB_MOUSE
1
>DYHC_MOUSE
1
>DYL2_MOUSE
1
>DYNA_MOUSE
1
>EF2_MOUSE
1
>ENC1_MOUSE
1
>ERC2_MOUSE
1
>FABPB_MOUSE
1
>FABPE_MOUSE
1
>FABPH_MOUSE
1
>FABPI_MOUSE
1
>FABPL_MOUSE
1
>FGD1_MOUSE
1
>FHIT_MOUSE
1
>FKB1A_MOUSE
1
>FMNL_MOUSE
1
>FRAT1_MOUSE
1
>FRM4B_MOUSE
1
>FTHFD_MOUSE
1
>FYV1_MOUSE
1
>G3P_MOUSE
1
>G6PI_MOUSE
1
>GAS7_MOUSE
1
>GCYA3_MOUSE
1
>GDAP1_MOUSE
1
>GDIS_MOUSE
1
>GLNA_MOUSE
1
>GLRX1_MOUSE
1
>GLYC_MOUSE
1
>GNPI_MOUSE
1
>GPDA_MOUSE
1
>GPX1_MOUSE
1
>GRAB_MOUSE
1
>GRAC_MOUSE
1
>GRAD_MOUSE
1
>GRAE_MOUSE
1
>GRAF_MOUSE
1
>GRAG_MOUSE
1
>GRAK_MOUSE
1
>GSTA3_MOUSE
1
>GSTA4_MOUSE
1
>GSTM1_MOUSE
1
>GSTM2_MOUSE
1
>GSTM4_MOUSE
1
>GSTM5_MOUSE
1
>HEBP1_MOUSE
1
>HIP1R_MOUSE
1
>HOME2_MOUSE
1
>HOOK1_MOUSE
1
>HPRT_MOUSE
1
>HPS3_MOUSE
1
>HRSL1_MOUSE
1
>HS90A_MOUSE
1
>HS90B_MOUSE
1
>IDHC_MOUSE
1
>IF4H_MOUSE
1
>IKBA_MOUSE
1
>IKBE_MOUSE
1
>IKKA_MOUSE
1
>IKKB_MOUSE
1
>ILBP_MOUSE
1
>IMA7_MOUSE
1
>IMPA1_MOUSE
1
>INVO_MOUSE
1
>IPPD_MOUSE
1
>IREB1_MOUSE
1
>JIP4_MOUSE
1
>KAD5_MOUSE
1
>KCRB_MOUSE
1
>KCRM_MOUSE
1
>KEAP1_MOUSE
1
>KI21A_MOUSE
1
>KI21B_MOUSE
1
>KIF1B_MOUSE
1
>KIF5A_MOUSE
1
>KITH_MOUSE
1
>KLDC3_MOUSE
1
>KLH10_MOUSE
1
>KLHL1_MOUSE
1
>KSR1_MOUSE
1
>LDHA_MOUSE
1
>LDHB_MOUSE
1
>LDHC_MOUSE
1
>LEG8_MOUSE
1
>LGP2_MOUSE
1
>LIMK2_MOUSE
1
>LKHA4_MOUSE
1
>LNX1_MOUSE
1
>LOX12_MOUSE
1
>LOX5_MOUSE
1
>LRC18_MOUSE
1
>LRRC6_MOUSE
1
>LX12L_MOUSE
1
>M10L1_MOUSE
1
>M3K12_MOUSE
1
>M3K14_MOUSE
1
>M3K4_MOUSE
1
>M3K8_MOUSE
1
>MACF1_MOUSE
1
>MANA_MOUSE
1
>MAOX_MOUSE
1
>MAST2_MOUSE
1
>MATK_MOUSE
1
>MCSP_MOUSE
1
>MDFI_MOUSE
1
>MDHC_MOUSE
1
>MK10_MOUSE
1
>MKLN1_MOUSE
1
>MMP8_MOUSE
1
>MOES_MOUSE
1
>MOK_MOUSE
1
>MPP4_MOUSE
1
>MSI2H_MOUSE
1
>MTAP_MOUSE
1
>MX2_MOUSE
1
>MYLK_MOUSE
1
>NAF1_MOUSE
1
>NALP5_MOUSE
1
>NAMPT_MOUSE
1
>NBEA_MOUSE
1
>NCF1_MOUSE
1
>NCF4_MOUSE
1
>NCKP1_MOUSE
1
>NDRG2_MOUSE
1
>NED4L_MOUSE
1
>NEDD4_MOUSE
1
>NEK6_MOUSE
1
>NEK7_MOUSE
1
>NEK8_MOUSE
1
>NEUL2_MOUSE
1
>NEUR2_MOUSE
1
>NMI_MOUSE
1
>NMT1_MOUSE
1
>NMT2_MOUSE
1
>NNMT_MOUSE
1
>NQO1_MOUSE
1
>NRBP_MOUSE
1
>NSF_MOUSE
1
>NT5C_MOUSE
1
>NUMBL_MOUSE
1
>PA1B2_MOUSE
1
>PA1B3_MOUSE
1
>PA24A_MOUSE
1
>PA2G6_MOUSE
1
>PAR6B_MOUSE
1
>PARC_MOUSE
1
>PARD3_MOUSE
1
>PDE1B_MOUSE
1
>PDZK1_MOUSE
1
>PEBP1_MOUSE
1
>PEBP2_MOUSE
1
>PERE_MOUSE
1
>PEX6_MOUSE
1
>PI3R6_MOUSE
1
>PI5PA_MOUSE
1
>PICK1_MOUSE
1
>PIMT_MOUSE
1
>PIPNA_MOUSE
1
>PIWL2_MOUSE
1
>PLAK_MOUSE
1
>PLDN_MOUSE
1
>PLSL_MOUSE
1
>PP2AA_MOUSE
1
>PP2AB_MOUSE
1
>PPCE_MOUSE
1
>PPCKC_MOUSE
1
>PPCT_MOUSE
1
>PPIA_MOUSE
1
>PPIC_MOUSE
1
>PPIP2_MOUSE
1
>PRDX1_MOUSE
1
>PRDX2_MOUSE
1
>PTGD2_MOUSE
1
>PTN11_MOUSE
1
>PTN12_MOUSE
1
>PTN2_MOUSE
1
>PTN22_MOUSE
1
>PTN6_MOUSE
1
>PURA1_MOUSE
1
>PURA2_MOUSE
1
>QOR_MOUSE
1
>RABP1_MOUSE
1
>RABP2_MOUSE
1
>RAI1_MOUSE
1
>RC3H1_MOUSE
1
>RENT1_MOUSE
1
>RET1_MOUSE
1
>RET2_MOUSE
1
>RFFL_MOUSE
1
>RGN_MOUSE
1
>RGS18_MOUSE
1
>RIPK1_MOUSE
1
>RIR1_MOUSE
1
>RIR2_MOUSE
1
>RL18_MOUSE
1
>RL3_MOUSE
1
>RS12_MOUSE
1
>RSSA_MOUSE
1
>SAHH_MOUSE
1
>SAT1_MOUSE
1
>SBP1_MOUSE
1
>SBP2_MOUSE
1
>SCEL_MOUSE
1
>SEPW1_MOUSE
1
>SH2D3_MOUSE
1
>SH3G1_MOUSE
1
>SHLB1_MOUSE
1
>SIRT3_MOUSE
1
>SIVA_MOUSE
1
>SLK_MOUSE
1
>SMP1L_MOUSE
1
>SN1L2_MOUSE
1
>SODC_MOUSE
1
>SPB6_MOUSE
1
>SPEF1_MOUSE
1
>SPG16_MOUSE
1
>SPR1A_MOUSE
1
>SPR1B_MOUSE
1
>SPRE_MOUSE
1
>SPRR3_MOUSE
1
>SPY1_MOUSE
1
>SPY4_MOUSE
1
>SRC8_MOUSE
1
>SRP09_MOUSE
1
>SRP14_MOUSE
1
>SRP19_MOUSE
1
>ST1C1_MOUSE
1
>ST1E1_MOUSE
1
>ST2A1_MOUSE
1
>ST2A2_MOUSE
1
>STAC_MOUSE
1
>STAM2_MOUSE
1
>STAP2_MOUSE
1
>STMN1_MOUSE
1
>STMN2_MOUSE
1
>STRN_MOUSE
1
>STRN3_MOUSE
1
>STRN4_MOUSE
1
>STUB1_MOUSE
1
>STXB4_MOUSE
1
>STYK1_MOUSE
1
>SYC_MOUSE
1
>SYD_MOUSE
1
>SYIC_MOUSE
1
>SYK_MOUSE
1
>SYNC_MOUSE
1
>SYPL1_MOUSE
1
>SYR_MOUSE
1
>SYTC_MOUSE
1
>SYTL1_MOUSE
1
>SYTL2_MOUSE
1
>SYTL3_MOUSE
1
>TACC3_MOUSE
1
>TANK_MOUSE
1
>TCPA1_MOUSE
1
>TCPA2_MOUSE
1
>TCPB_MOUSE
1
>TCPD_MOUSE
1
>TCPE_MOUSE
1
>TCPG_MOUSE
1
>TCPH_MOUSE
1
>TCPQ_MOUSE
1
>TCPW_MOUSE
1
>TCPZ_MOUSE
1
>TDRD7_MOUSE
1
>THIO_MOUSE
1
>TPMT_MOUSE
1
>TPP2_MOUSE
1
>TRAF1_MOUSE
1
>TRAF2_MOUSE
1
>TRI12_MOUSE
1
>TRI16_MOUSE
1
>TRIM2_MOUSE
1
>TRXR1_MOUSE
1
>TSGA2_MOUSE
1
>TSSK1_MOUSE
1
>TSSK2_MOUSE
1
>TULP4_MOUSE
1
>TXND2_MOUSE
1
>TXND3_MOUSE
1
>TYB4_MOUSE
1
>UB7I1_MOUSE
1
>UBE4B_MOUSE
1
>UCHL1_MOUSE
1
>UCHL3_MOUSE
1
>WHRN_MOUSE
1
>WNK1_MOUSE
1
>XRN1_MOUSE
1
>ZAR1_MOUSE
1
>ZF106_MOUSE
1
>ZN403_MOUSE
1
>2-Sep_MOUSE
2
>AKAP2_MOUSE
2
>CCNA1_MOUSE
2
>CETN1_MOUSE
2
>CETN3_MOUSE
2
>COR1A_MOUSE
2
>CROCC_MOUSE
2
>DBNL_MOUSE
2
>FCGR2_MOUSE
2
>GAS2_MOUSE
2
>MYH1_MOUSE
2
>MYH11_MOUSE
2
>MYH3_MOUSE
2
>MYH4_MOUSE
2
>MYH6_MOUSE
2
>MYH8_MOUSE
2
>MYOZ2_MOUSE
2
>MYOZ3_MOUSE
2
>NIN_MOUSE
2
>PCLO_MOUSE
2
>PERP_MOUSE
2
>RAB18_MOUSE
2
>RAB20_MOUSE
2
>RADI_MOUSE
2
>RNF19_MOUSE
2
>RPGR1_MOUSE
2
>SDCG8_MOUSE
2
>SVIL_MOUSE
2
>TBE_MOUSE
2
>3BHS7_MOUSE
3
>AL3A2_MOUSE
3
>AT2A1_MOUSE
3
>AT2A2_MOUSE
3
>BAP29_MOUSE
3
>CALU_MOUSE
3
>CALX_MOUSE
3
>CASQ1_MOUSE
3
>CASQ2_MOUSE
3
>CH25H_MOUSE
3
>CLGN_MOUSE
3
>CP1A1_MOUSE
3
>CP1A2_MOUSE
3
>CP1B1_MOUSE
3
>CP21A_MOUSE
3
>CP237_MOUSE
3
>CP238_MOUSE
3
>CP239_MOUSE
3
>CP240_MOUSE
3
>CP26A_MOUSE
3
>CP270_MOUSE
3
>CP2A4_MOUSE
3
>CP2A5_MOUSE
3
>CP2AC_MOUSE
3
>CP2B9_MOUSE
3
>CP2BA_MOUSE
3
>CP2BJ_MOUSE
3
>CP2BK_MOUSE
3
>CP2CT_MOUSE
3
>CP2D9_MOUSE
3
>CP2DA_MOUSE
3
>CP2DB_MOUSE
3
>CP2E1_MOUSE
3
>CP2F2_MOUSE
3
>CP2J5_MOUSE
3
>CP2J6_MOUSE
3
>CP2R1_MOUSE
3
>CP39A_MOUSE
3
>CP3AB_MOUSE
3
>CP3AD_MOUSE
3
>CP3AG_MOUSE
3
>CP3AP_MOUSE
3
>CP46A_MOUSE
3
>CP4AA_MOUSE
3
>CP4AC_MOUSE
3
>CP4AE_MOUSE
3
>CP4B1_MOUSE
3
>CP7A1_MOUSE
3
>CP7B1_MOUSE
3
>CP8B1_MOUSE
3
>CRTC_MOUSE
3
>DGAT1_MOUSE
3
>DHCR7_MOUSE
3
>DHI1_MOUSE
3
>DHI2_MOUSE
3
>DOPP1_MOUSE
3
>DPM1_MOUSE
3
>DPM2_MOUSE
3
>E2AK3_MOUSE
3
>EBP_MOUSE
3
>ENP5_MOUSE
3
>ENPL_MOUSE
3
>ERG1_MOUSE
3
>ERN1_MOUSE
3
>ERN2_MOUSE
3
>EST22_MOUSE
3
>EST31_MOUSE
3
>ESTN_MOUSE
3
>FDFT_MOUSE
3
>FKB10_MOUSE
3
>FKBP7_MOUSE
3
>FKBP9_MOUSE
3
>FMO1_MOUSE
3
>FMO3_MOUSE
3
>FMO5_MOUSE
3
>FVT1_MOUSE
3
>G6PT_MOUSE
3
>GIMA1_MOUSE
3
>GLU2B_MOUSE
3
>GPT_MOUSE
3
>GRP78_MOUSE
3
>HHAT_MOUSE
3
>HM13_MOUSE
3
>HMDH_MOUSE
3
>HMOX1_MOUSE
3
>HMOX2_MOUSE
3
>HSP47_MOUSE
3
>HYEP_MOUSE
3
>ITPR1_MOUSE
3
>ITPR2_MOUSE
3
>ITPR3_MOUSE
3
>LCB1_MOUSE
3
>LCB2_MOUSE
3
>MTP_MOUSE
3
>NAR1_MOUSE
3
>NCPR_MOUSE
3
>P4HA1_MOUSE
3
>P4HA2_MOUSE
3
>PDIA4_MOUSE
3
>PGH1_MOUSE
3
>PGH2_MOUSE
3
>PIGA_MOUSE
3
>PIGF_MOUSE
3
>PIGO_MOUSE
3
>PIGT_MOUSE
3
>PLOD1_MOUSE
3
>PLOD2_MOUSE
3
>PLOD3_MOUSE
3
>PORCN_MOUSE
3
>PTGIS_MOUSE
3
>RCN1_MOUSE
3
>RETST_MOUSE
3
>RN139_MOUSE
3
>RTN1_MOUSE
3
>SARCO_MOUSE
3
>SC23A_MOUSE
3
>SEC63_MOUSE
3
>SGCB_MOUSE
3
>SGCD_MOUSE
3
>SGCG_MOUSE
3
>SIL1_MOUSE
3
>SNTA1_MOUSE
3
>SNTB1_MOUSE
3
>SNTG2_MOUSE
3
>SOAT1_MOUSE
3
>SOAT2_MOUSE
3
>STAU1_MOUSE
3
>STS_MOUSE
3
>SURF4_MOUSE
3
>SYPL2_MOUSE
3
>TAP1_MOUSE
3
>TAP2_MOUSE
3
>TELT_MOUSE
3
>TM16E_MOUSE
3
>TMPS3_MOUSE
3
>TXD12_MOUSE
3
>TXND4_MOUSE
3
>TXND5_MOUSE
3
>UB2J2_MOUSE
3
>UD11_MOUSE
3
>UD16_MOUSE
3
>UD17_MOUSE
3
>UDB5_MOUSE
3
>WFS1_MOUSE
3
>7B2_MOUSE
4
>A1AG2_MOUSE
4
>A1AG3_MOUSE
4
>A1AT1_MOUSE
4
>A1AT2_MOUSE
4
>A1AT3_MOUSE
4
>A1AT4_MOUSE
4
>A1AT5_MOUSE
4
>A1AT6_MOUSE
4
>A2AP_MOUSE
4
>A2MG_MOUSE
4
>ADEC1_MOUSE
4
>ADIPO_MOUSE
4
>ADM2_MOUSE
4
>ADML_MOUSE
4
>AFAM_MOUSE
4
>AGRP_MOUSE
4
>ALBU_MOUSE
4
>ALS_MOUSE
4
>AMBN_MOUSE
4
>AMBP_MOUSE
4
>AMD_MOUSE
4
>AMELX_MOUSE
4
>AMPB_MOUSE
4
>AMYP_MOUSE
4
>AMYS_MOUSE
4
>ANF_MOUSE
4
>ANFB_MOUSE
4
>ANFC_MOUSE
4
>ANG1_MOUSE
4
>ANGL4_MOUSE
4
>ANGP1_MOUSE
4
>ANGP2_MOUSE
4
>ANGT_MOUSE
4
>ANT3_MOUSE
4
>APOA1_MOUSE
4
>APOA2_MOUSE
4
>APOA4_MOUSE
4
>APOA5_MOUSE
4
>APOC1_MOUSE
4
>APOC2_MOUSE
4
>APOC3_MOUSE
4
>APOC4_MOUSE
4
>APOD_MOUSE
4
>APOE_MOUSE
4
>APOH_MOUSE
4
>ASIP_MOUSE
4
>ATS1_MOUSE
4
>B2MG_MOUSE
4
>BD03_MOUSE
4
>BD06_MOUSE
4
>BD38_MOUSE
4
>BDNF_MOUSE
4
>BMP15_MOUSE
4
>BMP2_MOUSE
4
>BMP3_MOUSE
4
>BMP3B_MOUSE
4
>BMP4_MOUSE
4
>BMPER_MOUSE
4
>C1QA_MOUSE
4
>C1QB_MOUSE
4
>C1QC_MOUSE
4
>C1QRF_MOUSE
4
>CAH6_MOUSE
4
>CALC_MOUSE
4
>CALCA_MOUSE
4
>CALCB_MOUSE
4
>CAS1_MOUSE
4
>CASB_MOUSE
4
>CASE_MOUSE
4
>CASG_MOUSE
4
>CASK_MOUSE
4
>CBG_MOUSE
4
>CBLN1_MOUSE
4
>CBPA3_MOUSE
4
>CBPB2_MOUSE
4
>CBPE_MOUSE
4
>CBPN_MOUSE
4
>CC21A_MOUSE
4
>CC21B_MOUSE
4
>CCL11_MOUSE
4
>CCL12_MOUSE
4
>CCL19_MOUSE
4
>CCL2_MOUSE
4
>CCL20_MOUSE
4
>CCL22_MOUSE
4
>CCL24_MOUSE
4
>CCL25_MOUSE
4
>CCL3_MOUSE
4
>CCL4_MOUSE
4
>CCL5_MOUSE
4
>CCL6_MOUSE
4
>CCL7_MOUSE
4
>CCL9_MOUSE
4
>CD5L_MOUSE
4
>CEAMA_MOUSE
4
>CER1_MOUSE
4
>CERU_MOUSE
4
>CFAB_MOUSE
4
>CFAD_MOUSE
4
>CFAH_MOUSE
4
>CFAI_MOUSE
4
>CH3L3_MOUSE
4
>CH3L4_MOUSE
4
>CLUS_MOUSE
4
>CMGA_MOUSE
4
>CO2_MOUSE
4
>CO8A_MOUSE
4
>CO8B_MOUSE
4
>CO8G_MOUSE
4
>CO9_MOUSE
4
>COL_MOUSE
4
>COMP_MOUSE
4
>CORT_MOUSE
4
>CRAMP_MOUSE
4
>CREG2_MOUSE
4
>CRF_MOUSE
4
>CRIS1_MOUSE
4
>CRIS3_MOUSE
4
>CRP_MOUSE
4
>CRTAP_MOUSE
4
>CS010_MOUSE
4
>CSF2_MOUSE
4
>CSF3_MOUSE
4
>CSH1_MOUSE
4
>CSH2_MOUSE
4
>CSPG2_MOUSE
4
>CST8_MOUSE
4
>CTF1_MOUSE
4
>CTGF_MOUSE
4
>CYR61_MOUSE
4
>DEF1_MOUSE
4
>DEF10_MOUSE
4
>DEF11_MOUSE
4
>DEF13_MOUSE
4
>DEF14_MOUSE
4
>DEF15_MOUSE
4
>DEF16_MOUSE
4
>DEF17_MOUSE
4
>DEF2_MOUSE
4
>DEF3_MOUSE
4
>DEF4_MOUSE
4
>DEF5_MOUSE
4
>DEF6_MOUSE
4
>DEF7_MOUSE
4
>DEF8_MOUSE
4
>DEF9_MOUSE
4
>DEFR2_MOUSE
4
>DEFR7_MOUSE
4
>DFR10_MOUSE
4
>DFR12_MOUSE
4
>DFRC_MOUSE
4
>DKK1_MOUSE
4
>DKK2_MOUSE
4
>DKK3_MOUSE
4
>DKKL1_MOUSE
4
>ECM1_MOUSE
4
>EDIL3_MOUSE
4
>EDN1_MOUSE
4
>EDN2_MOUSE
4
>EDN3_MOUSE
4
>EGFL7_MOUSE
4
>ELA2A_MOUSE
4
>ELN_MOUSE
4
>EMID1_MOUSE
4
>EMID2_MOUSE
4
>EMIL1_MOUSE
4
>EMIL2_MOUSE
4
>ENAM_MOUSE
4
>EPO_MOUSE
4
>FA11_MOUSE
4
>FA8_MOUSE
4
>FA9_MOUSE
4
>FBLN1_MOUSE
4
>FBLN2_MOUSE
4
>FBLN3_MOUSE
4
>FBLN4_MOUSE
4
>FBLN5_MOUSE
4
>FBS1_MOUSE
4
>FCN2_MOUSE
4
>FETA_MOUSE
4
>FETUA_MOUSE
4
>FGF15_MOUSE
4
>FGF6_MOUSE
4
>FGF7_MOUSE
4
>FGF8_MOUSE
4
>FGF9_MOUSE
4
>FGL2_MOUSE
4
>FIBB_MOUSE
4
>FIBG_MOUSE
4
>FINC_MOUSE
4
>FMOD_MOUSE
4
>FREM1_MOUSE
4
>FSHB_MOUSE
4
>FST_MOUSE
4
>GALA_MOUSE
4
>GAST_MOUSE
4
>GDF1_MOUSE
4
>GDF2_MOUSE
4
>GDN_MOUSE
4
>GDNF_MOUSE
4
>GHRL_MOUSE
4
>GIP_MOUSE
4
>GKN1_MOUSE
4
>GLHA_MOUSE
4
>GLUC_MOUSE
4
>GON1_MOUSE
4
>GPX3_MOUSE
4
>GPX5_MOUSE
4
>GRAA_MOUSE
4
>GRN_MOUSE
4
>GROA_MOUSE
4
>GUC2A_MOUSE
4
>GUC2B_MOUSE
4
>HABP2_MOUSE
4
>HEMO_MOUSE
4
>HEPC_MOUSE
4
>HEPC2_MOUSE
4
>HPLN2_MOUSE
4
>HVCM5_MOUSE
4
>I22RA_MOUSE
4
>IAPP_MOUSE
4
>IBP1_MOUSE
4
>IBP2_MOUSE
4
>IBP3_MOUSE
4
>IBP4_MOUSE
4
>IBP5_MOUSE
4
>IBP6_MOUSE
4
>IBP7_MOUSE
4
>IC1_MOUSE
4
>IF_MOUSE
4
>IFNA1_MOUSE
4
>IFNA2_MOUSE
4
>IFNA4_MOUSE
4
>IFNA5_MOUSE
4
>IFNA6_MOUSE
4
>IFNA7_MOUSE
4
>IFNA8_MOUSE
4
>IFNA9_MOUSE
4
>IFNB_MOUSE
4
>IFNG_MOUSE
4
>IGF1_MOUSE
4
>IGF2_MOUSE
4
>IGHD_MOUSE
4
>IGHG1_MOUSE
4
>IL10_MOUSE
4
>IL11_MOUSE
4
>IL12A_MOUSE
4
>IL12B_MOUSE
4
>IL13_MOUSE
4
>IL15_MOUSE
4
>IL17_MOUSE
4
>IL17B_MOUSE
4
>IL18_MOUSE
4
>IL19_MOUSE
4
>IL1A_MOUSE
4
>IL1B_MOUSE
4
>IL2_MOUSE
4
>IL20_MOUSE
4
>IL21_MOUSE
4
>IL22_MOUSE
4
>IL22B_MOUSE
4
>IL3_MOUSE
4
>IL4_MOUSE
4
>IL5_MOUSE
4
>IL6_MOUSE
4
>IL7_MOUSE
4
>IL9_MOUSE
4
>INHA_MOUSE
4
>INHBA_MOUSE
4
>INHBB_MOUSE
4
>INS1_MOUSE
4
>INS2_MOUSE
4
>INSL3_MOUSE
4
>IPSP_MOUSE
4
>ISK3_MOUSE
4
>KISS1_MOUSE
4
>KLK11_MOUSE
4
>KNG1_MOUSE
4
>KVM5_MOUSE
4
>LALBA_MOUSE
4
>LAMA1_MOUSE
4
>LAMA2_MOUSE
4
>LAMA3_MOUSE
4
>LAMA4_MOUSE
4
>LAMA5_MOUSE
4
>LAMB1_MOUSE
4
>LAMB2_MOUSE
4
>LAMB3_MOUSE
4
>LAMC1_MOUSE
4
>LAMC2_MOUSE
4
>LAMC3_MOUSE
4
>LBP_MOUSE
4
>LCN9_MOUSE
4
>LEAP2_MOUSE
4
>LECT2_MOUSE
4
>LEFTB_MOUSE
4
>LIF_MOUSE
4
>LIPE_MOUSE
4
>LIPH_MOUSE
4
>LIPR1_MOUSE
4
>LIPR2_MOUSE
4
>LSHB_MOUSE
4
>LTBP3_MOUSE
4
>LTBP4_MOUSE
4
>LY86_MOUSE
4
>LY96_MOUSE
4
>LYOX_MOUSE
4
>MA2B2_MOUSE
4
>MASP2_MOUSE
4
>MATN2_MOUSE
4
>MATN3_MOUSE
4
>MATN4_MOUSE
4
>MCPT1_MOUSE
4
>MCPT5_MOUSE
4
>METRN_MOUSE
4
>MFAP2_MOUSE
4
>MGP_MOUSE
4
>MIA_MOUSE
4
>MIP2_MOUSE
4
>MUG1_MOUSE
4
>MUG2_MOUSE
4
>MUP1_MOUSE
4
>MUP2_MOUSE
4
>MUP3_MOUSE
4
>MUP4_MOUSE
4
>MUP5_MOUSE
4
>MUP6_MOUSE
4
>MUP8_MOUSE
4
>NAR5_MOUSE
4
>NEC1_MOUSE
4
>NEC2_MOUSE
4
>NENF_MOUSE
4
>NET1_MOUSE
4
>NET2_MOUSE
4
>NET4_MOUSE
4
>NETR_MOUSE
4
>NEU2_MOUSE
4
>NEUB_MOUSE
4
>NEUS_MOUSE
4
>NEUU_MOUSE
4
>NEUY_MOUSE
4
>NGAL_MOUSE
4
>NGF_MOUSE
4
>NID1_MOUSE
4
>NID2_MOUSE
4
>NOE3_MOUSE
4
>NOGG_MOUSE
4
>NOV_MOUSE
4
>NPB_MOUSE
4
>NPC2_MOUSE
4
>NPFF_MOUSE
4
>NRPN_MOUSE
4
>NRTN_MOUSE
4
>NT3_MOUSE
4
>ONCM_MOUSE
4
>OSTC_MOUSE
4
>OSTP_MOUSE
4
>OSTR_MOUSE
4
>OVGP1_MOUSE
4
>OX26_MOUSE
4
>PA21B_MOUSE
4
>PA2G5_MOUSE
4
>PA2GE_MOUSE
4
>PA2GF_MOUSE
4
>PA2GX_MOUSE
4
>PACA_MOUSE
4
>PAFA_MOUSE
4
>PAHO_MOUSE
4
>PAI1_MOUSE
4
>PAPPA_MOUSE
4
>PCOC1_MOUSE
4
>PCSK9_MOUSE
4
>PDYN_MOUSE
4
>PEDF_MOUSE
4
>PENK_MOUSE
4
>PEPC_MOUSE
4
>PG12A_MOUSE
4
>PG12B_MOUSE
4
>PGBM_MOUSE
4
>PGLB_MOUSE
4
>PGRP2_MOUSE
4
>PGS2_MOUSE
4
>PLF1_MOUSE
4
>PLF2_MOUSE
4
>PLF3_MOUSE
4
>PLF4_MOUSE
4
>PLFR_MOUSE
4
>PLMN_MOUSE
4
>PLTP_MOUSE
4
>PNOC_MOUSE
4
>PON1_MOUSE
4
>POSTN_MOUSE
4
>PRELP_MOUSE
4
>PRL_MOUSE
4
>PROK2_MOUSE
4
>PROP_MOUSE
4
>PROS_MOUSE
4
>PROZ_MOUSE
4
>PSP_MOUSE
4
>PSPB_MOUSE
4
>PSPC_MOUSE
4
>PSPN_MOUSE
4
>PTX3_MOUSE
4
>PYY_MOUSE
4
>RAB37_MOUSE
4
>REG3A_MOUSE
4
>REG3G_MOUSE
4
>REL1_MOUSE
4
>REL3_MOUSE
4
>RELN_MOUSE
4
>RENI2_MOUSE
4
>RES18_MOUSE
4
>RETBP_MOUSE
4
>RFRP_MOUSE
4
>RNAS1_MOUSE
4
>RNAS4_MOUSE
4
>RSN_MOUSE
4
>RSNA_MOUSE
4
>RSNB_MOUSE
4
>RSPO2_MOUSE
4
>RSPO3_MOUSE
4
>SAMP_MOUSE
4
>SAP_MOUSE
4
>SCG1_MOUSE
4
>SCG2_MOUSE
4
>SCG3_MOUSE
4
>SCYB5_MOUSE
4
>SCYB9_MOUSE
4
>SCYBA_MOUSE
4
>SCYBB_MOUSE
4
>SCYBD_MOUSE
4
>SCYBF_MOUSE
4
>SDF1_MOUSE
4
>SDF2_MOUSE
4
>SECR_MOUSE
4
>SEM3A_MOUSE
4
>SEM3E_MOUSE
4
>SEPP1_MOUSE
4
>SFRP2_MOUSE
4
>SFTPA_MOUSE
4
>SFTPD_MOUSE
4
>SG3A2_MOUSE
4
>SHH_MOUSE
4
>SIAL_MOUSE
4
>SLIB_MOUSE
4
>SMR1_MOUSE
4
>SMR2B_MOUSE
4
>SMR2C_MOUSE
4
>SMR2D_MOUSE
4
>SMR2E_MOUSE
4
>SODE_MOUSE
4
>SOMA_MOUSE
4
>SOSD1_MOUSE
4
>SPA3K_MOUSE
4
>SPB5_MOUSE
4
>SPON2_MOUSE
4
>SPP24_MOUSE
4
>SPRL1_MOUSE
4
>SSLP1_MOUSE
4
>STC1_MOUSE
4
>STRC_MOUSE
4
>SVP2_MOUSE
4
>SVS5_MOUSE
4
>SVS6_MOUSE
4
>SVS7_MOUSE
4
>TCO2_MOUSE
4
>TECT1_MOUSE
4
>TENR_MOUSE
4
>TETN_MOUSE
4
>TFF1_MOUSE
4
>TFF2_MOUSE
4
>TFF3_MOUSE
4
>TFPI1_MOUSE
4
>TFPI2_MOUSE
4
>TGFB1_MOUSE
4
>TGFB2_MOUSE
4
>TGFB3_MOUSE
4
>TGFB4_MOUSE
4
>THYG_MOUSE
4
>TICN1_MOUSE
4
>TIMP1_MOUSE
4
>TIMP2_MOUSE
4
>TIMP3_MOUSE
4
>TIMP4_MOUSE
4
>TINAL_MOUSE
4
>TIP39_MOUSE
4
>TKN1_MOUSE
4
>TKNK_MOUSE
4
>TPA_MOUSE
4
>TPO_MOUSE
4
>TR11B_MOUSE
4
>TRFE_MOUSE
4
>TRFL_MOUSE
4
>TRH_MOUSE
4
>TRY2_MOUSE
4
>TSHB_MOUSE
4
>TTHY_MOUSE
4
>UCN1_MOUSE
4
>UCN2_MOUSE
4
>UCN3_MOUSE
4
>UTER_MOUSE
4
>UTS2_MOUSE
4
>VEGFB_MOUSE
4
>VEGFC_MOUSE
4
>VEGFD_MOUSE
4
>VIP_MOUSE
4
>VNS1_MOUSE
4
>VNS2_MOUSE
4
>VTDB_MOUSE
4
>VTNC_MOUSE
4
>WAP_MOUSE
4
>WIF1_MOUSE
4
>WN10A_MOUSE
4
>WN10B_MOUSE
4
>WNT1_MOUSE
4
>WNT11_MOUSE
4
>WNT16_MOUSE
4
>WNT2_MOUSE
4
>WNT2B_MOUSE
4
>WNT3_MOUSE
4
>WNT3A_MOUSE
4
>WNT4_MOUSE
4
>WNT5A_MOUSE
4
>WNT5B_MOUSE
4
>WNT6_MOUSE
4
>WNT7A_MOUSE
4
>WNT7B_MOUSE
4
>WNT8A_MOUSE
4
>WNT8B_MOUSE
4
>WNT9A_MOUSE
4
>WNT9B_MOUSE
4
>XCL1_MOUSE
4
>ZA2G_MOUSE
4
>AP1G1_MOUSE
5
>AP1M1_MOUSE
5
>AP1M2_MOUSE
5
>B3GT4_MOUSE
5
>B4GN1_MOUSE
5
>B4GN2_MOUSE
5
>BICD1_MOUSE
5
>CAB45_MOUSE
5
>CHST4_MOUSE
5
>ENKUR_MOUSE
5
>FUT1_MOUSE
5
>FUT4_MOUSE
5
>FUT7_MOUSE
5
>GCNT1_MOUSE
5
>GCNT2_MOUSE
5
>GGTA1_MOUSE
5
>GLCE_MOUSE
5
>GOGA1_MOUSE
5
>GOGA2_MOUSE
5
>GORS2_MOUSE
5
>HS2ST_MOUSE
5
>KI20A_MOUSE
5
>MA1A1_MOUSE
5
>MA1A2_MOUSE
5
>MA2A1_MOUSE
5
>MCP_MOUSE
5
>MGAT1_MOUSE
5
>MGAT3_MOUSE
5
>MGAT5_MOUSE
5
>NAGPA_MOUSE
5
>NFIP1_MOUSE
5
>NSMA2_MOUSE
5
>RAB6A_MOUSE
5
>RB33B_MOUSE
5
>RND3_MOUSE
5
>RPGR_MOUSE
5
>S35A1_MOUSE
5
>SIA7E_MOUSE
5
>TPPC4_MOUSE
5
>VTI1A_MOUSE
5
>ZDHC3_MOUSE
5
>ZP3R_MOUSE
5
>AGAL_MOUSE
6
>ARSA_MOUSE
6
>ARSB_MOUSE
6
>ASAH1_MOUSE
6
>ASPG_MOUSE
6
>BGAL_MOUSE
6
>CATB_MOUSE
6
>CATC_MOUSE
6
>CATD_MOUSE
6
>CATF_MOUSE
6
>CATH_MOUSE
6
>CATL_MOUSE
6
>CATS_MOUSE
6
>CATZ_MOUSE
6
>CD63_MOUSE
6
>CTNS_MOUSE
6
>DNS2A_MOUSE
6
>GLCM_MOUSE
6
>HEXA_MOUSE
6
>HEXB_MOUSE
6
>IDS_MOUSE
6
>IDUA_MOUSE
6
>LAPM5_MOUSE
6
>LGMN_MOUSE
6
>LICH_MOUSE
6
>LYAG_MOUSE
6
>MA2B1_MOUSE
6
>MPRD_MOUSE
6
>MPRI_MOUSE
6
>OXLA_MOUSE
6
>PASM_MOUSE
6
>PERM_MOUSE
6
>PPA5_MOUSE
6
>PPAL_MOUSE
6
>PPGB_MOUSE
6
>PPT1_MOUSE
6
>SAP3_MOUSE
6
>SCRB2_MOUSE
6
>TPP1_MOUSE
6
>AASS_MOUSE
7
>AATM_MOUSE
7
>ABCBA_MOUSE
7
>ACADL_MOUSE
7
>ACADM_MOUSE
7
>ACADS_MOUSE
7
>ACADV_MOUSE
7
>ACOT2_MOUSE
7
>ACOT9_MOUSE
7
>ACPM_MOUSE
7
>ACS2L_MOUSE
7
>ADRO_MOUSE
7
>ADT1_MOUSE
7
>ADT2_MOUSE
7
>ADX_MOUSE
7
>ALDH2_MOUSE
7
>AOFA_MOUSE
7
>ARGI2_MOUSE
7
>AT5F1_MOUSE
7
>AT5G1_MOUSE
7
>AT5G2_MOUSE
7
>ATIF1_MOUSE
7
>ATP5E_MOUSE
7
>ATP6_MOUSE
7
>ATP8_MOUSE
7
>ATPA_MOUSE
7
>ATPB_MOUSE
7
>ATPD_MOUSE
7
>ATPG_MOUSE
7
>ATPO_MOUSE
7
>AUHM_MOUSE
7
>BCAT2_MOUSE
7
>BCKD_MOUSE
7
>BNI3L_MOUSE
7
>BZRP_MOUSE
7
>C11B2_MOUSE
7
>CAH5A_MOUSE
7
>CAH5B_MOUSE
7
>CBR2_MOUSE
7
>CH10_MOUSE
7
>CLPX_MOUSE
7
>COQ9_MOUSE
7
>COX1_MOUSE
7
>COX2_MOUSE
7
>COX41_MOUSE
7
>COX42_MOUSE
7
>COX5A_MOUSE
7
>COX5B_MOUSE
7
>COX6C_MOUSE
7
>COX7R_MOUSE
7
>COX81_MOUSE
7
>COX82_MOUSE
7
>CP11A_MOUSE
7
>CP24A_MOUSE
7
>CP27B_MOUSE
7
>CPT1A_MOUSE
7
>CPT2_MOUSE
7
>CX6A1_MOUSE
7
>CX6A2_MOUSE
7
>CX7A1_MOUSE
7
>CX7A2_MOUSE
7
>CY1_MOUSE
7
>CYC2_MOUSE
7
>D3D2_MOUSE
7
>DHE3_MOUSE
7
>DIC_MOUSE
7
>DLDH_MOUSE
7
>DPOG1_MOUSE
7
>DPOG2_MOUSE
7
>EFG1_MOUSE
7
>FRDA_MOUSE
7
>GCDH_MOUSE
7
>GIMA3_MOUSE
7
>GPDM_MOUSE
7
>GRP75_MOUSE
7
>GRPE2_MOUSE
7
>GSTK1_MOUSE
7
>HCDH_MOUSE
7
>HEM0_MOUSE
7
>HEM6_MOUSE
7
>HEMH_MOUSE
7
>HMCS2_MOUSE
7
>HMGCL_MOUSE
7
>HXK1_MOUSE
7
>IDH3G_MOUSE
7
>IDHP_MOUSE
7
>IVD_MOUSE
7
>KBL_MOUSE
7
>KCRU_MOUSE
7
>KITM_MOUSE
7
>LIAS_MOUSE
7
>MCATL_MOUSE
7
>MDHM_MOUSE
7
>MFRN2_MOUSE
7
>MPCP_MOUSE
7
>MTCPA_MOUSE
7
>MTDC_MOUSE
7
>MTERF_MOUSE
7
>MTO1_MOUSE
7
>MTX1_MOUSE
7
>MTX2_MOUSE
7
>MUTA_MOUSE
7
>NAGS_MOUSE
7
>NDUA1_MOUSE
7
>NDUA2_MOUSE
7
>NDUA4_MOUSE
7
>NDUA5_MOUSE
7
>NDUA6_MOUSE
7
>NDUA7_MOUSE
7
>NDUA8_MOUSE
7
>NDUA9_MOUSE
7
>NDUAA_MOUSE
7
>NDUB4_MOUSE
7
>NDUBA_MOUSE
7
>NTHL1_MOUSE
7
>NU2M_MOUSE
7
>NUCG_MOUSE
7
>NUDT8_MOUSE
7
>NUHM_MOUSE
7
>NUMM_MOUSE
7
>OAT_MOUSE
7
>ODB2_MOUSE
7
>ODBA_MOUSE
7
>ODO1_MOUSE
7
>ODPA_MOUSE
7
>OPA1_MOUSE
7
>ORNT1_MOUSE
7
>OTC_MOUSE
7
>P5CS_MOUSE
7
>PDK2_MOUSE
7
>PHB_MOUSE
7
>PPOX_MOUSE
7
>PROD_MOUSE
7
>PTPM1_MOUSE
7
>PYC_MOUSE
7
>PYRD_MOUSE
7
>RF1M_MOUSE
7
>RM03_MOUSE
7
>RM09_MOUSE
7
>RM11_MOUSE
7
>RM12_MOUSE
7
>RM16_MOUSE
7
>RM18_MOUSE
7
>RM19_MOUSE
7
>RM23_MOUSE
7
>RM27_MOUSE
7
>RM28_MOUSE
7
>RM32_MOUSE
7
>RM33_MOUSE
7
>RM36_MOUSE
7
>RM43_MOUSE
7
>RM49_MOUSE
7
>RT02_MOUSE
7
>RT05_MOUSE
7
>RT06_MOUSE
7
>RT11_MOUSE
7
>RT12_MOUSE
7
>RT14_MOUSE
7
>RT18A_MOUSE
7
>RT18B_MOUSE
7
>RT18C_MOUSE
7
>RT21_MOUSE
7
>RT23_MOUSE
7
>RT28_MOUSE
7
>RT32_MOUSE
7
>RT33_MOUSE
7
>RT34_MOUSE
7
>RT36_MOUSE
7
>RT4I1_MOUSE
7
>SFXN1_MOUSE
7
>SODM_MOUSE
7
>STAR_MOUSE
7
>SUCB1_MOUSE
7
>SUCB2_MOUSE
7
>SUOX_MOUSE
7
>SYWM_MOUSE
7
>THIOM_MOUSE
7
>THTR_MOUSE
7
>TI17A_MOUSE
7
>TI17B_MOUSE
7
>TIM44_MOUSE
7
>TRMU_MOUSE
7
>TRXR2_MOUSE
7
>UCP1_MOUSE
7
>UCP2_MOUSE
7
>UCR6_MOUSE
7
>UCRH_MOUSE
7
>UCRI_MOUSE
7
>UCRQ_MOUSE
7
>VDAC1_MOUSE
7
>VDAC2_MOUSE
7
>VDAC3_MOUSE
7
>AATF_MOUSE
8
>ABT1_MOUSE
8
>AFF3_MOUSE
8
>AKIP_MOUSE
8
>ALX4_MOUSE
8
>ANDR_MOUSE
8
>AP2A_MOUSE
8
>APEX1_MOUSE
8
>ARI2_MOUSE
8
>ARI3A_MOUSE
8
>ARI5B_MOUSE
8
>ARL4D_MOUSE
8
>ARNT_MOUSE
8
>ASCL2_MOUSE
8
>ASCL3_MOUSE
8
>ATBF1_MOUSE
8
>ATF1_MOUSE
8
>ATF2_MOUSE
8
>ATF3_MOUSE
8
>ATF4_MOUSE
8
>ATRX_MOUSE
8
>BARX2_MOUSE
8
>BATF_MOUSE
8
>BAZ1A_MOUSE
8
>BAZ2A_MOUSE
8
>BCL6_MOUSE
8
>BCL6B_MOUSE
8
>BCL9_MOUSE
8
>BCOR_MOUSE
8
>BMAL1_MOUSE
8
>BMP2K_MOUSE
8
>BNC2_MOUSE
8
>BOP1_MOUSE
8
>BRAC_MOUSE
8
>BRD4_MOUSE
8
>BRD7_MOUSE
8
>BTF3_MOUSE
8
>C2TA_MOUSE
8
>CAF1A_MOUSE
8
>CBP_MOUSE
8
>CBX2_MOUSE
8
>CBX4_MOUSE
8
>CBX5_MOUSE
8
>CBX7_MOUSE
8
>CBX8_MOUSE
8
>CC45L_MOUSE
8
>CCNG1_MOUSE
8
>CCNH_MOUSE
8
>CCNL1_MOUSE
8
>CD2A2_MOUSE
8
>CDK7_MOUSE
8
>CDN1C_MOUSE
8
>CDT1_MOUSE
8
>CDX1_MOUSE
8
>CDX2_MOUSE
8
>CDX4_MOUSE
8
>CEBPA_MOUSE
8
>CEBPB_MOUSE
8
>CEBPD_MOUSE
8
>CEBPG_MOUSE
8
>CEBPZ_MOUSE
8
>CENPA_MOUSE
8
>CENPB_MOUSE
8
>CENPC_MOUSE
8
>CENPH_MOUSE
8
>CHD1_MOUSE
8
>CHK2_MOUSE
8
>CHX10_MOUSE
8
>CIRBP_MOUSE
8
>CITE1_MOUSE
8
>CITE2_MOUSE
8
>CLK1_MOUSE
8
>CNOT7_MOUSE
8
>COT1_MOUSE
8
>COT2_MOUSE
8
>CREB1_MOUSE
8
>CREM_MOUSE
8
>CSTF2_MOUSE
8
>CSTFT_MOUSE
8
>CTCF_MOUSE
8
>CTR9_MOUSE
8
>CUTL1_MOUSE
8
>CUTL2_MOUSE
8
>DAX1_MOUSE
8
>DBP_MOUSE
8
>DBX1_MOUSE
8
>DDIT3_MOUSE
8
>DDX21_MOUSE
8
>DGC14_MOUSE
8
>DHX15_MOUSE
8
>DHX9_MOUSE
8
>DKC1_MOUSE
8
>DMAP1_MOUSE
8
>DNL1_MOUSE
8
>DNL3_MOUSE
8
>DNM3A_MOUSE
8
>DPOA2_MOUSE
8
>DPOD1_MOUSE
8
>DPOD2_MOUSE
8
>DPOD3_MOUSE
8
>DPOE1_MOUSE
8
>DPOE2_MOUSE
8
>DPOLA_MOUSE
8
>DPPA2_MOUSE
8
>DPPA4_MOUSE
8
>DUS2_MOUSE
8
>DYR1A_MOUSE
8
>DYR1B_MOUSE
8
>E2F1_MOUSE
8
>E2F2_MOUSE
8
>E2F3_MOUSE
8
>E2F5_MOUSE
8
>EGR1_MOUSE
8
>EGR2_MOUSE
8
>EGR4_MOUSE
8
>EHMT2_MOUSE
8
>ELF1_MOUSE
8
>ELF2_MOUSE
8
>ELK1_MOUSE
8
>ELK3_MOUSE
8
>ELK4_MOUSE
8
>EMSY_MOUSE
8
>ERCC1_MOUSE
8
>ERCC2_MOUSE
8
>ERCC3_MOUSE
8
>ERF_MOUSE
8
>ERG_MOUSE
8
>ESR1_MOUSE
8
>ESR2_MOUSE
8
>ETS1_MOUSE
8
>ETS2_MOUSE
8
>ETV1_MOUSE
8
>ETV2_MOUSE
8
>ETV4_MOUSE
8
>EVI1_MOUSE
8
>EVX1_MOUSE
8
>EVX2_MOUSE
8
>FANCG_MOUSE
8
>FBRL_MOUSE
8
>FBXW7_MOUSE
8
>FHL5_MOUSE
8
>FLI1_MOUSE
8
>FMN1A_MOUSE
8
>FOG1_MOUSE
8
>FOG2_MOUSE
8
>FOS_MOUSE
8
>FOSB_MOUSE
8
>FOSL1_MOUSE
8
>FOSL2_MOUSE
8
>FOXB1_MOUSE
8
>FOXB2_MOUSE
8
>FOXC1_MOUSE
8
>FOXD4_MOUSE
8
>FOXE3_MOUSE
8
>FOXF1_MOUSE
8
>FOXGB_MOUSE
8
>FOXH1_MOUSE
8
>FOXI1_MOUSE
8
>FOXI2_MOUSE
8
>FOXJ1_MOUSE
8
>FOXJ2_MOUSE
8
>FOXK1_MOUSE
8
>FOXL1_MOUSE
8
>FOXN1_MOUSE
8
>FREA_MOUSE
8
>GABPA_MOUSE
8
>GATA1_MOUSE
8
>GATA2_MOUSE
8
>GATA3_MOUSE
8
>GATA4_MOUSE
8
>GATA5_MOUSE
8
>GATA6_MOUSE
8
>GCNL2_MOUSE
8
>GFI1_MOUSE
8
>GLI1_MOUSE
8
>GLI3_MOUSE
8
>GLIS1_MOUSE
8
>GLIS3_MOUSE
8
>GMCL1_MOUSE
8
>GPX42_MOUSE
8
>GRHL2_MOUSE
8
>GSC_MOUSE
8
>GSH2_MOUSE
8
>GSHI_MOUSE
8
>GT2D1_MOUSE
8
>H10_MOUSE
8
>H11_MOUSE
8
>H12_MOUSE
8
>H13_MOUSE
8
>H14_MOUSE
8
>H15_MOUSE
8
>H1T_MOUSE
8
>H2A1_MOUSE
8
>H2A1F_MOUSE
8
>H2A1K_MOUSE
8
>H2A2A_MOUSE
8
>H2A2B_MOUSE
8
>H2AW_MOUSE
8
>H2AX_MOUSE
8
>H2AY_MOUSE
8
>H2AZ_MOUSE
8
>H2B1A_MOUSE
8
>H2B1F_MOUSE
8
>H2B1M_MOUSE
8
>H31_MOUSE
8
>HAIR_MOUSE
8
>HASP_MOUSE
8
>HBP1_MOUSE
8
>HCNGP_MOUSE
8
>HDAC1_MOUSE
8
>HDAC2_MOUSE
8
>HELI_MOUSE
8
>HES1_MOUSE
8
>HES2_MOUSE
8
>HES3_MOUSE
8
>HES5_MOUSE
8
>HILS1_MOUSE
8
>HME1_MOUSE
8
>HME2_MOUSE
8
>HMGA1_MOUSE
8
>HMGA2_MOUSE
8
>HMGB2_MOUSE
8
>HMGN1_MOUSE
8
>HMGN2_MOUSE
8
>HNF1A_MOUSE
8
>HNF1B_MOUSE
8
>HNF3A_MOUSE
8
>HNF3B_MOUSE
8
>HNF3G_MOUSE
8
>HNF4A_MOUSE
8
>HNF6_MOUSE
8
>HNRPG_MOUSE
8
>HSP1_MOUSE
8
>HSP3_MOUSE
8
>HTF4_MOUSE
8
>HXA1_MOUSE
8
>HXA10_MOUSE
8
>HXA11_MOUSE
8
>HXA13_MOUSE
8
>HXA2_MOUSE
8
>HXA3_MOUSE
8
>HXA4_MOUSE
8
>HXA5_MOUSE
8
>HXA6_MOUSE
8
>HXA7_MOUSE
8
>HXA9_MOUSE
8
>HXB1_MOUSE
8
>HXB13_MOUSE
8
>HXB3_MOUSE
8
>HXB4_MOUSE
8
>HXB5_MOUSE
8
>HXB6_MOUSE
8
>HXB7_MOUSE
8
>HXB8_MOUSE
8
>HXB9_MOUSE
8
>HXC10_MOUSE
8
>HXC13_MOUSE
8
>HXC4_MOUSE
8
>HXC5_MOUSE
8
>HXC6_MOUSE
8
>HXC8_MOUSE
8
>HXC9_MOUSE
8
>HXD1_MOUSE
8
>HXD10_MOUSE
8
>HXD11_MOUSE
8
>HXD12_MOUSE
8
>HXD13_MOUSE
8
>HXD3_MOUSE
8
>HXD4_MOUSE
8
>HXD8_MOUSE
8
>HXD9_MOUSE
8
>ID1_MOUSE
8
>ID2_MOUSE
8
>ID3_MOUSE
8
>ID4_MOUSE
8
>IFI3_MOUSE
8
>IFI4_MOUSE
8
>IKAR_MOUSE
8
>ILF2_MOUSE
8
>INCE_MOUSE
8
>IPF1_MOUSE
8
>IRF1_MOUSE
8
>IRF2_MOUSE
8
>IRF4_MOUSE
8
>IRF5_MOUSE
8
>IRF8_MOUSE
8
>IRTF_MOUSE
8
>JARD2_MOUSE
8
>JUN_MOUSE
8
>JUND_MOUSE
8
>KAISO_MOUSE
8
>KHDR3_MOUSE
8
>KIF4A_MOUSE
8
>KLF1_MOUSE
8
>KLF12_MOUSE
8
>KLF13_MOUSE
8
>KLF15_MOUSE
8
>KLF16_MOUSE
8
>KLF4_MOUSE
8
>KLF5_MOUSE
8
>KLF9_MOUSE
8
>KU70_MOUSE
8
>KU86_MOUSE
8
>LBXCO_MOUSE
8
>LDB1_MOUSE
8
>LDB2_MOUSE
8
>LEF1_MOUSE
8
>LEG12_MOUSE
8
>LMNA_MOUSE
8
>LMNB1_MOUSE
8
>LMNB2_MOUSE
8
>LPIN1_MOUSE
8
>LRC10_MOUSE
8
>LYAR_MOUSE
8
>MAD_MOUSE
8
>MAD4_MOUSE
8
>MAF_MOUSE
8
>MAFB_MOUSE
8
>MAFK_MOUSE
8
>MAML1_MOUSE
8
>MAN1_MOUSE
8
>MAX_MOUSE
8
>MBB1A_MOUSE
8
>MBD1_MOUSE
8
>MBD3_MOUSE
8
>MBD4_MOUSE
8
>MCE1_MOUSE
8
>MCM3_MOUSE
8
>MCM5_MOUSE
8
>MDC1_MOUSE
8
>MDM4_MOUSE
8
>MECP2_MOUSE
8
>MEF2A_MOUSE
8
>MEF2D_MOUSE
8
>MEIS1_MOUSE
8
>MINT_MOUSE
8
>MITF_MOUSE
8
>MKL1_MOUSE
8
>MNT_MOUSE
8
>MPIP3_MOUSE
8
>MSX1_MOUSE
8
>MSX2_MOUSE
8
>MSX3_MOUSE
8
>MTA1_MOUSE
8
>MTA2_MOUSE
8
>MTF2_MOUSE
8
>MUSC_MOUSE
8
>MX1_MOUSE
8
>MXI1_MOUSE
8
>MYB_MOUSE
8
>MYBA_MOUSE
8
>MYBB_MOUSE
8
>MYC_MOUSE
8
>MYCB_MOUSE
8
>MYCD_MOUSE
8
>MYCN_MOUSE
8
>MYEF2_MOUSE
8
>MYF5_MOUSE
8
>MYF6_MOUSE
8
>MYOD1_MOUSE
8
>MYOG_MOUSE
8
>NAB2_MOUSE
8
>NC6IP_MOUSE
8
>NCOA1_MOUSE
8
>NCOA2_MOUSE
8
>NCOA6_MOUSE
8
>NCOR1_MOUSE
8
>NCOR2_MOUSE
8
>NEDD8_MOUSE
8
>NEK2_MOUSE
8
>NELFE_MOUSE
8
>NEUA_MOUSE
8
>NFIA_MOUSE
8
>NFIB_MOUSE
8
>NFIC_MOUSE
8
>NFIX_MOUSE
8
>NFYA_MOUSE
8
>NFYB_MOUSE
8
>NFYC_MOUSE
8
>NKX22_MOUSE
8
>NO40_MOUSE
8
>NOC3L_MOUSE
8
>NOL6_MOUSE
8
>NOVA1_MOUSE
8
>NP1L1_MOUSE
8
>NPAS1_MOUSE
8
>NPAS3_MOUSE
8
>NPM_MOUSE
8
>NR2E3_MOUSE
8
>NR4A1_MOUSE
8
>NR4A2_MOUSE
8
>NRF1_MOUSE
8
>NRIP1_MOUSE
8
>NRL_MOUSE
8
>NSBP1_MOUSE
8
>NSD1_MOUSE
8
>NU160_MOUSE
8
>NUCL_MOUSE
8
>OBF1_MOUSE
8
>OLIG3_MOUSE
8
>ONEC2_MOUSE
8
>ORC2_MOUSE
8
>ORC3_MOUSE
8
>ORC4_MOUSE
8
>ORC5_MOUSE
8
>OVOL1_MOUSE
8
>P73L_MOUSE
8
>PAF49_MOUSE
8
>PANE1_MOUSE
8
>PARP1_MOUSE
8
>PARP2_MOUSE
8
>PAX1_MOUSE
8
>PAX2_MOUSE
8
>PAX3_MOUSE
8
>PAX4_MOUSE
8
>PAX5_MOUSE
8
>PAX6_MOUSE
8
>PAX7_MOUSE
8
>PAX8_MOUSE
8
>PAX9_MOUSE
8
>PBX1_MOUSE
8
>PCBP2_MOUSE
8
>PCGF2_MOUSE
8
>PCGF4_MOUSE
8
>PCNA_MOUSE
8
>PER1_MOUSE
8
>PESC_MOUSE
8
>PF21A_MOUSE
8
>PFD6_MOUSE
8
>PHC1_MOUSE
8
>PIAS2_MOUSE
8
>PIAS3_MOUSE
8
>PIAS4_MOUSE
8
>PIT1_MOUSE
8
>PITX1_MOUSE
8
>PITX2_MOUSE
8
>PITX3_MOUSE
8
>PLCB3_MOUSE
8
>PLK1_MOUSE
8
>PML_MOUSE
8
>PO2F1_MOUSE
8
>PO2F2_MOUSE
8
>PO2F3_MOUSE
8
>PO3F1_MOUSE
8
>PO3F2_MOUSE
8
>PO3F3_MOUSE
8
>PO4F1_MOUSE
8
>PO4F2_MOUSE
8
>PO4F3_MOUSE
8
>PO5F1_MOUSE
8
>PO6F1_MOUSE
8
>PP2CE_MOUSE
8
>PP2CG_MOUSE
8
>PPARA_MOUSE
8
>PPARB_MOUSE
8
>PPARG_MOUSE
8
>PPP5_MOUSE
8
>PRGR_MOUSE
8
>PRKDC_MOUSE
8
>PRM2_MOUSE
8
>PRP40_MOUSE
8
>PRP4B_MOUSE
8
>PRP8_MOUSE
8
>PRRX1_MOUSE
8
>PTBP1_MOUSE
8
>PTBP2_MOUSE
8
>PTDSR_MOUSE
8
>PTMA_MOUSE
8
>PURA_MOUSE
8
>PURB_MOUSE
8
>R51A1_MOUSE
8
>RAD18_MOUSE
8
>RAG1_MOUSE
8
>RAG2_MOUSE
8
>RANT_MOUSE
8
>RARA_MOUSE
8
>RARB_MOUSE
8
>RARG1_MOUSE
8
>RARG2_MOUSE
8
>RB_MOUSE
8
>RBBP4_MOUSE
8
>RBBP6_MOUSE
8
>RBBP7_MOUSE
8
>RBCC1_MOUSE
8
>RBF1_MOUSE
8
>RBL2_MOUSE
8
>RBPSL_MOUSE
8
>RBTN1_MOUSE
8
>REC8L_MOUSE
8
>RED_MOUSE
8
>REL_MOUSE
8
>RELB_MOUSE
8
>RFC1_MOUSE
8
>RING2_MOUSE
8
>RNF37_MOUSE
8
>ROA2_MOUSE
8
>RPA1_MOUSE
8
>RPA2_MOUSE
8
>RPA5_MOUSE
8
>RPB1_MOUSE
8
>RPB2_MOUSE
8
>RPB3_MOUSE
8
>RPC10_MOUSE
8
>RPF53_MOUSE
8
>RPO1D_MOUSE
8
>RPO2J_MOUSE
8
>RSMB_MOUSE
8
>RU1C_MOUSE
8
>RUNX1_MOUSE
8
>RUNX2_MOUSE
8
>RUNX3_MOUSE
8
>RX_MOUSE
8
>RXRA_MOUSE
8
>RXRB_MOUSE
8
>RXRG_MOUSE
8
>S29A2_MOUSE
8
>SALL1_MOUSE
8
>SAM68_MOUSE
8
>SAP30_MOUSE
8
>SAS10_MOUSE
8
>SATB1_MOUSE
8
>SENP3_MOUSE
8
>SF01_MOUSE
8
>SFR16_MOUSE
8
>SHOX2_MOUSE
8
>SHP_MOUSE
8
>SIN3A_MOUSE
8
>SIN3B_MOUSE
8
>SIP1_MOUSE
8
>SIPA1_MOUSE
8
>SIRT6_MOUSE
8
>SIX1_MOUSE
8
>SIX2_MOUSE
8
>SIX3_MOUSE
8
>SKI_MOUSE
8
>SM1L2_MOUSE
8
>SMC3_MOUSE
8
>SMCA5_MOUSE
8
>SMRA3_MOUSE
8
>SMRC1_MOUSE
8
>SMRC2_MOUSE
8
>SMRCD_MOUSE
8
>SNF5_MOUSE
8
>SOX10_MOUSE
8
>SOX11_MOUSE
8
>SOX18_MOUSE
8
>SOX2_MOUSE
8
>SOX3_MOUSE
8
>SOX4_MOUSE
8
>SOX5_MOUSE
8
>SP1_MOUSE
8
>SP3_MOUSE
8
>SP4_MOUSE
8
>SP5_MOUSE
8
>SP6_MOUSE
8
>SP7_MOUSE
8
>SPEG_MOUSE
8
>SPI1_MOUSE
8
>SPIN1_MOUSE
8
>SPOP_MOUSE
8
>SRY_MOUSE
8
>SSRP1_MOUSE
8
>STAG3_MOUSE
8
>STF1_MOUSE
8
>STP1_MOUSE
8
>STP2_MOUSE
8
>SUH_MOUSE
8
>SURF6_MOUSE
8
>SUV91_MOUSE
8
>SUV92_MOUSE
8
>T103_MOUSE
8
>T2EA_MOUSE
8
>TAC2N_MOUSE
8
>TAD2L_MOUSE
8
>TAF6_MOUSE
8
>TAF7_MOUSE
8
>TBCD1_MOUSE
8
>TBP_MOUSE
8
>TBX21_MOUSE
8
>TCEA1_MOUSE
8
>TCEA2_MOUSE
8
>TCF17_MOUSE
8
>TCF20_MOUSE
8
>TCF7_MOUSE
8
>TCF8_MOUSE
8
>TCP4_MOUSE
8
>TDG_MOUSE
8
>TDP1_MOUSE
8
>TDP2_MOUSE
8
>TEAD1_MOUSE
8
>TEAD2_MOUSE
8
>TEAD3_MOUSE
8
>TEAD4_MOUSE
8
>TERT_MOUSE
8
>TF2AY_MOUSE
8
>TF2H1_MOUSE
8
>TF2H2_MOUSE
8
>TF2H4_MOUSE
8
>TF2L1_MOUSE
8
>TF7L1_MOUSE
8
>TF7L2_MOUSE
8
>TFE2_MOUSE
8
>TFE3_MOUSE
8
>TGIF_MOUSE
8
>THB1_MOUSE
8
>THB2_MOUSE
8
>THRSP_MOUSE
8
>TIAF1_MOUSE
8
>TIF1A_MOUSE
8
>TIF1B_MOUSE
8
>TIM_MOUSE
8
>TISB_MOUSE
8
>TITF1_MOUSE
8
>TLE1_MOUSE
8
>TLE2_MOUSE
8
>TLE3_MOUSE
8
>TOP2A_MOUSE
8
>TOP2B_MOUSE
8
>TOPRS_MOUSE
8
>TOX_MOUSE
8
>TR95_MOUSE
8
>TRI30_MOUSE
8
>TRIB3_MOUSE
8
>TRPS1_MOUSE
8
>TSN_MOUSE
8
>TTP_MOUSE
8
>TWST1_MOUSE
8
>TYY1_MOUSE
8
>U2AF2_MOUSE
8
>U2AFL_MOUSE
8
>U3IP2_MOUSE
8
>U5S1_MOUSE
8
>UB2V1_MOUSE
8
>UBF1_MOUSE
8
>UBP4_MOUSE
8
>UBR2_MOUSE
8
>UHMK1_MOUSE
8
>UHRF1_MOUSE
8
>UN84A_MOUSE
8
>USF1_MOUSE
8
>VDR_MOUSE
8
>VGLL2_MOUSE
8
>VPS72_MOUSE
8
>VRK1_MOUSE
8
>WBP4_MOUSE
8
>WRIP1_MOUSE
8
>WRN_MOUSE
8
>WT1_MOUSE
8
>XBP1_MOUSE
8
>XPA_MOUSE
8
>YAF2_MOUSE
8
>YLPM1_MOUSE
8
>YPEL1_MOUSE
8
>ZBT7A_MOUSE
8
>ZBT7B_MOUSE
8
>ZC3H8_MOUSE
8
>ZEP1_MOUSE
8
>ZEP2_MOUSE
8
>ZFA_MOUSE
8
>ZFP38_MOUSE
8
>ZFP39_MOUSE
8
>ZFP41_MOUSE
8
>ZFP59_MOUSE
8
>ZFP90_MOUSE
8
>ZFX_MOUSE
8
>ZFY1_MOUSE
8
>ZFY2_MOUSE
8
>ZIC1_MOUSE
8
>ZIC2_MOUSE
8
>ZIC3_MOUSE
8
>ZIC4_MOUSE
8
>ZMYM3_MOUSE
8
>ZN148_MOUSE
8
>ZN238_MOUSE
8
>ZN318_MOUSE
8
>ZN326_MOUSE
8
>ZNF35_MOUSE
8
>ZNHI4_MOUSE
8
>ZRF1_MOUSE
8
>ZSCA2_MOUSE
8
>4F2_MOUSE
9
>5HT1A_MOUSE
9
>5HT1B_MOUSE
9
>5HT1D_MOUSE
9
>5HT1F_MOUSE
9
>5HT2A_MOUSE
9
>5HT2B_MOUSE
9
>5HT2C_MOUSE
9
>5HT3R_MOUSE
9
>5HT4R_MOUSE
9
>5HT5A_MOUSE
9
>5HT5B_MOUSE
9
>5HT6R_MOUSE
9
>5HT7R_MOUSE
9
>AA1R_MOUSE
9
>AA2AR_MOUSE
9
>AA2BR_MOUSE
9
>AA3R_MOUSE
9
>AAAT_MOUSE
9
>AB1IP_MOUSE
9
>ABCBB_MOUSE
9
>ACCN1_MOUSE
9
>ACHA_MOUSE
9
>ACHA4_MOUSE
9
>ACHA6_MOUSE
9
>ACHA7_MOUSE
9
>ACHB_MOUSE
9
>ACHB2_MOUSE
9
>ACHB3_MOUSE
9
>ACHD_MOUSE
9
>ACHE_MOUSE
9
>ACHG_MOUSE
9
>ACM1_MOUSE
9
>ACM2_MOUSE
9
>ACM3_MOUSE
9
>ACM4_MOUSE
9
>ACM5_MOUSE
9
>ACTHR_MOUSE
9
>ACVL1_MOUSE
9
>ACVR1_MOUSE
9
>AD26A_MOUSE
9
>ADA10_MOUSE
9
>ADA11_MOUSE
9
>ADA12_MOUSE
9
>ADA18_MOUSE
9
>ADA19_MOUSE
9
>ADA1A_MOUSE
9
>ADA1B_MOUSE
9
>ADA1D_MOUSE
9
>ADA21_MOUSE
9
>ADA22_MOUSE
9
>ADA24_MOUSE
9
>ADA25_MOUSE
9
>ADA28_MOUSE
9
>ADA2A_MOUSE
9
>ADA2B_MOUSE
9
>ADA2C_MOUSE
9
>ADA33_MOUSE
9
>ADAM2_MOUSE
9
>ADAM7_MOUSE
9
>ADAM8_MOUSE
9
>ADCY1_MOUSE
9
>ADCY2_MOUSE
9
>ADCY3_MOUSE
9
>ADCY4_MOUSE
9
>ADCY6_MOUSE
9
>ADCY7_MOUSE
9
>ADCY8_MOUSE
9
>ADCY9_MOUSE
9
>ADFP_MOUSE
9
>ADIP_MOUSE
9
>ADMR_MOUSE
9
>ADPN_MOUSE
9
>ADRB2_MOUSE
9
>ADRB3_MOUSE
9
>AFAD_MOUSE
9
>AGTR2_MOUSE
9
>AGTRA_MOUSE
9
>AGTRB_MOUSE
9
>AKAP7_MOUSE
9
>AMPE_MOUSE
9
>AMPN_MOUSE
9
>ANPRA_MOUSE
9
>ANPRC_MOUSE
9
>ANXA2_MOUSE
9
>AP180_MOUSE
9
>AP2A2_MOUSE
9
>AP2B1_MOUSE
9
>APJ_MOUSE
9
>AQP1_MOUSE
9
>AQP3_MOUSE
9
>AQP4_MOUSE
9
>AQP5_MOUSE
9
>AQP7_MOUSE
9
>AQP8_MOUSE
9
>ASGR1_MOUSE
9
>ASGR2_MOUSE
9
>AT10A_MOUSE
9
>AT11A_MOUSE
9
>AT11C_MOUSE
9
>AT12A_MOUSE
9
>AT1A2_MOUSE
9
>AT1A4_MOUSE
9
>AT1B1_MOUSE
9
>AT1B2_MOUSE
9
>AT1B3_MOUSE
9
>AT2B2_MOUSE
9
>AT8A2_MOUSE
9
>AT8B2_MOUSE
9
>ATP4A_MOUSE
9
>ATP4B_MOUSE
9
>ATP9B_MOUSE
9
>ATRN_MOUSE
9
>AVR2A_MOUSE
9
>AVR2B_MOUSE
9
>B3A2_MOUSE
9
>B3A3_MOUSE
9
>B3AT_MOUSE
9
>BACE1_MOUSE
9
>BAI3_MOUSE
9
>BASI_MOUSE
9
>BASP_MOUSE
9
>BAXA_MOUSE
9
>BKRB1_MOUSE
9
>BKRB2_MOUSE
9
>BMPR2_MOUSE
9
>BMR1A_MOUSE
9
>BMR1B_MOUSE
9
>BRS3_MOUSE
9
>BSND_MOUSE
9
>BST1_MOUSE
9
>BT1A1_MOUSE
9
>C1QR1_MOUSE
9
>C3AR_MOUSE
9
>C5AR_MOUSE
9
>CAC1A_MOUSE
9
>CAC1B_MOUSE
9
>CAC1C_MOUSE
9
>CAC1E_MOUSE
9
>CAC1F_MOUSE
9
>CAC1H_MOUSE
9
>CAC1S_MOUSE
9
>CAC2D_MOUSE
9
>CAD11_MOUSE
9
>CAD15_MOUSE
9
>CAD22_MOUSE
9
>CADH2_MOUSE
9
>CADH3_MOUSE
9
>CADH4_MOUSE
9
>CADH5_MOUSE
9
>CADH6_MOUSE
9
>CADH8_MOUSE
9
>CALCR_MOUSE
9
>CALRL_MOUSE
9
>CAMLG_MOUSE
9
>CASR_MOUSE
9
>CC1L1_MOUSE
9
>CCBP2_MOUSE
9
>CCG1_MOUSE
9
>CCG2_MOUSE
9
>CCG3_MOUSE
9
>CCKAR_MOUSE
9
>CCR1_MOUSE
9
>CCR10_MOUSE
9
>CCR2_MOUSE
9
>CCR3_MOUSE
9
>CCR4_MOUSE
9
>CCR5_MOUSE
9
>CCR6_MOUSE
9
>CCR7_MOUSE
9
>CCR8_MOUSE
9
>CCR9_MOUSE
9
>CD14_MOUSE
9
>CD151_MOUSE
9
>CD166_MOUSE
9
>CD180_MOUSE
9
>CD19_MOUSE
9
>CD1D1_MOUSE
9
>CD1D2_MOUSE
9
>CD2_MOUSE
9
>CD20_MOUSE
9
>CD22_MOUSE
9
>CD24_MOUSE
9
>CD28_MOUSE
9
>CD33_MOUSE
9
>CD34_MOUSE
9
>CD36_MOUSE
9
>CD37_MOUSE
9
>CD38_MOUSE
9
>CD3D_MOUSE
9
>CD3E_MOUSE
9
>CD3G_MOUSE
9
>CD3H_MOUSE
9
>CD3Z_MOUSE
9
>CD4_MOUSE
9
>CD44_MOUSE
9
>CD45_MOUSE
9
>CD47_MOUSE
9
>CD48_MOUSE
9
>CD5_MOUSE
9
>CD52_MOUSE
9
>CD53_MOUSE
9
>CD59A_MOUSE
9
>CD59B_MOUSE
9
>CD6_MOUSE
9
>CD69_MOUSE
9
>CD7_MOUSE
9
>CD72_MOUSE
9
>CD79A_MOUSE
9
>CD79B_MOUSE
9
>CD80_MOUSE
9
>CD81_MOUSE
9
>CD82_MOUSE
9
>CD86_MOUSE
9
>CD8A_MOUSE
9
>CD8B_MOUSE
9
>CD9_MOUSE
9
>CD97_MOUSE
9
>CEAM1_MOUSE
9
>CELR1_MOUSE
9
>CELR2_MOUSE
9
>CELR3_MOUSE
9
>CFTR_MOUSE
9
>CKLF3_MOUSE
9
>CKLF4_MOUSE
9
>CKLF5_MOUSE
9
>CKLF6_MOUSE
9
>CKLF7_MOUSE
9
>CKLF8_MOUSE
9
>CLC4F_MOUSE
9
>CLCKA_MOUSE
9
>CLCKB_MOUSE
9
>CLCN1_MOUSE
9
>CLCN2_MOUSE
9
>CLCN4_MOUSE
9
>CLCN5_MOUSE
9
>CLCN6_MOUSE
9
>CLCN7_MOUSE
9
>CLD1_MOUSE
9
>CLD10_MOUSE
9
>CLD11_MOUSE
9
>CLD12_MOUSE
9
>CLD13_MOUSE
9
>CLD14_MOUSE
9
>CLD15_MOUSE
9
>CLD16_MOUSE
9
>CLD17_MOUSE
9
>CLD18_MOUSE
9
>CLD19_MOUSE
9
>CLD2_MOUSE
9
>CLD3_MOUSE
9
>CLD4_MOUSE
9
>CLD5_MOUSE
9
>CLD6_MOUSE
9
>CLD7_MOUSE
9
>CLD8_MOUSE
9
>CLD9_MOUSE
9
>CLF2A_MOUSE
9
>CLF2B_MOUSE
9
>CLTR1_MOUSE
9
>CLTR2_MOUSE
9
>CML1_MOUSE
9
>CML2_MOUSE
9
>CN37_MOUSE
9
>CNGA1_MOUSE
9
>CNGA2_MOUSE
9
>CNGA3_MOUSE
9
>CNGB3_MOUSE
9
>CNR1_MOUSE
9
>CNR2_MOUSE
9
>CNTN1_MOUSE
9
>CORIN_MOUSE
9
>CP19A_MOUSE
9
>CPLX3_MOUSE
9
>CPLX4_MOUSE
9
>CR2_MOUSE
9
>CRFR1_MOUSE
9
>CRFR2_MOUSE
9
>CRRY_MOUSE
9
>CSF1R_MOUSE
9
>CSF3R_MOUSE
9
>CTL1_MOUSE
9
>CTLA4_MOUSE
9
>CTN1_MOUSE
9
>CTR1_MOUSE
9
>CTR2_MOUSE
9
>CTR3_MOUSE
9
>CX3C1_MOUSE
9
>CXA1_MOUSE
9
>CXA10_MOUSE
9
>CXA12_MOUSE
9
>CXA3_MOUSE
9
>CXA4_MOUSE
9
>CXA5_MOUSE
9
>CXA6_MOUSE
9
>CXA7_MOUSE
9
>CXA8_MOUSE
9
>CXA9_MOUSE
9
>CXB1_MOUSE
9
>CXB2_MOUSE
9
>CXB3_MOUSE
9
>CXB4_MOUSE
9
>CXB5_MOUSE
9
>CXB6_MOUSE
9
>CXCR2_MOUSE
9
>CXCR4_MOUSE
9
>CXCR5_MOUSE
9
>CXE1_MOUSE
9
>CY24B_MOUSE
9
>DCC_MOUSE
9
>DDR1_MOUSE
9
>DDR2_MOUSE
9
>DHB7_MOUSE
9
>DIAP1_MOUSE
9
>DLGP3_MOUSE
9
>DLK_MOUSE
9
>DLL1_MOUSE
9
>DPEP1_MOUSE
9
>DPEP2_MOUSE
9
>DPEP3_MOUSE
9
>DRD1_MOUSE
9
>DRD2_MOUSE
9
>DRD3_MOUSE
9
>DRD4_MOUSE
9
>DRD5_MOUSE
9
>DSC1_MOUSE
9
>DSC2_MOUSE
9
>DUFFY_MOUSE
9
>E41L3_MOUSE
9
>EAA1_MOUSE
9
>EAA2_MOUSE
9
>EAA3_MOUSE
9
>EAA4_MOUSE
9
>EDG1_MOUSE
9
>EDG2_MOUSE
9
>EDG3_MOUSE
9
>EDG4_MOUSE
9
>EDG5_MOUSE
9
>EDG6_MOUSE
9
>EDG7_MOUSE
9
>EDG8_MOUSE
9
>EDNRA_MOUSE
9
>EDNRB_MOUSE
9
>EFNA3_MOUSE
9
>EFNB1_MOUSE
9
>EFNB2_MOUSE
9
>EFNB3_MOUSE
9
>EGF_MOUSE
9
>EGFR_MOUSE
9
>EGLN_MOUSE
9
>ELTD1_MOUSE
9
>EMB_MOUSE
9
>EMP1_MOUSE
9
>EMP2_MOUSE
9
>EMP3_MOUSE
9
>EMR1_MOUSE
9
>EMR4_MOUSE
9
>ENPP1_MOUSE
9
>ENPP2_MOUSE
9
>EPCR_MOUSE
9
>EPHA1_MOUSE
9
>EPHA2_MOUSE
9
>EPHA4_MOUSE
9
>EPHA5_MOUSE
9
>EPHA6_MOUSE
9
>EPHA7_MOUSE
9
>EPHA8_MOUSE
9
>EPHB2_MOUSE
9
>EPHB3_MOUSE
9
>EPHB4_MOUSE
9
>ERBB2_MOUSE
9
>ERBB4_MOUSE
9
>ERD21_MOUSE
9
>ERD23_MOUSE
9
>EVI2A_MOUSE
9
>FAK1_MOUSE
9
>FCER2_MOUSE
9
>FCERA_MOUSE
9
>FCERB_MOUSE
9
>FCERG_MOUSE
9
>FCGR1_MOUSE
9
>FCGRN_MOUSE
9
>FFAR1_MOUSE
9
>FFAR2_MOUSE
9
>FFAR3_MOUSE
9
>FGFR1_MOUSE
9
>FGFR2_MOUSE
9
>FGFR3_MOUSE
9
>FGFR4_MOUSE
9
>FLOT1_MOUSE
9
>FLOT2_MOUSE
9
>FLT3_MOUSE
9
>FLVC2_MOUSE
9
>FPR1_MOUSE
9
>FPRL1_MOUSE
9
>FRS2_MOUSE
9
>FRS3_MOUSE
9
>FSHR_MOUSE
9
>FYN_MOUSE
9
>FZD1_MOUSE
9
>FZD2_MOUSE
9
>FZD3_MOUSE
9
>FZD4_MOUSE
9
>FZD6_MOUSE
9
>FZD7_MOUSE
9
>FZD8_MOUSE
9
>FZD9_MOUSE
9
>GALR1_MOUSE
9
>GALR2_MOUSE
9
>GALR3_MOUSE
9
>GASR_MOUSE
9
>GBRA2_MOUSE
9
>GBRA3_MOUSE
9
>GBRA4_MOUSE
9
>GBRA5_MOUSE
9
>GBRA6_MOUSE
9
>GBRB1_MOUSE
9
>GBRB2_MOUSE
9
>GBRD_MOUSE
9
>GBRG1_MOUSE
9
>GBRG2_MOUSE
9
>GBRG3_MOUSE
9
>GBRR1_MOUSE
9
>GBRR2_MOUSE
9
>GBRT_MOUSE
9
>GEM_MOUSE
9
>GHRHR_MOUSE
9
>GHSR_MOUSE
9
>GLP_MOUSE
9
>GLP1R_MOUSE
9
>GLR_MOUSE
9
>GLRA1_MOUSE
9
>GLRA2_MOUSE
9
>GLRA3_MOUSE
9
>GLRA4_MOUSE
9
>GLRB_MOUSE
9
>GNA12_MOUSE
9
>GNA13_MOUSE
9
>GNAZ_MOUSE
9
>GNRHR_MOUSE
9
>GP101_MOUSE
9
>GP107_MOUSE
9
>GP108_MOUSE
9
>GP109_MOUSE
9
>GP110_MOUSE
9
>GP115_MOUSE
9
>GP119_MOUSE
9
>GP120_MOUSE
9
>GP124_MOUSE
9
>GP128_MOUSE
9
>GP135_MOUSE
9
>GP139_MOUSE
9
>GP141_MOUSE
9
>GP142_MOUSE
9
>GP146_MOUSE
9
>GP149_MOUSE
9
>GP150_MOUSE
9
>GP152_MOUSE
9
>GP153_MOUSE
9
>GP156_MOUSE
9
>GP157_MOUSE
9
>GP158_MOUSE
9
>GP160_MOUSE
9
>GP174_MOUSE
9
>GP176_MOUSE
9
>GP1BB_MOUSE
9
>GP49A_MOUSE
9
>GPC4_MOUSE
9
>GPC5B_MOUSE
9
>GPC5C_MOUSE
9
>GPC5D_MOUSE
9
>GPC6A_MOUSE
9
>GPM6A_MOUSE
9
>GPM6B_MOUSE
9
>GPR1_MOUSE
9
>GPR12_MOUSE
9
>GPR19_MOUSE
9
>GPR26_MOUSE
9
>GPR3_MOUSE
9
>GPR33_MOUSE
9
>GPR37_MOUSE
9
>GPR39_MOUSE
9
>GPR44_MOUSE
9
>GPR45_MOUSE
9
>GPR55_MOUSE
9
>GPR56_MOUSE
9
>GPR6_MOUSE
9
>GPR61_MOUSE
9
>GPR63_MOUSE
9
>GPR64_MOUSE
9
>GPR75_MOUSE
9
>GPR81_MOUSE
9
>GPR83_MOUSE
9
>GPR84_MOUSE
9
>GPR87_MOUSE
9
>GPR88_MOUSE
9
>GPR89_MOUSE
9
>GPR97_MOUSE
9
>GPV_MOUSE
9
>GRIA1_MOUSE
9
>GRIA2_MOUSE
9
>GRIA4_MOUSE
9
>GRIK1_MOUSE
9
>GRIK2_MOUSE
9
>GRIK5_MOUSE
9
>GRIN1_MOUSE
9
>GRK6_MOUSE
9
>GRPR_MOUSE
9
>GTR2_MOUSE
9
>GTR3_MOUSE
9
>GTR5_MOUSE
9
>GUC1A_MOUSE
9
>GUC2E_MOUSE
9
>HA10_MOUSE
9
>HA11_MOUSE
9
>HA12_MOUSE
9
>HA13_MOUSE
9
>HA14_MOUSE
9
>HA15_MOUSE
9
>HA17_MOUSE
9
>HA18_MOUSE
9
>HA19_MOUSE
9
>HA1B_MOUSE
9
>HA1D_MOUSE
9
>HA1K_MOUSE
9
>HA1L_MOUSE
9
>HA1Q_MOUSE
9
>HA1T_MOUSE
9
>HA1U_MOUSE
9
>HA1W_MOUSE
9
>HA1Y_MOUSE
9
>HCN1_MOUSE
9
>HCN2_MOUSE
9
>HCN3_MOUSE
9
>HCN4_MOUSE
9
>HCP1_MOUSE
9
>HEPS_MOUSE
9
>HFE_MOUSE
9
>HRH1_MOUSE
9
>HRH2_MOUSE
9
>HRH3_MOUSE
9
>HYALP_MOUSE
9
>I10R1_MOUSE
9
>I10R2_MOUSE
9
>I11RA_MOUSE
9
>I11RB_MOUSE
9
>I12R1_MOUSE
9
>I12R2_MOUSE
9
>I13R1_MOUSE
9
>I27RA_MOUSE
9
>ICAM1_MOUSE
9
>ICAM2_MOUSE
9
>ICAM5_MOUSE
9
>ICOSL_MOUSE
9
>IDD_MOUSE
9
>IGF1R_MOUSE
9
>IGS4B_MOUSE
9
>IL18R_MOUSE
9
>IL1R1_MOUSE
9
>IL1R2_MOUSE
9
>IL21R_MOUSE
9
>IL2RA_MOUSE
9
>IL2RB_MOUSE
9
>IL2RG_MOUSE
9
>IL3B2_MOUSE
9
>IL3RA_MOUSE
9
>IL3RB_MOUSE
9
>IL5RA_MOUSE
9
>IL6RA_MOUSE
9
>IL6RB_MOUSE
9
>IL7RA_MOUSE
9
>ILRL2_MOUSE
9
>INAR1_MOUSE
9
>INGR1_MOUSE
9
>INSR_MOUSE
9
>IRK1_MOUSE
9
>IRK10_MOUSE
9
>IRK11_MOUSE
9
>IRK12_MOUSE
9
>IRK14_MOUSE
9
>IRK15_MOUSE
9
>IRK16_MOUSE
9
>IRK2_MOUSE
9
>IRK4_MOUSE
9
>IRK5_MOUSE
9
>IRK6_MOUSE
9
>IRK8_MOUSE
9
>IRK9_MOUSE
9
>IRPL1_MOUSE
9
>IRPL2_MOUSE
9
>ITA2_MOUSE
9
>ITA2B_MOUSE
9
>ITA3_MOUSE
9
>ITA4_MOUSE
9
>ITA5_MOUSE
9
>ITA6_MOUSE
9
>ITA7_MOUSE
9
>ITAE_MOUSE
9
>ITAL_MOUSE
9
>ITAM_MOUSE
9
>ITAV_MOUSE
9
>ITB1_MOUSE
9
>ITB2_MOUSE
9
>ITB3_MOUSE
9
>ITB5_MOUSE
9
>ITB6_MOUSE
9
>ITB7_MOUSE
9
>ITK_MOUSE
9
>JAG1_MOUSE
9
>JAG2_MOUSE
9
>JAM1_MOUSE
9
>JAM2_MOUSE
9
>KCE1L_MOUSE
9
>KCIP1_MOUSE
9
>KCMB1_MOUSE
9
>KCNA1_MOUSE
9
>KCNA2_MOUSE
9
>KCNA3_MOUSE
9
>KCNA4_MOUSE
9
>KCNA5_MOUSE
9
>KCNA6_MOUSE
9
>KCNB1_MOUSE
9
>KCNC1_MOUSE
9
>KCNC3_MOUSE
9
>KCNC4_MOUSE
9
>KCND1_MOUSE
9
>KCND2_MOUSE
9
>KCND3_MOUSE
9
>KCNE1_MOUSE
9
>KCNE2_MOUSE
9
>KCNE3_MOUSE
9
>KCNE4_MOUSE
9
>KCNH1_MOUSE
9
>KCNH2_MOUSE
9
>KCNH3_MOUSE
9
>KCNH5_MOUSE
9
>KCNH7_MOUSE
9
>KCNH8_MOUSE
9
>KCNN1_MOUSE
9
>KCNN2_MOUSE
9
>KCNN3_MOUSE
9
>KCNN4_MOUSE
9
>KCNQ1_MOUSE
9
>KCNQ2_MOUSE
9
>KCNQ4_MOUSE
9
>KCNQ5_MOUSE
9
>KCNS1_MOUSE
9
>KCNS2_MOUSE
9
>KCP2_MOUSE
9
>KCP3_MOUSE
9
>KI3L1_MOUSE
9
>KISSR_MOUSE
9
>KIT_MOUSE
9
>KLRA2_MOUSE
9
>KLRA3_MOUSE
9
>KLRA4_MOUSE
9
>KLRA5_MOUSE
9
>KLRA6_MOUSE
9
>KLRA7_MOUSE
9
>KLRA8_MOUSE
9
>KLRBA_MOUSE
9
>KLRBB_MOUSE
9
>KLRBC_MOUSE
9
>L1CAM_MOUSE
9
>LAG3_MOUSE
9
>LAT_MOUSE
9
>LDLR_MOUSE
9
>LEUK_MOUSE
9
>LGR5_MOUSE
9
>LIGA_MOUSE
9
>LIME1_MOUSE
9
>LIN7A_MOUSE
9
>LIN7B_MOUSE
9
>LIN7C_MOUSE
9
>LIPL_MOUSE
9
>LMIP_MOUSE
9
>LPHN1_MOUSE
9
>LPHN2_MOUSE
9
>LPHN3_MOUSE
9
>LPP1_MOUSE
9
>LPP2_MOUSE
9
>LSHR_MOUSE
9
>LSP1_MOUSE
9
>LT4R1_MOUSE
9
>LT4R2_MOUSE
9
>LTC4S_MOUSE
9
>LY49A_MOUSE
9
>LY6A_MOUSE
9
>LY6C_MOUSE
9
>LY6D_MOUSE
9
>LY6E_MOUSE
9
>LY75_MOUSE
9
>LY9_MOUSE
9
>LYAM1_MOUSE
9
>LYAM2_MOUSE
9
>LYAM3_MOUSE
9
>M4A10_MOUSE
9
>M4A4D_MOUSE
9
>M4A6B_MOUSE
9
>M4A6C_MOUSE
9
>M4A6D_MOUSE
9
>M4A8A_MOUSE
9
>MADCA_MOUSE
9
>MAG_MOUSE
9
>MAL_MOUSE
9
>MAS_MOUSE
9
>MAST1_MOUSE
9
>MC3R_MOUSE
9
>MC4R_MOUSE
9
>MC5R_MOUSE
9
>MCHR1_MOUSE
9
>MDR1_MOUSE
9
>MDR2_MOUSE
9
>MDR3_MOUSE
9
>MEP1A_MOUSE
9
>MEP1B_MOUSE
9
>MET_MOUSE
9
>MFGM_MOUSE
9
>MGR1_MOUSE
9
>MGR3_MOUSE
9
>MGR6_MOUSE
9
>MGR7_MOUSE
9
>MGR8_MOUSE
9
>MIP_MOUSE
9
>MMGL_MOUSE
9
>MMP17_MOUSE
9
>MOG_MOUSE
9
>MOT1_MOUSE
9
>MOT3_MOUSE
9
>MOX2R_MOUSE
9
>MPP5_MOUSE
9
>MPP6_MOUSE
9
>MRC1_MOUSE
9
>MRC2_MOUSE
9
>MRGA1_MOUSE
9
>MRGA2_MOUSE
9
>MRGA3_MOUSE
9
>MRGA4_MOUSE
9
>MRGA5_MOUSE
9
>MRGA6_MOUSE
9
>MRGA7_MOUSE
9
>MRGA8_MOUSE
9
>MRGRD_MOUSE
9
>MRGRE_MOUSE
9
>MRGRF_MOUSE
9
>MRGRG_MOUSE
9
>MRGRH_MOUSE
9
>MRP2_MOUSE
9
>MRP5_MOUSE
9
>MS4A3_MOUSE
9
>MSHR_MOUSE
9
>MSRE_MOUSE
9
>MTR1A_MOUSE
9
>MTR1B_MOUSE
9
>MTR1L_MOUSE
9
>MUC1_MOUSE
9
>MYP0_MOUSE
9
>MYPR_MOUSE
9
>NAC1_MOUSE
9
>NAR2A_MOUSE
9
>NCA11_MOUSE
9
>NCA12_MOUSE
9
>NCAM2_MOUSE
9
>NCKX3_MOUSE
9
>NCKX4_MOUSE
9
>NECP1_MOUSE
9
>NECP2_MOUSE
9
>NELF_MOUSE
9
>NEO1_MOUSE
9
>NEP_MOUSE
9
>NEUM_MOUSE
9
>NFASC_MOUSE
9
>NINJ1_MOUSE
9
>NINJ2_MOUSE
9
>NK1R_MOUSE
9
>NK2R_MOUSE
9
>NK3R_MOUSE
9
>NMBR_MOUSE
9
>NMDE1_MOUSE
9
>NMDE2_MOUSE
9
>NMDE3_MOUSE
9
>NMDE4_MOUSE
9
>NMUR1_MOUSE
9
>NMUR2_MOUSE
9
>NOS1_MOUSE
9
>NPBW1_MOUSE
9
>NPCL1_MOUSE
9
>NPFF2_MOUSE
9
>NPHP1_MOUSE
9
>NPT1_MOUSE
9
>NPT2A_MOUSE
9
>NPT2B_MOUSE
9
>NPT2C_MOUSE
9
>NPY1R_MOUSE
9
>NPY2R_MOUSE
9
>NPY4R_MOUSE
9
>NPY5R_MOUSE
9
>NPY6R_MOUSE
9
>NRCAM_MOUSE
9
>NRP1_MOUSE
9
>NRP2_MOUSE
9
>NSMA_MOUSE
9
>NTAL_MOUSE
9
>NTCP_MOUSE
9
>NTNG1_MOUSE
9
>NTNG2_MOUSE
9
>NTR1_MOUSE
9
>NTR2_MOUSE
9
>NTRI_MOUSE
9
>NTRK2_MOUSE
9
>NUMB_MOUSE
9
>O1002_MOUSE
9
>O1009_MOUSE
9
>O1019_MOUSE
9
>O1020_MOUSE
9
>O1030_MOUSE
9
>O1038_MOUSE
9
>O1044_MOUSE
9
>O1052_MOUSE
9
>O1086_MOUSE
9
>O1094_MOUSE
9
>O1102_MOUSE
9
>O1444_MOUSE
9
>OCLN_MOUSE
9
>OL139_MOUSE
9
>OL140_MOUSE
9
>OL141_MOUSE
9
>OL142_MOUSE
9
>OL143_MOUSE
9
>OL144_MOUSE
9
>OL145_MOUSE
9
>OL146_MOUSE
9
>OL147_MOUSE
9
>OL148_MOUSE
9
>OL149_MOUSE
9
>OL150_MOUSE
9
>OL151_MOUSE
9
>OL154_MOUSE
9
>OL469_MOUSE
9
>OL470_MOUSE
9
>OL472_MOUSE
9
>OL473_MOUSE
9
>OL474_MOUSE
9
>OL476_MOUSE
9
>OL477_MOUSE
9
>OL478_MOUSE
9
>OL480_MOUSE
9
>OL481_MOUSE
9
>OL482_MOUSE
9
>OL483_MOUSE
9
>OL484_MOUSE
9
>OL486_MOUSE
9
>OL488_MOUSE
9
>OL490_MOUSE
9
>OL491_MOUSE
9
>OL492_MOUSE
9
>OL493_MOUSE
9
>OL494_MOUSE
9
>OL495_MOUSE
9
>OL497_MOUSE
9
>OL498_MOUSE
9
>OL502_MOUSE
9
>OL507_MOUSE
9
>OL508_MOUSE
9
>OL510_MOUSE
9
>OL998_MOUSE
9
>OLF1_MOUSE
9
>OLF10_MOUSE
9
>OLF11_MOUSE
9
>OLF12_MOUSE
9
>OLF13_MOUSE
9
>OLF15_MOUSE
9
>OLF19_MOUSE
9
>OLF3_MOUSE
9
>OLF5_MOUSE
9
>OLF6_MOUSE
9
>OLF63_MOUSE
9
>OLF8_MOUSE
9
>OLF9_MOUSE
9
>OMGP_MOUSE
9
>OPN3_MOUSE
9
>OPN5_MOUSE
9
>OPRD_MOUSE
9
>OPRK_MOUSE
9
>OPRM_MOUSE
9
>OPRX_MOUSE
9
>OPSB_MOUSE
9
>OPSD_MOUSE
9
>OPSG_MOUSE
9
>OSTM1_MOUSE
9
>OX1R_MOUSE
9
>OX2G_MOUSE
9
>OX2R_MOUSE
9
>OXGR1_MOUSE
9
>OXYR_MOUSE
9
>P_MOUSE
9
>P2RX1_MOUSE
9
>P2RX6_MOUSE
9
>P2RX7_MOUSE
9
>P2RY1_MOUSE
9
>P2RY2_MOUSE
9
>P2RY4_MOUSE
9
>P2RY5_MOUSE
9
>P2RY6_MOUSE
9
>P2Y12_MOUSE
9
>P2Y13_MOUSE
9
>P2Y14_MOUSE
9
>P3C2G_MOUSE
9
>PA2GA_MOUSE
9
>PACR_MOUSE
9
>PAG1_MOUSE
9
>PALM_MOUSE
9
>PAR1_MOUSE
9
>PAR2_MOUSE
9
>PAR3_MOUSE
9
>PAR4_MOUSE
9
>PARVA_MOUSE
9
>PCD12_MOUSE
9
>PCDA4_MOUSE
9
>PD2R_MOUSE
9
>PDCD1_MOUSE
9
>PDE6B_MOUSE
9
>PDPN_MOUSE
9
>PE2R1_MOUSE
9
>PE2R2_MOUSE
9
>PE2R3_MOUSE
9
>PE2R4_MOUSE
9
>PECA1_MOUSE
9
>PEVR2_MOUSE
9
>PF2R_MOUSE
9
>PGFRA_MOUSE
9
>PGFRB_MOUSE
9
>PI2R_MOUSE
9
>PI51C_MOUSE
9
>PKR1_MOUSE
9
>PKR2_MOUSE
9
>PLD2_MOUSE
9
>PLLP_MOUSE
9
>PLM_MOUSE
9
>PLXB1_MOUSE
9
>PMP22_MOUSE
9
>PODO_MOUSE
9
>PPBE_MOUSE
9
>PPBT_MOUSE
9
>PRIMA_MOUSE
9
>PRIO_MOUSE
9
>PRLHR_MOUSE
9
>PRLR_MOUSE
9
>PRND_MOUSE
9
>PSYR_MOUSE
9
>PTAFR_MOUSE
9
>PTC1_MOUSE
9
>PTC2_MOUSE
9
>PTHR1_MOUSE
9
>PTHR2_MOUSE
9
>PTPRA_MOUSE
9
>PTPRD_MOUSE
9
>PTPRE_MOUSE
9
>PTPRJ_MOUSE
9
>PTPRK_MOUSE
9
>PTPRM_MOUSE
9
>PTPRN_MOUSE
9
>PTPRT_MOUSE
9
>PTPRV_MOUSE
9
>PTSS1_MOUSE
9
>PTSS2_MOUSE
9
>PUNC_MOUSE
9
>PVRL1_MOUSE
9
>PVRL2_MOUSE
9
>QRFPR_MOUSE
9
>RAE1A_MOUSE
9
>RAE1B_MOUSE
9
>RAE1C_MOUSE
9
>RAE1D_MOUSE
9
>RAGE_MOUSE
9
>RAI3_MOUSE
9
>RAPSN_MOUSE
9
>RASK_MOUSE
9
>RB27A_MOUSE
9
>RDC1_MOUSE
9
>RDS_MOUSE
9
>RECK_MOUSE
9
>REEP1_MOUSE
9
>RET_MOUSE
9
>RGR_MOUSE
9
>RIT1_MOUSE
9
>RIT2_MOUSE
9
>RK_MOUSE
9
>RL3R1_MOUSE
9
>RL3R2_MOUSE
9
>ROBO3_MOUSE
9
>ROM1_MOUSE
9
>RON_MOUSE
9
>ROR1_MOUSE
9
>ROR2_MOUSE
9
>RTP1_MOUSE
9
>RTP2_MOUSE
9
>RXFP2_MOUSE
9
>S12A1_MOUSE
9
>S12A2_MOUSE
9
>S12A3_MOUSE
9
>S12A4_MOUSE
9
>S12A5_MOUSE
9
>S12A6_MOUSE
9
>S12A7_MOUSE
9
>S13A1_MOUSE
9
>S13A3_MOUSE
9
>S15A1_MOUSE
9
>S15A2_MOUSE
9
>S22A3_MOUSE
9
>S22A4_MOUSE
9
>S22A5_MOUSE
9
>S23A1_MOUSE
9
>S23A2_MOUSE
9
>S26A2_MOUSE
9
>S28A2_MOUSE
9
>S29A1_MOUSE
9
>S29A3_MOUSE
9
>S35A2_MOUSE
9
>S38A3_MOUSE
9
>S39A5_MOUSE
9
>S40A1_MOUSE
9
>S4A4_MOUSE
9
>S6A11_MOUSE
9
>S6A12_MOUSE
9
>S6A13_MOUSE
9
>S6A14_MOUSE
9
>S6A15_MOUSE
9
>S6A17_MOUSE
9
>SATT_MOUSE
9
>SC5A1_MOUSE
9
>SC5A2_MOUSE
9
>SC5A3_MOUSE
9
>SC5A4_MOUSE
9
>SC5A5_MOUSE
9
>SC5A6_MOUSE
9
>SC6A2_MOUSE
9
>SC6A4_MOUSE
9
>SC6A6_MOUSE
9
>SC6A9_MOUSE
9
>SCAM3_MOUSE
9
>SCAM4_MOUSE
9
>SCAM5_MOUSE
9
>SCN1B_MOUSE
9
>SCN8A_MOUSE
9
>SCTR_MOUSE
9
>SDC1_MOUSE
9
>SDC2_MOUSE
9
>SDC3_MOUSE
9
>SDC4_MOUSE
9
>SELPL_MOUSE
9
>SEM4A_MOUSE
9
>SEM4B_MOUSE
9
>SEM4C_MOUSE
9
>SEM4D_MOUSE
9
>SEM4F_MOUSE
9
>SEM4G_MOUSE
9
>SEM5A_MOUSE
9
>SEM5B_MOUSE
9
>SEM6A_MOUSE
9
>SEM6B_MOUSE
9
>SEM6C_MOUSE
9
>SEM7A_MOUSE
9
>SERC1_MOUSE
9
>SGCA_MOUSE
9
>SHPS1_MOUSE
9
>SIAT6_MOUSE
9
>SIG12_MOUSE
9
>SIGL5_MOUSE
9
>SL9A1_MOUSE
9
>SLAF1_MOUSE
9
>SLAF7_MOUSE
9
>SLAF8_MOUSE
9
>SLAF9_MOUSE
9
>SMO_MOUSE
9
>SNAB_MOUSE
9
>SNG1_MOUSE
9
>SNG2_MOUSE
9
>SNG3_MOUSE
9
>SNG4_MOUSE
9
>SNP23_MOUSE
9
>SO1A1_MOUSE
9
>SO1A4_MOUSE
9
>SO1A5_MOUSE
9
>SO1A6_MOUSE
9
>SO1B2_MOUSE
9
>SO1C1_MOUSE
9
>SO2A1_MOUSE
9
>SO2B1_MOUSE
9
>SO3A1_MOUSE
9
>SO4A1_MOUSE
9
>SORC1_MOUSE
9
>SORC2_MOUSE
9
>SORC3_MOUSE
9
>SPD3_MOUSE
9
>SPR1_MOUSE
9
>SPRE1_MOUSE
9
>SPRE2_MOUSE
9
>SRBS1_MOUSE
9
>SSR1_MOUSE
9
>SSR2_MOUSE
9
>SSR4_MOUSE
9
>SSR5_MOUSE
9
>STML3_MOUSE
9
>STOM_MOUSE
9
>STT3_MOUSE
9
>STX1A_MOUSE
9
>STX2_MOUSE
9
>SUCR1_MOUSE
9
>SYT13_MOUSE
9
>SYT15_MOUSE
9
>SYT3_MOUSE
9
>SYT4_MOUSE
9
>SYT6_MOUSE
9
>SYT9_MOUSE
9
>T2R05_MOUSE
9
>T2R10_MOUSE
9
>T2R13_MOUSE
9
>T2R16_MOUSE
9
>T2R19_MOUSE
9
>T2R23_MOUSE
9
>T2R41_MOUSE
9
>T4S1_MOUSE
9
>TA2R_MOUSE
9
>TA2R3_MOUSE
9
>TA2R4_MOUSE
9
>TA2R6_MOUSE
9
>TAA7A_MOUSE
9
>TAA7B_MOUSE
9
>TAA7D_MOUSE
9
>TAA7E_MOUSE
9
>TAA7F_MOUSE
9
>TAA8A_MOUSE
9
>TAA8B_MOUSE
9
>TAA8C_MOUSE
9
>TAAR1_MOUSE
9
>TAAR2_MOUSE
9
>TAAR3_MOUSE
9
>TAAR4_MOUSE
9
>TAAR5_MOUSE
9
>TAAR6_MOUSE
9
>TAAR9_MOUSE
9
>TCGAP_MOUSE
9
>TCX2_MOUSE
9
>TF_MOUSE
9
>TGFR1_MOUSE
9
>TGFR2_MOUSE
9
>THAS_MOUSE
9
>THY1_MOUSE
9
>TIE1_MOUSE
9
>TIE2_MOUSE
9
>TLR1_MOUSE
9
>TLR2_MOUSE
9
>TLR6_MOUSE
9
>TM108_MOUSE
9
>TMPS6_MOUSE
9
>TNFL4_MOUSE
9
>TNFL7_MOUSE
9
>TNFL8_MOUSE
9
>TNFL9_MOUSE
9
>TNR12_MOUSE
9
>TNR1A_MOUSE
9
>TNR1B_MOUSE
9
>TNR23_MOUSE
9
>TNR3_MOUSE
9
>TNR4_MOUSE
9
>TNR6_MOUSE
9
>TNR7_MOUSE
9
>TNR9_MOUSE
9
>TPOR_MOUSE
9
>TR10B_MOUSE
9
>TRBM_MOUSE
9
>TRFR_MOUSE
9
>TRPM2_MOUSE
9
>TRPM6_MOUSE
9
>TRPV5_MOUSE
9
>TRPV6_MOUSE
9
>TS1R1_MOUSE
9
>TS1R2_MOUSE
9
>TS1R3_MOUSE
9
>TSHR_MOUSE
9
>TSN4_MOUSE
9
>TSN6_MOUSE
9
>TSN7_MOUSE
9
>TYOBP_MOUSE
9
>TYRO_MOUSE
9
>TYRO3_MOUSE
9
>TYRP2_MOUSE
9
>UFO_MOUSE
9
>UPAR_MOUSE
9
>UPK1A_MOUSE
9
>UPK1B_MOUSE
9
>UR2R_MOUSE
9
>UROL1_MOUSE
9
>UT1_MOUSE
9
>V1AR_MOUSE
9
>V1BR_MOUSE
9
>V2R_MOUSE
9
>VACHT_MOUSE
9
>VCAM1_MOUSE
9
>VGFR1_MOUSE
9
>VGFR2_MOUSE
9
>VGFR3_MOUSE
9
>VINEX_MOUSE
9
>VIPR1_MOUSE
9
>VIPR2_MOUSE
9
>VLDLR_MOUSE
9
>VMD2_MOUSE
9
>VMDL1_MOUSE
9
>VMDL3_MOUSE
9
>VPP1_MOUSE
9
>VPP4_MOUSE
9
>XCR1_MOUSE
9
>ZAN_MOUSE
9
>ABCD1_MOUSE
10
>ABCD3_MOUSE
10
>ABCD4_MOUSE
10
>ACOT3_MOUSE
10
>ACOT5_MOUSE
10
>ACOT8_MOUSE
10
>CATA_MOUSE
10
>DECR2_MOUSE
10
>HAOX1_MOUSE
10
>HAOX2_MOUSE
10
>NUDT7_MOUSE
10
>OCTN3_MOUSE
10
>OXDA_MOUSE
10
>PAHX_MOUSE
10
>PECI_MOUSE
10
>PEX12_MOUSE
10
>PEX2_MOUSE
10
>PEX3_MOUSE
10
>PM34_MOUSE
10
>PXMP2_MOUSE
10
>URIC_MOUSE
10
>XDH_MOUSE
10
>PRTB_MUGCE
8
>OPSD_MUGCE
9
>OPSD_MULSU
9
>NU2M_MUNMN
7
>FIBA_MUNMU
4
>FIBB_MUNMU
4
>CASK_MUNRE
4
>HSP1_MURBR
8
>HSP2_MURBR
8
>HSP3_MURBR
8
>GLHA_MURCI
4
>GTHB_MURCI
4
>CRP_MUSCA
4
>B2MG_MUSCE
4
>NEC1_MUSCO
4
>A1AG1_MUSCR
4
>A1AG8_MUSCR
4
>A1AT_MUSCR
4
>B2MG_MUSCR
4
>CP6A1_MUSDO
3
>NCPR_MUSDO
3
>POI_MUSDO
4
>PVK1_MUSDO
4
>SXL_MUSDO
8
>UBX_MUSDO
8
>CAC1M_MUSDO
9
>NU2M_MUSKA
7
>IPSG_MUSLU
4
>APT_MUSPA
1
>RNAS1_MUSPA
4
>EDN2_MUSPF
4
>TGFB1_MUSPF
4
>TGFB2_MUSPF
4
>DRD4_MUSPF
9
>KCNA4_MUSPF
9
>KCNA5_MUSPF
9
>KCND2_MUSPF
9
>PRIO_MUSPF
9
>RNAS1_MUSSA
4
>APT_MUSSI
1
>SRY_MUSSI
8
>HPRT_MUSSP
1
>TPMT_MUSSP
1
>B2MG_MUSSP
4
>IL2_MUSSP
4
>SRY_MUSSP
8
>PGH2_MUSVI
3
>FIBA_MUSVI
4
>IGF2_MUSVI
4
>IL6_MUSVI
4
>LIF_MUSVI
4
>PAI1_MUSVI
4
>PRL_MUSVI
4
>PSPC_MUSVI
4
>SOMA_MUSVI
4
>LIPL_MUSVI
9
>PRIO_MUSVI
9
>UPK1B_MUSVI
9
>ATP8_MUSVO
7
>LEU3_MYCGR
1
>TBB_MYCGR
1
>DHSB_MYCGR
7
>TBB_MYCPJ
1
>COL_MYOCO
4
>INS_MYOCO
4
>LIPP_MYOCO
4
>LIPR2_MYOCO
4
>RNAS1_MYOCO
4
>RNAS1_MYOGL
4
>ATP8_MYOGL
7
>NU2M_MYOKI
7
>FABPH_MYOLU
1
>AFP4_MYOOC
4
>GLUC_MYOSC
4
>INS_MYOSC
4
>PYY_MYOSC
4
>SMS2_MYOSC
4
>MYR3_MYRBA
4
>MYR4_MYRBA
4
>OPSD_MYRBE
9
>FORM1_MYRGU
4
>FORM2_MYRGU
4
>MYR1_MYRPI
4
>MYR2_MYRPI
4
>MYR3B_MYRPI
4
>OPSD_MYRVI
9
>H1L_MYTCA
8
>H2A_MYTCA
8
>PHI1_MYTCA
8
>PHI3_MYTCA
8
>FP1_MYTCO
4
>DEFA_MYTED
4
>DEFB_MYTED
4
>FP1_MYTED
4
>HIP_MYTED
4
>MYMY_MYTED
4
>MYTA_MYTED
4
>MYTB_MYTED
4
>ATP6_MYTED
7
>COX1_MYTED
7
>COX2_MYTED
7
>NU2M_MYTED
7
>PHI1_MYTED
8
>MYSP_MYTGA
2
>DEFI_MYTGA
4
>FP1_MYTGA
4
>FP2_MYTGA
4
>MYNA_MYTGA
4
>MYNB_MYTGA
4
>H1L_MYTTR
8
>H2A_MYTTR
8
>ADHX_MYXGL
1
>IGF_MYXGL
4
>INS_MYXGL
4
>SMS_MYXGL
4
>ATP6_MYXGL
7
>ATP8_MYXGL
7
>COX1_MYXGL
7
>COX2_MYXGL
7
>NU2M_MYXGL
7
>CRVP1_NAJAT
4
>CRVP2_NAJAT
4
>CTX1_NAJAT
4
>CTX10_NAJAT
4
>CTX3B_NAJAT
4
>CTX4_NAJAT
4
>CTX4N_NAJAT
4
>CTX6_NAJAT
4
>CTX8_NAJAT
4
>CX15_NAJAT
4
>CX16_NAJAT
4
>CX1A_NAJAT
4
>CX1B_NAJAT
4
>CX1C_NAJAT
4
>CX1D_NAJAT
4
>CX3A_NAJAT
4
>CX3B_NAJAT
4
>CX3D_NAJAT
4
>CX5_NAJAT
4
>CX5A_NAJAT
4
>CX5C_NAJAT
4
>CX5D_NAJAT
4
>CX5T_NAJAT
4
>CX6_NAJAT
4
>CX7_NAJAT
4
>CX7A_NAJAT
4
>CX7P_NAJAT
4
>CX8_NAJAT
4
>CXH_NAJAT
4
>CXH5_NAJAT
4
>CXHL_NAJAT
4
>CYT_NAJAT
4
>NGFV_NAJAT
4
>NSXB_NAJAT
4
>NTX2_NAJAT
4
>NXS1_NAJAT
4
>NXS2_NAJAT
4
>NXSH_NAJAT
4
>PA21_NAJAT
4
>TXL1_NAJAT
4
>TXW1_NAJAT
4
>TXW2_NAJAT
4
>TXW3_NAJAT
4
>TXWI_NAJAT
4
>TXWK_NAJAT
4
>CX1_NAJHA
4
>CX10_NAJHA
4
>CX2_NAJHA
4
>CX3_NAJHA
4
>CX4_NAJHA
4
>CX5_NAJHA
4
>CX6_NAJHA
4
>CX7_NAJHA
4
>CX8_NAJHA
4
>CX9_NAJHA
4
>NXS2_NAJHA
4
>NXS3_NAJHA
4
>NXS4_NAJHA
4
>TXW2A_NAJHA
4
>TXW3_NAJHA
4
>TXW3B_NAJHA
4
>NXL1_NAJHC
4
>CR25A_NAJHH
4
>CRV23_NAJHH
4
>CRV25_NAJHH
4
>CX11_NAJHH
4
>CX5_NAJHH
4
>NXL1_NAJHH
4
>NXS1_NAJHH
4
>NXS2_NAJHH
4
>TXW11_NAJHH
4
>TXW2_NAJHH
4
>CBT1_NAJKA
4
>CBT2_NAJKA
4
>CO3_NAJKA
4
>CRV24_NAJKA
4
>CTX1_NAJKA
4
>CTX2_NAJKA
4
>CTX4_NAJKA
4
>CX2_NAJKA
4
>CX3_NAJKA
4
>CX5_NAJKA
4
>CXH_NAJKA
4
>NXL1_NAJKA
4
>NXS1_NAJKA
4
>NXSC_NAJKA
4
>PA21_NAJKA
4
>PA22_NAJKA
4
>PA2I_NAJKA
4
>PA2J_NAJKA
4
>THAI_NAJKA
4
>TXML1_NAJKA
4
>TXML2_NAJKA
4
>TXML3_NAJKA
4
>TXW9A_NAJKA
4
>TXWW_NAJKA
4
>CX1_NAJME
4
>CX2_NAJME
4
>CX3_NAJME
4
>NXL1_NAJME
4
>NXL2_NAJME
4
>NXS1_NAJME
4
>PA21B_NAJME
4
>PA22_NAJME
4
>PA23_NAJME
4
>TXW4_NAJME
4
>CX1_NAJMO
4
>CX2_NAJMO
4
>CX3_NAJMO
4
>CX4_NAJMO
4
>CX5_NAJMO
4
>NXS1_NAJMO
4
>NXS3_NAJMO
4
>PA21B_NAJMO
4
>PA22_NAJMO
4
>PA23_NAJMO
4
>VMOC_NAJMO
4
>ADH1_NAJNA
1
>CO3_NAJNA
4
>CX1_NAJNA
4
>CX2_NAJNA
4
>CX3_NAJNA
4
>CXH_NAJNA
4
>IVBCI_NAJNA
4
>IVBIT_NAJNA
4
>NGFV_NAJNA
4
>NXL1_NAJNA
4
>NXL2_NAJNA
4
>NXL3_NAJNA
4
>NXL4_NAJNA
4
>NXL5_NAJNA
4
>NXSH_NAJNA
4
>PA2_NAJNA
4
>TXW5_NAJNA
4
>TXW6_NAJNA
4
>TXW7_NAJNA
4
>TXW8_NAJNA
4
>ACHA_NAJNA
9
>NWAP_NAJNG
4
>PA23_NAJNG
4
>CX1_NAJNI
4
>CX2_NAJNI
4
>CX3_NAJNI
4
>IVBI2_NAJNI
4
>NXL1_NAJNI
4
>NXS2_NAJNI
4
>TXW10_NAJNI
4
>CTX5_NAJOX
4
>CX1_NAJOX
4
>CX2_NAJOX
4
>NXL1_NAJOX
4
>NXS1_NAJOX
4
>PA21B_NAJOX
4
>CX1_NAJPA
4
>NXS1_NAJPA
4
>PA2_NAJPA
4
>NXS1_NAJPH
4
>NXS1_NAJSA
4
>CX1_NAJSG
4
>PA21B_NAJSG
4
>PA22_NAJSG
4
>PA23_NAJSG
4
>CTX_NAJSP
4
>CTX1_NAJSP
4
>CTX2A_NAJSP
4
>CTX2B_NAJSP
4
>CTX2C_NAJSP
4
>CTX4A_NAJSP
4
>CTX4B_NAJSP
4
>CTX5A_NAJSP
4
>CTX5B_NAJSP
4
>KJC3_NAJSP
4
>NGFV1_NAJSP
4
>NGFV2_NAJSP
4
>NXL7_NAJSP
4
>NXS3_NAJSP
4
>NXSA1_NAJSP
4
>NXSA2_NAJSP
4
>NXSA3_NAJSP
4
>NXSA4_NAJSP
4
>PA2A_NAJSP
4
>PA2D_NAJSP
4
>TW10_NAJSP
4
>TXW5_NAJSP
4
>TXW6_NAJSP
4
>TXW8_NAJSP
4
>TXW9_NAJSP
4
>NU2M_NANBI
7
>CCR5_NASLA
9
>NU2M_NASNA
7
>NU2M_NATST
7
>ACHA_NATTE
9
>NU2M_NATTU
7
>PVK3_NAUCI
4
>THA_NECMA
8
>IOVO_NECMO
4
>HCY1_NECPU
4
>CASK_NEMGO
4
>OPSD_NEOAR
9
>UTER_NEOAS
4
>OPSD_NEOAU
9
>ALBU_NEOFS
4
>HSP1_NEOLO
8
>OPSD_NEOSA
9
>SPD1_NEPCL
4
>SPD2_NEPCL
4
>ADH1_NEUCR
1
>ARGI_NEUCR
1
>DYHC_NEUCR
1
>DYNA_NEUCR
1
>EF1A_NEUCR
1
>FKB1A_NEUCR
1
>FPPS_NEUCR
1
>G3P_NEUCR
1
>GGPPS_NEUCR
1
>GLYC_NEUCR
1
>HSP30_NEUCR
1
>HSP88_NEUCR
1
>HSP98_NEUCR
1
>LEU3_NEUCR
1
>PDC_NEUCR
1
>SODC_NEUCR
1
>SYLC_NEUCR
1
>ALG10_NEUCR
3
>ERG2_NEUCR
3
>SC61A_NEUCR
3
>CCG4_NEUCR
4
>GUX1_NEUCR
4
>NEG1_NEUCR
4
>RODL_NEUCR
4
>ACPM_NEUCR
7
>ADT_NEUCR
7
>AOX_NEUCR
7
>ARG56_NEUCR
7
>ATP6_NEUCR
7
>ATP8_NEUCR
7
>ATPA_NEUCR
7
>ATPB_NEUCR
7
>ATPD_NEUCR
7
>ATPO_NEUCR
7
>BLI4_NEUCR
7
>CARA_NEUCR
7
>CCHL_NEUCR
7
>CIA30_NEUCR
7
>CIA84_NEUCR
7
>CISY_NEUCR
7
>COX1_NEUCR
7
>COX2_NEUCR
7
>COX4_NEUCR
7
>COX5_NEUCR
7
>COX6_NEUCR
7
>CY1_NEUCR
7
>CYC_NEUCR
7
>CYT4_NEUCR
7
>GLYM_NEUCR
7
>ILV5_NEUCR
7
>MPPA_NEUCR
7
>MPPB_NEUCR
7
>NDUA2_NEUCR
7
>NDUA3_NEUCR
7
>NDUA5_NEUCR
7
>NDUA6_NEUCR
7
>NDUA8_NEUCR
7
>NDUA9_NEUCR
7
>NU2M_NEUCR
7
>NUAM_NEUCR
7
>NUBM_NEUCR
7
>NUCM_NEUCR
7
>NUGM_NEUCR
7
>NUHM_NEUCR
7
>NUJM_NEUCR
7
>NURM_NEUCR
7
>NUXM_NEUCR
7
>NUYM_NEUCR
7
>ODP2_NEUCR
7
>RMS5_NEUCR
7
>RPOM_NEUCR
7
>RT16_NEUCR
7
>SYLM_NEUCR
7
>SYMM_NEUCR
7
>SYYM_NEUCR
7
>TIM10_NEUCR
7
>TIM13_NEUCR
7
>TIM50_NEUCR
7
>TIM8_NEUCR
7
>TIM9_NEUCR
7
>TOM20_NEUCR
7
>TOM22_NEUCR
7
>TOM40_NEUCR
7
>TOM70_NEUCR
7
>UCRI_NEUCR
7
>UCRQ_NEUCR
7
>UQCR2_NEUCR
7
>VDAC_NEUCR
7
>ACU15_NEUCR
8
>ASD4_NEUCR
8
>CPC1_NEUCR
8
>CYS3_NEUCR
8
>H2A_NEUCR
8
>H2B_NEUCR
8
>NIT2_NEUCR
8
>NIT4_NEUCR
8
>QA1F_NEUCR
8
>RPA2_NEUCR
8
>WC1_NEUCR
8
>WC2_NEUCR
8
>CAT1_NEUCR
9
>CHS1_NEUCR
9
>CHS2_NEUCR
9
>CHS3_NEUCR
9
>CHS4_NEUCR
9
>CYS14_NEUCR
9
>MTR_NEUCR
9
>PMA1_NEUCR
9
>PSY_NEUCR
9
>QAY_NEUCR
9
>RCO3_NEUCR
9
>HEX1_NEUCR
10
>GLHA_NIPNI
4
>RNAS1_NIVCR
4
>EPD_NOTCH
4
>IOVO_NOTCI
4
>ANP_NOTCO
4
>IOVO_NOTPE
4
>COX1_NOTPE
7
>COX2_NOTPE
7
>FA10V_NOTSC
4
>NGFV1_NOTSC
4
>NGFV2_NOTSC
4
>NGFV3_NOTSC
4
>NXL1_NOTSC
4
>PA20_NOTSC
4
>PA21B_NOTSC
4
>PA22_NOTSC
4
>PA23_NOTSC
4
>PA2E_NOTSC
4
>PA2X_NOTSC
4
>HSP1_NOTTY
8
>HXA2_NOTVI
8
>HXC5_NOTVI
8
>HXC6_NOTVI
8
>HXD11_NOTVI
8
>MYF5_NOTVI
8
>RARA_NOTVI
8
>RARB_NOTVI
8
>RARG_NOTVI
8
>COX2_NYCCO
7
>COX6C_NYCCO
7
>COX82_NYCCO
7
>IOVO_NYCNY
4
>COX2_NYCPR
7
>SOMA_NYCPY
4
>GLUC_OCTDE
4
>IAPP_OCTDE
4
>INS_OCTDE
4
>OPSD_OCTDO
9
>ADHX_OCTVU
1
>A2M_OCTVU
4
>TKN1_OCTVU
4
>TKN2_OCTVU
4
>COX1_OCTVU
7
>HSP1_OCTVU
8
>HSP3_OCTVU
8
>HSP4_OCTVU
8
>HSP5_OCTVU
8
>SOMA_ODOAR
4
>SCX1_ODODO
4
>CASK_ODOHE
4
>FIBA_ODOHE
4
>FIBB_ODOHE
4
>RELX_ODOTA
4
>CASK_ODOVI
4
>RNAS1_ODOVI
4
>OPSG_ODOVI
9
>CEC_OIKKI
4
>PSYC_OIKKI
4
>GLB5_OLIMA
4
>GLBB_OLIMA
4
>GLBC_OLIMA
4
>GST_OMMSL
1
>COX2_ONCFA
7
>HSP1_ONCFR
8
>FAR1_ONCGU
4
>CALC1_ONCKE
4
>CYT_ONCKE
4
>GLHA1_ONCKE
4
>GTHB1_ONCKE
4
>GTHB2_ONCKE
4
>INS_ONCKE
4
>NEU1_ONCKE
4
>NEU2_ONCKE
4
>NEU3_ONCKE
4
>NEU4_ONCKE
4
>OTO1_ONCKE
4
>PRL1_ONCKE
4
>PRL2_ONCKE
4
>SOML_ONCKE
4
>STC_ONCKE
4
>PIT1_ONCKE
8
>PRT1_ONCKE
8
>CALC3_ONCKI
4
>GLUC_ONCKI
4
>IGF1_ONCKI
4
>INS_ONCKI
4
>PYY_ONCKI
4
>SOMA_ONCKI
4
>STC_ONCKI
4
>TRFE_ONCKI
4
>GON3_ONCMA
4
>GTHB1_ONCMA
4
>GTHB2_ONCMA
4
>NEU1_ONCMA
4
>NEU3_ONCMA
4
>SOMA_ONCMA
4
>ATP6_ONCMA
7
>PARP1_ONCMA
8
>FABPH_ONCMY
1
>FG3P_ONCMY
1
>TYB11_ONCMY
1
>TYB12_ONCMY
1
>CP1A1_ONCMY
3
>CP1A3_ONCMY
3
>CP3AR_ONCMY
3
>SSRA_ONCMY
3
>ANFC1_ONCMY
4
>ANFC2_ONCMY
4
>CO9_ONCMY
4
>COLI1_ONCMY
4
>EPD1_ONCMY
4
>EPD2_ONCMY
4
>GALA_ONCMY
4
>GHRL_ONCMY
4
>GLUC1_ONCMY
4
>GLUC2_ONCMY
4
>GON2_ONCMY
4
>GON3_ONCMY
4
>GRP_ONCMY
4
>HEPC_ONCMY
4
>IGF1_ONCMY
4
>IGF2_ONCMY
4
>NEUY_ONCMY
4
>ONC1_ONCMY
4
>PRL_ONCMY
4
>SAL1_ONCMY
4
>SAL2A_ONCMY
4
>SAL2B_ONCMY
4
>SAL3_ONCMY
4
>SMS2_ONCMY
4
>SOMA1_ONCMY
4
>SOMA2_ONCMY
4
>STC_ONCMY
4
>TGFB1_ONCMY
4
>TKNA_ONCMY
4
>TSHB_ONCMY
4
>UTS1_ONCMY
4
>VIP_ONCMY
4
>AOF_ONCMY
7
>ATP6_ONCMY
7
>COX1_ONCMY
7
>COX2_ONCMY
7
>COX4_ONCMY
7
>COX7C_ONCMY
7
>COX81_ONCMY
7
>CP11A_ONCMY
7
>CX5B1_ONCMY
7
>CX5B2_ONCMY
7
>CX6A1_ONCMY
7
>CX7A1_ONCMY
7
>NU2M_ONCMY
7
>ESR1_ONCMY
8
>ESR2_ONCMY
8
>H1_ONCMY
8
>H3_ONCMY
8
>HMGT_ONCMY
8
>IKAR_ONCMY
8
>MYC_ONCMY
8
>MYOD1_ONCMY
8
>MYOD2_ONCMY
8
>PIT1_ONCMY
8
>PRT14_ONCMY
8
>PRT16_ONCMY
8
>PRT17_ONCMY
8
>PRT1A_ONCMY
8
>PRT1B_ONCMY
8
>PRT2_ONCMY
8
>PRT2A_ONCMY
8
>PRT2C_ONCMY
8
>PRT3A_ONCMY
8
>PRT4_ONCMY
8
>PRTC3_ONCMY
8
>PRTIA_ONCMY
8
>PRTIB_ONCMY
8
>RAG1_ONCMY
8
>RAG2_ONCMY
8
>T2AG_ONCMY
8
>THA_ONCMY
8
>ADRB2_ONCMY
9
>B3AT_ONCMY
9
>MYPR_ONCMY
9
>NHEB_ONCMY
9
>CALC2_ONCNE
4
>PACA_ONCNE
4
>SOMA1_ONCNE
4
>SOMA2_ONCNE
4
>TRH_ONCNE
4
>FAR1_ONCOC
4
>GLHA2_ONCTS
4
>GON3_ONCTS
4
>GTHB2_ONCTS
4
>IBP2_ONCTS
4
>PRL2_ONCTS
4
>SOMA_ONCTS
4
>ISL2A_ONCTS
8
>ISL2B_ONCTS
8
>ISL3_ONCTS
8
>ACT1_ONCVO
1
>ACT2_ONCVO
1
>EF1A_ONCVO
1
>SODC_ONCVO
1
>MYSP_ONCVO
2
>RAL1_ONCVO
3
>API_ONCVO
4
>SODE_ONCVO
4
>SODM_ONCVO
7
>ACHX_ONCVO
9
>EAAT_ONCVO
9
>RNAS1_ONDZI
4
>CRVP_OPHHA
4
>IVBIC_OPHHA
4
>NXL1_OPHHA
4
>NXL2_OPHHA
4
>NXL3_OPHHA
4
>NXL4_OPHHA
4
>NXL5_OPHHA
4
>NXL6_OPHHA
4
>NXOH9_OPHHA
4
>OHIN_OPHHA
4
>OXLA_OPHHA
4
>PA21B_OPHHA
4
>TXW1_OPHHA
4
>OPO1_OPICA
4
>OPO2_OPICA
4
>SCX1_OPICA
4
>SCX2_OPICA
4
>MYSP_OPIFE
2
>IOVO_OPIHO
4
>ATP8_OPIHO
7
>KAX6B_OPIMA
4
>TXT1_OPIMA
4
>TXT2_OPIMA
4
>CP1A1_OPSTA
3
>HEM0_OPSTA
7
>HEM1_OPSTA
7
>OPSD_ORCAU
9
>SRY_ORCBR
8
>CHH1_ORCLI
4
>CHH2_ORCLI
4
>MIH_ORCLI
4
>PDHA_ORCLI
4
>PDHB_ORCLI
4
>PDHC_ORCLI
4
>IL10_ORCOR
4
>IL2_ORCOR
4
>IL6_ORCOR
4
>HSP1_ORCOR
8
>SRY_ORCOR
8
>OPSD_ORCVI
9
>CASK_OREAM
4
>ESR1_OREAU
8
>ACTB_OREMO
1
>ACTS_OREMO
1
>RL18_OREMO
1
>ANF_OREMO
4
>ANFB_OREMO
4
>PRL1_OREMO
4
>PRL2_OREMO
4
>SOMA_OREMO
4
>AT1A3_OREMO
9
>DRD1L_OREMO
9
>B2MG_ORENI
4
>GLUC1_ORENI
4
>GLUC2_ORENI
4
>INS_ORENI
4
>PYY_ORENI
4
>SMS2_ORENI
4
>SOMA_ORENI
4
>ESR1_ORENI
8
>ESR2_ORENI
8
>CP19A_ORENI
9
>GPR54_ORENI
9
>PRLR_ORENI
9
>IOVO_OREPI
4
>AMEL_ORNAN
4
>ANF39_ORNAN
4
>B2MG_ORNAN
4
>DLP1_ORNAN
4
>DLP2_ORNAN
4
>DLP3_ORNAN
4
>INS_ORNAN
4
>LALBA_ORNAN
4
>ATP6_ORNAN
7
>ATP8_ORNAN
7
>COX1_ORNAN
7
>COX2_ORNAN
7
>NU2M_ORNAN
7
>HSP1_ORNAN
8
>TXH1_ORNHU
4
>TXH11_ORNHU
4
>TXH21_ORNHU
4
>TXH22_ORNHU
4
>TXH3_ORNHU
4
>TXH4_ORNHU
4
>TXH5_ORNHU
4
>TXH6_ORNHU
4
>TXH7_ORNHU
4
>TXH8_ORNHU
4
>TXH9_ORNHU
4
>TXL1_ORNHU
4
>GUB_ORPSP
4
>COX1_ORTCH
7
>COX1_ORTHI
7
>KA132_ORTSC
4
>KAX37_ORTSC
4
>SCX1_ORTSC
4
>SCX3_ORTSC
4
>SIXI_ORTSC
4
>COX1_ORTUN
7
>IOVO_ORTVE
4
>ATP8_ORYAF
7
>ADA2B_ORYAF
9
>AQP2_ORYAF
9
>ACT1_ORYLA
1
>ACTB_ORYLA
1
>EF1A_ORYLA
1
>ANFC1_ORYLA
4
>ANFC2_ORYLA
4
>ANFC3_ORYLA
4
>ANFC4_ORYLA
4
>GON1_ORYLA
4
>GON2_ORYLA
4
>GON3_ORYLA
4
>SOML_ORYLA
4
>TRFE_ORYLA
4
>WNT5B_ORYLA
4
>ESR1_ORYLA
8
>PAX6_ORYLA
8
>PRT_ORYLA
8
>ADA1A_ORYLA
9
>CP19A_ORYLA
9
>GPRX_ORYLA
9
>OPSB_ORYLA
9
>OPSD_ORYLA
9
>OPSG_ORYLA
9
>OPSR_ORYLA
9
>OPSV_ORYLA
9
>TYRO_ORYLA
9
>RNAS1_ORYLE
4
>DEFI_ORYRH
4
>RHIC_ORYRH
4
>VIT6_OSCBR
4
>ISP2_OSMMO
4
>MET_OTOGA
9
>ACTPA_OULOR
4
>ACTPG_OULOR
4
>CASK_OVIDA
4
>CASK_OVIMO
4
>IFNT_OVIMO
4
>MSHR_OVIMO
9
>IOVO_OXYJA
4
>TOP1_OXYKI
4
>TOP2A_OXYKI
4
>TOP2B_OXYKI
4
>TOP2C_OXYKI
4
>TOP2D_OXYKI
4
>TOX1_OXYKI
4
>TOX2_OXYLI
4
>NGFV1_OXYMI
4
>NGFV2_OXYMI
4
>OWAP_OXYMI
4
>VNOB_OXYSA
4
>VNOC_OXYSA
4
>IVBTI_OXYSC
4
>PA21B_OXYSC
4
>PA22_OXYSC
4
>PA23_OXYSC
4
>VNOA_OXYSC
4
>DEM_PACDA
4
>DMS1_PACDA
4
>DMS2_PACDA
4
>DMS3_PACDA
4
>DMS4_PACDA
4
>DMS5_PACDA
4
>PCG1_PACGO
4
>PCG2_PACGO
4
>PCG3_PACGO
4
>PCG4_PACGO
4
>PCG5_PACGO
4
>PCG7_PACGO
4
>PCL1_PACGO
4
>PCL2_PACGO
4
>PCW1_PACGO
4
>PCW2_PACGO
4
>PCW3_PACGO
4
>PCW4_PACGO
4
>PCW5_PACGO
4
>PCW6_PACGO
4
>A2M_PACLE
4
>FIBR_PACLE
4
>OTC_PACTA
7
>CP1A1_PAGMA
3
>CHY1_PAGMA
4
>CHY2_PAGMA
4
>CHY3_PAGMA
4
>GON1_PAGMA
4
>GON3_PAGMA
4
>SOMA_PAGMA
4
>ESR1_PAGMA
8
>DEFI_PALPR
4
>G3P_PALVE
1
>HCY_PALVU
4
>SODM_PALVU
7
>GLNA_PANAR
1
>CRUST_PANBO
4
>PDH_PANBO
4
>INS_PANBU
4
>COX1_PANBU
7
>SOMA_PANGG
4
>IPTXA_PANIM
4
>IPTXI_PANIM
4
>KAX61_PANIM
4
>KAX64_PANIM
4
>KAX65_PANIM
4
>KAX71_PANIM
4
>KAX72_PANIM
4
>PAN1_PANIM
4
>PAN2_PANIM
4
>SCRP_PANIM
4
>FIBR_PANIN
4
>HCYA_PANIN
4
>HCYB_PANIN
4
>HCYC_PANIN
4
>HCY2_PANJA
4
>HCY3_PANJA
4
>HCYIA_PANJA
4
>HCYIB_PANJA
4
>TPMT_PANLE
1
>IPSG_PANLE
4
>MSHR_PANON
9
>INVO_PANPA
1
>ATP6_PANPA
7
>ATP8_PANPA
7
>COX2_PANPA
7
>NU2M_PANPA
7
>HSP1_PANPA
8
>PRM2_PANPA
8
>SRY_PANPA
8
>CCR5_PANPA
9
>CD22_PANPA
9
>GPR33_PANPA
9
>OR1D5_PANPA
9
>T2R10_PANPA
9
>T2R13_PANPA
9
>T2R14_PANPA
9
>T2R16_PANPA
9
>T2R38_PANPA
9
>T2R40_PANPA
9
>T2R41_PANPA
9
>T2R43_PANPA
9
>T2R44_PANPA
9
>T2R45_PANPA
9
>T2R46_PANPA
9
>T2R47_PANPA
9
>T2R48_PANPA
9
>T2R49_PANPA
9
>T2R55_PANPA
9
>T2R60_PANPA
9
>T2R62_PANPA
9
>T2R64_PANPA
9
>T2R66_PANPA
9
>TA2R1_PANPA
9
>TA2R3_PANPA
9
>TA2R4_PANPA
9
>TA2R5_PANPA
9
>TA2R7_PANPA
9
>TA2R8_PANPA
9
>TPMT_PANPR
1
>FSHB_PANTA
4
>GLHA_PANTA
4
>IGF1_PANTA
4
>LSHB_PANTA
4
>TPMT_PANTI
1
>TPMT_PANTR
1
>FMO2_PANTR
3
>FMO3_PANTR
3
>ANGI_PANTR
4
>APOA2_PANTR
4
>APOE_PANTR
4
>BD01_PANTR
4
>CFAB_PANTR
4
>CO2_PANTR
4
>DEF1_PANTR
4
>DEF4_PANTR
4
>DEF5_PANTR
4
>DEF6_PANTR
4
>DEF7_PANTR
4
>FETA_PANTR
4
>FETUA_PANTR
4
>FSHB_PANTR
4
>IL3_PANTR
4
>INS_PANTR
4
>LSHB_PANTR
4
>NETR_PANTR
4
>NGF_PANTR
4
>OSTC_PANTR
4
>REL1_PANTR
4
>REL2_PANTR
4
>RNAS6_PANTR
4
>SOM2_PANTR
4
>SOMA_PANTR
4
>SPG11_PANTR
4
>THBG_PANTR
4
>WCO6_PANTR
4
>GLCM_PANTR
6
>ATP6_PANTR
7
>ATP8_PANTR
7
>COX2_PANTR
7
>COX41_PANTR
7
>NU2M_PANTR
7
>ANDR_PANTR
8
>ATRX_PANTR
8
>DHX16_PANTR
8
>GLI3_PANTR
8
>HSP1_PANTR
8
>MYC_PANTR
8
>PAX9_PANTR
8
>PRM2_PANTR
8
>SRY_PANTR
8
>ZFY_PANTR
8
>1A01_PANTR
9
>1A02_PANTR
9
>1A03_PANTR
9
>1A04_PANTR
9
>1B01_PANTR
9
>1B02_PANTR
9
>1C01_PANTR
9
>1C28_PANTR
9
>2DOB_PANTR
9
>5HT1A_PANTR
9
>5HT1B_PANTR
9
>5HT1F_PANTR
9
>5HT2C_PANTR
9
>ACM2_PANTR
9
>ACM3_PANTR
9
>ACM5_PANTR
9
>AGTR1_PANTR
9
>C5AR_PANTR
9
>CD22_PANTR
9
>CD4_PANTR
9
>CD81_PANTR
9
>CFTR_PANTR
9
>CXCR1_PANTR
9
>CXCR2_PANTR
9
>CXCR4_PANTR
9
>CXCR6_PANTR
9
>DDR1_PANTR
9
>DRD2_PANTR
9
>DRD3_PANTR
9
>DUFFY_PANTR
9
>FCG2A_PANTR
9
>FPR1_PANTR
9
>FPRL1_PANTR
9
>FPRL2_PANTR
9
>GLPA_PANTR
9
>GLPB_PANTR
9
>GLPE_PANTR
9
>GPR33_PANTR
9
>GPR56_PANTR
9
>HFE_PANTR
9
>HRH1_PANTR
9
>KLRD1_PANTR
9
>LIRB5_PANTR
9
>LYAM1_PANTR
9
>MBP_PANTR
9
>MC5R_PANTR
9
>MCHR1_PANTR
9
>MRGX2_PANTR
9
>MSHR_PANTR
9
>NKG2A_PANTR
9
>NKG2C_PANTR
9
>NKG2D_PANTR
9
>NKG2E_PANTR
9
>NKG2F_PANTR
9
>OR1A1_PANTR
9
>OR1D2_PANTR
9
>OR1D5_PANTR
9
>OR1E1_PANTR
9
>OR1E2_PANTR
9
>OR1E5_PANTR
9
>OR1G1_PANTR
9
>OR3A1_PANTR
9
>OR3A2_PANTR
9
>OR3A3_PANTR
9
>PE2R4_PANTR
9
>PRIO_PANTR
9
>RHLA_PANTR
9
>RHLF_PANTR
9
>RHLR_PANTR
9
>SCNND_PANTR
9
>SIG12_PANTR
9
>SIG13_PANTR
9
>T2R13_PANTR
9
>T2R14_PANTR
9
>T2R16_PANTR
9
>T2R38_PANTR
9
>T2R39_PANTR
9
>T2R40_PANTR
9
>T2R41_PANTR
9
>T2R43_PANTR
9
>T2R44_PANTR
9
>T2R46_PANTR
9
>T2R47_PANTR
9
>T2R49_PANTR
9
>T2R50_PANTR
9
>T2R55_PANTR
9
>T2R60_PANTR
9
>TA2R4_PANTR
9
>TA2R5_PANTR
9
>TA2R7_PANTR
9
>TA2R8_PANTR
9
>TA2R9_PANTR
9
>TAAR5_PANTR
9
>TS1R3_PANTR
9
>VN1R3_PANTR
9
>PPK5_PANVI
4
>PVK1_PANVI
4
>A1AT_PAPAN
4
>APOA4_PAPAN
4
>APOE_PAPAN
4
>B2MG_PAPAN
4
>CGHB_PAPAN
4
>IL2_PAPAN
4
>IL4_PAPAN
4
>OVGP1_PAPAN
4
>COX82_PAPAN
7
>CFTR_PAPAN
9
>CXCR4_PAPAN
9
>LIPL_PAPAN
9
>MSHR_PAPAN
9
>COX1_PAPBU
7
>LALBA_PAPCY
4
>TIMP1_PAPCY
4
>GP1BB_PAPCY
9
>ITA2B_PAPCY
9
>ITB5_PAPCY
9
>CP6B4_PAPGL
3
>CP6B5_PAPGL
3
>ADH1B_PAPHA
1
>MYH7_PAPHA
2
>PDIA3_PAPHA
3
>ALS_PAPHA
4
>ANGI_PAPHA
4
>APOA1_PAPHA
4
>APOC1_PAPHA
4
>DEF1_PAPHA
4
>DEF3_PAPHA
4
>IL10_PAPHA
4
>RNAS1_PAPHA
4
>RNAS6_PAPHA
4
>ASPX_PAPHA
5
>ATP6_PAPHA
7
>ATP8_PAPHA
7
>COX1_PAPHA
7
>COX2_PAPHA
7
>NU2M_PAPHA
7
>ANDR_PAPHA
8
>HTF4_PAPHA
8
>ACTHR_PAPHA
9
>CD44_PAPHA
9
>DUFFY_PAPHA
9
>LYAM1_PAPHA
9
>MSHR_PAPHA
9
>PAR1_PAPHA
9
>PEVR2_PAPHA
9
>T2R10_PAPHA
9
>T2R13_PAPHA
9
>T2R14_PAPHA
9
>T2R16_PAPHA
9
>T2R38_PAPHA
9
>T2R39_PAPHA
9
>T2R40_PAPHA
9
>T2R41_PAPHA
9
>T2R43_PAPHA
9
>T2R44_PAPHA
9
>T2R46_PAPHA
9
>T2R49_PAPHA
9
>T2R55_PAPHA
9
>TA2R3_PAPHA
9
>TA2R4_PAPHA
9
>TA2R5_PAPHA
9
>TA2R7_PAPHA
9
>TA2R8_PAPHA
9
>TA2R9_PAPHA
9
>C11B1_PAPHU
7
>CP6B1_PAPPO
3
>CP6B3_PAPPO
3
>TXA3_PARAC
4
>H1_PARAN
8
>H2BS1_PARAN
8
>H2BS2_PARAN
8
>H2BS3_PARAN
8
>HSP60_PARBR
7
>CHS2_PARBR
9
>SODM_PARCL
7
>POTX_PARCV
4
>KA113_PARGR
4
>NU2M_PARHE
7
>BRK_PARID
4
>MAST_PARID
4
>OPSD_PARKN
9
>BP10_PARLI
4
>ATP6_PARLI
7
>ATP8_PARLI
7
>COX1_PARLI
7
>COX2_PARLI
7
>NU2M_PARLI
7
>H2A_PARLI
8
>TXDP1_PARLU
4
>TXDP2_PARLU
4
>TXDP3_PARLU
4
>TXDP4_PARLU
4
>PAP4_PARMA
4
>PAP5_PARMA
4
>B2MG_PAROL
4
>NEUY_PAROL
4
>PRL_PAROL
4
>SOMA_PAROL
4
>SOML_PAROL
4
>TRFE_PAROL
4
>ATP8_PAROL
7
>T2AG_PAROL
8
>THAA_PAROL
8
>THAB_PAROL
8
>THB_PAROL
8
>PAP1_PARPV
4
>PAP2_PARPV
4
>PAP3_PARPV
4
>PBPO_PARSC
4
>SCX1_PARSC
4
>TX3_PARSR
4
>TXP1_PARSR
4
>TXP2_PARSR
4
>ALTI_PARTR
4
>BEST_PARTR
4
>BIRT_PARTR
4
>DORT_PARTR
4
>IKIT_PARTR
4
>KAX1A_PARTR
4
>KURT_PARTR
4
>PUMA_PARUN
2
>KA111_PARVI
4
>KA112_PARVI
4
>H2B_PATGR
8
>OPSD1_PATYE
9
>OPSD2_PATYE
9
>IOVO_PAVCR
4
>COX1_PECMA
7
>PTU1_PEITU
4
>ATP6_PELSU
7
>ATP8_PELSU
7
>COX1_PELSU
7
>COX2_PELSU
7
>NU2M_PELSU
7
>GOX_PENAG
4
>BUBL_PENBR
4
>ACTG_PENCH
1
>PHOA_PENCH
4
>PLB1_PENCH
4
>XYNA_PENCH
4
>ATP6_PENCH
7
>HOSM_PENCH
7
>AREA_PENCH
8
>TOP2_PENCH
8
>MAN12_PENCI
4
>NUP1_PENCI
4
>FAEB_PENFN
4
>GUX1_PENJA
4
>CATA_PENJA
10
>IOVO_PENJC
4
>CHH1_PENJP
4
>CHH2_PENJP
4
>CHH3_PENJP
4
>CHH5_PENJP
4
>CHH6_PENJP
4
>CHH7_PENJP
4
>MIH_PENJP
4
>DEXT_PENMI
4
>CHH1_PENMO
4
>CHH2_PENMO
4
>CHH3_PENMO
4
>CHH4_PENMO
4
>CHH5_PENMO
4
>CLOT_PENMO
4
>CTRP_PENMO
4
>FAR6_PENMO
4
>FAR7_PENMO
4
>TRYP_PENMO
4
>ATP8_PENMO
7
>PGLR1_PENOL
4
>PGLR2_PENOL
4
>AXE1_PENPU
4
>AXE2_PENPU
4
>ARIS_PENRO
1
>AREA_PENRO
8
>XYNA_PENSI
4
>NUP3_PENSQ
4
>RMS5_PENUR
7
>NRFA_PENUR
8
>PEN1_PENVA
1
>PEN2A_PENVA
1
>PEN2B_PENVA
1
>PEN3A_PENVA
1
>PEN3B_PENVA
1
>PEN3C_PENVA
1
>PEN3D_PENVA
1
>PEN3E_PENVA
1
>PEN3F_PENVA
1
>PEN3G_PENVA
1
>PEN3H_PENVA
1
>PEN3I_PENVA
1
>PEN3J_PENVA
1
>PEN4A_PENVA
1
>PEN4C_PENVA
1
>BGBP_PENVA
4
>CHH_PENVA
4
>CTRB1_PENVA
4
>CTRB2_PENVA
4
>MIH_PENVA
4
>H2A_PENVA
8
>H2B_PENVA
8
>BURS_PERAM
4
>DIUH_PERAM
4
>LPSBP_PERAM
4
>PPK5_PERAM
4
>PVK1_PERAM
4
>VIT1_PERAM
4
>COX2_PERAM
7
>PPK6_PERAU
4
>PPK6_PERBR
4
>HSP1_PERCO
8
>COX2_PERFA
7
>PPK4_PERFU
4
>SOMA_PERFV
4
>PRT_PERFV
8
>HSP1_PERGU
8
>RNAS1_PERLE
4
>ADH1_PERMA
1
>ADH6_PERMA
1
>IOVO_PERPE
4
>COX41_PERPO
7
>PAX9_PERPO
8
>PVK1_PERVR
4
>TTHY_PETBR
4
>ALBU_PETMA
4
>APL1_PETMA
4
>APL2_PETMA
4
>FIBA1_PETMA
4
>FIBA2_PETMA
4
>FIBB_PETMA
4
>FIBG_PETMA
4
>GLUC1_PETMA
4
>GLUC2_PETMA
4
>INS_PETMA
4
>LAMP_PETMA
4
>LAMR_PETMA
4
>LCRP_PETMA
4
>PLMN_PETMA
4
>PMY_PETMA
4
>SMS_PETMA
4
>ATP6_PETMA
7
>ATP8_PETMA
7
>COX1_PETMA
7
>COX2_PETMA
7
>NU2M_PETMA
7
>SODM_PETMA
7
>NFYB_PETMA
8
>OPSD_PETMA
9
>OPSP_PETMA
9
>HSP1_PETXA
8
>IOVO_PHAAL
4
>G3P_PHACH
1
>LEU3_PHACH
1
>CDH_PHACH
4
>GUX1_PHACH
4
>PEM1_PHACH
4
>PEM3_PHACH
4
>PEM4_PHACH
4
>PEM5_PHACH
4
>HSP1_PHACI
8
>ACOX1_PHACI
10
>IOVO_PHACO
4
>CHS1_PHAEX
9
>CHS2_PHAEX
9
>ACT_PHARH
1
>G3P_PHARH
1
>IOVO_PHASU
4
>GLB1_PHEHI
4
>GLB1_PHESE
4
>DEFI_PHLDU
4
>LAC1_PHLRA
4
>SRY_PHOCA
8
>RELX_PHODA
4
>SRY_PHOGR
8
>OPSD_PHOGR
9
>SRY_PHOHI
8
>TX19_PHOKE
4
>TX1A_PHOKE
4
>TX1B_PHOKE
4
>TX20_PHOKE
4
>TX21_PHOKE
4
>TX22_PHOKE
4
>TX23_PHOKE
4
>TX28_PHOKE
4
>TX32_PHOKE
4
>TX36_PHOKE
4
>SRY_PHOLR
8
>PN16_PHONI
4
>PN47_PHONI
4
>T223_PHONI
4
>T244_PHONI
4
>TOP2A_PHONI
4
>TOPC5_PHONI
4
>TX13_PHONI
4
>TX16_PHONI
4
>TX21_PHONI
4
>TX21A_PHONI
4
>TX22_PHONI
4
>TX24_PHONI
4
>TX25_PHONI
4
>TX25A_PHONI
4
>TX26_PHONI
4
>TX27_PHONI
4
>TX29_PHONI
4
>TX3_PHONI
4
>TX30_PHONI
4
>TX31_PHONI
4
>TX32_PHONI
4
>TX33_PHONI
4
>TX35_PHONI
4
>TX36_PHONI
4
>TX3A_PHONI
4
>TX43_PHONI
4
>TX455_PHONI
4
>TX461_PHONI
4
>TXC5_PHONI
4
>TXL1_PHONI
4
>TXV2_PHONI
4
>SRY_PHOPH
8
>OAR_PHOPY
9
>LUCI_PHOPY
10
>TX16_PHORI
4
>TX17_PHORI
4
>TX18_PHORI
4
>TX20_PHORI
4
>TX22_PHORI
4
>TX23_PHORI
4
>TX27_PHORI
4
>TX32_PHORI
4
>TX34_PHORI
4
>TX37_PHORI
4
>TXC5_PHORI
4
>FSHB_PHOSU
4
>LSHB_PHOSU
4
>TSHB_PHOSU
4
>MTR1A_PHOSU
9
>IL6_PHOVI
4
>ATP6_PHOVI
7
>ATP8_PHOVI
7
>COX1_PHOVI
7
>COX2_PHOVI
7
>NU2M_PHOVI
7
>OPSD_PHOVI
9
>CALCR_PHYBI
4
>DA2D_PHYBI
4
>DERB_PHYBI
4
>DMS1_PHYBI
4
>DMS2_PHYBI
4
>DMS3_PHYBI
4
>DMS4_PHYBI
4
>DMS5_PHYBI
4
>DMS6_PHYBI
4
>DRG3_PHYBI
4
>PHYB_PHYBI
4
>SPYY_PHYBI
4
>HMDH_PHYBL
3
>CHS1_PHYBL
9
>GLHA_PHYCA
4
>INS_PHYCA
4
>LSHB_PHYCA
4
>ATP8_PHYCA
7
>SRY_PHYCA
8
>DDQ1_PHYDS
4
>DDQ2_PHYDS
4
>DDSK_PHYDS
4
>DDSL_PHYDS
4
>DDSM_PHYDS
4
>TKN_PHYFU
4
>COX2_PHYHA
7
>AMP1_PHYHY
4
>BIOP1_PHYHY
4
>PHYL1_PHYHY
4
>PHYL2_PHYHY
4
>PHYL3_PHYHY
4
>PHYL6_PHYHY
4
>DS01_PHYOR
4
>PHYL4_PHYOR
4
>PHYL5_PHYOR
4
>BRKP_PHYRO
4
>TY13_PHYRO
4
>DEM1_PHYSA
4
>DEM2_PHYSA
4
>DMS1_PHYSA
4
>DMS2_PHYSA
4
>DMS3_PHYSA
4
>DMS4_PHYSA
4
>DMS5_PHYSA
4
>IKP1_PHYSA
4
>IKP2_PHYSA
4
>KNL1_PHYSA
4
>LITL_PHYSA
4
>LITP_PHYSA
4
>SAUV_PHYSA
4
>ACTPA_PHYSE
4
>TX115_PHYSE
4
>TX60A_PHYSE
4
>TX60B_PHYSE
4
>GLUC_PIAME
4
>INS_PIAME
4
>SMS2_PIAME
4
>ACT_PICAN
1
>HSP71_PICAN
1
>LEU3_PICAN
1
>ALOX_PICAN
10
>AMO_PICAN
10
>CATA_PICAN
10
>DAS_PICAN
10
>PEX10_PICAN
10
>PEX14_PICAN
10
>PEX3_PICAN
10
>PEX8_PICAN
10
>ATP6_PICCA
7
>ATP8_PICCA
7
>COX1_PICCA
7
>COX2_PICCA
7
>IEND1_PICCA
7
>NU2M_PICCA
7
>RMAR_PICCA
7
>TIM10_PICFA
7
>TOP2_PICGU
8
>LEU3_PICJA
1
>HMDH_PICJA
3
>ATIF_PICJA
7
>URIC_PICJA
10
>KT395_PICKL
4
>ACT_PICPA
1
>ATG26_PICPA
1
>DAK_PICPA
1
>G3P_PICPA
1
>IPYR_PICPA
1
>PYC_PICPA
1
>SEC13_PICPA
1
>DPOG_PICPA
7
>ACOX_PICPA
10
>ALOX_PICPA
10
>PEX10_PICPA
10
>PEX12_PICPA
10
>PEX13_PICPA
10
>PEX14_PICPA
10
>PEX2_PICPA
10
>PEX22_PICPA
10
>PEX3_PICPA
10
>UBCX_PICPA
10
>ADH1_PICST
1
>ADH2_PICST
1
>LEU3_PICST
1
>CYC_PICST
7
>AATC_PIG
1
>ACPH_PIG
1
>ACY1_PIG
1
>ALAT_PIG
1
>ALDR_PIG
1
>AMPL_PIG
1
>BHMT_PIG
1
>CAN3_PIG
1
>CASP1_PIG
1
>CASP3_PIG
1
>CNTF_PIG
1
>CPI1_PIG
1
>CPI2_PIG
1
>CYTA1_PIG
1
>CYTA5_PIG
1
>CYTA8_PIG
1
>CYTB_PIG
1
>DESM_PIG
1
>DPYD_PIG
1
>FABPH_PIG
1
>FABPL_PIG
1
>G3P_PIG
1
>G6PI_PIG
1
>GLRX1_PIG
1
>GNMT_PIG
1
>GSTO1_PIG
1
>HS90A_PIG
1
>IKBA_PIG
1
>ILBP_PIG
1
>ILEU_PIG
1
>INVO_PIG
1
>IPPD_PIG
1
>KAD1_PIG
1
>KSYK_PIG
1
>LDHA_PIG
1
>LDHB_PIG
1
>LOX12_PIG
1
>LTB4D_PIG
1
>MAOX_PIG
1
>MDHC_PIG
1
>MEPD_PIG
1
>MIOX_PIG
1
>MX1_PIG
1
>NTAN1_PIG
1
>PDXK_PIG
1
>PERE_PIG
1
>PGK1_PIG
1
>PHP14_PIG
1
>PIMT_PIG
1
>PP14A_PIG
1
>PPAC_PIG
1
>PPCE_PIG
1
>PPIA_PIG
1
>RET2_PIG
1
>RINI_PIG
1
>RL3_PIG
1
>RS12_PIG
1
>SAHH_PIG
1
>SEPW1_PIG
1
>SODC_PIG
1
>SPRR1_PIG
1
>TCPZ_PIG
1
>TYB9_PIG
1
>UGPA2_PIG
1
>MYH11_PIG
2
>MYH7_PIG
2
>RADI_PIG
2
>AT2A2_PIG
3
>CASQ2_PIG
3
>CP21A_PIG
3
>CP242_PIG
3
>CP2DP_PIG
3
>CP2E1_PIG
3
>CP3AT_PIG
3
>CP7A1_PIG
3
>CRTC_PIG
3
>ENPL_PIG
3
>EST1_PIG
3
>FMO1_PIG
3
>GRP78_PIG
3
>HMOX1_PIG
3
>MA1A1_PIG
3
>NCPR_PIG
3
>PGRC1_PIG
3
>7B2_PIG
4
>A1AT_PIG
4
>A1BG_PIG
4
>ADML_PIG
4
>ALBU_PIG
4
>AMBN_PIG
4
>AMBP_PIG
4
>AMC2_PIG
4
>AMEL_PIG
4
>AMYP_PIG
4
>ANF_PIG
4
>ANFB_PIG
4
>ANFC_PIG
4
>ANGI_PIG
4
>ANGP2_PIG
4
>APOA1_PIG
4
>APOA4_PIG
4
>APOC3_PIG
4
>APOE_PIG
4
>APOR_PIG
4
>AQN1_PIG
4
>AQN3_PIG
4
>AWN_PIG
4
>B2MG_PIG
4
>BDNF_PIG
4
>BGH3_PIG
4
>C1QA_PIG
4
>CALC_PIG
4
>CALCA_PIG
4
>CAS1_PIG
4
>CAS2_PIG
4
>CASB_PIG
4
>CASK_PIG
4
>CBPA1_PIG
4
>CBPB1_PIG
4
>CCL2_PIG
4
>CCL5_PIG
4
>CECP1_PIG
4
>CFAB_PIG
4
>CFAD_PIG
4
>CH3L1_PIG
4
>CLUS_PIG
4
>CMGA_PIG
4
>COL_PIG
4
>CRF_PIG
4
>CSF2_PIG
4
>CSF3_PIG
4
>DNAS1_PIG
4
>EDN1_PIG
4
>ELA1_PIG
4
>ELA2A_PIG
4
>ENAM_PIG
4
>EPO_PIG
4
>FA12_PIG
4
>FA8_PIG
4
>FA9_PIG
4
>FETUA_PIG
4
>FIBA_PIG
4
>FIBB_PIG
4
>FSHB_PIG
4
>FST_PIG
4
>GALA_PIG
4
>GALP_PIG
4
>GAST_PIG
4
>GIP_PIG
4
>GLHA_PIG
4
>GLUC_PIG
4
>GON1_PIG
4
>GPX5_PIG
4
>GRP_PIG
4
>GUC2A_PIG
4
>HEMO_PIG
4
>HEPC_PIG
4
>IACA_PIG
4
>IACS_PIG
4
>IAPP_PIG
4
>IBP2_PIG
4
>IBP3_PIG
4
>IBP4_PIG
4
>IBP5_PIG
4
>ICA_PIG
4
>ICTL_PIG
4
>IFNA1_PIG
4
>IFNG_PIG
4
>IGF1_PIG
4
>IGF2_PIG
4
>IL10_PIG
4
>IL12A_PIG
4
>IL12B_PIG
4
>IL13_PIG
4
>IL15_PIG
4
>IL18_PIG
4
>IL1A_PIG
4
>IL1B_PIG
4
>IL2_PIG
4
>IL21_PIG
4
>IL4_PIG
4
>IL6_PIG
4
>IL8_PIG
4
>INHA_PIG
4
>INHBA_PIG
4
>INHBB_PIG
4
>INS_PIG
4
>INSL3_PIG
4
>IPK1_PIG
4
>ISK4_PIG
4
>LALBA_PIG
4
>LCN1_PIG
4
>LEAP2_PIG
4
>LIPP_PIG
4
>LSHB_PIG
4
>LYOX_PIG
4
>MA2B2_PIG
4
>MGP_PIG
4
>MOTI_PIG
4
>MUCAP_PIG
4
>NEC2_PIG
4
>NEU2_PIG
4
>NEUB_PIG
4
>NEUU_PIG
4
>NEUY_PIG
4
>NGF_PIG
4
>NKL_PIG
4
>NPC2_PIG
4
>NPW_PIG
4
>OBP_PIG
4
>OSTC_PIG
4
>OSTP_PIG
4
>OVGP1_PIG
4
>PA21B_PIG
4
>PA22_PIG
4
>PACA_PIG
4
>PAG1_PIG
4
>PAG2_PIG
4
>PAHO_PIG
4
>PAI1_PIG
4
>PB1_PIG
4
>PDYN_PIG
4
>PEPA_PIG
4
>PEPB_PIG
4
>PEPC_PIG
4
>PF11_PIG
4
>PF12_PIG
4
>PG1_PIG
4
>PG2_PIG
4
>PG3_PIG
4
>PG4_PIG
4
>PG5_PIG
4
>PGRP2_PIG
4
>PGS2_PIG
4
>PLF4_PIG
4
>PLMN_PIG
4
>PMP23_PIG
4
>PMP36_PIG
4
>PMP37_PIG
4
>PPA5_PIG
4
>PR39_PIG
4
>PRL_PIG
4
>PRP_PIG
4
>PSP1_PIG
4
>PSP2_PIG
4
>PSPB_PIG
4
>PSPC_PIG
4
>PTHY_PIG
4
>REL3_PIG
4
>RELX_PIG
4
>RETBP_PIG
4
>RNAS1_PIG
4
>RNAS4_PIG
4
>RNS10_PIG
4
>SAL_PIG
4
>SAMP_PIG
4
>SCG1_PIG
4
>SCYB7_PIG
4
>SECR_PIG
4
>SFTPA_PIG
4
>SIAL_PIG
4
>SLIB_PIG
4
>SMS_PIG
4
>SOMA_PIG
4
>SPMI_PIG
4
>SPP24_PIG
4
>TCO1_PIG
4
>TENA_PIG
4
>TFF2_PIG
4
>TGFB1_PIG
4
>TGFB2_PIG
4
>TGFB3_PIG
4
>THBG_PIG
4
>TIMP1_PIG
4
>TPO_PIG
4
>TRFE_PIG
4
>TRFL_PIG
4
>TRYP_PIG
4
>TRYT_PIG
4
>TSHB_PIG
4
>TTHY_PIG
4
>UFAP_PIG
4
>UTS2_PIG
4
>VIP_PIG
4
>VTNC_PIG
4
>WAP_PIG
4
>FUT1_PIG
5
>GGTA1_PIG
5
>MFGM_PIG
5
>RAB1A_PIG
5
>ASPG_PIG
6
>CATD_PIG
6
>CATH_PIG
6
>CATL_PIG
6
>DNS2A_PIG
6
>HEXB_PIG
6
>AATM_PIG
7
>ACADL_PIG
7
>ACADM_PIG
7
>ACADS_PIG
7
>ACON_PIG
7
>ADX_PIG
7
>ATIF1_PIG
7
>ATP6_PIG
7
>ATP8_PIG
7
>ATPA1_PIG
7
>ATPD_PIG
7
>C11B1_PIG
7
>CISY_PIG
7
>COX1_PIG
7
>COX2_PIG
7
>COX41_PIG
7
>CP11A_PIG
7
>CX7A1_PIG
7
>DLDH_PIG
7
>ECHA_PIG
7
>GABT_PIG
7
>GATM_PIG
7
>GCDH_PIG
7
>HCDH_PIG
7
>HMCS2_PIG
7
>IDH3A_PIG
7
>IDH3B_PIG
7
>IDH3G_PIG
7
>IDHP_PIG
7
>MDHM_PIG
7
>NU2M_PIG
7
>ODO2_PIG
7
>ODPA_PIG
7
>OTC_PIG
7
>PCCB_PIG
7
>SCOT_PIG
7
>SODM_PIG
7
>STAR_PIG
7
>SUCB1_PIG
7
>SUCB2_PIG
7
>THIL_PIG
7
>UCP2_PIG
7
>VDAC3_PIG
7
>ESR1_PIG
8
>ESR2_PIG
8
>FOS_PIG
8
>H1T_PIG
8
>HMGB1_PIG
8
>HMGB2_PIG
8
>HMGN2_PIG
8
>HNF1B_PIG
8
>HSP1_PIG
8
>HXB8_PIG
8
>JUN_PIG
8
>KLF9_PIG
8
>MPIP3_PIG
8
>MYC_PIG
8
>MYOD1_PIG
8
>MYOG_PIG
8
>NFIC_PIG
8
>NFIL_PIG
8
>PIT1_PIG
8
>PO2F2_PIG
8
>PPARG_PIG
8
>PRM2_PIG
8
>PTBP1_PIG
8
>SRY_PIG
8
>STP1_PIG
8
>STP2_PIG
8
>STP3_PIG
8
>STP4_PIG
8
>THA_PIG
8
>WT1_PIG
8
>ZFX_PIG
8
>5HT1B_PIG
9
>5HT1D_PIG
9
>5HT1E_PIG
9
>5HT4R_PIG
9
>ACM1_PIG
9
>ACM2_PIG
9
>ACM3_PIG
9
>ACTHR_PIG
9
>ADA1D_PIG
9
>ADA2A_PIG
9
>ADRB2_PIG
9
>AGTR1_PIG
9
>AMPE_PIG
9
>AMPN_PIG
9
>ANXA2_PIG
9
>AQP1_PIG
9
>AT1A1_PIG
9
>AT1B1_PIG
9
>AT2B1_PIG
9
>ATP4A_PIG
9
>ATP4B_PIG
9
>BKRB1_PIG
9
>BKRB2_PIG
9
>CALCR_PIG
9
>CD1A_PIG
9
>CD3D_PIG
9
>CD3Z_PIG
9
>CD47_PIG
9
>CD59_PIG
9
>CD9_PIG
9
>CFTR_PIG
9
>CLTR1_PIG
9
>CLTR2_PIG
9
>CP191_PIG
9
>CP192_PIG
9
>CP193_PIG
9
>CTLA4_PIG
9
>CXA1_PIG
9
>CXA4_PIG
9
>CY24B_PIG
9
>DHE3_PIG
9
>DPEP1_PIG
9
>DRD1_PIG
9
>DUOX2_PIG
9
>EDG8_PIG
9
>EDNRA_PIG
9
>EDNRB_PIG
9
>EGF_PIG
9
>EGLN_PIG
9
>EPOR_PIG
9
>FSHR_PIG
9
>GHRHR_PIG
9
>GHSR_PIG
9
>GLP_PIG
9
>GNRHR_PIG
9
>GPR4_PIG
9
>GTR2_PIG
9
>GTR3_PIG
9
>GUC2C_PIG
9
>I12R2_PIG
9
>IGF1R_PIG
9
>IL2RA_PIG
9
>IL6RA_PIG
9
>INAR1_PIG
9
>IRK2_PIG
9
>IRK5_PIG
9
>ITB2_PIG
9
>KCNB1_PIG
9
>KCNE1_PIG
9
>KCNH2_PIG
9
>KCNN3_PIG
9
>KCNQ1_PIG
9
>LDLR_PIG
9
>LEPR_PIG
9
>LIPL_PIG
9
>LSHR_PIG
9
>LYAM2_PIG
9
>MBP_PIG
9
>MC4R_PIG
9
>MC5R_PIG
9
>MCHR1_PIG
9
>MSHR_PIG
9
>MTR1A_PIG
9
>NEP_PIG
9
>NPY1R_PIG
9
>NPY2R_PIG
9
>NPY5R_PIG
9
>NTRK3_PIG
9
>OPRD_PIG
9
>OPRM_PIG
9
>OPRX_PIG
9
>OPSD_PIG
9
>OX1R_PIG
9
>OX2R_PIG
9
>OXYR_PIG
9
>PE2R3_PIG
9
>PECA1_PIG
9
>PEVRA_PIG
9
>PRIO_PIG
9
>PTAFR_PIG
9
>PTHR1_PIG
9
>PVRL1_PIG
9
>SC5A1_PIG
9
>SC5A4_PIG
9
>SCAM1_PIG
9
>SL9A1_PIG
9
>SSR2_PIG
9
>TGFR2_PIG
9
>THAS_PIG
9
>TNR1A_PIG
9
>TNR6_PIG
9
>TSHR_PIG
9
>TSN31_PIG
9
>V2R_PIG
9
>VIPR1_PIG
9
>VMD2_PIG
9
>XPP2_PIG
9
>DHRS4_PIG
10
>OXDA_PIG
10
>PMVK_PIG
10
>URIC_PIG
10
>CVP1_PIMHY
4
>CVP2_PIMHY
4
>CVP3_PIMHY
4
>CVP4_PIMHY
4
>CVP5_PIMHY
4
>CVP6_PIMHY
4
>CVP7_PIMHY
4
>SVP1_PIMHY
4
>SVP2_PIMHY
4
>TREA_PIMHY
4
>VPR2_PIMHY
4
>FAEB_PIREQ
4
>EF1A_PIRIN
1
>ACTC_PISOC
1
>ACTM_PISOC
1
>ATP6_PISOC
7
>ATP8_PISOC
7
>COX1_PISOC
7
>COX2_PISOC
7
>NU2M_PISOC
7
>B2MG_PITIR
4
>WNT1_PITME
4
>WNT3A_PITME
4
>COX41_PITPI
7
>COX1_PLADA
7
>H1A_PLADU
8
>H1B_PLADU
8
>H2A_PLADU
8
>H2B_PLADU
8
>CP1A1_PLAFE
3
>INS_PLAFE
4
>SMS2_PLAFE
4
>UTS1_PLAFE
4
>UTS2_PLAFE
4
>HSP1_PLAGI
8
>HSP1_PLAIN
8
>ACT_PLAMG
1
>HSP1_PLAMS
8
>ORN2_PLAOR
4
>ORN3_PLAOR
4
>ORNB_PLAOR
4
>ORNC_PLAOR
4
>ORNE_PLAOR
4
>HSP1_PLATE
8
>JHBP_PLAVG
4
>TXG1D_PLEGU
4
>TXG1E_PLEGU
4
>TXG2_PLEGU
4
>WN10A_PLEJO
4
>WN10B_PLEJO
4
>WNT3A_PLEJO
4
>WNT3B_PLEJO
4
>WNT4_PLEJO
4
>WNT5B_PLEJO
4
>WNT6_PLEJO
4
>WNT7A_PLEJO
4
>LAC1_PLEOS
4
>LAC2_PLEOS
4
>GSTA_PLEPL
1
>CP1A1_PLEPL
3
>CRP_PLEPL
4
>SAMP_PLEPL
4
>TRYP_PLEPL
4
>TXP10_PLETR
4
>TXP11_PLETR
4
>TXP13_PLETR
4
>TXP14_PLETR
4
>TXP56_PLETR
4
>TXP8_PLETR
4
>TXP9_PLETR
4
>TXPL2_PLETR
4
>ACTS_PLEWA
1
>LECA_PLEWA
4
>WNT5A_PLEWA
4
>A33_PLEWA
8
>BGBP_PLOIN
4
>AMPN_PLUXY
9
>ACT1_PNECA
1
>ARO1_PNECA
1
>COX2_PNECA
7
>EF1A_PODAN
1
>G3P_PODAN
1
>LAC2_PODAN
4
>ATP6_PODAN
7
>ATP8_PODAN
7
>COX1_PODAN
7
>COX2_PODAN
7
>NU2M_PODAN
7
>SYYM_PODAN
7
>SMR1_PODAN
8
>SMR2_PODAN
8
>PEX2_PODAN
10
>ACT1_PODCA
1
>ACT3_PODCA
1
>MYS_PODCA
2
>EF1A_PODCU
1
>THAN_PODMA
4
>IOVO_PODST
4
>AL1A2_POEGU
1
>EGR1_POEGU
8
>ESR1_POEGU
8
>CNR1_POEGU
9
>CP19A_POEGU
9
>MYPR_POEGU
9
>EGR2_POERE
8
>OPSD_POERE
9
>ITH1_POEVI
4
>GRA2A_POGPU
4
>GRA2B_POGPU
4
>GRA3_POGPU
4
>GRA4A_POGPU
4
>GRA4B_POGPU
4
>VA5_POLAN
4
>IOVO_POLBI
4
>VA5_POLDO
4
>IOVO_POLEM
4
>VA5_POLEX
4
>VA5_POLFU
4
>VA5_POLGA
4
>MAST_POLJA
4
>ATP6_POLOR
7
>ATP8_POLOR
7
>COX1_POLOR
7
>COX2_POLOR
7
>NU2M_POLOR
7
>PRFA_POLPE
4
>PLYB1_POLPI
4
>PLYB2_POLPI
4
>IOVO_POLPL
4
>UTS2_POLSP
4
>COX1_POLSP
7
>VA5_POLSR
4
>COX1_POLSX
7
>COX2_POLSX
7
>OPSD_POMMI
9
>COX1_POMNI
7
>HCYB_PONLE
4
>ATP6_PONPA
7
>ATP8_PONPA
7
>COX1_PONPA
7
>COX2_PONPA
7
>NU2M_PONPA
7
>ATP6_PONPP
7
>ATP8_PONPP
7
>COX2_PONPP
7
>ADH1A_PONPY
1
>CHMP3_PONPY
1
>DCUP_PONPY
1
>INVO_PONPY
1
>RL8_PONPY
1
>ANGI_PONPY
4
>ANT3_PONPY
4
>APOE_PONPY
4
>CFAB_PONPY
4
>CO2_PONPY
4
>CO6_PONPY
4
>GPX3_PONPY
4
>INS_PONPY
4
>LSHB_PONPY
4
>NETR_PONPY
4
>OSTC_PONPY
4
>PROP_PONPY
4
>RNAS1_PONPY
4
>RNAS6_PONPY
4
>TCO2_PONPY
4
>ATP6_PONPY
7
>ATP8_PONPY
7
>ATPO_PONPY
7
>COX2_PONPY
7
>COX41_PONPY
7
>COX6C_PONPY
7
>EFG1_PONPY
7
>NU2M_PONPY
7
>RM49_PONPY
7
>UCR6_PONPY
7
>UCRQ_PONPY
7
>VDAC3_PONPY
7
>ATRX_PONPY
8
>HSP1_PONPY
8
>PRM2_PONPY
8
>SRY_PONPY
8
>TF2L1_PONPY
8
>1A01_PONPY
9
>5HT1A_PONPY
9
>ACM1_PONPY
9
>ACM3_PONPY
9
>AQP1_PONPY
9
>C5AR_PONPY
9
>CCR5_PONPY
9
>CD22_PONPY
9
>CD8A_PONPY
9
>CD8B_PONPY
9
>CFTR_PONPY
9
>CLD10_PONPY
9
>DAF_PONPY
9
>FPR1_PONPY
9
>FPRL1_PONPY
9
>FPRL2_PONPY
9
>FZD6_PONPY
9
>GP155_PONPY
9
>GPR56_PONPY
9
>GTR3_PONPY
9
>HLAE_PONPY
9
>HRH1_PONPY
9
>IRK6_PONPY
9
>IRPL1_PONPY
9
>KLRD1_PONPY
9
>LYAM1_PONPY
9
>MGR3_PONPY
9
>MRGX2_PONPY
9
>MSHR_PONPY
9
>NPT2B_PONPY
9
>OCLN_PONPY
9
>PRIO_PONPY
9
>T2R10_PONPY
9
>T2R13_PONPY
9
>T2R14_PONPY
9
>T2R16_PONPY
9
>T2R38_PONPY
9
>T2R40_PONPY
9
>T2R41_PONPY
9
>T2R44_PONPY
9
>T2R47_PONPY
9
>T2R49_PONPY
9
>T2R50_PONPY
9
>T2R55_PONPY
9
>T2R60_PONPY
9
>T4S1_PONPY
9
>T4S4_PONPY
9
>TA2R1_PONPY
9
>TA2R3_PONPY
9
>TA2R4_PONPY
9
>TA2R5_PONPY
9
>TA2R7_PONPY
9
>TA2R8_PONPY
9
>TA2R9_PONPY
9
>TMM10_PONPY
9
>TSN7_PONPY
9
>VN1R4_PONPY
9
>AGH_PORDI
4
>GON3_PORNO
4
>AGH_PORSC
4
>NU2M_POTFL
7
>HSP1_POTLO
8
>OCLN_POTTR
9
>NGF_PRANA
4
>GASR_PRANA
9
>MSHR_PRECO
9
>COX41_PRECR
7
>RNAS1_PREEN
4
>PRIO_PREFR
9
>BD01_PREOB
4
>SODC_PRIGL
1
>MGP_PRIGL
4
>SOMA_PRIGL
4
>SMS1_PROAN
4
>SMS2_PROAN
4
>SOMA_PROAN
4
>SOML_PROAN
4
>CBPB_PROAT
4
>PRL_PROAT
4
>TRYP_PROAT
4
>MIH_PROBO
4
>ACT_PROCL
1
>CHH_PROCL
4
>GAMP_PROCL
4
>MIH_PROCL
4
>ORCKB_PROCL
4
>OPSD_PROCL
9
>ATP8_PRODO
7
>MAST1_PROEX
4
>MAST2_PROEX
4
>MAST3_PROEX
4
>INS_PROGU
4
>RNAS1_PROGU
4
>ADA2B_PROHA
9
>AQP2_PROHA
9
>OPSD_PROJE
9
>OPSD_PROML
9
>OPSD_PROOR
9
>OPSD_PROSE
9
>COX2_PROTA
7
>DEFI_PROTE
4
>PAX9_PROVC
8
>TXP1_PSACA
4
>H1_PSAMI
8
>H2A1_PSAMI
8
>H2A2_PSAMI
8
>H2A3_PSAMI
8
>H2A4_PSAMI
8
>H2AE_PSAMI
8
>H2BE1_PSAMI
8
>H2BE2_PSAMI
8
>H2BL1_PSAMI
8
>H2BL2_PSAMI
8
>H2BS1_PSAMI
8
>H2BS2_PSAMI
8
>INS_PSAOB
4
>ANPA_PSEAM
4
>ANPB_PSEAM
4
>PLE1_PSEAM
4
>PLE2_PSEAM
4
>S12A3_PSEAM
9
>CRVP_PSEAU
4
>NGFV1_PSEAU
4
>NGFV2_PSEAU
4
>NGFV3_PSEAU
4
>NXLH_PSEAU
4
>NXS1_PSEAU
4
>PA20_PSEAU
4
>PA21B_PSEAU
4
>PA23_PSEAU
4
>PA25_PSEAU
4
>PA29_PSEAU
4
>PA2A_PSEAU
4
>PA2C_PSEAU
4
>PA2D_PSEAU
4
>PA2E_PSEAU
4
>PA2G_PSEAU
4
>COX2_PSECP
7
>SOMA_PSECR
4
>HSP1_PSECU
8
>GLB_PSEDC
4
>PPK6_PSEFO
4
>PVK2_PSEFV
4
>BOML_PSEGU
4
>TKN1_PSEGU
4
>TKN2_PSEGU
4
>TKN3_PSEGU
4
>TKN4_PSEGU
4
>TKN5_PSEGU
4
>COX2_PSEGY
7
>NFNP_PSEPC
4
>PS1_PSEPD
4
>PS2_PSEPD
4
>PS3_PSEPD
4
>PS4_PSEPD
4
>CRVP_PSEPO
4
>NGFV_PSEPO
4
>PA2A_PSEPO
4
>PA2B_PSEPO
4
>PA2C_PSEPO
4
>PHPT_PSESE
4
>COX2_PSESU
7
>NGFV1_PSETE
4
>NGFV2_PSETE
4
>NXLB_PSETE
4
>NXLP_PSETE
4
>NXSN1_PSETE
4
>NXSN2_PSETE
4
>PA2A_PSETE
4
>PA2B_PSETE
4
>PA2C_PSETE
4
>PA2D_PSETE
4
>SPING_PSEUS
4
>TERN_PSEUS
4
>COX2_PSEVE
7
>ALL2_PSOOV
4
>MYC_PTEHP
8
>IOVO_PTEPE
4
>ACT_PUCGR
1
>EF1A_PUCGR
1
>LAC1_PYCCI
4
>PPK5A_PYCSU
4
>PPK5B_PYCSU
4
>PVK1_PYCSU
4
>TXP1_PYETR
4
>THA_PYGAD
8
>CCR5_PYGAV
9
>ANGI_PYGBI
4
>CCR5_PYGBI
9
>MRGX2_PYGBI
9
>CCR5_PYGNE
9
>DEFI_PYRAP
4
>PYRRH_PYRAP
4
>ENOA_PYTRG
1
>ACTB_RABIT
1
>ADH1_RABIT
1
>ADHP_RABIT
1
>ADHQ_RABIT
1
>ADHX_RABIT
1
>ADO_RABIT
1
>ALDR_RABIT
1
>ARGI1_RABIT
1
>ARY1_RABIT
1
>ARY2_RABIT
1
>BLMH_RABIT
1
>CAH1_RABIT
1
>CAH2_RABIT
1
>CASP3_RABIT
1
>CAYP1_RABIT
1
>CNTF_RABIT
1
>DHCA_RABIT
1
>EF2_RABIT
1
>ERF1_RABIT
1
>G3P_RABIT
1
>G6PI_RABIT
1
>GLRX1_RABIT
1
>GLYC_RABIT
1
>GNMT_RABIT
1
>GPDA_RABIT
1
>GPX1_RABIT
1
>GSTA_RABIT
1
>GSTA1_RABIT
1
>GSTMU_RABIT
1
>HINT1_RABIT
1
>ILBP_RABIT
1
>INMT_RABIT
1
>IREB1_RABIT
1
>KAD1_RABIT
1
>KC1D_RABIT
1
>KCRB_RABIT
1
>LDHA_RABIT
1
>LOX12_RABIT
1
>LOX15_RABIT
1
>MORA_RABIT
1
>MTHFS_RABIT
1
>PE2R_RABIT
1
>PIPNA_RABIT
1
>PP2AB_RABIT
1
>RL5_RABIT
1
>SODC_RABIT
1
>SPRR1_RABIT
1
>SPRR3_RABIT
1
>ST1C1_RABIT
1
>ST3A1_RABIT
1
>TCPZ_RABIT
1
>THIO_RABIT
1
>TPMT_RABIT
1
>TYB4_RABIT
1
>MYH11_RABIT
2
>MYH4_RABIT
2
>MYH6_RABIT
2
>MYH7_RABIT
2
>MYSS_RABIT
2
>MYSU_RABIT
2
>AAAD_RABIT
3
>AT2A1_RABIT
3
>AT2A2_RABIT
3
>CACB1_RABIT
3
>CASQ1_RABIT
3
>CASQ2_RABIT
3
>CP1A1_RABIT
3
>CP1A2_RABIT
3
>CP2AA_RABIT
3
>CP2AB_RABIT
3
>CP2B4_RABIT
3
>CP2B5_RABIT
3
>CP2C1_RABIT
3
>CP2C2_RABIT
3
>CP2C3_RABIT
3
>CP2CE_RABIT
3
>CP2CF_RABIT
3
>CP2CG_RABIT
3
>CP2CU_RABIT
3
>CP2E1_RABIT
3
>CP2G1_RABIT
3
>CP2J1_RABIT
3
>CP3A6_RABIT
3
>CP4A4_RABIT
3
>CP4A5_RABIT
3
>CP4A6_RABIT
3
>CP4A7_RABIT
3
>CP4B1_RABIT
3
>CP7A1_RABIT
3
>CP8B1_RABIT
3
>CRTC_RABIT
3
>CYB5_RABIT
3
>DHI1_RABIT
3
>DHI2_RABIT
3
>ENPL_RABIT
3
>EST1_RABIT
3
>EST2_RABIT
3
>FMO1_RABIT
3
>FMO2_RABIT
3
>FMO3_RABIT
3
>FMO4_RABIT
3
>FMO5_RABIT
3
>G6PE_RABIT
3
>HMOX2_RABIT
3
>HYEP_RABIT
3
>NAR1_RABIT
3
>NCPR_RABIT
3
>PGH2_RABIT
3
>SARCO_RABIT
3
>SRCA_RABIT
3
>SRCH_RABIT
3
>SSRA_RABIT
3
>SYPL2_RABIT
3
>TRDN_RABIT
3
>UD14_RABIT
3
>UD16_RABIT
3
>UDB13_RABIT
3
>UDB14_RABIT
3
>UDB16_RABIT
3
>UDC1_RABIT
3
>A1AF_RABIT
4
>AIFNG_RABIT
4
>ALBU_RABIT
4
>AMC_RABIT
4
>AMEL_RABIT
4
>ANF_RABIT
4
>ANGI_RABIT
4
>APOA1_RABIT
4
>APOC1_RABIT
4
>APOC4_RABIT
4
>APOD_RABIT
4
>APOE_RABIT
4
>B2MG_RABIT
4
>CAP18_RABIT
4
>CAS1_RABIT
4
>CAS2_RABIT
4
>CAS3_RABIT
4
>CASB_RABIT
4
>CASK_RABIT
4
>CBG_RABIT
4
>CCL2_RABIT
4
>CCL4_RABIT
4
>CETP_RABIT
4
>CO8A_RABIT
4
>CO8B_RABIT
4
>CO8G_RABIT
4
>CO9_RABIT
4
>COL_RABIT
4
>CRP_RABIT
4
>DEF1_RABIT
4
>DEF2_RABIT
4
>DEF3_RABIT
4
>DEF4_RABIT
4
>DEF5_RABIT
4
>DEF6_RABIT
4
>DEF7_RABIT
4
>EDN1_RABIT
4
>EDN2_RABIT
4
>EDN3_RABIT
4
>EPO_RABIT
4
>FA9_RABIT
4
>FETUA_RABIT
4
>FIBA_RABIT
4
>FIBB_RABIT
4
>FINC_RABIT
4
>FMOD_RABIT
4
>FSHB_RABIT
4
>GLHA_RABIT
4
>GRO1_RABIT
4
>GRO2_RABIT
4
>HEMO_RABIT
4
>HPT_RABIT
4
>HRG_RABIT
4
>IAPP_RABIT
4
>IGF1_RABIT
4
>IL10_RABIT
4
>IL15_RABIT
4
>IL1A_RABIT
4
>IL1B_RABIT
4
>IL2_RABIT
4
>IL4_RABIT
4
>IL6_RABIT
4
>IL8_RABIT
4
>INS_RABIT
4
>LALBA_RABIT
4
>LBP_RABIT
4
>LIPP_RABIT
4
>LSHB_RABIT
4
>MGP_RABIT
4
>MIME_RABIT
4
>MOTI_RABIT
4
>NEUU_RABIT
4
>OSTC_RABIT
4
>OSTP_RABIT
4
>P15A_RABIT
4
>P15B_RABIT
4
>PAHO_RABIT
4
>PEPA1_RABIT
4
>PEPA2_RABIT
4
>PEPA3_RABIT
4
>PEPA4_RABIT
4
>PEPAF_RABIT
4
>PEPC_RABIT
4
>PIP_RABIT
4
>PLF4_RABIT
4
>PON1_RABIT
4
>PRL_RABIT
4
>PROS_RABIT
4
>PSPB_RABIT
4
>PSPC_RABIT
4
>PYY_RABIT
4
>RETBP_RABIT
4
>RK1_RABIT
4
>SECR_RABIT
4
>SFTPA_RABIT
4
>SODE_RABIT
4
>SOMA_RABIT
4
>TFPI1_RABIT
4
>TIMP1_RABIT
4
>TIMP2_RABIT
4
>TIMP3_RABIT
4
>TIMP4_RABIT
4
>TKN1_RABIT
4
>TRFE_RABIT
4
>TTHY_RABIT
4
>UTER_RABIT
4
>VTDB_RABIT
4
>VTNC_RABIT
4
>WAP_RABIT
4
>WFDC2_RABIT
4
>FUT1_RABIT
5
>FUT2_RABIT
5
>MA1A1_RABIT
5
>MGAT1_RABIT
5
>TMEDA_RABIT
5
>ARGI2_RABIT
7
>ATP6_RABIT
7
>ATP8_RABIT
7
>COX1_RABIT
7
>COX2_RABIT
7
>COX41_RABIT
7
>CP11A_RABIT
7
>CP27A_RABIT
7
>CX6A1_RABIT
7
>CYC_RABIT
7
>GLYM_RABIT
7
>NU2M_RABIT
7
>SODM_RABIT
7
>UCP1_RABIT
7
>VDAC3_RABIT
7
>ANDR_RABIT
8
>ARNT_RABIT
8
>EF1A2_RABIT
8
>FKBP3_RABIT
8
>H13_RABIT
8
>H14_RABIT
8
>HSP1_RABIT
8
>NASP_RABIT
8
>PPARG_RABIT
8
>PPP5_RABIT
8
>PRGR_RABIT
8
>RAG1_RABIT
8
>RAG2_RABIT
8
>SFRS6_RABIT
8
>ST17A_RABIT
8
>USF1_RABIT
8
>5HT1B_RABIT
9
>5HT1D_RABIT
9
>AA1R_RABIT
9
>AA3R_RABIT
9
>AAAT_RABIT
9
>ABCBB_RABIT
9
>ADA1A_RABIT
9
>ADA1D_RABIT
9
>ADAM2_RABIT
9
>ADCY5_RABIT
9
>AGTR1_RABIT
9
>AMPN_RABIT
9
>AQP2_RABIT
9
>AT12A_RABIT
9
>AT2B1_RABIT
9
>ATP4A_RABIT
9
>ATP4B_RABIT
9
>B3A2_RABIT
9
>B3A3_RABIT
9
>B3A4_RABIT
9
>BKRB1_RABIT
9
>BKRB2_RABIT
9
>C5AR_RABIT
9
>CAC1A_RABIT
9
>CAC1B_RABIT
9
>CAC1C_RABIT
9
>CAC1E_RABIT
9
>CAC1S_RABIT
9
>CAC2D_RABIT
9
>CAD16_RABIT
9
>CALCR_RABIT
9
>CCG1_RABIT
9
>CCKAR_RABIT
9
>CD14_RABIT
9
>CD1B_RABIT
9
>CD28_RABIT
9
>CD38_RABIT
9
>CD3Z_RABIT
9
>CD4_RABIT
9
>CD80_RABIT
9
>CD86_RABIT
9
>CFTR_RABIT
9
>CLCKA_RABIT
9
>CLCKB_RABIT
9
>CLCN2_RABIT
9
>CNGA2_RABIT
9
>CP19A_RABIT
9
>CTK1_RABIT
9
>CTLA4_RABIT
9
>CXCR1_RABIT
9
>CXCR2_RABIT
9
>DPEP1_RABIT
9
>DRD1_RABIT
9
>EAA3_RABIT
9
>EDNRB_RABIT
9
>EMP1_RABIT
9
>FPR1_RABIT
9
>GASR_RABIT
9
>GHR_RABIT
9
>GTR3_RABIT
9
>GTR5_RABIT
9
>HA1A_RABIT
9
>HA1B_RABIT
9
>HCN1_RABIT
9
>HCN4_RABIT
9
>HYALP_RABIT
9
>ICAM5_RABIT
9
>IRK11_RABIT
9
>IRK2_RABIT
9
>ITB8_RABIT
9
>KCMB1_RABIT
9
>KCNA2_RABIT
9
>KCNA5_RABIT
9
>KCNB1_RABIT
9
>KCNB2_RABIT
9
>KCND1_RABIT
9
>KCND2_RABIT
9
>KCND3_RABIT
9
>KCNE1_RABIT
9
>KCNE2_RABIT
9
>KCNH2_RABIT
9
>LDLR_RABIT
9
>LPH_RABIT
9
>LYAM2_RABIT
9
>MBP_RABIT
9
>MGR6_RABIT
9
>MSRE_RABIT
9
>MYPR_RABIT
9
>NEP_RABIT
9
>NK2R_RABIT
9
>NK3R_RABIT
9
>NPT1_RABIT
9
>NPT2A_RABIT
9
>NPY6R_RABIT
9
>NTCP2_RABIT
9
>OPSD_RABIT
9
>OPSG_RABIT
9
>PA2GA_RABIT
9
>PE2R3_RABIT
9
>PE2R4_RABIT
9
>PHLX_RABIT
9
>PLA2R_RABIT
9
>PRIO_RABIT
9
>PRLR_RABIT
9
>S12A1_RABIT
9
>S12A4_RABIT
9
>S15A1_RABIT
9
>S15A2_RABIT
9
>S6A12_RABIT
9
>SC5A1_RABIT
9
>SC5A2_RABIT
9
>SC5A6_RABIT
9
>SC6A8_RABIT
9
>SCN1B_RABIT
9
>SCTR_RABIT
9
>SL9A1_RABIT
9
>SL9A2_RABIT
9
>SL9A3_RABIT
9
>SSPN_RABIT
9
>SUIS_RABIT
9
>TF_RABIT
9
>TGM1_RABIT
9
>TNFL4_RABIT
9
>TREA_RABIT
9
>UT2_RABIT
9
>VLDLR_RABIT
9
>DHRS4_RABIT
10
>OXDA_RABIT
10
>SOX_RABIT
10
>SPYA_RABIT
10
>URIC_RABIT
10
>ACTPA_RADMA
4
>ACTS2_RADMA
4
>ITR4_RADMA
4
>TXA1_RADMA
4
>TXA2_RADMA
4
>TXA3_RADMA
4
>TXA4_RADMA
4
>ACTP1_RADMG
4
>ACTP2_RADMG
4
>ACTP3_RADMG
4
>ACTPH_RADMG
4
>TXA2_RADPA
4
>TXA3_RADPA
4
>BDNF_RAJCL
4
>NT3_RAJCL
4
>B2MG_RAJEG
4
>RELX_RAJER
4
>CXA9_RAJER
9
>MBP_RAJER
9
>OPSD_RAJER
9
>PYY_RAJRH
4
>BR1BA_RANBE
4
>BR1BB_RANBE
4
>BR1BC_RANBE
4
>BR1BD_RANBE
4
>BR1BE_RANBE
4
>BR1BF_RANBE
4
>ES2B_RANBE
4
>RAN2_RANBE
4
>GLRK_RANBE
9
>BR1YA_RANBO
4
>BR1YB_RANBO
4
>BR1YC_RANBO
4
>RA2BA_RANBO
4
>RA2BB_RANBO
4
>TE1BA_RANBO
4
>BR1_RANBP
4
>BR2_RANBP
4
>SODC_RANCA
1
>ALBU_RANCA
4
>ANF_RANCA
4
>ANFC_RANCA
4
>ANFD_RANCA
4
>FSHB_RANCA
4
>GHRL_RANCA
4
>GHRP_RANCA
4
>GLHA_RANCA
4
>GLUC_RANCA
4
>GON1_RANCA
4
>GON2_RANCA
4
>LSHB_RANCA
4
>OLFM_RANCA
4
>PAHO_RANCA
4
>RAN1_RANCA
4
>RAN2_RANCA
4
>RAN3_RANCA
4
>RAN4_RANCA
4
>RAN5_RANCA
4
>RAN6_RANCA
4
>RAN7_RANCA
4
>RAN8_RANCA
4
>RAN9_RANCA
4
>RLXN_RANCA
4
>RNASL_RANCA
4
>RNASO_RANCA
4
>SAX_RANCA
4
>SOMA_RANCA
4
>TKNA_RANCA
4
>TKND_RANCA
4
>TTHY_RANCA
4
>ALN_RANCA
7
>CP11B_RANCA
7
>CPSM_RANCA
7
>CYC_RANCA
7
>NU2M_RANCA
7
>OTC_RANCA
7
>SODM_RANCA
7
>ANDR_RANCA
8
>THA_RANCA
8
>THB_RANCA
8
>CAC1S_RANCA
9
>NK1R_RANCA
9
>OPSD_RANCA
9
>RAN1C_RANCL
4
>RLCA_RANCL
4
>RLCB_RANCL
4
>RN2CA_RANCL
4
>RN2CB_RANCL
4
>TE1CA_RANCL
4
>TE1CB_RANCL
4
>TE1CC_RANCL
4
>TE1CD_RANCL
4
>TE1CE_RANCL
4
>GON8_RANDY
4
>PRGR_RANDY
8
>AT2A1_RANES
3
>CASQ1_RANES
3
>CRTC_RANES
3
>BR1E_RANES
4
>BR1EA_RANES
4
>BR1EB_RANES
4
>BR2E_RANES
4
>BR2EA_RANES
4
>BR2EB_RANES
4
>BR2EC_RANES
4
>BR2ED_RANES
4
>BR2EE_RANES
4
>BR2EF_RANES
4
>ES1_RANES
4
>ES1A_RANES
4
>ES1B_RANES
4
>ES2A_RANES
4
>ES2B_RANES
4
>HPA1_RANES
4
>HPB9_RANES
4
>NEUV_RANES
4
>OX26_RANES
4
>RACYE_RANES
4
>AQPA_RANES
9
>JAP1_RANJA
4
>JAP2_RANJA
4
>LECS_RANJA
4
>TE1JA_RANJA
4
>BR1LA_RANLU
4
>BR1LB_RANLU
4
>ES2L_RANLU
4
>RN2LA_RANLU
4
>RN2LB_RANLU
4
>TE1LA_RANLU
4
>TE1LB_RANLU
4
>TE1LC_RANLU
4
>TKNM_RANMA
4
>BRK3_RANNI
4
>NIGR1_RANNI
4
>NIGR2_RANNI
4
>TYRO_RANNI
9
>PA1A_RANPA
4
>PA1B_RANPA
4
>PA1C_RANPA
4
>PA1D_RANPA
4
>PA2A_RANPA
4
>PA2B_RANPA
4
>PA2C_RANPA
4
>PA3A_RANPA
4
>PA3B_RANPA
4
>ADH1_RANPE
1
>BR1PA_RANPI
4
>BR1PC_RANPI
4
>BR1PD_RANPI
4
>BR1PE_RANPI
4
>ES2P_RANPI
4
>PLR_RANPI
4
>RANA_RANPI
4
>RANC_RANPI
4
>RN2P_RANPI
4
>RN2PA_RANPI
4
>TEM1P_RANPI
4
>TF3A_RANPI
8
>MIP_RANPI
9
>OPSD_RANPI
9
>ANF_RANRI
4
>GALA_RANRI
4
>PACA_RANRI
4
>PYY_RANRI
4
>SMS1_RANRI
4
>SMS2_RANRI
4
>TKNA_RANRI
4
>UTS2_RANRI
4
>GGN1_RANRU
4
>GGN2_RANRU
4
>GGN3_RANRU
4
>GGN4_RANRU
4
>GGN5_RANRU
4
>GGN6_RANRU
4
>GRAR_RANRU
4
>RANR_RANRU
4
>RUGA_RANRU
4
>RUGB_RANRU
4
>RUGC_RANRU
4
>BR1E_RANSA
4
>ES1_RANSA
4
>ES1B_RANSA
4
>BR1SA_RANSP
4
>BR1SB_RANSP
4
>BR1SC_RANSP
4
>PTYA_RANSV
4
>BR1SY_RANSY
4
>CASK_RANTA
4
>FIBA_RANTA
4
>FIBB_RANTA
4
>RNAS1_RANTA
4
>MSHR_RANTA
9
>BR1T_RANTE
4
>BR1TA_RANTE
4
>BR2TA_RANTE
4
>BR2TB_RANTE
4
>BR2TC_RANTE
4
>BR2TD_RANTE
4
>MLP_RANTE
4
>NEUT_RANTE
4
>NEUU_RANTE
4
>PAHO_RANTE
4
>RA1T_RANTE
4
>TEMA_RANTE
4
>TEMB_RANTE
4
>TEMC_RANTE
4
>TEMD_RANTE
4
>TEME_RANTE
4
>TEMF_RANTE
4
>TEMG_RANTE
4
>TEMH_RANTE
4
>TEML_RANTE
4
>OPSD_RANTE
9
>HCY2A_RAPTH
4
>HCY2E_RAPTH
4
>1433B_RAT
1
>1433G_RAT
1
>2ABD_RAT
1
>3HAO_RAT
1
>AATC_RAT
1
>ABHD5_RAT
1
>ACLY_RAT
1
>ACO12_RAT
1
>ACOT1_RAT
1
>ACPH_RAT
1
>ACTA_RAT
1
>ACTN4_RAT
1
>ADH1_RAT
1
>ADH6_RAT
1
>ADH7_RAT
1
>ADHX_RAT
1
>AK1D1_RAT
1
>AKC1H_RAT
1
>AL1A1_RAT
1
>AL1A2_RAT
1
>AL1A4_RAT
1
>AL3A1_RAT
1
>AL9A1_RAT
1
>ALAT_RAT
1
>ALDR_RAT
1
>ALR_RAT
1
>ANM3_RAT
1
>APS_RAT
1
>APT_RAT
1
>AQP6_RAT
1
>ARGI1_RAT
1
>ARK71_RAT
1
>ARP19_RAT
1
>ARY1_RAT
1
>ARY2_RAT
1
>AS3MT_RAT
1
>AXN2_RAT
1
>BACH_RAT
1
>BCAS1_RAT
1
>BCAT1_RAT
1
>BEGIN_RAT
1
>BHMT_RAT
1
>BIEA_RAT
1
>BLMH_RAT
1
>BNC2_RAT
1
>BODG_RAT
1
>BSN_RAT
1
>BSPRY_RAT
1
>BUP1_RAT
1
>C1TC_RAT
1
>CABIN_RAT
1
>CAH2_RAT
1
>CAH3_RAT
1
>CAN3_RAT
1
>CAPS1_RAT
1
>CASP1_RAT
1
>CASP3_RAT
1
>CBLB_RAT
1
>CBS_RAT
1
>CD123_RAT
1
>CGL_RAT
1
>CHKA_RAT
1
>CHMP3_RAT
1
>CHP1_RAT
1
>CHSP1_RAT
1
>CLCA_RAT
1
>CLCB_RAT
1
>CLH_RAT
1
>CNTF_RAT
1
>COA1_RAT
1
>CSDE1_RAT
1
>CSKI1_RAT
1
>CSKP_RAT
1
>CYGB_RAT
1
>CYTA_RAT
1
>CYTB_RAT
1
>DCUP_RAT
1
>DDX25_RAT
1
>DESM_RAT
1
>DGKB_RAT
1
>DHB1_RAT
1
>DHCA_RAT
1
>DIDH_RAT
1
>DLC2A_RAT
1
>DOPD_RAT
1
>DPP3_RAT
1
>DPYL3_RAT
1
>DREB_RAT
1
>DUS6_RAT
1
>DUS7_RAT
1
>DYHC_RAT
1
>DYNA_RAT
1
>EF1A1_RAT
1
>EF2_RAT
1
>ENSA_RAT
1
>ERC2_RAT
1
>F10A1_RAT
1
>FABPB_RAT
1
>FABPE_RAT
1
>FABPH_RAT
1
>FABPI_RAT
1
>FABPL_RAT
1
>FKB1A_RAT
1
>FPPS_RAT
1
>FTHFD_RAT
1
>FUC1_RAT
1
>FUC2_RAT
1
>FUC3_RAT
1
>FXL20_RAT
1
>G3P_RAT
1
>GASP1_RAT
1
>GCYA3_RAT
1
>GCYB1_RAT
1
>GCYB2_RAT
1
>GDIA_RAT
1
>GDIB_RAT
1
>GEPH_RAT
1
>GLCNE_RAT
1
>GLNA_RAT
1
>GLRX1_RAT
1
>GNMT_RAT
1
>GPDA_RAT
1
>GPX1_RAT
1
>GRAK_RAT
1
>GSTA1_RAT
1
>GSTA2_RAT
1
>GSTA3_RAT
1
>GSTA4_RAT
1
>GSTA5_RAT
1
>GSTM1_RAT
1
>GSTM2_RAT
1
>GSTM4_RAT
1
>GSTT1_RAT
1
>HAPIP_RAT
1
>HMCS1_RAT
1
>HNMT_RAT
1
>HOME2_RAT
1
>HPRT_RAT
1
>HRSL3_RAT
1
>HS90B_RAT
1
>ICK_RAT
1
>IDE_RAT
1
>IDHC_RAT
1
>IKBA_RAT
1
>IKKB_RAT
1
>ILBP_RAT
1
>IMPA1_RAT
1
>INVO_RAT
1
>IREB1_RAT
1
>IREB2_RAT
1
>ITSN1_RAT
1
>KAD1_RAT
1
>KBTBA_RAT
1
>KC1A_RAT
1
>KC1D_RAT
1
>KC1G1_RAT
1
>KC1G2_RAT
1
>KC1G3_RAT
1
>KCRB_RAT
1
>KCRM_RAT
1
>KITH_RAT
1
>KKCC2_RAT
1
>KPCB_RAT
1
>KPCD_RAT
1
>KPCZ_RAT
1
>KS6B1_RAT
1
>KYNU_RAT
1
>LDHA_RAT
1
>LDHB_RAT
1
>LEG8_RAT
1
>LIMK1_RAT
1
>LKHA4_RAT
1
>LOX5_RAT
1
>LRC18_RAT
1
>LX12L_RAT
1
>LYPA1_RAT
1
>M3K8_RAT
1
>MAAI_RAT
1
>MAOX_RAT
1
>MCF2L_RAT
1
>MEPD_RAT
1
>MLP3B_RAT
1
>MMP8_RAT
1
>MP2K5_RAT
1
>MRCKA_RAT
1
>MTPN_RAT
1
>MUP_RAT
1
>MVP_RAT
1
>MX2_RAT
1
>MX3_RAT
1
>NEB1_RAT
1
>NEDD4_RAT
1
>NQO1_RAT
1
>OMP_RAT
1
>PA2G6_RAT
1
>PACN1_RAT
1
>PACN2_RAT
1
>PARD3_RAT
1
>PCY1A_RAT
1
>PDE1B_RAT
1
>PDZK1_RAT
1
>PEBP1_RAT
1
>PEX5R_RAT
1
>PEX6_RAT
1
>PGM1_RAT
1
>PHAR1_RAT
1
>PI5PA_RAT
1
>PICK1_RAT
1
>PIMT_RAT
1
>PIPNA_RAT
1
>PKN1_RAT
1
>PKN2_RAT
1
>PLCB1_RAT
1
>PLCB3_RAT
1
>PLST_RAT
1
>PP1G_RAT
1
>PPAC_RAT
1
>PPCKC_RAT
1
>PPCT_RAT
1
>PPIA_RAT
1
>PRDX1_RAT
1
>PRDX2_RAT
1
>PTGD2_RAT
1
>PTN2_RAT
1
>PTN23_RAT
1
>QLDHC_RAT
1
>RABP2_RAT
1
>RASA1_RAT
1
>RB3GP_RAT
1
>RBGPR_RAT
1
>RET1_RAT
1
>RET2_RAT
1
>RFFL_RAT
1
>RGN_RAT
1
>RINI_RAT
1
>RL18_RAT
1
>RL3_RAT
1
>RNF39_RAT
1
>RS10_RAT
1
>RSSA_RAT
1
>S10A1_RAT
1
>SAHH_RAT
1
>SBK1_RAT
1
>SDHL_RAT
1
>SH3G1_RAT
1
>SH3G2_RAT
1
>SHAN1_RAT
1
>SHAN2_RAT
1
>SHAN3_RAT
1
>SODC_RAT
1
>SPB10_RAT
1
>SPR1A_RAT
1
>SPRE_RAT
1
>ST1A1_RAT
1
>ST1B1_RAT
1
>ST1E3_RAT
1
>ST1E6_RAT
1
>ST2A1_RAT
1
>ST2A2_RAT
1
>ST4A1_RAT
1
>STMN1_RAT
1
>STMN2_RAT
1
>STRN_RAT
1
>SUH2_RAT
1
>SUH3_RAT
1
>SYD_RAT
1
>SYN3_RAT
1
>SYR_RAT
1
>SYTC_RAT
1
>TCPA_RAT
1
>TCPD_RAT
1
>TPMT_RAT
1
>TRAK2_RAT
1
>TTPA_RAT
1
>TXND3_RAT
1
>UN13A_RAT
1
>UN13B_RAT
1
>VIAAT_RAT
1
>VMAT1_RAT
1
>VMAT2_RAT
1
>WNK1_RAT
1
>XPP1_RAT
1
>DBNL_RAT
2
>MYH11_RAT
2
>MYH3_RAT
2
>MYH4_RAT
2
>MYH6_RAT
2
>MYH7_RAT
2
>MYH8_RAT
2
>NBR1_RAT
2
>PCLO_RAT
2
>PDLI3_RAT
2
>SNIP_RAT
2
>TRIM9_RAT
2
>WASIP_RAT
2
>15-Sep_RAT
3
>AL3A2_RAT
3
>AT2A1_RAT
3
>AT2A2_RAT
3
>CACB1_RAT
3
>CACB2_RAT
3
>CALU_RAT
3
>CALX_RAT
3
>CASQ1_RAT
3
>CASQ2_RAT
3
>CDS1_RAT
3
>CEGT_RAT
3
>CES3_RAT
3
>CLIC4_RAT
3
>CP1A2_RAT
3
>CP1B1_RAT
3
>CP21A_RAT
3
>CP270_RAT
3
>CP2A1_RAT
3
>CP2A2_RAT
3
>CP2A3_RAT
3
>CP2B1_RAT
3
>CP2B2_RAT
3
>CP2B3_RAT
3
>CP2BC_RAT
3
>CP2C6_RAT
3
>CP2C7_RAT
3
>CP2CB_RAT
3
>CP2CC_RAT
3
>CP2CD_RAT
3
>CP2CN_RAT
3
>CP2CO_RAT
3
>CP2D1_RAT
3
>CP2D3_RAT
3
>CP2D4_RAT
3
>CP2DA_RAT
3
>CP2DI_RAT
3
>CP2DQ_RAT
3
>CP2E1_RAT
3
>CP2F2_RAT
3
>CP2G1_RAT
3
>CP2J3_RAT
3
>CP3A1_RAT
3
>CP3A2_RAT
3
>CP3A9_RAT
3
>CP3AI_RAT
3
>CP4A2_RAT
3
>CP4AA_RAT
3
>CP4AC_RAT
3
>CP4AE_RAT
3
>CP4B1_RAT
3
>CP4F1_RAT
3
>CP4F4_RAT
3
>CP4F5_RAT
3
>CP4F6_RAT
3
>CP7A1_RAT
3
>CP7B1_RAT
3
>CRTC_RAT
3
>CYB5_RAT
3
>DHCR7_RAT
3
>DHI1_RAT
3
>DHI2_RAT
3
>DPM2_RAT
3
>E2AK3_RAT
3
>ERG1_RAT
3
>ERP29_RAT
3
>EST1_RAT
3
>EST3_RAT
3
>EST4_RAT
3
>EST5_RAT
3
>FDFT_RAT
3
>FMO1_RAT
3
>FMO5_RAT
3
>G6PT_RAT
3
>GCS1_RAT
3
>GGLO_RAT
3
>GRP78_RAT
3
>HMDH_RAT
3
>HMOX1_RAT
3
>HMOX2_RAT
3
>HMOX3_RAT
3
>HSP47_RAT
3
>HYEP_RAT
3
>IOD1_RAT
3
>ITPR1_RAT
3
>ITPR2_RAT
3
>LPP3_RAT
3
>LRC21_RAT
3
>LRC59_RAT
3
>MA2C1_RAT
3
>MINP1_RAT
3
>NCPR_RAT
3
>OFUT1_RAT
3
>OREX_RAT
3
>OXRP_RAT
3
>P4HA1_RAT
3
>PDIA3_RAT
3
>PDIA4_RAT
3
>PGH1_RAT
3
>PGH2_RAT
3
>PLOD1_RAT
3
>PMCH_RAT
3
>PPLA_RAT
3
>PTGIS_RAT
3
>PTN1_RAT
3
>RCN2_RAT
3
>RDH2_RAT
3
>RDH3_RAT
3
>RDH7_RAT
3
>RIB1_RAT
3
>RIB2_RAT
3
>S5A1_RAT
3
>S5A2_RAT
3
>SOAT1_RAT
3
>SPC18_RAT
3
>SSRD_RAT
3
>SSRG_RAT
3
>STS_RAT
3
>TAP1_RAT
3
>TAP2_RAT
3
>UD11_RAT
3
>UD12_RAT
3
>UD13_RAT
3
>UD15_RAT
3
>UD16_RAT
3
>UD17_RAT
3
>UD18_RAT
3
>UDB1_RAT
3
>UDB2_RAT
3
>UDB3_RAT
3
>UDB4_RAT
3
>UDB5_RAT
3
>UDB8_RAT
3
>7B2_RAT
4
>A1AT_RAT
4
>A1I3_RAT
4
>A2MG_RAT
4
>ABP1_RAT
4
>ADM2_RAT
4
>ADML_RAT
4
>AFAM_RAT
4
>ALBU_RAT
4
>ALS_RAT
4
>AMBN_RAT
4
>AMBP_RAT
4
>AMD_RAT
4
>AMPB_RAT
4
>AMYP_RAT
4
>ANF_RAT
4
>ANFB_RAT
4
>ANFC_RAT
4
>ANGL4_RAT
4
>ANGP1_RAT
4
>ANGP2_RAT
4
>ANGT_RAT
4
>APEL_RAT
4
>APOA1_RAT
4
>APOA2_RAT
4
>APOA4_RAT
4
>APOA5_RAT
4
>APOC1_RAT
4
>APOC3_RAT
4
>APOC4_RAT
4
>APOD_RAT
4
>APOE_RAT
4
>APOH_RAT
4
>APOM_RAT
4
>B2MG_RAT
4
>BDNF_RAT
4
>BMP3_RAT
4
>BMP3B_RAT
4
>BMP4_RAT
4
>C1QA_RAT
4
>C1QB_RAT
4
>C1QC_RAT
4
>CALC_RAT
4
>CALCA_RAT
4
>CALCB_RAT
4
>CAS1_RAT
4
>CAS2_RAT
4
>CASB_RAT
4
>CASK_RAT
4
>CATZ_RAT
4
>CBG_RAT
4
>CBPA1_RAT
4
>CBPA2_RAT
4
>CBPA3_RAT
4
>CBPB1_RAT
4
>CBPB2_RAT
4
>CBPE_RAT
4
>CCKN_RAT
4
>CCL11_RAT
4
>CCL2_RAT
4
>CCL20_RAT
4
>CCL3_RAT
4
>CCL4_RAT
4
>CCL5_RAT
4
>CCL7_RAT
4
>CERU_RAT
4
>CFAD_RAT
4
>CFAI_RAT
4
>CLUS_RAT
4
>CMGA_RAT
4
>CO6_RAT
4
>CO8B_RAT
4
>CO9_RAT
4
>COL_RAT
4
>COMP_RAT
4
>CORT_RAT
4
>CRF_RAT
4
>CRIS1_RAT
4
>CRP_RAT
4
>CSF2_RAT
4
>CSH1_RAT
4
>CSH2_RAT
4
>CSHV_RAT
4
>CSPG2_RAT
4
>CTGF_RAT
4
>CTHR1_RAT
4
>CTRB1_RAT
4
>CYR61_RAT
4
>DEF1_RAT
4
>DEF2_RAT
4
>DEF4_RAT
4
>DEF5_RAT
4
>DEFA_RAT
4
>DEFB_RAT
4
>DNAS1_RAT
4
>DSPP_RAT
4
>ECM1_RAT
4
>EDN1_RAT
4
>EDN2_RAT
4
>EDN3_RAT
4
>ELA1_RAT
4
>ELA2A_RAT
4
>ELN_RAT
4
>EPO_RAT
4
>FA9_RAT
4
>FBLN3_RAT
4
>FBLN5_RAT
4
>FETUA_RAT
4
>FGF16_RAT
4
>FGF17_RAT
4
>FGF18_RAT
4
>FGF9_RAT
4
>FIBA_RAT
4
>FIBB_RAT
4
>FIBG_RAT
4
>FINC_RAT
4
>FMOD_RAT
4
>FSHB_RAT
4
>FST_RAT
4
>FSTL1_RAT
4
>GALA_RAT
4
>GALP_RAT
4
>GAS6_RAT
4
>GAST_RAT
4
>GDN_RAT
4
>GDNF_RAT
4
>GHR4_RAT
4
>GHRL_RAT
4
>GIP_RAT
4
>GLHA_RAT
4
>GLUC_RAT
4
>GON1_RAT
4
>GPX3_RAT
4
>GPX5_RAT
4
>GPX6_RAT
4
>GRN_RAT
4
>GROA_RAT
4
>GRP_RAT
4
>GRPA_RAT
4
>GRPB_RAT
4
>GUC2A_RAT
4
>GUC2B_RAT
4
>HEMO_RAT
4
>HEPC_RAT
4
>HPT_RAT
4
>IAPP_RAT
4
>IBP1_RAT
4
>IBP2_RAT
4
>IBP3_RAT
4
>IBP4_RAT
4
>IBP5_RAT
4
>IBP6_RAT
4
>IF_RAT
4
>IFNA1_RAT
4
>IFNB_RAT
4
>IFNG_RAT
4
>IGF1_RAT
4
>IGF2_RAT
4
>IL10_RAT
4
>IL13_RAT
4
>IL15_RAT
4
>IL17_RAT
4
>IL18_RAT
4
>IL1A_RAT
4
>IL1B_RAT
4
>IL2_RAT
4
>IL24_RAT
4
>IL3_RAT
4
>IL4_RAT
4
>IL5_RAT
4
>IL6_RAT
4
>IL7_RAT
4
>INHA_RAT
4
>INS1_RAT
4
>INS2_RAT
4
>INSL3_RAT
4
>IPK1_RAT
4
>IPKX_RAT
4
>KISS1_RAT
4
>KNG1_RAT
4
>KNT1_RAT
4
>KNT2_RAT
4
>LALBA_RAT
4
>LAMB2_RAT
4
>LBP_RAT
4
>LIF_RAT
4
>LIPG_RAT
4
>LIPH_RAT
4
>LIPP_RAT
4
>LIPR2_RAT
4
>LSHB_RAT
4
>LTBP1_RAT
4
>LYOX_RAT
4
>MASP2_RAT
4
>MCH_RAT
4
>MCPT3_RAT
4
>MCPT4_RAT
4
>MCPT8_RAT
4
>MGP_RAT
4
>MIA_RAT
4
>MIP2_RAT
4
>MIP2A_RAT
4
>MIP2B_RAT
4
>MSMB_RAT
4
>MUC2_RAT
4
>MUC2L_RAT
4
>NEC1_RAT
4
>NEC2_RAT
4
>NELL1_RAT
4
>NELL2_RAT
4
>NEU2_RAT
4
>NEUT_RAT
4
>NEUU_RAT
4
>NEUY_RAT
4
>NGAL_RAT
4
>NGF_RAT
4
>NID1_RAT
4
>NOGG_RAT
4
>NOV_RAT
4
>NPB_RAT
4
>NPFF_RAT
4
>NPTX2_RAT
4
>NPW_RAT
4
>NT3_RAT
4
>NT5_RAT
4
>OBP_RAT
4
>OSTC_RAT
4
>OSTN_RAT
4
>OSTP_RAT
4
>OX26_RAT
4
>PA21B_RAT
4
>PA2G5_RAT
4
>PA2GX_RAT
4
>PACA_RAT
4
>PAHO_RAT
4
>PAI1_RAT
4
>PCOC1_RAT
4
>PDYN_RAT
4
>PENK_RAT
4
>PEPC_RAT
4
>PGS2_RAT
4
>PLF4_RAT
4
>PLMN_RAT
4
>PLUNC_RAT
4
>PNOC_RAT
4
>PON1_RAT
4
>PRELP_RAT
4
>PRL_RAT
4
>PRLPA_RAT
4
>PRLPB_RAT
4
>PRLPC_RAT
4
>PRLPD_RAT
4
>PRLPH_RAT
4
>PROS_RAT
4
>PRRP_RAT
4
>PSC1_RAT
4
>PSC2_RAT
4
>PSC3_RAT
4
>PSP_RAT
4
>PSPB_RAT
4
>PSPC_RAT
4
>PSPN_RAT
4
>PTHY_RAT
4
>PTN_RAT
4
>PYY_RAT
4
>REG3A_RAT
4
>REG3B_RAT
4
>REG3G_RAT
4
>REL1_RAT
4
>REL3_RAT
4
>RES18_RAT
4
>RETBP_RAT
4
>RFRP_RAT
4
>RNAS4_RAT
4
>RNS1B_RAT
4
>RSNA_RAT
4
>RSP1_RAT
4
>SAMP_RAT
4
>SAP_RAT
4
>SCG2_RAT
4
>SCG3_RAT
4
>SCYB5_RAT
4
>SCYBA_RAT
4
>SECR_RAT
4
>SEPP1_RAT
4
>SFTPA_RAT
4
>SFTPD_RAT
4
>SHBG_RAT
4
>SHH_RAT
4
>SIAL_RAT
4
>SLIB_RAT
4
>SMR1_RAT
4
>SMS_RAT
4
>SODE_RAT
4
>SOMA_RAT
4
>SOSD1_RAT
4
>SPB5_RAT
4
>SPON1_RAT
4
>SPON2_RAT
4
>SPRL1_RAT
4
>STC1_RAT
4
>SVP2_RAT
4
>SVS5_RAT
4
>TCO2_RAT
4
>TENR_RAT
4
>TEST2_RAT
4
>TFF1_RAT
4
>TFF2_RAT
4
>TFF3_RAT
4
>TFPI1_RAT
4
>TGFB1_RAT
4
>TGFB2_RAT
4
>TGFB3_RAT
4
>TGM4_RAT
4
>THBG_RAT
4
>THYG_RAT
4
>TIMP1_RAT
4
>TIMP2_RAT
4
>TIMP3_RAT
4
>TIMP4_RAT
4
>TKN1_RAT
4
>TKNK_RAT
4
>TPA_RAT
4
>TPO_RAT
4
>TRFE_RAT
4
>TRH_RAT
4
>TRY1_RAT
4
>TRY2_RAT
4
>TRY3_RAT
4
>TRY4_RAT
4
>TRYA_RAT
4
>TRYB_RAT
4
>TRYB1_RAT
4
>TSHB_RAT
4
>TTHY_RAT
4
>UCN1_RAT
4
>UCN2_RAT
4
>UP1_RAT
4
>UP2_RAT
4
>UP3_RAT
4
>UTER_RAT
4
>UTS2_RAT
4
>UTS2B_RAT
4
>VEGFC_RAT
4
>VEGP1_RAT
4
>VEGP2_RAT
4
>VGF_RAT
4
>VIP_RAT
4
>VTDB_RAT
4
>WAP_RAT
4
>WFDC1_RAT
4
>WIF1_RAT
4
>WNT4_RAT
4
>WNT5A_RAT
4
>ZA2G_RAT
4
>ZG16_RAT
4
>ZPI_RAT
4
>AP1B1_RAT
5
>AP3M2_RAT
5
>AP4M1_RAT
5
>ARK72_RAT
5
>B3GA1_RAT
5
>B3GA2_RAT
5
>B3GT4_RAT
5
>B4GN1_RAT
5
>BET1_RAT
5
>BET1L_RAT
5
>FTCD_RAT
5
>FUT4_RAT
5
>GOGA2_RAT
5
>GOGA5_RAT
5
>GORS2_RAT
5
>GOSR1_RAT
5
>GSLG1_RAT
5
>MA2A1_RAT
5
>MCP_RAT
5
>MGAT1_RAT
5
>MGAT2_RAT
5
>MGAT3_RAT
5
>MGAT5_RAT
5
>NDST1_RAT
5
>PACS1_RAT
5
>PCSK7_RAT
5
>PKHB1_RAT
5
>RAB1A_RAT
5
>RAB6A_RAT
5
>TGON3_RAT
5
>TMED2_RAT
5
>UXS1_RAT
5
>ZP3R_RAT
5
>ARSB_RAT
6
>ASPG_RAT
6
>BGLR_RAT
6
>CATB_RAT
6
>CATC_RAT
6
>CATD_RAT
6
>CATH_RAT
6
>CATS_RAT
6
>DIAC_RAT
6
>DPP2_RAT
6
>FUCO_RAT
6
>LICH_RAT
6
>PPA5_RAT
6
>PPAL_RAT
6
>PPT1_RAT
6
>S1C2A_RAT
6
>SCRB2_RAT
6
>SIAE_RAT
6
>ST1C2_RAT
6
>TPP1_RAT
6
>3BP5_RAT
7
>3HIDH_RAT
7
>AATM_RAT
7
>ACADL_RAT
7
>ACADM_RAT
7
>ACADS_RAT
7
>ACADV_RAT
7
>ACDSB_RAT
7
>ACOT2_RAT
7
>ADRO_RAT
7
>ADT1_RAT
7
>ADT2_RAT
7
>ADX_RAT
7
>ALDH2_RAT
7
>AOFA_RAT
7
>AOFB_RAT
7
>ARGI2_RAT
7
>AT5F1_RAT
7
>AT5G1_RAT
7
>AT5G2_RAT
7
>ATIF1_RAT
7
>ATP5E_RAT
7
>ATP6_RAT
7
>ATP8_RAT
7
>ATPA_RAT
7
>ATPB_RAT
7
>ATPD_RAT
7
>ATPG_RAT
7
>ATPO_RAT
7
>BCAT2_RAT
7
>BCKD_RAT
7
>BDH_RAT
7
>BZRP_RAT
7
>C11B1_RAT
7
>C11B2_RAT
7
>C11B3_RAT
7
>CAH5A_RAT
7
>CH10_RAT
7
>COX1_RAT
7
>COX2_RAT
7
>COX41_RAT
7
>COX42_RAT
7
>COX5A_RAT
7
>COX5B_RAT
7
>COX81_RAT
7
>COX82_RAT
7
>COX83_RAT
7
>CP11A_RAT
7
>CP24A_RAT
7
>CP27A_RAT
7
>CP27B_RAT
7
>CPSM_RAT
7
>CPT1A_RAT
7
>CPT1B_RAT
7
>CPT2_RAT
7
>CX6A1_RAT
7
>CX6A2_RAT
7
>CX6C1_RAT
7
>CX6C2_RAT
7
>CX7A2_RAT
7
>CYB5B_RAT
7
>CYC_RAT
7
>CYC2_RAT
7
>D3D2_RAT
7
>DECR_RAT
7
>DHE3_RAT
7
>DHSB_RAT
7
>DPOG1_RAT
7
>ECHA_RAT
7
>ECHB_RAT
7
>ECHM_RAT
7
>EFG1_RAT
7
>ETFA_RAT
7
>GABT_RAT
7
>GATM_RAT
7
>GLSK_RAT
7
>GLSL_RAT
7
>GPDM_RAT
7
>GRP75_RAT
7
>GRPE1_RAT
7
>GSTK1_RAT
7
>HCDH_RAT
7
>HEM0_RAT
7
>HEM1_RAT
7
>HMCS2_RAT
7
>HMGCL_RAT
7
>HXK1_RAT
7
>IDH3G_RAT
7
>IDHP_RAT
7
>IVD_RAT
7
>KAD2_RAT
7
>KAD3_RAT
7
>KCRS_RAT
7
>KCRU_RAT
7
>KLC3_RAT
7
>KMO_RAT
7
>M2GD_RAT
7
>M2OM_RAT
7
>MCAT_RAT
7
>MDHM_RAT
7
>MECR_RAT
7
>MFN1_RAT
7
>MFN2_RAT
7
>MMSA_RAT
7
>MPCP_RAT
7
>MPPA_RAT
7
>MPPB_RAT
7
>MTERF_RAT
7
>NDUA5_RAT
7
>NU2M_RAT
7
>NUHM_RAT
7
>NUMM_RAT
7
>OAT_RAT
7
>ODBA_RAT
7
>ODBB_RAT
7
>ODO2_RAT
7
>ODP2_RAT
7
>ODPA_RAT
7
>ODPB_RAT
7
>OTC_RAT
7
>PCCA_RAT
7
>PCCB_RAT
7
>PDK1_RAT
7
>PDK2_RAT
7
>PDK4_RAT
7
>PDP1_RAT
7
>PDP2_RAT
7
>PLSB_RAT
7
>PMIP_RAT
7
>PPIF_RAT
7
>PYC_RAT
7
>PYRD_RAT
7
>RM03_RAT
7
>RM23_RAT
7
>RM40_RAT
7
>SARDH_RAT
7
>SFXN1_RAT
7
>SFXN5_RAT
7
>SODM_RAT
7
>SSB_RAT
7
>STAR_RAT
7
>SUCA_RAT
7
>SUOX_RAT
7
>SYJ2B_RAT
7
>THIL_RAT
7
>THIM_RAT
7
>THIOM_RAT
7
>THTR_RAT
7
>TI17A_RAT
7
>TIM44_RAT
7
>TMLH_RAT
7
>TRXR2_RAT
7
>TXTP_RAT
7
>UCP1_RAT
7
>UCP2_RAT
7
>UCRI_RAT
7
>UQCR2_RAT
7
>VDAC2_RAT
7
>VDAC3_RAT
7
>5.00E+05_RAT
8
>AATF_RAT
8
>ABTAP_RAT
8
>AKAP8_RAT
8
>AN32B_RAT
8
>ANDR_RAT
8
>ANKR1_RAT
8
>AP2A_RAT
8
>APEX1_RAT
8
>ARNT_RAT
8
>ATF2_RAT
8
>BARH2_RAT
8
>CAND1_RAT
8
>CAND2_RAT
8
>CCNH_RAT
8
>CCNL1_RAT
8
>CDC2_RAT
8
>CDX1_RAT
8
>CEBPA_RAT
8
>CEBPB_RAT
8
>CEBPD_RAT
8
>CEBPE_RAT
8
>CEBPG_RAT
8
>COE1_RAT
8
>COMD5_RAT
8
>COT2_RAT
8
>CREB1_RAT
8
>CREM_RAT
8
>CRNL1_RAT
8
>CSRP1_RAT
8
>CSRP2_RAT
8
>CUTL1_RAT
8
>DBP_RAT
8
>DGKZ_RAT
8
>DKC1_RAT
8
>DNL1_RAT
8
>DNMT1_RAT
8
>DNSL3_RAT
8
>DPOA2_RAT
8
>DPOD1_RAT
8
>DPOLA_RAT
8
>DPOLB_RAT
8
>DYR1A_RAT
8
>E2F5_RAT
8
>EF1A2_RAT
8
>EGR1_RAT
8
>EGR2_RAT
8
>EGR4_RAT
8
>ESR1_RAT
8
>ESR2_RAT
8
>ETS1_RAT
8
>FBRL_RAT
8
>FOS_RAT
8
>FOSL1_RAT
8
>FOSL2_RAT
8
>FOXGB_RAT
8
>FOXI2_RAT
8
>FOXJ1_RAT
8
>FOXQ1_RAT
8
>GATA1_RAT
8
>GATA4_RAT
8
>GATA6_RAT
8
>GCX1_RAT
8
>GFI1_RAT
8
>GNL3_RAT
8
>GPX42_RAT
8
>H10_RAT
8
>H12_RAT
8
>H1T_RAT
8
>H2A1_RAT
8
>H2A1C_RAT
8
>H2A1E_RAT
8
>H2A1F_RAT
8
>H2A3_RAT
8
>H2A4_RAT
8
>H2B1_RAT
8
>H2B1A_RAT
8
>HAIR_RAT
8
>HES1_RAT
8
>HES2_RAT
8
>HES3_RAT
8
>HES5_RAT
8
>HIPK3_RAT
8
>HMGA1_RAT
8
>HMGB2_RAT
8
>HMGN2_RAT
8
>HNF1A_RAT
8
>HNF1B_RAT
8
>HNF3A_RAT
8
>HNF3B_RAT
8
>HNF3G_RAT
8
>HNF4A_RAT
8
>HNF6_RAT
8
>HNRPM_RAT
8
>HSP1_RAT
8
>HTF4_RAT
8
>HUWE1_RAT
8
>HXA2_RAT
8
>HXA4_RAT
8
>HXA5_RAT
8
>HXA7_RAT
8
>HXB7_RAT
8
>HXB8_RAT
8
>HXC4_RAT
8
>HXC8_RAT
8
>HXD3_RAT
8
>ID1_RAT
8
>ID2_RAT
8
>ID3_RAT
8
>IPF1_RAT
8
>IRF1_RAT
8
>ISL2_RAT
8
>JUN_RAT
8
>JUNB_RAT
8
>JUND_RAT
8
>K1C18_RAT
8
>KHDR3_RAT
8
>KLF9_RAT
8
>LAP2_RAT
8
>LMNA_RAT
8
>LUZP1_RAT
8
>MAF_RAT
8
>MAFB_RAT
8
>MATR3_RAT
8
>MAX_RAT
8
>MECP2_RAT
8
>MK03_RAT
8
>MK15_RAT
8
>MSX2_RAT
8
>MX1_RAT
8
>MXI1_RAT
8
>MYC_RAT
8
>MYCD_RAT
8
>MYCN_RAT
8
>MYF6_RAT
8
>MYOD1_RAT
8
>MYOG_RAT
8
>MYT1L_RAT
8
>NAB1_RAT
8
>NCOA2_RAT
8
>NCOA6_RAT
8
>NEUAX_RAT
8
>NFIA_RAT
8
>NFYA_RAT
8
>NFYC_RAT
8
>NOP5_RAT
8
>NOVA1_RAT
8
>NPM_RAT
8
>NR4A1_RAT
8
>NR4A2_RAT
8
>NU153_RAT
8
>NUCKS_RAT
8
>NUCL_RAT
8
>NUP50_RAT
8
>NUP62_RAT
8
>NUP88_RAT
8
>NUP98_RAT
8
>PAX4_RAT
8
>PAX8_RAT
8
>PAX9_RAT
8
>PCNA_RAT
8
>PHF5A_RAT
8
>PIAS2_RAT
8
>PIT1_RAT
8
>PITX1_RAT
8
>PITX2_RAT
8
>PITX3_RAT
8
>PLVAP_RAT
8
>PO2F1_RAT
8
>PO2F3_RAT
8
>PO3F1_RAT
8
>PO3F2_RAT
8
>PO3F4_RAT
8
>PO6F1_RAT
8
>PP1R7_RAT
8
>PPARA_RAT
8
>PPARG_RAT
8
>PPIG_RAT
8
>PPP5_RAT
8
>PRGR_RAT
8
>PRM2_RAT
8
>PTBP1_RAT
8
>PTMA_RAT
8
>RAD50_RAT
8
>RANT_RAT
8
>RB_RAT
8
>RBL2_RAT
8
>RBM10_RAT
8
>RCL_RAT
8
>RPA1_RAT
8
>RPA2_RAT
8
>RPB6_RAT
8
>RSMB_RAT
8
>RUNX1_RAT
8
>RX_RAT
8
>RXRA_RAT
8
>RXRB_RAT
8
>SAFB1_RAT
8
>SC65_RAT
8
>SFR12_RAT
8
>SHOX2_RAT
8
>SNRK_RAT
8
>SOX10_RAT
8
>SP1_RAT
8
>SPRM1_RAT
8
>SRY_RAT
8
>SSRP1_RAT
8
>ST17B_RAT
8
>ST18_RAT
8
>STF1_RAT
8
>STP1_RAT
8
>SYCP1_RAT
8
>SYCP2_RAT
8
>SYCP3_RAT
8
>T2AG_RAT
8
>T2FB_RAT
8
>TAF6_RAT
8
>TCEA2_RAT
8
>TCF17_RAT
8
>TCP4_RAT
8
>TEF_RAT
8
>TF2B_RAT
8
>TF3C1_RAT
8
>TFE2_RAT
8
>THA_RAT
8
>THB1_RAT
8
>THB2_RAT
8
>THRSP_RAT
8
>TIF1B_RAT
8
>TIM_RAT
8
>TISB_RAT
8
>TITF1_RAT
8
>TLE3_RAT
8
>TLE4_RAT
8
>TOIP1_RAT
8
>TOP2A_RAT
8
>TSNAX_RAT
8
>TTP_RAT
8
>UAP56_RAT
8
>UBF1_RAT
8
>USF2_RAT
8
>UTP11_RAT
8
>VDR_RAT
8
>VIME_RAT
8
>WT1_RAT
8
>XAB2_RAT
8
>XBP1_RAT
8
>YPEL4_RAT
8
>YTDC1_RAT
8
>ZBT38_RAT
8
>ZBT7A_RAT
8
>ZEP2_RAT
8
>ZF260_RAT
8
>ZHX1_RAT
8
>ZN148_RAT
8
>ZN238_RAT
8
>ZN384_RAT
8
>ZNF22_RAT
8
>9-Sep_RAT
9
>5HT1A_RAT
9
>5HT1B_RAT
9
>5HT1D_RAT
9
>5HT1F_RAT
9
>5HT2B_RAT
9
>5HT2C_RAT
9
>5HT3R_RAT
9
>5HT4R_RAT
9
>5HT5A_RAT
9
>5HT5B_RAT
9
>5HT6R_RAT
9
>5HT7R_RAT
9
>5NTD_RAT
9
>AA1R_RAT
9
>AA2AR_RAT
9
>AA2BR_RAT
9
>AA3R_RAT
9
>ABCBB_RAT
9
>ABCC8_RAT
9
>ACCN1_RAT
9
>ACHA_RAT
9
>ACHA2_RAT
9
>ACHA3_RAT
9
>ACHA4_RAT
9
>ACHA5_RAT
9
>ACHA6_RAT
9
>ACHA7_RAT
9
>ACHB_RAT
9
>ACHB2_RAT
9
>ACHB3_RAT
9
>ACHB4_RAT
9
>ACHD_RAT
9
>ACHE_RAT
9
>ACHG_RAT
9
>ACM1_RAT
9
>ACM2_RAT
9
>ACM3_RAT
9
>ACM4_RAT
9
>ACM5_RAT
9
>ACV1B_RAT
9
>ACV1C_RAT
9
>ACVL1_RAT
9
>ACVR1_RAT
9
>ADA10_RAT
9
>ADA15_RAT
9
>ADA17_RAT
9
>ADA18_RAT
9
>ADA1A_RAT
9
>ADA1B_RAT
9
>ADA1D_RAT
9
>ADA2A_RAT
9
>ADA2B_RAT
9
>ADA2C_RAT
9
>ADAM2_RAT
9
>ADAM7_RAT
9
>ADCY2_RAT
9
>ADCY3_RAT
9
>ADCY4_RAT
9
>ADCY5_RAT
9
>ADCY6_RAT
9
>ADCY8_RAT
9
>ADIP_RAT
9
>ADMR_RAT
9
>ADRB2_RAT
9
>ADRB3_RAT
9
>AFAD_RAT
9
>AG10B_RAT
9
>AGRN_RAT
9
>AGTR2_RAT
9
>AGTRA_RAT
9
>AGTRB_RAT
9
>AMHR2_RAT
9
>AMPE_RAT
9
>AMPN_RAT
9
>ANPRA_RAT
9
>ANPRB_RAT
9
>ANPRC_RAT
9
>ANXA2_RAT
9
>AOC3_RAT
9
>AP180_RAT
9
>AP2A2_RAT
9
>AP2M1_RAT
9
>AP2S1_RAT
9
>APJ_RAT
9
>APLP2_RAT
9
>AQP1_RAT
9
>AQP3_RAT
9
>AQP4_RAT
9
>AQP5_RAT
9
>AQP7_RAT
9
>AQP8_RAT
9
>AQP9_RAT
9
>ASGR1_RAT
9
>ASGR2_RAT
9
>AT12A_RAT
9
>AT1A1_RAT
9
>AT1A3_RAT
9
>AT1A4_RAT
9
>AT1B1_RAT
9
>AT1B2_RAT
9
>AT1B3_RAT
9
>AT2B1_RAT
9
>AT2B2_RAT
9
>AT2B3_RAT
9
>AT2B4_RAT
9
>ATP4A_RAT
9
>ATP4B_RAT
9
>AVR2A_RAT
9
>AVR2B_RAT
9
>B3A2_RAT
9
>B3A3_RAT
9
>B3A4_RAT
9
>B3AT_RAT
9
>BACE1_RAT
9
>BASP_RAT
9
>BAXA_RAT
9
>BKRB1_RAT
9
>BKRB2_RAT
9
>BST1_RAT
9
>C1QR1_RAT
9
>C3AR_RAT
9
>C5AR_RAT
9
>CAC1A_RAT
9
>CAC1B_RAT
9
>CAC1C_RAT
9
>CAC1D_RAT
9
>CAC1E_RAT
9
>CAC1G_RAT
9
>CAC1H_RAT
9
>CAC1I_RAT
9
>CAC1S_RAT
9
>CAC2D_RAT
9
>CAD17_RAT
9
>CAD22_RAT
9
>CADH6_RAT
9
>CADH8_RAT
9
>CALCR_RAT
9
>CALRL_RAT
9
>CASR_RAT
9
>CCBP2_RAT
9
>CCG1_RAT
9
>CCG3_RAT
9
>CCKAR_RAT
9
>CCR2_RAT
9
>CCR3_RAT
9
>CCR5_RAT
9
>CD14_RAT
9
>CD151_RAT
9
>CD166_RAT
9
>CD1D_RAT
9
>CD2_RAT
9
>CD24_RAT
9
>CD28_RAT
9
>CD36_RAT
9
>CD37_RAT
9
>CD38_RAT
9
>CD3D_RAT
9
>CD3G_RAT
9
>CD4_RAT
9
>CD44_RAT
9
>CD45_RAT
9
>CD48_RAT
9
>CD5_RAT
9
>CD52_RAT
9
>CD53_RAT
9
>CD59_RAT
9
>CD81_RAT
9
>CD82_RAT
9
>CD8A_RAT
9
>CD8B_RAT
9
>CD9_RAT
9
>CEAM1_RAT
9
>CELR2_RAT
9
>CELR3_RAT
9
>CFTR_RAT
9
>CGN2_RAT
9
>CLC4F_RAT
9
>CLCKA_RAT
9
>CLCN1_RAT
9
>CLCN2_RAT
9
>CLCN4_RAT
9
>CLCN5_RAT
9
>CLCN7_RAT
9
>CLD11_RAT
9
>CLD16_RAT
9
>CLD19_RAT
9
>CLTR1_RAT
9
>CLTR2_RAT
9
>CML1_RAT
9
>CML2_RAT
9
>CN37_RAT
9
>CNGA1_RAT
9
>CNGA2_RAT
9
>CNR1_RAT
9
>CNR2_RAT
9
>CNTFR_RAT
9
>CNTN1_RAT
9
>CNTN2_RAT
9
>CNTN3_RAT
9
>CNTN5_RAT
9
>CNTN6_RAT
9
>CP19A_RAT
9
>CRFR1_RAT
9
>CRFR2_RAT
9
>CRRY_RAT
9
>CSF1R_RAT
9
>CTR1_RAT
9
>CX3C1_RAT
9
>CXA1_RAT
9
>CXA12_RAT
9
>CXA3_RAT
9
>CXA4_RAT
9
>CXA5_RAT
9
>CXA6_RAT
9
>CXA9_RAT
9
>CXB2_RAT
9
>CXB3_RAT
9
>CXB4_RAT
9
>CXB5_RAT
9
>CXCR1_RAT
9
>CXCR2_RAT
9
>CXCR4_RAT
9
>CXCR5_RAT
9
>DDR1_RAT
9
>DESC4_RAT
9
>DHB7_RAT
9
>DLG2_RAT
9
>DLG4_RAT
9
>DLGP1_RAT
9
>DLGP2_RAT
9
>DLGP3_RAT
9
>DLL1_RAT
9
>DNJC5_RAT
9
>DOC2B_RAT
9
>DPEP1_RAT
9
>DRD1_RAT
9
>DRD3_RAT
9
>DRD4_RAT
9
>DRD5_RAT
9
>EAA1_RAT
9
>EAA2_RAT
9
>EAA3_RAT
9
>EAA4_RAT
9
>ECE1_RAT
9
>ECEL1_RAT
9
>EDG1_RAT
9
>EDG5_RAT
9
>EDG8_RAT
9
>EDNRA_RAT
9
>EDNRB_RAT
9
>EFNB1_RAT
9
>EGF_RAT
9
>EMB_RAT
9
>EMP1_RAT
9
>EMP3_RAT
9
>ENPP1_RAT
9
>ENPP2_RAT
9
>ENPP3_RAT
9
>ENPP5_RAT
9
>EPHA3_RAT
9
>EPHA5_RAT
9
>EPHA6_RAT
9
>EPHA7_RAT
9
>EPHA8_RAT
9
>EPHB1_RAT
9
>EPOR_RAT
9
>ERBB2_RAT
9
>ERBB3_RAT
9
>ERBB4_RAT
9
>FAIM2_RAT
9
>FAK1_RAT
9
>FCERB_RAT
9
>FCERG_RAT
9
>FCGR2_RAT
9
>FCGRN_RAT
9
>FFAR1_RAT
9
>FFAR2_RAT
9
>FGFR1_RAT
9
>FLOT1_RAT
9
>FSHR_RAT
9
>FZD1_RAT
9
>FZD2_RAT
9
>FZD4_RAT
9
>G6B_RAT
9
>GABR1_RAT
9
>GABR2_RAT
9
>GALR1_RAT
9
>GALR2_RAT
9
>GALR3_RAT
9
>GASR_RAT
9
>GBRA1_RAT
9
>GBRA2_RAT
9
>GBRA3_RAT
9
>GBRA4_RAT
9
>GBRA5_RAT
9
>GBRA6_RAT
9
>GBRB1_RAT
9
>GBRB3_RAT
9
>GBRD_RAT
9
>GBRE_RAT
9
>GBRG1_RAT
9
>GBRG2_RAT
9
>GBRG3_RAT
9
>GBRP_RAT
9
>GBRR1_RAT
9
>GBRR2_RAT
9
>GBRR3_RAT
9
>GFRA1_RAT
9
>GGT1_RAT
9
>GHR_RAT
9
>GHRHR_RAT
9
>GHSR_RAT
9
>GIPR_RAT
9
>GLP1R_RAT
9
>GLP2R_RAT
9
>GLR_RAT
9
>GLRA1_RAT
9
>GLRA2_RAT
9
>GLRA3_RAT
9
>GLRB_RAT
9
>GNA12_RAT
9
>GNAZ_RAT
9
>GNRHR_RAT
9
>GP108_RAT
9
>GP109_RAT
9
>GP116_RAT
9
>GP119_RAT
9
>GP135_RAT
9
>GP139_RAT
9
>GP149_RAT
9
>GP151_RAT
9
>GP156_RAT
9
>GP157_RAT
9
>GP160_RAT
9
>GP175_RAT
9
>GP176_RAT
9
>GP42_RAT
9
>GPC1_RAT
9
>GPC2_RAT
9
>GPC3_RAT
9
>GPC6A_RAT
9
>GPR1_RAT
9
>GPR12_RAT
9
>GPR19_RAT
9
>GPR26_RAT
9
>GPR37_RAT
9
>GPR56_RAT
9
>GPR6_RAT
9
>GPR64_RAT
9
>GPR88_RAT
9
>GPV_RAT
9
>GRIA1_RAT
9
>GRIA2_RAT
9
>GRIA3_RAT
9
>GRIA4_RAT
9
>GRIK1_RAT
9
>GRIK2_RAT
9
>GRIK3_RAT
9
>GRIK4_RAT
9
>GRIK5_RAT
9
>GRK6_RAT
9
>GRPR_RAT
9
>GTR2_RAT
9
>GTR3_RAT
9
>GTR5_RAT
9
>GTR8_RAT
9
>GU01_RAT
9
>GU03_RAT
9
>GU27_RAT
9
>GU33_RAT
9
>GU38_RAT
9
>GU45_RAT
9
>GU58_RAT
9
>GUC2C_RAT
9
>GUC2D_RAT
9
>GUC2E_RAT
9
>GUC2F_RAT
9
>HA11_RAT
9
>HA12_RAT
9
>HCK_RAT
9
>HCN1_RAT
9
>HCN2_RAT
9
>HCN3_RAT
9
>HCN4_RAT
9
>HEPS_RAT
9
>HFE_RAT
9
>HRH1_RAT
9
>HRH2_RAT
9
>HRH3_RAT
9
>HYALP_RAT
9
>I11RA_RAT
9
>ICAM1_RAT
9
>IGF1R_RAT
9
>IL1AP_RAT
9
>IL1R1_RAT
9
>IL1R2_RAT
9
>IL2RA_RAT
9
>IL2RB_RAT
9
>IL6RA_RAT
9
>IL6RB_RAT
9
>ILRL2_RAT
9
>INSR_RAT
9
>IRK1_RAT
9
>IRK10_RAT
9
>IRK11_RAT
9
>IRK12_RAT
9
>IRK13_RAT
9
>IRK14_RAT
9
>IRK15_RAT
9
>IRK16_RAT
9
>IRK2_RAT
9
>IRK3_RAT
9
>IRK4_RAT
9
>IRK5_RAT
9
>IRK6_RAT
9
>IRK8_RAT
9
>IRK9_RAT
9
>IRPL1_RAT
9
>ITA1_RAT
9
>ITA7_RAT
9
>ITB1_RAT
9
>ITB4_RAT
9
>JAG1_RAT
9
>JAG2_RAT
9
>KCIP2_RAT
9
>KCIP4_RAT
9
>KCMB1_RAT
9
>KCNA1_RAT
9
>KCNA3_RAT
9
>KCNA4_RAT
9
>KCNA5_RAT
9
>KCNA6_RAT
9
>KCNB1_RAT
9
>KCNB2_RAT
9
>KCNC1_RAT
9
>KCNC2_RAT
9
>KCNC3_RAT
9
>KCNC4_RAT
9
>KCND2_RAT
9
>KCND3_RAT
9
>KCNE1_RAT
9
>KCNE2_RAT
9
>KCNE3_RAT
9
>KCNG2_RAT
9
>KCNH1_RAT
9
>KCNH2_RAT
9
>KCNH3_RAT
9
>KCNH4_RAT
9
>KCNH5_RAT
9
>KCNH6_RAT
9
>KCNH7_RAT
9
>KCNH8_RAT
9
>KCNKF_RAT
9
>KCNN1_RAT
9
>KCNN2_RAT
9
>KCNN3_RAT
9
>KCNN4_RAT
9
>KCNQ1_RAT
9
>KCNQ2_RAT
9
>KCNQ3_RAT
9
>KCP3_RAT
9
>KI3L1_RAT
9
>KISSR_RAT
9
>KLRBB_RAT
9
>L1CAM_RAT
9
>LCAP_RAT
9
>LDLR_RAT
9
>LEUK_RAT
9
>LGR4_RAT
9
>LIPL_RAT
9
>LMIP_RAT
9
>LPH_RAT
9
>LPHN1_RAT
9
>LPHN2_RAT
9
>LPP2_RAT
9
>LRP2_RAT
9
>LSAMP_RAT
9
>LT4R1_RAT
9
>LT4R2_RAT
9
>LYAM1_RAT
9
>LYAM2_RAT
9
>LYAM3_RAT
9
>LYPD3_RAT
9
>M3K1_RAT
9
>MADCA_RAT
9
>MAG_RAT
9
>MAL_RAT
9
>MAS_RAT
9
>MBP_RAT
9
>MC3R_RAT
9
>MC4R_RAT
9
>MC5R_RAT
9
>MCHR1_RAT
9
>MDR1_RAT
9
>MDR2_RAT
9
>MEP1A_RAT
9
>MEP1B_RAT
9
>MET_RAT
9
>MFGM_RAT
9
>MGR1_RAT
9
>MGR2_RAT
9
>MGR3_RAT
9
>MGR4_RAT
9
>MGR5_RAT
9
>MGR6_RAT
9
>MGR7_RAT
9
>MGR8_RAT
9
>MIP_RAT
9
>MMGL_RAT
9
>MOG_RAT
9
>MOT3_RAT
9
>MOT4_RAT
9
>MOX2R_RAT
9
>MRGRA_RAT
9
>MRGRD_RAT
9
>MRGRE_RAT
9
>MRGRF_RAT
9
>MRGRG_RAT
9
>MRGRH_RAT
9
>MRP2_RAT
9
>MRP3_RAT
9
>MRP5_RAT
9
>MTR1A_RAT
9
>MTR1B_RAT
9
>MTR1L_RAT
9
>MUC18_RAT
9
>MYCT_RAT
9
>MYP0_RAT
9
>NAC1_RAT
9
>NAC2_RAT
9
>NAC3_RAT
9
>NALDL_RAT
9
>NAR2A_RAT
9
>NAR2B_RAT
9
>NCAM1_RAT
9
>NCKX1_RAT
9
>NCKX2_RAT
9
>NCKX3_RAT
9
>NCKX6_RAT
9
>NECP1_RAT
9
>NEGR1_RAT
9
>NEO1_RAT
9
>NEP_RAT
9
>NEUM_RAT
9
>NINJ1_RAT
9
>NINJ2_RAT
9
>NK1R_RAT
9
>NK2R_RAT
9
>NK3R_RAT
9
>NLGN1_RAT
9
>NMBR_RAT
9
>NMD3A_RAT
9
>NMDE1_RAT
9
>NMDE2_RAT
9
>NMDE3_RAT
9
>NMDE4_RAT
9
>NMUR1_RAT
9
>NMUR2_RAT
9
>NPBW1_RAT
9
>NPCL1_RAT
9
>NPFF1_RAT
9
>NPFF2_RAT
9
>NPT1_RAT
9
>NPT2A_RAT
9
>NPT2B_RAT
9
>NPT2C_RAT
9
>NPY1R_RAT
9
>NPY4R_RAT
9
>NPY5R_RAT
9
>NRCAM_RAT
9
>NRP1_RAT
9
>NRP2_RAT
9
>NSMA_RAT
9
>NTCP_RAT
9
>NTCP2_RAT
9
>NTR1_RAT
9
>NTR2_RAT
9
>NTRI_RAT
9
>NTRK2_RAT
9
>NTRK3_RAT
9
>O1078_RAT
9
>O1082_RAT
9
>O1361_RAT
9
>O1496_RAT
9
>O1500_RAT
9
>O51E2_RAT
9
>OCLN_RAT
9
>OL226_RAT
9
>OL287_RAT
9
>OLF1_RAT
9
>OLF15_RAT
9
>OLFI8_RAT
9
>OLFI9_RAT
9
>OPCM_RAT
9
>OPN4_RAT
9
>OPRD_RAT
9
>OPRK_RAT
9
>OPRM_RAT
9
>OPRX_RAT
9
>OPSB_RAT
9
>OPSD_RAT
9
>OPSG_RAT
9
>OX1R_RAT
9
>OX2G_RAT
9
>OX2R_RAT
9
>OXGR1_RAT
9
>OXYR_RAT
9
>P2RX1_RAT
9
>P2RX2_RAT
9
>P2RX3_RAT
9
>P2RX4_RAT
9
>P2RX5_RAT
9
>P2RX6_RAT
9
>P2RX7_RAT
9
>P2RY1_RAT
9
>P2RY2_RAT
9
>P2RY4_RAT
9
>P2RY6_RAT
9
>P2Y12_RAT
9
>P2Y13_RAT
9
>P2Y14_RAT
9
>PA2GA_RAT
9
>PACR_RAT
9
>PAG1_RAT
9
>PAR1_RAT
9
>PAR2_RAT
9
>PAR3_RAT
9
>PAR4_RAT
9
>PARVA_RAT
9
>PDPN_RAT
9
>PE2R1_RAT
9
>PE2R2_RAT
9
>PE2R3_RAT
9
>PE2R4_RAT
9
>PF2R_RAT
9
>PGFRA_RAT
9
>PGFRB_RAT
9
>PI2R_RAT
9
>PKR1_RAT
9
>PKR2_RAT
9
>PLLP_RAT
9
>PLM_RAT
9
>PMP22_RAT
9
>PODO_RAT
9
>PPBI_RAT
9
>PPBJ_RAT
9
>PPBT_RAT
9
>PRIO_RAT
9
>PRLHR_RAT
9
>PRLR_RAT
9
>PTAFR_RAT
9
>PTHR1_RAT
9
>PTHR2_RAT
9
>PTPRA_RAT
9
>PTPRN_RAT
9
>PTPRV_RAT
9
>PTPRZ_RAT
9
>QRFPR_RAT
9
>RAGE_RAT
9
>RB27A_RAT
9
>RDC1_RAT
9
>RDS_RAT
9
>REM2_RAT
9
>RHBD1_RAT
9
>RIMS1_RAT
9
>RK_RAT
9
>S12A1_RAT
9
>S12A3_RAT
9
>S12A4_RAT
9
>S12A5_RAT
9
>S13A1_RAT
9
>S13A3_RAT
9
>S15A1_RAT
9
>S15A2_RAT
9
>S22A3_RAT
9
>S22A5_RAT
9
>S23A1_RAT
9
>S23A2_RAT
9
>S26A1_RAT
9
>S26A2_RAT
9
>S26A5_RAT
9
>S28A1_RAT
9
>S28A2_RAT
9
>S29A1_RAT
9
>S29A2_RAT
9
>S29A3_RAT
9
>S38A3_RAT
9
>S4A4_RAT
9
>S4A7_RAT
9
>S6A11_RAT
9
>S6A12_RAT
9
>S6A13_RAT
9
>S6A15_RAT
9
>S6A17_RAT
9
>SC5A1_RAT
9
>SC5A2_RAT
9
>SC5A5_RAT
9
>SC5A6_RAT
9
>SC6A3_RAT
9
>SC6A4_RAT
9
>SC6A5_RAT
9
>SC6A6_RAT
9
>SC6A7_RAT
9
>SC6A8_RAT
9
>SC6A9_RAT
9
>SCAM1_RAT
9
>SCAM4_RAT
9
>SCN1A_RAT
9
>SCN1B_RAT
9
>SCN2A_RAT
9
>SCN2B_RAT
9
>SCN3A_RAT
9
>SCN3B_RAT
9
>SCN4A_RAT
9
>SCN5A_RAT
9
>SCTR_RAT
9
>SDC1_RAT
9
>SDC2_RAT
9
>SDC3_RAT
9
>SDC4_RAT
9
>SEM4F_RAT
9
>SEM6B_RAT
9
>SEM6C_RAT
9
>SHPS1_RAT
9
>SL9A1_RAT
9
>SL9A2_RAT
9
>SL9A3_RAT
9
>SL9A4_RAT
9
>SL9A5_RAT
9
>SMO_RAT
9
>SNG1_RAT
9
>SNG2_RAT
9
>SNSR1_RAT
9
>SO1A1_RAT
9
>SO1A3_RAT
9
>SO1A4_RAT
9
>SO1A5_RAT
9
>SO1A6_RAT
9
>SO1B2_RAT
9
>SO1C1_RAT
9
>SO2A1_RAT
9
>SO2B1_RAT
9
>SO3A1_RAT
9
>SO4A1_RAT
9
>SRBS1_RAT
9
>SSR1_RAT
9
>SSR2_RAT
9
>SSR3_RAT
9
>SSR4_RAT
9
>SSR5_RAT
9
>STAB2_RAT
9
>STX17_RAT
9
>STX1A_RAT
9
>STX2_RAT
9
>SUIS_RAT
9
>SV2B_RAT
9
>SYGP1_RAT
9
>SYNPR_RAT
9
>SYPH_RAT
9
>SYT3_RAT
9
>SYT4_RAT
9
>SYT9_RAT
9
>T2R05_RAT
9
>T2R10_RAT
9
>T2R13_RAT
9
>T2R16_RAT
9
>T2R19_RAT
9
>T2R23_RAT
9
>T2R41_RAT
9
>TA2R_RAT
9
>TA2R3_RAT
9
>TA2R6_RAT
9
>TAA7A_RAT
9
>TAA7B_RAT
9
>TAA7C_RAT
9
>TAA7D_RAT
9
>TAA7E_RAT
9
>TAA7G_RAT
9
>TAA7H_RAT
9
>TAA8A_RAT
9
>TAA8B_RAT
9
>TAA8C_RAT
9
>TAAR1_RAT
9
>TAAR2_RAT
9
>TAAR3_RAT
9
>TAAR4_RAT
9
>TAAR5_RAT
9
>TAAR6_RAT
9
>TAAR9_RAT
9
>TF_RAT
9
>TGFR1_RAT
9
>TGFR2_RAT
9
>TGM1_RAT
9
>THAS_RAT
9
>THY1_RAT
9
>TNFL4_RAT
9
>TNR16_RAT
9
>TNR1A_RAT
9
>TNR4_RAT
9
>TNR6_RAT
9
>TRFR_RAT
9
>TRHDE_RAT
9
>TRPC1_RAT
9
>TRPV1_RAT
9
>TS1R1_RAT
9
>TS1R2_RAT
9
>TS1R3_RAT
9
>TSHR_RAT
9
>TYRO3_RAT
9
>ULA1_RAT
9
>UNC5A_RAT
9
>UNC5B_RAT
9
>UPAR_RAT
9
>UPK1B_RAT
9
>UR2R_RAT
9
>UT2_RAT
9
>V1AR_RAT
9
>V1BR_RAT
9
>V2R_RAT
9
>VACHT_RAT
9
>VCAM1_RAT
9
>VGFR1_RAT
9
>VGFR2_RAT
9
>VIPR1_RAT
9
>VIPR2_RAT
9
>VLDLR_RAT
9
>VPP1_RAT
9
>VTI1A_RAT
9
>ABCD3_RAT
10
>ACOT8_RAT
10
>ACOX1_RAT
10
>ACOX2_RAT
10
>ACOX3_RAT
10
>AKA11_RAT
10
>BAAT_RAT
10
>CATA_RAT
10
>DECR2_RAT
10
>ECHP_RAT
10
>HAOX2_RAT
10
>IDI1_RAT
10
>OXDA_RAT
10
>PAHX_RAT
10
>PEX12_RAT
10
>PEX2_RAT
10
>PEX3_RAT
10
>PX11A_RAT
10
>PXMP2_RAT
10
>PXMP4_RAT
10
>THIKA_RAT
10
>THIKB_RAT
10
>URIC_RAT
10
>XDH_RAT
10
>RNS1B_RATEX
4
>PRM2_RATFU
8
>GPR33_RATRT
9
>FABPI_RHASA
1
>FABPL_RHASA
1
>CRVP_RHATT
4
>ATP8_RHEAM
7
>COX1_RHEAM
7
>COX2_RHEAM
7
>HBP1_RHIAP
4
>HBP2_RHIAP
4
>HBPM_RHIAP
4
>CHS1_RHIAT
9
>CHS2_RHIAT
9
>TCI1_RHIBU
4
>COX2_RHIDA
7
>PEPA_RHIFE
4
>PEPC_RHIFE
4
>LIP_RHIJA
4
>LIP_RHINI
4
>CHS1_RHIOL
9
>CHS2_RHIOL
9
>SILU_RHIPU
4
>ALG2_RHIPU
9
>EF1A1_RHIRA
1
>EF1A2_RHIRA
1
>EF1A3_RHIRA
1
>GGPPS_RHIRA
1
>CHS1_RHIRA
9
>RAS1_RHIRA
9
>RAS2_RHIRA
9
>RAS3_RHIRA
9
>ATP6_RHISA
7
>ATP8_RHISA
7
>COX1_RHISA
7
>COX2_RHISA
7
>NU2M_RHISA
7
>LECF_RHIST
4
>ATP6_RHIUN
7
>ATP8_RHIUN
7
>COX1_RHIUN
7
>COX2_RHIUN
7
>NU2M_RHIUN
7
>HFE_RHIUN
9
>CYBL_RHOGR
9
>RLA2_RHOGU
1
>PA2_RHONO
4
>ATP6_RHOPD
7
>NP1_RHOPR
4
>NP2_RHOPR
4
>NP3_RHOPR
4
>NP4_RHOPR
4
>THBI_RHOPR
4
>EF1A_RHYAM
1
>IOVO_RHYFU
4
>GLBB_RIFPA
4
>INS_RODSP
4
>IOVO_ROLRO
4
>PDH_ROMMI
4
>COX2_ROULE
7
>CASK_RUPRU
4
>GON2_RUTRU
4
>GON3_RUTRU
4
>THIL_SACBA
1
>TRK1_SACBA
9
>RMAR_SACCA
7
>SYNC_SACDO
1
>COX1_SACDO
7
>RMAR_SACDO
7
>SYLM_SACDO
7
>ABP1_SACEX
2
>COX2_SACEX
7
>COX2_SACKL
7
>PET56_SACKL
7
>STE2_SACKL
9
>ACT1_SACKO
1
>ACT2_SACKO
1
>RER1_SACPS
5
>RMAR_SACSE
7
>B2MG_SAGBM
4
>B2MG_SAGFU
4
>MSHR_SAGFU
9
>MSHR_SAGGE
9
>B2MG_SAGIM
4
>HSP1_SAGIM
8
>DUFFY_SAGIM
9
>MSHR_SAGIM
9
>NETR_SAGLB
4
>MSHR_SAGMI
9
>B2MG_SAGMN
4
>INVO_SAGOE
1
>ANGI_SAGOE
4
>B2MG_SAGOE
4
>BD01_SAGOE
4
>IAPP_SAGOE
4
>IL3_SAGOE
4
>RNAS6_SAGOE
4
>PAX9_SAGOE
8
>1A01_SAGOE
9
>1B01_SAGOE
9
>1C01_SAGOE
9
>CD81_SAGOE
9
>MSHR_SAGOE
9
>ACTP1_SAGRO
4
>FKBP5_SAIBB
1
>GLHA_SAIBB
4
>SOMA_SAIBB
4
>PAX9_SAIBB
8
>DUFFY_SAIBB
9
>OPSB_SAIBB
9
>MSHR_SAIOE
9
>DHI1_SAISC
3
>ANGI_SAISC
4
>APOE_SAISC
4
>B2MG_SAISC
4
>CBG_SAISC
4
>IL2_SAISC
4
>IL6_SAISC
4
>INS_SAISC
4
>RNAS6_SAISC
4
>COX41_SAISC
7
>COX6C_SAISC
7
>COX82_SAISC
7
>CD4_SAISC
9
>CD8B_SAISC
9
>PRIO_SAISC
9
>CASK_SAITA
4
>ATP8_SALAL
7
>ATP8_SALFO
7
>OPSD_SALPV
9
>ACTB_SALSA
1
>ALBU1_SALSA
4
>ALBU2_SALSA
4
>APOA1_SALSA
4
>EPD2_SALSA
4
>GON3_SALSA
4
>HEPC1_SALSA
4
>PRL_SALSA
4
>SOMA_SALSA
4
>THRB_SALSA
4
>TRF1_SALSA
4
>TRF2_SALSA
4
>TRY1_SALSA
4
>TRY2_SALSA
4
>TRY3_SALSA
4
>TSHB_SALSA
4
>ATP6_SALSA
7
>ATP8_SALSA
7
>COX1_SALSA
7
>COX2_SALSA
7
>NU2M_SALSA
7
>ESR1_SALSA
8
>HXA5_SALSA
8
>HXB2_SALSA
8
>THA_SALSA
8
>OPSO_SALSA
9
>NCPR_SALTR
3
>GON3_SALTR
4
>ATP6_SALTR
7
>H1_SALTR
8
>H2B_SALTR
8
>BXA1_SAMCY
4
>BXA2_SAMCY
4
>BXA3_SAMCY
4
>BXB1_SAMCY
4
>BXB2_SAMCY
4
>CYC_SAMCY
7
>FLRF1_SARBU
4
>NSK2_SARBU
4
>PPK_SARBU
4
>PVK1_SARBU
4
>TRYP_SARBU
4
>PCNA_SARCR
8
>OPSD_SARDI
9
>HSP1_SARHA
8
>OPSD_SARMI
9
>PRTZ1_SAROR
8
>SAPB_SARPE
4
>SAPC_SARPE
4
>SAPE_SARPE
4
>SRX1A_SARPE
4
>SRX1B_SARPE
4
>SRX1C_SARPE
4
>SRX1D_SARPE
4
>SRX21_SARPE
4
>SRX22_SARPE
4
>SRX23_SARPE
4
>SRX2A_SARPE
4
>CATL_SARPE
6
>CYC_SARPE
7
>PARP_SARPE
8
>OPSD_SARPI
9
>OPSD_SARPU
9
>MYSP_SARSC
2
>OPSD_SARSL
9
>OPSD_SARSP
9
>OPSD_SARTI
9
>OPSD_SARXA
9
>MBSP_SAUUN
1
>GLB1_SCAIN
1
>COX1_SCAPL
7
>COX2_SCAPL
7
>MUEP_SCAVE
4
>WNT1_SCEOC
4
>WNT3A_SCEOC
4
>WNT4_SCEOC
4
>WNT7B_SCEOC
4
>ENOA_SCEUN
1
>ANNU_SCHAM
9
>FAS1_SCHAM
9
>FAS2_SCHAM
9
>LACH_SCHAM
9
>LAZA_SCHAM
9
>SEM1A_SCHAM
9
>ACT1_SCHCO
1
>ACT2_SCHCO
1
>EF1A_SCHCO
1
>G3P_SCHCO
1
>SC14_SCHCO
4
>SC7_SCHCO
4
>XYNA_SCHCO
4
>PMIP_SCHCO
7
>MAAZ3_SCHCO
8
>MAAZ4_SCHCO
8
>BAR1_SCHCO
9
>BAR2_SCHCO
9
>BAR3_SCHCO
9
>BBR1_SCHCO
9
>CHS1_SCHCO
9
>ESTB_SCHGA
1
>ATPB_SCHGA
7
>FABPM_SCHGR
1
>AKH1_SCHGR
4
>AKH2_SCHGR
4
>ITP_SCHGR
4
>ITPL_SCHGR
4
>SGP1_SCHGR
4
>SGP3_SCHGR
4
>TKN1_SCHGR
4
>COX2_SCHGR
7
>CYC_SCHGR
7
>ACH1_SCHGR
9
>OPS1_SCHGR
9
>OPS2_SCHGR
9
>IM23_SCHHA
9
>ENO_SCHJA
1
>FABP_SCHJA
1
>PPIE_SCHJA
1
>MYSP_SCHJA
2
>IM23_SCHJA
9
>IM25_SCHJA
9
>ACT1_SCHMA
1
>ACT2_SCHMA
1
>ENO_SCHMA
1
>HPRT_SCHMA
1
>SODC_SCHMA
1
>SRP72_SCHMA
1
>TCPA_SCHMA
1
>MYSP_SCHMA
2
>SM20_SCHMA
2
>CRTC_SCHMA
3
>SODE_SCHMA
4
>CATC_SCHMA
6
>CATL_SCHMA
6
>MDHM_SCHMA
7
>UCR6_SCHMA
7
>MAK16_SCHMA
8
>IM23_SCHMA
9
>AKH1_SCHNI
4
>AKH2_SCHNI
4
>ACT_SCHPO
1
>ADH_SCHPO
1
>AGN2_SCHPO
1
>ALM1_SCHPO
1
>ALP11_SCHPO
1
>ALP21_SCHPO
1
>BYR4_SCHPO
1
>CCS1_SCHPO
1
>CHR4_SCHPO
1
>CID13_SCHPO
1
>CKI1_SCHPO
1
>CKI2_SCHPO
1
>CKI3_SCHPO
1
>COAC_SCHPO
1
>CSX1_SCHPO
1
>CYPH_SCHPO
1
>DYL1_SCHPO
1
>EF1A1_SCHPO
1
>EF1A2_SCHPO
1
>ERF1_SCHPO
1
>FAB1_SCHPO
1
>FKBP_SCHPO
1
>FOLE_SCHPO
1
>FUS1_SCHPO
1
>GPD1_SCHPO
1
>GST3_SCHPO
1
>HSP7F_SCHPO
1
>IDI1_SCHPO
1
>IF36_SCHPO
1
>IF4G_SCHPO
1
>IPYR_SCHPO
1
>KCC1_SCHPO
1
>KCC2_SCHPO
1
>KIN1_SCHPO
1
>KJ45_SCHPO
1
>KLP3_SCHPO
1
>LEU3_SCHPO
1
>MEU10_SCHPO
1
>MIP1_SCHPO
1
>MLR1_SCHPO
1
>MLR4_SCHPO
1
>MOB2_SCHPO
1
>MOR2_SCHPO
1
>MPG1_SCHPO
1
>MSA1_SCHPO
1
>MSH1_SCHPO
1
>NAK1_SCHPO
1
>NMD2_SCHPO
1
>PABP_SCHPO
1
>POB1_SCHPO
1
>POF10_SCHPO
1
>PPAL_SCHPO
1
>PUB1_SCHPO
1
>PUB2_SCHPO
1
>PYP1_SCHPO
1
>PYP2_SCHPO
1
>PYP3_SCHPO
1
>RANG_SCHPO
1
>RGA8_SCHPO
1
>RL10A_SCHPO
1
>RL10B_SCHPO
1
>RL3A_SCHPO
1
>RL3B_SCHPO
1
>RS18_SCHPO
1
>SCE3_SCHPO
1
>SCW1_SCHPO
1
>SDS23_SCHPO
1
>SLA2_SCHPO
1
>SODC_SCHPO
1
>SRP54_SCHPO
1
>SRP72_SCHPO
1
>STE20_SCHPO
1
>STS5_SCHPO
1
>SYTC_SCHPO
1
>SYYC_SCHPO
1
>TRXB_SCHPO
1
>YAGB_SCHPO
1
>YBI8_SCHPO
1
>YCI2_SCHPO
1
>YEH1_SCHPO
1
>YHP6_SCHPO
1
>YJ14_SCHPO
1
>YJL1_SCHPO
1
>YNH2_SCHPO
1
>YOS9_SCHPO
1
>AIN1_SCHPO
2
>ALP14_SCHPO
2
>ALP16_SCHPO
2
>ALP4_SCHPO
2
>ALP6_SCHPO
2
>CALM_SCHPO
2
>CDC14_SCHPO
2
>CUT12_SCHPO
2
>DIS1_SCHPO
2
>ENG1_SCHPO
2
>FIMB_SCHPO
2
>FIN1_SCHPO
2
>MID2_SCHPO
2
>MOB1_SCHPO
2
>PCP1_SCHPO
2
>PHS_SCHPO
2
>POM1_SCHPO
2
>RGA1_SCHPO
2
>RGA3_SCHPO
2
>RGA5_SCHPO
2
>RHO4_SCHPO
2
>RNG2_SCHPO
2
>SID1_SCHPO
2
>SID2_SCHPO
2
>SID4_SCHPO
2
>SPO15_SCHPO
2
>SSM4_SCHPO
2
>TEA1_SCHPO
2
>TEA3_SCHPO
2
>ALG10_SCHPO
3
>ATC1_SCHPO
3
>ATC4_SCHPO
3
>CALX_SCHPO
3
>DPM1_SCHPO
3
>ERG31_SCHPO
3
>ERO11_SCHPO
3
>ERO12_SCHPO
3
>GRP78_SCHPO
3
>GWT1_SCHPO
3
>HMDH_SCHPO
3
>MDE10_SCHPO
3
>NCPR_SCHPO
3
>PDAT_SCHPO
3
>PMT4_SCHPO
3
>PPIB_SCHPO
3
>SC61A_SCHPO
3
>SHR3_SCHPO
3
>SRPB_SCHPO
3
>UGGG_SCHPO
3
>AGLU_SCHPO
4
>MAP2_SCHPO
4
>SXA2_SCHPO
4
>CFR1_SCHPO
5
>FSV1_SCHPO
5
>GDA1_SCHPO
5
>GMA12_SCHPO
5
>GMS1_SCHPO
5
>ADT_SCHPO
7
>ARG56_SCHPO
7
>ATP5E_SCHPO
7
>ATP6_SCHPO
7
>ATP8_SCHPO
7
>ATPA_SCHPO
7
>ATPB_SCHPO
7
>ATPD_SCHPO
7
>ATPO_SCHPO
7
>CCE1_SCHPO
7
>CH10_SCHPO
7
>COQ2_SCHPO
7
>COX1_SCHPO
7
>COX13_SCHPO
7
>COX2_SCHPO
7
>COX4_SCHPO
7
>CYC_SCHPO
7
>DHSB_SCHPO
7
>DPOG_SCHPO
7
>ETP1_SCHPO
7
>HMT2_SCHPO
7
>HSP60_SCHPO
7
>HSP7M_SCHPO
7
>IF2M_SCHPO
7
>ILVB_SCHPO
7
>ISA1_SCHPO
7
>MDM12_SCHPO
7
>MSP1_SCHPO
7
>MSS1_SCHPO
7
>ODP2_SCHPO
7
>ODPB_SCHPO
7
>OTC_SCHPO
7
>PMIP_SCHPO
7
>PNU1_SCHPO
7
>PYRD_SCHPO
7
>RPOM_SCHPO
7
>RT03_SCHPO
7
>RT19_SCHPO
7
>SODM_SCHPO
7
>SYLM_SCHPO
7
>UCRI_SCHPO
7
>UCRQ_SCHPO
7
>UQCR2_SCHPO
7
>1-Sep_SCHPO
8
>ABP1_SCHPO
8
>ABP2_SCHPO
8
>AMO1_SCHPO
8
>AMS2_SCHPO
8
>AP1_SCHPO
8
>APC3_SCHPO
8
>ARP8_SCHPO
8
>ASK1_SCHPO
8
>ATF1_SCHPO
8
>BIR1_SCHPO
8
>BUB1_SCHPO
8
>BUB3_SCHPO
8
>BUT1_SCHPO
8
>BXDC1_SCHPO
8
>CBH1_SCHPO
8
>CBH2_SCHPO
8
>CDB4_SCHPO
8
>CDC12_SCHPO
8
>CDC31_SCHPO
8
>CDC45_SCHPO
8
>CDK9_SCHPO
8
>CDT2_SCHPO
8
>CEF1_SCHPO
8
>CGM2_SCHPO
8
>CHP1_SCHPO
8
>CLR6_SCHPO
8
>CNP1_SCHPO
8
>CTF18_SCHPO
8
>CUL4_SCHPO
8
>DAD1_SCHPO
8
>DAD2_SCHPO
8
>DAM1_SCHPO
8
>DMC1_SCHPO
8
>DNA2_SCHPO
8
>DNLI_SCHPO
8
>DPB3_SCHPO
8
>DPB4_SCHPO
8
>DPOA_SCHPO
8
>DPOA2_SCHPO
8
>DPOD_SCHPO
8
>DPOD2_SCHPO
8
>DSK1_SCHPO
8
>EAF3_SCHPO
8
>EBP2_SCHPO
8
>EKC1_SCHPO
8
>EME1_SCHPO
8
>ERCC3_SCHPO
8
>ESA1_SCHPO
8
>EST1_SCHPO
8
>FBRL_SCHPO
8
>FKH2_SCHPO
8
>FLP1_SCHPO
8
>GAR2_SCHPO
8
>GLRX3_SCHPO
8
>GRC3_SCHPO
8
>GRT1_SCHPO
8
>H2A1_SCHPO
8
>H2A2_SCHPO
8
>H2AZ_SCHPO
8
>H2B1_SCHPO
8
>HAP2_SCHPO
8
>HAP3_SCHPO
8
>HAP5_SCHPO
8
>HBA1_SCHPO
8
>HIM1_SCHPO
8
>HIRL_SCHPO
8
>HRP1_SCHPO
8
>HRP3_SCHPO
8
>HSF_SCHPO
8
>HSK1_SCHPO
8
>HST4_SCHPO
8
>HUS2_SCHPO
8
>IF37_SCHPO
8
>IMA1_SCHPO
8
>IMB5_SCHPO
8
>INI1_SCHPO
8
>ISH1_SCHPO
8
>ITS3_SCHPO
8
>JHD1_SCHPO
8
>KLP1_SCHPO
8
>KMS1_SCHPO
8
>MAD3_SCHPO
8
>MAL2_SCHPO
8
>MAP1_SCHPO
8
>MCE1_SCHPO
8
>MCL1_SCHPO
8
>MCM10_SCHPO
8
>MCM3_SCHPO
8
>MCM4_SCHPO
8
>MCM7_SCHPO
8
>MEU13_SCHPO
8
>MFR1_SCHPO
8
>MIS12_SCHPO
8
>MIS3_SCHPO
8
>MIS6_SCHPO
8
>MOA1_SCHPO
8
>MOG1_SCHPO
8
>MOT1_SCHPO
8
>MRC1_SCHPO
8
>MRD1_SCHPO
8
>MSC1_SCHPO
8
>MUS81_SCHPO
8
>NBS1_SCHPO
8
>NGK7_SCHPO
8
>NHP2_SCHPO
8
>NOC3_SCHPO
8
>NP106_SCHPO
8
>NSE1_SCHPO
8
>NSE2_SCHPO
8
>NSE3_SCHPO
8
>NSE4_SCHPO
8
>NU107_SCHPO
8
>NU124_SCHPO
8
>NU184_SCHPO
8
>NUF2_SCHPO
8
>ORC1_SCHPO
8
>ORC2_SCHPO
8
>ORC3_SCHPO
8
>ORC4_SCHPO
8
>ORC5_SCHPO
8
>ORC6_SCHPO
8
>PAP_SCHPO
8
>PCNA_SCHPO
8
>PCS1_SCHPO
8
>PDS5_SCHPO
8
>PESC_SCHPO
8
>PFS2_SCHPO
8
>PIN1_SCHPO
8
>PLI1_SCHPO
8
>PMT3_SCHPO
8
>PNK1_SCHPO
8
>PO152_SCHPO
8
>POF3_SCHPO
8
>POP1_SCHPO
8
>PP11_SCHPO
8
>PPE1_SCHPO
8
>PPIH_SCHPO
8
>PPIL2_SCHPO
8
>PPIL4_SCHPO
8
>PRW1_SCHPO
8
>PST1_SCHPO
8
>PST2_SCHPO
8
>PTR1_SCHPO
8
>PUS1_SCHPO
8
>PVG4_SCHPO
8
>RAD13_SCHPO
8
>RAD15_SCHPO
8
>RAD16_SCHPO
8
>RAD17_SCHPO
8
>RAD21_SCHPO
8
>RAD26_SCHPO
8
>RAD3_SCHPO
8
>RAD32_SCHPO
8
>RAD4_SCHPO
8
>RAD50_SCHPO
8
>RAD54_SCHPO
8
>RAD60_SCHPO
8
>RAE1_SCHPO
8
>RAP1_SCHPO
8
>RCC1_SCHPO
8
>RDH54_SCHPO
8
>REC8_SCHPO
8
>RFA1_SCHPO
8
>RFA2_SCHPO
8
>RFA3_SCHPO
8
>RFC1_SCHPO
8
>RGA2_SCHPO
8
>RHP23_SCHPO
8
>RHP9_SCHPO
8
>RIF1_SCHPO
8
>RNP24_SCHPO
8
>RPA1_SCHPO
8
>RPA8_SCHPO
8
>RPB1_SCHPO
8
>RPB10_SCHPO
8
>RPB2_SCHPO
8
>RPB3_SCHPO
8
>RPB4_SCHPO
8
>RPB5_SCHPO
8
>RPB6_SCHPO
8
>RPB7_SCHPO
8
>RPB8_SCHPO
8
>RPB9_SCHPO
8
>RPC10_SCHPO
8
>RPC19_SCHPO
8
>RPC5_SCHPO
8
>RPN10_SCHPO
8
>RPN5_SCHPO
8
>RRS1_SCHPO
8
>RSE1_SCHPO
8
>RU2A_SCHPO
8
>SAD1_SCHPO
8
>SCC3_SCHPO
8
>SDS22_SCHPO
8
>SEB1_SCHPO
8
>SEC14_SCHPO
8
>SF3B1_SCHPO
8
>SFH1_SCHPO
8
>SGO1_SCHPO
8
>SGO2_SCHPO
8
>SIF2_SCHPO
8
>SIF3_SCHPO
8
>SIM4_SCHPO
8
>SIR2_SCHPO
8
>SLM9_SCHPO
8
>SLT11_SCHPO
8
>SMC1_SCHPO
8
>SMC3_SCHPO
8
>SMC6_SCHPO
8
>SMN1_SCHPO
8
>SPC34_SCHPO
8
>SPI1_SCHPO
8
>SPK1_SCHPO
8
>SPO4_SCHPO
8
>SPO6_SCHPO
8
>SPT3_SCHPO
8
>SPT5_SCHPO
8
>SWI1_SCHPO
8
>SWI10_SCHPO
8
>SWI3_SCHPO
8
>TAF14_SCHPO
8
>TAF7_SCHPO
8
>TBP_SCHPO
8
>TERT_SCHPO
8
>TOP2_SCHPO
8
>U2AF1_SCHPO
8
>U2AF2_SCHPO
8
>UBC3_SCHPO
8
>UBLH2_SCHPO
8
>UBP21_SCHPO
8
>UBP6_SCHPO
8
>UNG_SCHPO
8
>XPO1_SCHPO
8
>XRN1_SCHPO
8
>XRN2_SCHPO
8
>YAR2_SCHPO
8
>YB2G_SCHPO
8
>YB33_SCHPO
8
>YBMA_SCHPO
8
>YCHD_SCHPO
8
>YDZ5_SCHPO
8
>YEK7_SCHPO
8
>YFC1_SCHPO
8
>YFR7_SCHPO
8
>YHDD_SCHPO
8
>YHOH_SCHPO
8
>YHP4_SCHPO
8
>YHRA_SCHPO
8
>YIP1_SCHPO
8
>YK16_SCHPO
8
>YKU5_SCHPO
8
>YN25_SCHPO
8
>YNVD_SCHPO
8
>YOS2_SCHPO
8
>YQM4_SCHPO
8
>ACO1_SCHPO
9
>ATC3_SCHPO
9
>ATC9_SCHPO
9
>ATCX_SCHPO
9
>ATCY_SCHPO
9
>BFR1_SCHPO
9
>BGS3_SCHPO
9
>CHR2_SCHPO
9
>CHS1_SCHPO
9
>CHS2_SCHPO
9
>CTR4_SCHPO
9
>CTR5_SCHPO
9
>DGA1_SCHPO
9
>ERD2_SCHPO
9
>FOR3_SCHPO
9
>FRP1_SCHPO
9
>FUR4_SCHPO
9
>GBLP_SCHPO
9
>GHT1_SCHPO
9
>GHT2_SCHPO
9
>GHT3_SCHPO
9
>GHT4_SCHPO
9
>GHT5_SCHPO
9
>GHT6_SCHPO
9
>ITR1_SCHPO
9
>ITR2_SCHPO
9
>LCB2_SCHPO
9
>LIZ1_SCHPO
9
>MAE1_SCHPO
9
>MAM1_SCHPO
9
>MAM2_SCHPO
9
>MAP3_SCHPO
9
>NAH_SCHPO
9
>NCS1_SCHPO
9
>PMA1_SCHPO
9
>PMA2_SCHPO
9
>PPA1_SCHPO
9
>PPA2_SCHPO
9
>PSY1_SCHPO
9
>RHO1_SCHPO
9
>RHO2_SCHPO
9
>RHO3_SCHPO
9
>SIF1_SCHPO
9
>SPO3_SCHPO
9
>STT3_SCHPO
9
>SYB1_SCHPO
9
>TRK1_SCHPO
9
>YB1E_SCHPO
9
>YC6C_SCHPO
9
>YD56_SCHPO
9
>YDW6_SCHPO
9
>YEG7_SCHPO
9
>YEO2_SCHPO
9
>YF14_SCHPO
9
>YFAS1_SCHPO
9
>YFZ2_SCHPO
9
>YFZB_SCHPO
9
>YH85_SCHPO
9
>YHJ1_SCHPO
9
>YHR8_SCHPO
9
>YHZ9_SCHPO
9
>YIY4_SCHPO
9
>YJX4_SCHPO
9
>YK17_SCHPO
9
>YKQC_SCHPO
9
>YN41_SCHPO
9
>YOF7_SCHPO
9
>YQD2_SCHPO
9
>COX2_SCICA
7
>OPSG_SCICA
9
>SOMA_SCIOC
4
>SOML_SCIOC
4
>ATP8_SCIVU
7
>TX1_SCOGR
4
>KAX62_SCOMA
4
>SCXC_SCOMA
4
>PRT1_SCOSC
8
>PRT2_SCOSC
8
>HCYA_SCUCO
4
>HCYB_SCUCO
4
>HCYC_SCUCO
4
>HCYD_SCUCO
4
>13KDA_SCYCA
3
>ANFC_SCYCA
4
>GLUC_SCYCA
4
>GRP_SCYCA
4
>MLB_SCYCA
4
>PYY_SCYCA
4
>TKN2_SCYCA
4
>TKNA_SCYCA
4
>UTS2_SCYCA
4
>VIP_SCYCA
4
>ATP6_SCYCA
7
>ATP8_SCYCA
7
>COX1_SCYCA
7
>COX2_SCYCA
7
>COX5A_SCYCA
7
>NU2M_SCYCA
7
>PRTS4_SCYCA
8
>PRTZ1_SCYCA
8
>PRTZ2_SCYCA
8
>PRTZ3_SCYCA
8
>SSS1_SCYCA
8
>SSS2_SCYCA
8
>OPSD_SCYCA
9
>IOVO_SCYNO
4
>SOMA_SEBSC
4
>SFI1_SEGFL
4
>SFI2_SEGFL
4
>SFI3_SEGFL
4
>SFI4_SEGFL
4
>SFI5_SEGFL
4
>SFI6_SEGFL
4
>SFI7_SEGFL
4
>SFI8_SEGFL
4
>SFIF_SEGFL
4
>SIT_SEGFL
4
>TX325_SEGFL
4
>TXHA1_SELHA
4
>TXHA3_SELHA
4
>TXHA4_SELHA
4
>TXHA5_SELHA
4
>INS_SELRF
4
>MSHR_SEMEN
9
>SOVO_SEPOF
4
>COX1_SEPOF
7
>H2A_SEPOF
8
>PRT1_SEPOF
8
>PRT2_SEPOF
8
>SPE_SEPOF
8
>OPSD_SEPOF
9
>COX1_SEPPH
7
>JUN_SERCA
8
>SOMA_SERQU
4
>1433B_SHEEP
1
>1433G_SHEEP
1
>1433Z_SHEEP
1
>AL1A1_SHEEP
1
>BCAT1_SHEEP
1
>CAH1_SHEEP
1
>CAH2_SHEEP
1
>CAN3_SHEEP
1
>COA1_SHEEP
1
>CYTB_SHEEP
1
>G3P_SHEEP
1
>GLYC_SHEEP
1
>PDXK_SHEEP
1
>SEPW1_SHEEP
1
>SODC_SHEEP
1
>CP1A1_SHEEP
3
>CP3AO_SHEEP
3
>DHI1_SHEEP
3
>DHI2_SHEEP
3
>PGH1_SHEEP
3
>PGH2_SHEEP
3
>A1AT_SHEEP
4
>ALBU_SHEEP
4
>ANF_SHEEP
4
>ANFB_SHEEP
4
>ANFC_SHEEP
4
>ANGT_SHEEP
4
>ANT3_SHEEP
4
>APOE_SHEEP
4
>B2MG_SHEEP
4
>BCTN1_SHEEP
4
>BCTN5_SHEEP
4
>BCTN7_SHEEP
4
>BMP15_SHEEP
4
>CAH6_SHEEP
4
>CALC_SHEEP
4
>CALCA_SHEEP
4
>CAS1_SHEEP
4
>CAS2_SHEEP
4
>CASB_SHEEP
4
>CASK_SHEEP
4
>CBG_SHEEP
4
>CERU_SHEEP
4
>CLUS_SHEEP
4
>CRF_SHEEP
4
>CSF2_SHEEP
4
>CSF3_SHEEP
4
>CSH_SHEEP
4
>DNAS1_SHEEP
4
>EDN1_SHEEP
4
>ELN_SHEEP
4
>EPO_SHEEP
4
>FA9_SHEEP
4
>FETUA_SHEEP
4
>FIBA_SHEEP
4
>FIBB_SHEEP
4
>FSHB_SHEEP
4
>FST_SHEEP
4
>GALA_SHEEP
4
>GAST_SHEEP
4
>GLHA_SHEEP
4
>GLUC_SHEEP
4
>GON1_SHEEP
4
>GROA_SHEEP
4
>GRP_SHEEP
4
>IAPP_SHEEP
4
>IBP2_SHEEP
4
>IBP4_SHEEP
4
>IFNG_SHEEP
4
>IFNT1_SHEEP
4
>IFNT2_SHEEP
4
>IFNT3_SHEEP
4
>IFNT4_SHEEP
4
>IFNT5_SHEEP
4
>IFNT6_SHEEP
4
>IFNT7_SHEEP
4
>IFNT8_SHEEP
4
>IFNT9_SHEEP
4
>IFNTA_SHEEP
4
>IFNTB_SHEEP
4
>IGF1_SHEEP
4
>IGF2_SHEEP
4
>IL10_SHEEP
4
>IL12A_SHEEP
4
>IL15_SHEEP
4
>IL1A_SHEEP
4
>IL1B_SHEEP
4
>IL2_SHEEP
4
>IL3_SHEEP
4
>IL4_SHEEP
4
>IL5_SHEEP
4
>IL6_SHEEP
4
>IL7_SHEEP
4
>IL8_SHEEP
4
>INHBA_SHEEP
4
>INS_SHEEP
4
>IPK1_SHEEP
4
>LALBA_SHEEP
4
>LSHB_SHEEP
4
>MCPT2_SHEEP
4
>MCPT3_SHEEP
4
>MCT1A_SHEEP
4
>MOTI_SHEEP
4
>NEU2_SHEEP
4
>NEUY_SHEEP
4
>OSTP_SHEEP
4
>OVGP1_SHEEP
4
>PA21B_SHEEP
4
>PACA_SHEEP
4
>PAG1_SHEEP
4
>PAG55_SHEEP
4
>PAG57_SHEEP
4
>PAG59_SHEEP
4
>PAHO_SHEEP
4
>PLAC_SHEEP
4
>PLF4_SHEEP
4
>PLMN_SHEEP
4
>PRL_SHEEP
4
>PRRP_SHEEP
4
>RNAS1_SHEEP
4
>RNBR_SHEEP
4
>SC51_SHEEP
4
>SC52_SHEEP
4
>SLIB_SHEEP
4
>TGFB1_SHEEP
4
>THBG_SHEEP
4
>TIMP1_SHEEP
4
>TKDP1_SHEEP
4
>TRYT_SHEEP
4
>TTHY_SHEEP
4
>CATD_SHEEP
6
>CATL_SHEEP
6
>ADX_SHEEP
7
>AOFA_SHEEP
7
>AT5G1_SHEEP
7
>AT5G2_SHEEP
7
>ATP6_SHEEP
7
>ATP8_SHEEP
7
>C11B1_SHEEP
7
>COX1_SHEEP
7
>COX2_SHEEP
7
>CP11A_SHEEP
7
>CX6A1_SHEEP
7
>CX6A2_SHEEP
7
>CX7A1_SHEEP
7
>NU2M_SHEEP
7
>OTC_SHEEP
7
>STAR_SHEEP
7
>AN32B_SHEEP
8
>CENPB_SHEEP
8
>CENPC_SHEEP
8
>ESR1_SHEEP
8
>ESR2_SHEEP
8
>FOS_SHEEP
8
>HXA4_SHEEP
8
>HXA7_SHEEP
8
>HXB5_SHEEP
8
>HXC6_SHEEP
8
>HXC9_SHEEP
8
>MYC_SHEEP
8
>MYOD1_SHEEP
8
>PIT1_SHEEP
8
>PRGR_SHEEP
8
>SOX2_SHEEP
8
>SRY_SHEEP
8
>STP1_SHEEP
8
>STP3_SHEEP
8
>THA1_SHEEP
8
>THB1_SHEEP
8
>AA3R_SHEEP
9
>ACTHR_SHEEP
9
>ADRB3_SHEEP
9
>AGTR1_SHEEP
9
>AGTR2_SHEEP
9
>AQP1_SHEEP
9
>AQP5_SHEEP
9
>AT1A1_SHEEP
9
>AT1B1_SHEEP
9
>AVR2A_SHEEP
9
>BRS3_SHEEP
9
>CD1D_SHEEP
9
>CD3D_SHEEP
9
>CD3E_SHEEP
9
>CD3G_SHEEP
9
>CD3Z_SHEEP
9
>CD4_SHEEP
9
>CD59_SHEEP
9
>CFTR_SHEEP
9
>CRFR1_SHEEP
9
>CXA3_SHEEP
9
>CXA8_SHEEP
9
>CXB2_SHEEP
9
>CXCR4_SHEEP
9
>DPEP1_SHEEP
9
>EDG2_SHEEP
9
>EDNRA_SHEEP
9
>FSHR_SHEEP
9
>GNRHR_SHEEP
9
>GTR3_SHEEP
9
>IL2RA_SHEEP
9
>INAR1_SHEEP
9
>INAR2_SHEEP
9
>LIPL_SHEEP
9
>LSHR_SHEEP
9
>LYAM3_SHEEP
9
>MC5R_SHEEP
9
>MIP_SHEEP
9
>MSHR_SHEEP
9
>MTR1A_SHEEP
9
>MTR1L_SHEEP
9
>NPY1R_SHEEP
9
>NPY2R_SHEEP
9
>OPSD_SHEEP
9
>OXYR_SHEEP
9
>PE2R3_SHEEP
9
>PF2R_SHEEP
9
>PRIO_SHEEP
9
>PRLR_SHEEP
9
>SC5A1_SHEEP
9
>TRFR_SHEEP
9
>TSHR_SHEEP
9
>V1AR_SHEEP
9
>PVK21_SHELA
4
>SOMA_SIGGU
4
>SOML_SIGGU
4
>ACTB_SIGHI
1
>B2MG_SIGHI
4
>CCL5_SIGHI
4
>IL12B_SIGHI
4
>IL5_SIGHI
4
>IRF2_SIGHI
8
>PRIO_SIGHI
9
>SAL_SILAS
4
>CBPZ_SIMVI
4
>TRYP_SIMVI
4
>COX2_SIMVI
7
>H2A_SIPNU
8
>H2B_SIPNU
8
>DISI_SISBA
4
>DISI_SISCT
4
>COX2_SITGR
7
>OPSD_SMICR
9
>TTHY_SMIMA
4
>ODPA_SMIMA
7
>SRY_SMIMA
8
>WT1_SMIMA
8
>VA4_SOLGE
4
>VA4_SOLIN
4
>VA3_SOLRI
4
>SOMA_SOLSE
4
>SOML_SOLSE
4
>OPSD_SOLSO
9
>TTHY_SORAR
4
>ACL1_SORMA
1
>EF1A_SORMA
1
>LEU3_SORMA
1
>STRN_SORMA
9
>PEPA_SORUN
4
>PEPC_SORUN
4
>CP1A1_SPAAU
3
>GON1_SPAAU
4
>GON2_SPAAU
4
>GON3_SPAAU
4
>OSTC_SPAAU
4
>PRL_SPAAU
4
>SOMA_SPAAU
4
>SOML1_SPAAU
4
>SOML2_SPAAU
4
>ESR1_SPAAU
8
>ESR2_SPAAU
8
>THA_SPAAU
8
>OPSD_SPAAU
9
>TNFA_SPAAU
9
>RNAS1_SPAEH
4
>SOMA_SPAEH
4
>5HT1B_SPAEH
9
>COL_SPETR
4
>INS_SPETR
4
>PDK4_SPETR
7
>GRK7_SPETR
9
>COX2_SPEVE
7
>IOVO_SPHHU
4
>OPSD_SPHSP
9
>H1L_SPISO
8
>EF1A_SPOFR
1
>RL8_SPOFR
1
>RS18_SPOFR
1
>ALLS_SPOFR
4
>ASPG_SPOFR
6
>FKBP4_SPOFR
8
>TBP_SPOFR
8
>SDMI_SPOLI
4
>LDHA_SQUAC
1
>PYR1_SQUAC
1
>PLMS_SQUAC
3
>ANFC_SQUAC
4
>COL_SQUAC
4
>INS_SQUAC
4
>RELX_SQUAC
4
>TRYP_SQUAC
4
>ATP6_SQUAC
7
>ATP8_SQUAC
7
>COX1_SQUAC
7
>COX2_SQUAC
7
>GLNA_SQUAC
7
>NU2M_SQUAC
7
>CFTR_SQUAC
9
>KCNQ1_SQUAC
9
>KCRB_SQUAC
9
>MBP_SQUAC
9
>S12A2_SQUAC
9
>CYC_SQUSU
7
>CP1A1_STECH
3
>GIG1_STIGI
4
>GIG2_STIGI
4
>GIG3_STIGI
4
>DEF1_STOCA
4
>DEF2_STOCA
4
>DIUH_STOCA
4
>STMX_STOCA
4
>ACTP1_STOHE
4
>ACTP2_STOHE
4
>ISH1_STOHE
4
>ISH2_STOHE
4
>TXA1_STOHE
4
>TXSHK_STOHE
4
>APT_STOLO
1
>ADH1_STRCA
1
>ADH4_STRCA
1
>A2AP_STRCA
4
>AMYP_STRCA
4
>FSHB_STRCA
4
>GLHA_STRCA
4
>GLUC_STRCA
4
>INS_STRCA
4
>IOVO_STRCA
4
>IPK1_STRCA
4
>LSHB_STRCA
4
>LYG_STRCA
4
>MSMB_STRCA
4
>NEU2_STRCA
4
>PAHO_STRCA
4
>PLMN_STRCA
4
>SOMA_STRCA
4
>ATP6_STRCA
7
>ATP8_STRCA
7
>COX1_STRCA
7
>COX2_STRCA
7
>CYC_STRCA
7
>NU2M_STRCA
7
>TX1_STRCF
4
>ACT1_STRFN
1
>BIND_STRFN
5
>ACTM_STRPU
1
>RSSA_STRPU
1
>KCRF_STRPU
2
>KTNB1_STRPU
2
>HMDH_STRPU
3
>ARS_STRPU
4
>FBP3_STRPU
4
>HYAL_STRPU
4
>MYP_STRPU
4
>PM27_STRPU
4
>WNT1_STRPU
4
>WNT2_STRPU
4
>WNT4_STRPU
4
>WNT6_STRPU
4
>WNT7_STRPU
4
>BIND_STRPU
5
>ATP6_STRPU
7
>ATP8_STRPU
7
>COX1_STRPU
7
>COX2_STRPU
7
>NU2M_STRPU
7
>H1B_STRPU
8
>H1D_STRPU
8
>H1E_STRPU
8
>H1G_STRPU
8
>H1S_STRPU
8
>H2A3_STRPU
8
>H2AL_STRPU
8
>H2AV_STRPU
8
>H2BE_STRPU
8
>H2BL1_STRPU
8
>H2BL3_STRPU
8
>H2BL4_STRPU
8
>H2BS1_STRPU
8
>H2BS2_STRPU
8
>HMGH_STRPU
8
>OTX_STRPU
8
>P3A2_STRPU
8
>TBP_STRPU
8
>USF_STRPU
8
>GCY_STRPU
9
>SPER_STRPU
9
>SUREJ_STRPU
9
>ESR2_STUVU
8
>ACTM_STYCL
1
>ACTN_STYCL
1
>RL5_STYCL
1
>CLAPI_STYCL
4
>CLAVA_STYCL
4
>CLAVB_STYCL
4
>CLAVC_STYCL
4
>CLAVD_STYCL
4
>CLAVE_STYCL
4
>STYA_STYCL
4
>STYB_STYCL
4
>STYC_STYCL
4
>STYD_STYCL
4
>STYE_STYCL
4
>PCNA_STYCL
8
>ACTC_STYPL
1
>ACTM_STYPL
1
>ACT1_SUIBO
1
>ACT2_SUIBO
1
>NU2M_SUNET
7
>GON2_SUNMU
4
>IGF1_SUNMU
4
>PEPA_SUNMU
4
>PEPC_SUNMU
4
>SUIS_SUNMU
9
>MYC_SYLFL
8
>CD1D_SYLFL
9
>NU2M_SYLGA
7
>NU2M_SYLJO
7
>NU2M_SYLLU
7
>NU2M_SYLME
7
>NU2M_SYLOL
7
>COX2_SYMST
7
>FIBA_SYNCA
4
>FIBB_SYNCA
4
>COX2_SYNCA
7
>STXA_SYNHO
4
>STXB_SYNHO
4
>NUC1_SYNRA
4
>VTXB_SYNVE
4
>IOVO_SYRMI
4
>IOVO_SYRRE
4
>AMEL_TACAC
4
>B2MG_TACAC
4
>IFNB_TACAC
4
>LALBA_TACAC
4
>ATP6_TACAC
7
>HSP1_TACAC
8
>COAG_TACGI
4
>TAC3_TACGI
4
>COAG_TACTR
4
>DEF_TACTR
4
>HCYA_TACTR
4
>IBPI_TACTR
4
>LFC_TACTR
4
>PCE_TACTR
4
>TAC1_TACTR
4
>TAC2_TACTR
4
>TAL2_TACTR
4
>TGMH_TACTR
9
>MYC_TADBR
8
>IOVO_TADRA
4
>MYSP_TAESA
2
>SXT1_TAKPA
4
>SXT2_TAKPA
4
>ATP8_TALEU
7
>ADA2B_TALEU
9
>AQP2_TALEU
9
>HP20_TAMSI
4
>HP25_TAMSI
4
>HP27_TAMSI
4
>HP55_TAMSI
4
>CASK_TAPIN
4
>FIBA_TAPTE
4
>FIBB_TAPTE
4
>INVO_TARBA
1
>COX2_TARBA
7
>CNR1_TARGR
9
>COX2_TARSY
7
>COX6C_TARSY
7
>COX81_TARSY
7
>COX82_TARSY
7
>RNAS1_TATKG
4
>OPSD_TAUBU
9
>CASK_TAYTA
4
>TXI1_TEGAG
4
>TXI2_TEGAG
4
>TXI3_TEGAG
4
>ADFA_TENMO
4
>ADFB_TENMO
4
>BGBP_TENMO
4
>DEFI_TENMO
4
>DIUH1_TENMO
4
>DIUH2_TENMO
4
>SP23_TENMO
4
>TEN3_TENMO
4
>FOS_TETFL
8
>5HT2B_TETFL
9
>A4_TETFL
9
>SOML_TETMU
4
>ATP6_TETNG
7
>ATP8_TETNG
7
>COX1_TETNG
7
>COX2_TETNG
7
>NU2M_TETNG
7
>OPSD_TETNG
9
>LAC1_THACU
4
>LAC2_THACU
4
>LAC3_THACU
4
>LAC4_THACU
4
>TMC47_THAMA
4
>TX1_THEBL
4
>TX2_THEBL
4
>TX3_THEBL
4
>COX2_THEGE
7
>COX41_THEGE
7
>CCR5_THEGE
9
>PRIO_THEGE
9
>ACT_THELA
1
>CYC_THELA
7
>HEMTO_THETS
4
>THBI_THETS
4
>THST_THETS
4
>PHYA_THIHE
4
>TXPR1_THRPR
4
>TXPR2_THRPR
4
>CYC_THUAA
7
>SOMA_THUAL
4
>GLHA_THUOB
4
>GTHB1_THUOB
4
>GTHB2_THUOB
4
>ATP6_THUOB
7
>COX41_THUOB
7
>COX42_THUOB
7
>COX5A_THUOB
7
>COX5B_THUOB
7
>COX7A_THUOB
7
>COX81_THUOB
7
>COX82_THUOB
7
>COXC_THUOB
7
>CX6C1_THUOB
7
>CX6C2_THUOB
7
>INS2_THUTH
4
>SOMA_THUTH
4
>WNT6_THUTH
4
>WNT8_THUTH
4
>PRTY_THUTH
8
>PRTZ_THUTH
8
>HSP1_THYST
8
>NU2M_THYTR
7
>H1_TIGCA
8
>H2A_TIGCA
8
>H2B1_TIGCA
8
>H2B3_TIGCA
8
>TTHY_TILRU
4
>IOVO_TINMA
4
>COX1_TINMA
7
>COX2_TINMA
7
>SCX1_TITBA
4
>SCX2_TITBA
4
>SCX6_TITBA
4
>SCX7_TITBA
4
>SCXI_TITBA
4
>SCXJ_TITBA
4
>KA131_TITCA
4
>KA181_TITCA
4
>KAX44_TITCA
4
>SC48A_TITCA
4
>SC49A_TITCA
4
>SC49B_TITCA
4
>SC54_TITCA
4
>AP10_TITCO
4
>AP4_TITCO
4
>AP5_TITCO
4
>AP6_TITCO
4
>AP7_TITCO
4
>AP8_TITCO
4
>AP9_TITCO
4
>CYSPE_TITCO
4
>KA123_TITCO
4
>KAX45_TITCO
4
>KBXL_TITCO
4
>SCX38_TITCO
4
>SCX7_TITCO
4
>KA156_TITDI
4
>KAX43_TITDI
4
>SCX1_TITDI
4
>SCX2_TITDI
4
>SCX3_TITDI
4
>SCX4_TITDI
4
>SCX4_TITFA
4
>KA133_TITPA
4
>SCX2_TITPA
4
>HYT1_TITSE
4
>HYT2_TITSE
4
>KAX41_TITSE
4
>KAX42_TITSE
4
>KBX1_TITSE
4
>NTXP_TITSE
4
>SCKP1_TITSE
4
>SCKP2_TITSE
4
>SCKP3_TITSE
4
>SCX1_TITSE
4
>SCX2_TITSE
4
>SCX4_TITSE
4
>SCX7_TITSE
4
>SCXV_TITSE
4
>TTX6_TITSE
4
>SCX7_TITST
4
>KA122_TITTR
4
>KA201_TITTR
4
>OPSD_TODPA
9
>REIS_TODPA
9
>ENP1_TORCA
1
>ENP2_TORCA
1
>KCRM_TORCA
1
>SYU_TORCA
8
>ACES_TORCA
9
>ACHA_TORCA
9
>ACHB_TORCA
9
>ACHD_TORCA
9
>ACHG_TORCA
9
>AT1A_TORCA
9
>AT1B1_TORCA
9
>CICH_TORCA
9
>RAPSN_TORCA
9
>VACHT_TORCA
9
>VAT1_TORCA
9
>PLB1_TORDE
4
>KCRM_TORMA
1
>GLUC_TORMA
4
>INS_TORMA
4
>NEUY_TORMA
4
>ACES_TORMA
9
>ACHA_TORMA
9
>CICH_TORMA
9
>CTL1_TORMA
9
>VACHT_TORMA
9
>VACHT_TOROC
9
>RL3_TOXCA
1
>TES26_TOXCA
4
>COX6C_TRACR
7
>COX82_TRACR
7
>CYC_TRACR
7
>MSHR_TRACR
9
>ANGI_TRAFR
4
>CCR5_TRAFR
9
>MRGX2_TRAFR
9
>MSHR_TRAFR
9
>LAC1_TRAHI
4
>OTC_TRAHI
7
>COX2_TRAIM
7
>CASK_TRAJA
4
>CCR5_TRAJO
9
>MSHR_TRAOB
9
>RNAS1_TRAOR
4
>NETR_TRAPH
4
>CCR5_TRAPH
9
>ENOA_TRASC
1
>ALBU1_TRASC
4
>ALBU2_TRASC
4
>CCKN_TRASC
4
>PRIO1_TRAST
9
>PRIO2_TRAST
9
>LAC2_TRAVE
4
>LAC4_TRAVE
4
>LAC5_TRAVE
4
>COPA1_TRAVI
4
>LAC1_TRAVI
4
>LAC2_TRAVI
4
>LAC3_TRAVI
4
>LAC4_TRAVI
4
>ABA1_TRIAB
4
>ABA2_TRIAB
4
>ABA3_TRIAB
4
>ABA4_TRIAB
4
>ABBA_TRIAB
4
>ABBB_TRIAB
4
>PA2_TRIBL
4
>SEM1A_TRICF
9
>ES30_TRICO
4
>GLBH_TRICO
4
>CARB_TRICU
1
>PH2M_TRICU
1
>DIS1_TRIEL
4
>VSP1_TRIEL
4
>VSP2_TRIEL
4
>CRVP_TRIFL
4
>DISC_TRIFL
4
>DISF_TRIFL
4
>DIST_TRIFL
4
>HR1A_TRIFL
4
>HR1B_TRIFL
4
>HR2A_TRIFL
4
>IXA_TRIFL
4
>IXB_TRIFL
4
>PA21B_TRIFL
4
>PA2A_TRIFL
4
>PA2B_TRIFL
4
>PA2J_TRIFL
4
>PA2W_TRIFL
4
>PA2X_TRIFL
4
>PLIA_TRIFL
4
>PLIB_TRIFL
4
>PLII_TRIFL
4
>SVMP_TRIFL
4
>TXVE_TRIFL
4
>VEGFA_TRIFL
4
>VSP2_TRIFL
4
>VSP3_TRIFL
4
>DISB_TRIGA
4
>DISG_TRIGA
4
>PA21B_TRIGA
4
>PA22_TRIGA
4
>PA23_TRIGA
4
>PA24_TRIGA
4
>PA25_TRIGA
4
>PA26_TRIGA
4
>PA27_TRIGA
4
>VSP1_TRIGA
4
>VSP3_TRIGA
4
>VSPA_TRIGA
4
>VSPB_TRIGA
4
>VSPC_TRIGA
4
>TBP_TRIGA
8
>RSSA_TRIGR
1
>ALP_TRIHA
4
>CHI4_TRIHA
4
>E13B_TRIHA
4
>GUN16_TRIHA
4
>GUX1_TRIHA
4
>INDA1_TRIHA
9
>CRVP_TRIJE
4
>DISN_TRIJE
4
>DIST_TRIJE
4
>VSP1_TRIJE
4
>VSP2_TRIJE
4
>VSP3_TRIJE
4
>G3P1_TRIKO
1
>G3P2_TRIKO
1
>GUN1_TRILO
4
>OPSD_TRIMA
9
>CRVP_TRIMU
4
>PA2A_TRIMU
4
>PA2B_TRIMU
4
>VSP1_TRIMU
4
>VSP2_TRIMU
4
>VSP3_TRIMU
4
>VSP4_TRIMU
4
>VSP5_TRIMU
4
>VSP6_TRIMU
4
>VSP7_TRIMU
4
>AJSP1_TRINI
4
>ATTA_TRINI
4
>CECA_TRINI
4
>PA21B_TRIOK
4
>VSP1_TRIOK
4
>TRIA_TRIPA
4
>CRVP_TRIPP
4
>PROC_TRIPT
4
>ACT_TRIRE
1
>EF1A_TRIRE
1
>AGUA_TRIRE
4
>AXE1_TRIRE
4
>GUN1_TRIRE
4
>GUN4_TRIRE
4
>GUX1_TRIRE
4
>GUX2_TRIRE
4
>HYP2_TRIRE
4
>DPP5_TRIRU
4
>ATP6_TRIRU
7
>ATP8_TRIRU
7
>COX1_TRIRU
7
>COX2_TRIRU
7
>13KDA_TRISC
3
>ANFC_TRISC
4
>TYRO_TRISI
9
>CRVP_TRIST
4
>LECG_TRIST
4
>PA23_TRIST
4
>PA25_TRIST
4
>PA2B1_TRIST
4
>PA2B2_TRIST
4
>VSP1_TRIST
4
>GTHB1_TRITC
4
>GTHB2_TRITC
4
>SOMA_TRITC
4
>CARA_TRIVE
7
>B2MG_TRIVU
4
>CASB_TRIVU
4
>ELAC_TRIVU
4
>FSHB_TRIVU
4
>IL10_TRIVU
4
>IL1B_TRIVU
4
>LALBA_TRIVU
4
>LLP_TRIVU
4
>LSHB_TRIVU
4
>NEUT_TRIVU
4
>PRL_TRIVU
4
>SOMA_TRIVU
4
>TRIC_TRIVU
4
>HSP1_TRIVU
8
>CFTR_TRIVU
9
>GNRHR_TRIVU
9
>PRIO_TRIVU
9
>WAG1_TRIWA
4
>WAG2_TRIWA
4
>CRVP_TROCA
4
>FA10V_TROCA
4
>NGFV1_TROCA
4
>NGFV2_TROCA
4
>NGFV3_TROCA
4
>NGFV4_TROCA
4
>NGFV5_TROCA
4
>PA21_TROCA
4
>PA22_TROCA
4
>PA23_TROCA
4
>PA24_TROCA
4
>PA25_TROCA
4
>PA26_TROCA
4
>ATP6_TROHI
7
>ATP6_TROMO
7
>ENO_TUBBO
1
>GLB_TUBTU
4
>CHS1_TUBUN
9
>APOA1_TUPGB
4
>GON1_TUPGB
4
>GON2_TUPGB
4
>APOC2_TUPGL
4
>COX2_TUPGL
7
>MYC_TUPGL
8
>BKRB1_TUPMI
9
>IOVO_TURME
4
>IOVO_TURSY
4
>IL1RA_TURTR
4
>IL4_TURTR
4
>IL8_TURTR
4
>OPSD_TURTR
9
>GLB1_TYLHE
4
>GLB4_TYLHE
4
>NEUY_TYPNA
4
>ALL2_TYRPU
4
>CASK_UNCUN
4
>IPSG_UNCUN
4
>TKN1_UPEIN
4
>UPE21_UPEIN
4
>UPE22_UPEIN
4
>UPE23_UPEIN
4
>UPE24_UPEIN
4
>UPE25_UPEIN
4
>UPE31_UPEIN
4
>UPE32_UPEIN
4
>UPE33_UPEIN
4
>UPE41_UPEIN
4
>UPE51_UPEIN
4
>UPE61_UPEIN
4
>UPE62_UPEIN
4
>UPE26_UPEMJ
4
>UPE27_UPEMJ
4
>UPE28_UPEMJ
4
>UPE34_UPEMJ
4
>UPE35_UPEMJ
4
>UPE36_UPEMJ
4
>UPE37_UPEMJ
4
>TKN1_UPERU
4
>TKN2_UPERU
4
>PACA_URAJA
4
>RNAS1_URARU
4
>H2A_URECA
8
>H2B_URECA
8
>COX2_UROCI
7
>DHSB_UROFA
7
>ADH1A_UROHA
1
>ADH1B_UROHA
1
>ADHX_UROHA
1
>BDNF_URSAR
4
>SRY_URSAR
8
>BDNF_URSML
4
>PEPA_URSTH
4
>UP1_URTPI
4
>PRA1_USTHO
9
>G3P_USTMA
1
>ALG10_USTMA
3
>ERG2_USTMA
3
>GUN1_USTMA
4
>DHSB_USTMA
7
>B1_USTMA
8
>B2_USTMA
8
>B3_USTMA
8
>B4_USTMA
8
>B5_USTMA
8
>B6_USTMA
8
>B7_USTMA
8
>CHS1_USTMA
9
>CHS2_USTMA
9
>CHS5_USTMA
9
>CHS6_USTMA
9
>CHSX_USTMA
9
>CHSY_USTMA
9
>PRA1_USTMA
9
>PRA2_USTMA
9
>REP1_USTMA
9
>CYC_USTSP
7
>IOVO_VANSP
4
>NU2M_VARBA
7
>NU2M_VARBN
7
>NU2M_VARML
7
>NU2M_VARTI
7
>CYC_VARVA
7
>MSHR_VARVV
9
>CUDP_VERCH
4
>GON1_VERMO
4
>GON2_VERMO
4
>GON3_VERMO
4
>INS_VERMO
4
>SOMA_VERVA
4
>CRBL_VESAN
4
>MAST_VESBA
4
>CRBL_VESCR
4
>CTR2_VESCR
4
>MAST_VESCR
4
>VA51_VESCR
4
>VA52_VESCR
4
>VA5_VESFL
4
>VA5_VESGE
4
>CRBL_VESLE
4
>MAST_VESLE
4
>CRBL_VESMA
4
>MAST_VESMA
4
>VA5_VESMA
4
>VESP_VESMA
4
>VA5_VESMC
4
>VESP_VESMC
4
>CRBL_VESOR
4
>CTR2_VESOR
4
>MAST_VESOR
4
>PAO1_VESOR
4
>PAO2_VESOR
4
>VA5_VESPE
4
>VA5_VESSQ
4
>CRBL_VESTR
4
>VA5_VESVI
4
>VA5_VESVU
4
>CRBL_VESXA
4
>MAST_VESXA
4
>VESP_VESXA
4
>IVBI1_VIPAA
4
>IVBI3_VIPAA
4
>PA2A_VIPAA
4
>PA2B_VIPAA
4
>PA2C_VIPAA
4
>PA2L_VIPAA
4
>PA2N_VIPAA
4
>TXVE_VIPAA
4
>PA21B_VIPAE
4
>PA2I_VIPAE
4
>TXVE_VIPAP
4
>PA21B_VIPAZ
4
>PA22_VIPAZ
4
>PA2_VIPBB
4
>BDNF_VIPLE
4
>DISA_VIPLE
4
>DISB_VIPLE
4
>FIBR_VIPLE
4
>LC1_VIPLE
4
>LC2_VIPLE
4
>LEBCA_VIPLE
4
>LEBCB_VIPLE
4
>NGFV_VIPLE
4
>OXLA_VIPLE
4
>TXVE_VIPLE
4
>VSP1_VIPLE
4
>DISI_VIPLO
4
>PA2A_VIPPA
4
>ATP8_VIRAL
7
>NU2M_VIVTA
7
>COX2_VULCO
7
>IOVO_VULGR
4
>COX2_VULMA
7
>CABYR_VULVU
1
>KTN1_VULVU
3
>FIBB_VULVU
4
>IL10_VULVU
4
>IL2_VULVU
4
>IPSG_VULVU
4
>SOMA_VULVU
4
>ASPX_VULVU
5
>COX2_VULVU
7
>NU2M_VULVU
7
>5HT1A_VULVU
9
>5HT1B_VULVU
9
>MSHR_VULVU
9
>COX2_VULZE
7
>HSP1_WALBI
8
>TOXK_WILMR
4
>COX2_WILMR
7
>RMAR_WILMR
7
>COX2_WILSA
7
>GPXC_WUCBA
4
>ACTB_XENBO
1
>CAER4_XENBO
4
>TF3A_XENBO
8
>USF1_XENBO
8
>1433Z_XENLA
1
>ACT1_XENLA
1
>ACT2_XENLA
1
>ACT3_XENLA
1
>ACT5_XENLA
1
>ACT8_XENLA
1
>ACTB_XENLA
1
>CPSF2_XENLA
1
>D7_XENLA
1
>DAZP1_XENLA
1
>DESM_XENLA
1
>DRG1_XENLA
1
>EF1A0_XENLA
1
>EF1A1_XENLA
1
>EF1A2_XENLA
1
>EF1A3_XENLA
1
>ENOA_XENLA
1
>EPA2A_XENLA
1
>EPA2B_XENLA
1
>EPABA_XENLA
1
>ERF1_XENLA
1
>FABPI_XENLA
1
>FXR1_XENLA
1
>G3P_XENLA
1
>IF4E_XENLA
1
>IMA2_XENLA
1
>IMPA1_XENLA
1
>MASK_XENLA
1
>PABPA_XENLA
1
>PLAK_XENLA
1
>PP1G_XENLA
1
>RABP_XENLA
1
>RL18A_XENLA
1
>RL18B_XENLA
1
>RL5A_XENLA
1
>RL5B_XENLA
1
>RL8_XENLA
1
>RO60_XENLA
1
>RS10_XENLA
1
>RS12_XENLA
1
>SIAH2_XENLA
1
>SLBP2_XENLA
1
>SODC1_XENLA
1
>SODC2_XENLA
1
>SSH_XENLA
1
>STK11_XENLA
1
>STM1A_XENLA
1
>STM1B_XENLA
1
>TCPG_XENLA
1
>TYB4_XENLA
1
>XFIN_XENLA
1
>YBX2A_XENLA
1
>YBX2B_XENLA
1
>ZAR1_XENLA
1
>GCP3_XENLA
2
>STK6_XENLA
2
>GRP78_XENLA
3
>HMDH_XENLA
3
>7B2_XENLA
4
>ALBUA_XENLA
4
>ALBUB_XENLA
4
>B2MG_XENLA
4
>BDNF_XENLA
4
>BMP3_XENLA
4
>BMP3B_XENLA
4
>BMP4_XENLA
4
>CAER1_XENLA
4
>CAER2_XENLA
4
>CAER3_XENLA
4
>CAER4_XENLA
4
>CAER5_XENLA
4
>CHRD_XENLA
4
>CRF_XENLA
4
>CRP_XENLA
4
>DVR1_XENLA
4
>EP45_XENLA
4
>FGF9_XENLA
4
>FIBG_XENLA
4
>FST_XENLA
4
>GLUC1_XENLA
4
>GLUC2_XENLA
4
>GON1_XENLA
4
>IBP5_XENLA
4
>IGF1A_XENLA
4
>INS1_XENLA
4
>INS2_XENLA
4
>LEVI_XENLA
4
>MAGA_XENLA
4
>MUA1_XENLA
4
>MUC1_XENLA
4
>MUCB1_XENLA
4
>NEUB_XENLA
4
>NEUY_XENLA
4
>NGF_XENLA
4
>NOGG_XENLA
4
>NOV_XENLA
4
>NT3_XENLA
4
>OSTC_XENLA
4
>PENKA_XENLA
4
>PENKB_XENLA
4
>PGQ_XENLA
4
>PYLA_XENLA
4
>RETBP_XENLA
4
>RSPO2_XENLA
4
>SKGR_XENLA
4
>SOMA1_XENLA
4
>SOMA2_XENLA
4
>TGFB1_XENLA
4
>TGFB2_XENLA
4
>THIB_XENLA
4
>TIMP3_XENLA
4
>TLL2_XENLA
4
>TRFE_XENLA
4
>TRHA_XENLA
4
>TRHB_XENLA
4
>TRY1_XENLA
4
>TRY2_XENLA
4
>WIF1_XENLA
4
>WNT1_XENLA
4
>WNT10_XENLA
4
>WNT11_XENLA
4
>WNT13_XENLA
4
>WNT2B_XENLA
4
>WNT3_XENLA
4
>WNT3A_XENLA
4
>WNT4_XENLA
4
>WNT5A_XENLA
4
>WNT5C_XENLA
4
>WNT6_XENLA
4
>WNT7A_XENLA
4
>WNT7B_XENLA
4
>WNT7C_XENLA
4
>WNT8_XENLA
4
>WNT8B_XENLA
4
>XEN1_XENLA
4
>XEN2_XENLA
4
>XEN3_XENLA
4
>XENO_XENLA
4
>XP1_XENLA
4
>XP2_XENLA
4
>XP4_XENLA
4
>ATP6_XENLA
7
>ATP8_XENLA
7
>ATPA_XENLA
7
>COX1_XENLA
7
>COX2_XENLA
7
>DPOG1_XENLA
7
>DPOG2_XENLA
7
>NU2M_XENLA
7
>SSBR_XENLA
7
>SSBS_XENLA
7
>ATR_XENLA
8
>B4_XENLA
8
>BAZ1A_XENLA
8
>BRAC_XENLA
8
>BXDC2_XENLA
8
>CAPZA_XENLA
8
>CC45L_XENLA
8
>CCNH_XENLA
8
>CDK7_XENLA
8
>DNL1_XENLA
8
>DPOD2_XENLA
8
>DPOLA_XENLA
8
>EGR2_XENLA
8
>ESR1_XENLA
8
>ETS1A_XENLA
8
>ETS1B_XENLA
8
>ETS2A_XENLA
8
>ETS2B_XENLA
8
>FBRL_XENLA
8
>FEN1A_XENLA
8
>FEN1B_XENLA
8
>FLI1_XENLA
8
>FOXH1_XENLA
8
>GAT1A_XENLA
8
>GAT1B_XENLA
8
>GAT5A_XENLA
8
>GAT5B_XENLA
8
>GAT6A_XENLA
8
>GAT6B_XENLA
8
>GATA2_XENLA
8
>GATA3_XENLA
8
>GATA4_XENLA
8
>GLI1_XENLA
8
>GSCA_XENLA
8
>GSCB_XENLA
8
>H1A_XENLA
8
>H1B_XENLA
8
>H1C1_XENLA
8
>H1C2_XENLA
8
>H2A1_XENLA
8
>H2A2_XENLA
8
>H2B11_XENLA
8
>H2B22_XENLA
8
>H32_XENLA
8
>H5A_XENLA
8
>H5B_XENLA
8
>HDA1A_XENLA
8
>HIBN_XENLA
8
>HM16_XENLA
8
>HM19_XENLA
8
>HM20_XENLA
8
>HM8_XENLA
8
>HNF4A_XENLA
8
>HNFAA_XENLA
8
>HNFAB_XENLA
8
>HNRPC_XENLA
8
>HOX3_XENLA
8
>HSF_XENLA
8
>HTF4_XENLA
8
>HXA1_XENLA
8
>HXA7_XENLA
8
>HXB4_XENLA
8
>HXB5_XENLA
8
>HXB6_XENLA
8
>HXB7A_XENLA
8
>HXB7B_XENLA
8
>HXB9_XENLA
8
>HXC5_XENLA
8
>HXC6_XENLA
8
>HXD1_XENLA
8
>KAISO_XENLA
8
>KIF4A_XENLA
8
>LAML1_XENLA
8
>LAML2_XENLA
8
>LAML3_XENLA
8
>LDB1_XENLA
8
>LMNA_XENLA
8
>MAT1_XENLA
8
>MAX_XENLA
8
>MCM2_XENLA
8
>MCM3M_XENLA
8
>MCM4A_XENLA
8
>MCM4B_XENLA
8
>MCM5A_XENLA
8
>MCM6M_XENLA
8
>MCM7A_XENLA
8
>MEF2A_XENLA
8
>MEF2D_XENLA
8
>MEIS1_XENLA
8
>MIER1_XENLA
8
>MIX1_XENLA
8
>MYB_XENLA
8
>MYBA_XENLA
8
>MYBB_XENLA
8
>MYC1_XENLA
8
>MYCB_XENLA
8
>MYCLB_XENLA
8
>MYF5_XENLA
8
>MYODA_XENLA
8
>NCBP2_XENLA
8
>NCOA2_XENLA
8
>NDC1_XENLA
8
>NF7B_XENLA
8
>NFYB_XENLA
8
>NO29_XENLA
8
>NPM_XENLA
8
>NR4A2_XENLA
8
>NUCL_XENLA
8
>NUPL_XENLA
8
>ORC2_XENLA
8
>ORC4_XENLA
8
>P3F2A_XENLA
8
>P3F2B_XENLA
8
>PAPO1_XENLA
8
>PAPO2_XENLA
8
>PAPO3_XENLA
8
>PARP1_XENLA
8
>PAX6_XENLA
8
>PCNA_XENLA
8
>PITX1_XENLA
8
>PITX2_XENLA
8
>PITX3_XENLA
8
>PLK1_XENLA
8
>PO2F1_XENLA
8
>POU1_XENLA
8
>POU2_XENLA
8
>PPARA_XENLA
8
>PPARB_XENLA
8
>PPARG_XENLA
8
>PRKDC_XENLA
8
>PSF2_XENLA
8
>RAD21_XENLA
8
>RAG1_XENLA
8
>RAG2_XENLA
8
>RAN_XENLA
8
>RARA_XENLA
8
>RARG_XENLA
8
>RBP4A_XENLA
8
>RBP4B_XENLA
8
>RELB_XENLA
8
>REXO4_XENLA
8
>RFA1_XENLA
8
>RIPA_XENLA
8
>RO21_XENLA
8
>RO22_XENLA
8
>RU1C_XENLA
8
>RXRA_XENLA
8
>RXRG_XENLA
8
>SESN1_XENLA
8
>SF3B1_XENLA
8
>SKI_XENLA
8
>SMC1A_XENLA
8
>SMC3_XENLA
8
>SNRPA_XENLA
8
>SOX2_XENLA
8
>SOX3_XENLA
8
>SPH1_XENLA
8
>SRF_XENLA
8
>STAG1_XENLA
8
>STAG2_XENLA
8
>T2EB_XENLA
8
>T2FA_XENLA
8
>T2FB_XENLA
8
>T7L1B_XENLA
8
>TAF12_XENLA
8
>TBP_XENLA
8
>TF2B_XENLA
8
>TF3A_XENLA
8
>TF65_XENLA
8
>THAA_XENLA
8
>THAB_XENLA
8
>THBA_XENLA
8
>THBB_XENLA
8
>TRPS1_XENLA
8
>TWIST_XENLA
8
>UBF1A_XENLA
8
>UBF1B_XENLA
8
>VDR_XENLA
8
>VEGT_XENLA
8
>XPA_XENLA
8
>YB3_XENLA
8
>ZIC1_XENLA
8
>ZIC3_XENLA
8
>5HT7R_XENLA
9
>ACHAA_XENLA
9
>ACHAB_XENLA
9
>ACHB_XENLA
9
>ACHD_XENLA
9
>ACHE_XENLA
9
>ACHG_XENLA
9
>ACM4_XENLA
9
>ADA10_XENLA
9
>ADA11_XENLA
9
>ADA22_XENLA
9
>ADRB1_XENLA
9
>AGTRL_XENLA
9
>AGTRM_XENLA
9
>ANX2A_XENLA
9
>ANX2B_XENLA
9
>APJ_XENLA
9
>APX_XENLA
9
>AT1A1_XENLA
9
>AT1B3_XENLA
9
>ATP4A_XENLA
9
>AVR2A_XENLA
9
>AVR2B_XENLA
9
>CADH1_XENLA
9
>CADH4_XENLA
9
>CADHB_XENLA
9
>CADHF_XENLA
9
>CADHN_XENLA
9
>CADHO_XENLA
9
>CCKAR_XENLA
9
>CFTR_XENLA
9
>CRFR1_XENLA
9
>CRFR2_XENLA
9
>CX41_XENLA
9
>CXA1_XENLA
9
>CXA2_XENLA
9
>CXB1_XENLA
9
>DRD1_XENLA
9
>DRD1C_XENLA
9
>DRD2A_XENLA
9
>DRD2B_XENLA
9
>DRD5_XENLA
9
>EDNR3_XENLA
9
>EFNB1_XENLA
9
>EPA4A_XENLA
9
>EPA4B_XENLA
9
>EPB1A_XENLA
9
>EPB1B_XENLA
9
>EPHB3_XENLA
9
>ERD2_XENLA
9
>FAK1_XENLA
9
>FGFR1_XENLA
9
>FGFR2_XENLA
9
>FZ10A_XENLA
9
>FZ10B_XENLA
9
>FZD1_XENLA
9
>FZD2_XENLA
9
>FZD3_XENLA
9
>FZD4_XENLA
9
>FZD5_XENLA
9
>FZD8_XENLA
9
>GLRK_XENLA
9
>GP146_XENLA
9
>GRIK2_XENLA
9
>IGF1R_XENLA
9
>INSR_XENLA
9
>ITA4_XENLA
9
>ITA5_XENLA
9
>ITB1A_XENLA
9
>ITB1B_XENLA
9
>KCNA2_XENLA
9
>KCNQ1_XENLA
9
>LDLR1_XENLA
9
>LDLR2_XENLA
9
>LPA11_XENLA
9
>LPA12_XENLA
9
>MBP_XENLA
9
>MTR1A_XENLA
9
>MTR1B_XENLA
9
>MTR1C_XENLA
9
>MYPRA_XENLA
9
>MYPRB_XENLA
9
>NCA11_XENLA
9
>NCA12_XENLA
9
>NOTCH_XENLA
9
>NPY1R_XENLA
9
>NRP1_XENLA
9
>OCLN_XENLA
9
>OPSD_XENLA
9
>OPSR_XENLA
9
>OPSV_XENLA
9
>P2RY4_XENLA
9
>PACN2_XENLA
9
>PAR1_XENLA
9
>PGFRA_XENLA
9
>PSP24_XENLA
9
>RDS_XENLA
9
>RDS1_XENLA
9
>RDS2_XENLA
9
>SDC2_XENLA
9
>1433Z_XENTR
1
>ACT2_XENTR
1
>RL8_XENTR
1
>XT1_XENTR
4
>XT2_XENTR
4
>XT3_XENTR
4
>XT4_XENTR
4
>XT5_XENTR
4
>XT6_XENTR
4
>XT7_XENTR
4
>RAN_XENTR
8
>REXO4_XENTR
8
>SODC_XIPGL
1
>OSTC_XIPGL
4
>NGF_XIPMA
4
>XMRK_XIPMA
9
>CHS1_XYLBA
9
>CHS2_XYLBA
9
>LEU3_YAMOH
1
>ACT_YARLI
1
>EF1A_YARLI
1
>GLNA_YARLI
1
>LEU3_YARLI
1
>SRP54_YARLI
1
>ALG10_YARLI
3
>GRP78_YARLI
3
>SC61A_YARLI
3
>SEC62_YARLI
3
>SIL1_YARLI
3
>AEP_YARLI
4
>AXP1_YARLI
4
>PHO2_YARLI
4
>ATC1_YARLI
5
>ATP6_YARLI
7
>ATP8_YARLI
7
>COX1_YARLI
7
>COX2_YARLI
7
>HOSM_YARLI
7
>NU2M_YARLI
7
>GPR1_YARLI
9
>ACOX1_YARLI
10
>ACOX2_YARLI
10
>ACOX3_YARLI
10
>PEX16_YARLI
10
>PEX17_YARLI
10
>PEX3_YARLI
10
>THIK_YARLI
10
>THIL_YARLI
10
>AATC_YEAST
1
>ACEA_YEAST
1
>ACH1_YEAST
1
>ADH1_YEAST
1
>ADH2_YEAST
1
>AGE1_YEAST
1
>AHA1_YEAST
1
>AHP1_YEAST
1
>ALDH6_YEAST
1
>APP1_YEAST
1
>APT2_YEAST
1
>ARA1_YEAST
1
>ARD1_YEAST
1
>ARO1_YEAST
1
>ARO10_YEAST
1
>ASPG1_YEAST
1
>ATE1_YEAST
1
>ATG1_YEAST
1
>ATG13_YEAST
1
>ATG17_YEAST
1
>ATG23_YEAST
1
>ATG26_YEAST
1
>ATG3_YEAST
1
>ATG5_YEAST
1
>ATX1_YEAST
1
>BCA2_YEAST
1
>BEM3_YEAST
1
>BTN2_YEAST
1
>BUD27_YEAST
1
>C1TC_YEAST
1
>CARA_YEAST
1
>CARB_YEAST
1
>CATT_YEAST
1
>CD123_YEAST
1
>CDC10_YEAST
1
>CDC12_YEAST
1
>CDC3_YEAST
1
>CDC37_YEAST
1
>CLC1_YEAST
1
>CLH_YEAST
1
>COAC_YEAST
1
>CPYI_YEAST
1
>CTM1_YEAST
1
>CTR3_YEAST
1
>CYPH_YEAST
1
>CYS3_YEAST
1
>DBP1_YEAST
1
>DCP1_YEAST
1
>DCP2_YEAST
1
>DCPS_YEAST
1
>DCR2_YEAST
1
>DCS2_YEAST
1
>DCUP_YEAST
1
>DED1_YEAST
1
>DHH1_YEAST
1
>DLD3_YEAST
1
>DPH1_YEAST
1
>DPH2_YEAST
1
>DPH5_YEAST
1
>DYL1_YEAST
1
>ECM17_YEAST
1
>ECM21_YEAST
1
>ECM25_YEAST
1
>ECM30_YEAST
1
>ECM32_YEAST
1
>ECM4_YEAST
1
>EF1A_YEAST
1
>EF2_YEAST
1
>EF3A_YEAST
1
>EMI2_YEAST
1
>ENG2_YEAST
1
>ENO1_YEAST
1
>ENO2_YEAST
1
>ERF1_YEAST
1
>ERG8_YEAST
1
>FAD1_YEAST
1
>FDH1_YEAST
1
>FDH2_YEAST
1
>FKBP_YEAST
1
>FPPS_YEAST
1
>FSH2_YEAST
1
>G3P1_YEAST
1
>G3P2_YEAST
1
>G3P3_YEAST
1
>G6PI_YEAST
1
>GBLP_YEAST
1
>GCN2_YEAST
1
>GCY_YEAST
1
>GDE1_YEAST
1
>GDI1_YEAST
1
>GDIR_YEAST
1
>GIS2_YEAST
1
>GIS4_YEAST
1
>GLNA_YEAST
1
>GLO2_YEAST
1
>GLYC_YEAST
1
>GPB1_YEAST
1
>GPP1_YEAST
1
>GPP2_YEAST
1
>GPX3_YEAST
1
>GRE1_YEAST
1
>GYP3_YEAST
1
>GYP5_YEAST
1
>HAL1_YEAST
1
>HBT1_YEAST
1
>HEM6_YEAST
1
>HLR1_YEAST
1
>HOSC_YEAST
1
>HRK1_YEAST
1
>HSP71_YEAST
1
>HSP72_YEAST
1
>HSP73_YEAST
1
>HSP74_YEAST
1
>HSP75_YEAST
1
>HSP76_YEAST
1
>HSP7F_YEAST
1
>HSP82_YEAST
1
>IDHC_YEAST
1
>IDI1_YEAST
1
>IF38_YEAST
1
>IF4A_YEAST
1
>IMA1_YEAST
1
>IMB2_YEAST
1
>INO1_YEAST
1
>IPYR_YEAST
1
>K6PF1_YEAST
1
>K6PF2_YEAST
1
>KAD1_YEAST
1
>KICH_YEAST
1
>KIME_YEAST
1
>KRE11_YEAST
1
>LDB17_YEAST
1
>LEU3_YEAST
1
>LRG1_YEAST
1
>LSB3_YEAST
1
>LSP1_YEAST
1
>LYS1_YEAST
1
>MAK10_YEAST
1
>MANA_YEAST
1
>MAS5_YEAST
1
>MDHC_YEAST
1
>MDM1_YEAST
1
>MDM20_YEAST
1
>MDS3_YEAST
1
>MET17_YEAST
1
>MHT1_YEAST
1
>MLF3_YEAST
1
>MPG1_YEAST
1
>MSB4_YEAST
1
>MTD1_YEAST
1
>MVP1_YEAST
1
>NAT1_YEAST
1
>NAT3_YEAST
1
>NAT5_YEAST
1
>NDK_YEAST
1
>NMD4_YEAST
1
>NMT_YEAST
1
>NNT1_YEAST
1
>NTF2_YEAST
1
>OAT_YEAST
1
>OCA6_YEAST
1
>OSW2_YEAST
1
>OTC_YEAST
1
>PABS_YEAST
1
>PAD1_YEAST
1
>PAT1_YEAST
1
>PBS2_YEAST
1
>PDC6_YEAST
1
>PDR17_YEAST
1
>PEX7_YEAST
1
>PGK_YEAST
1
>PGM1_YEAST
1
>PGM2_YEAST
1
>PLP1_YEAST
1
>PLP2_YEAST
1
>PMD1_YEAST
1
>PMG2_YEAST
1
>PMM_YEAST
1
>PP11_YEAST
1
>PPAL_YEAST
1
>PROB_YEAST
1
>PRTD_YEAST
1
>PTH2_YEAST
1
>PTP1_YEAST
1
>PTP2_YEAST
1
>PTPA2_YEAST
1
>PUR4_YEAST
1
>PYC1_YEAST
1
>PYC2_YEAST
1
>PYRD_YEAST
1
>RBS1_YEAST
1
>RCK2_YEAST
1
>RIO1_YEAST
1
>RIR1_YEAST
1
>RIR3_YEAST
1
>RL3_YEAST
1
>RL41_YEAST
1
>RL5_YEAST
1
>RMD1_YEAST
1
>RMD5_YEAST
1
>RNA1_YEAST
1
>RPE_YEAST
1
>RS0A_YEAST
1
>RS0B_YEAST
1
>RS18_YEAST
1
>RS20_YEAST
1
>RS26A_YEAST
1
>SA155_YEAST
1
>SDHL_YEAST
1
>SEC18_YEAST
1
>SEC23_YEAST
1
>SEC24_YEAST
1
>SEC6_YEAST
1
>SEY1_YEAST
1
>SGN1_YEAST
1
>SGT2_YEAST
1
>SIW14_YEAST
1
>SKI2_YEAST
1
>SLH1_YEAST
1
>SLY1_YEAST
1
>SNX3_YEAST
1
>SOL2_YEAST
1
>SPO73_YEAST
1
>SRN2_YEAST
1
>SRO9_YEAST
1
>SRP54_YEAST
1
>SRR1L_YEAST
1
>STB3_YEAST
1
>STE5_YEAST
1
>STI1_YEAST
1
>SVL3_YEAST
1
>SYAC_YEAST
1
>SYDC_YEAST
1
>SYEC_YEAST
1
>SYFA_YEAST
1
>SYFB_YEAST
1
>SYG2_YEAST
1
>SYIC_YEAST
1
>SYKC_YEAST
1
>SYLC_YEAST
1
>SYMC_YEAST
1
>SYNC_YEAST
1
>SYRC_YEAST
1
>SYSC_YEAST
1
>SYTC_YEAST
1
>SYWC_YEAST
1
>TCPA_YEAST
1
>TCPB_YEAST
1
>TCPD_YEAST
1
>TCPE_YEAST
1
>TCPG_YEAST
1
>TCPZ_YEAST
1
>THIL_YEAST
1
>TMA46_YEAST
1
>TPS1_YEAST
1
>TPS2_YEAST
1
>TPS3_YEAST
1
>TREA_YEAST
1
>TRM7_YEAST
1
>TRXB1_YEAST
1
>TSA1_YEAST
1
>TSA2_YEAST
1
>TSL1_YEAST
1
>UBA4_YEAST
1
>UBC8_YEAST
1
>UBR2_YEAST
1
>UBX3_YEAST
1
>VHS1_YEAST
1
>VHS2_YEAST
1
>VID24_YEAST
1
>VID27_YEAST
1
>VPS1_YEAST
1
>VPS16_YEAST
1
>VPS17_YEAST
1
>VPS3_YEAST
1
>VPS5_YEAST
1
>VPS9_YEAST
1
>VTS1_YEAST
1
>XPP_YEAST
1
>XPT1_YEAST
1
>XRN1_YEAST
1
>YAJ9_YEAST
1
>YB9H_YEAST
1
>YBK4_YEAST
1
>YBP1_YEAST
1
>YBP2_YEAST
1
>YD049_YEAST
1
>YD066_YEAST
1
>YD173_YEAST
1
>YG11_YEAST
1
>YHD9_YEAST
1
>YHS9_YEAST
1
>YHT1_YEAST
1
>YJ9S_YEAST
1
>YJB6_YEAST
1
>YL199_YEAST
1
>YMR1_YEAST
1
>YNU0_YEAST
1
>YO021_YEAST
1
>YO087_YEAST
1
>YO118_YEAST
1
>YO238_YEAST
1
>YP067_YEAST
1
>YP108_YEAST
1
>YP115_YEAST
1
>YP141_YEAST
1
>YP144_YEAST
1
>YP183_YEAST
1
>YP191_YEAST
1
>YP199_YEAST
1
>YP229_YEAST
1
>YPR1_YEAST
1
>ABP1_YEAST
2
>ADY3_YEAST
2
>ADY4_YEAST
2
>ARK1_YEAST
2
>BBC1_YEAST
2
>BFA1_YEAST
2
>BIK1_YEAST
2
>BUB2_YEAST
2
>BUD5_YEAST
2
>CAP_YEAST
2
>CNM67_YEAST
2
>DON1_YEAST
2
>HSL7_YEAST
2
>IQG1_YEAST
2
>KIP1_YEAST
2
>MLC2_YEAST
2
>MPC54_YEAST
2
>MPC70_YEAST
2
>NUD1_YEAST
2
>PRK1_YEAST
2
>SCP1_YEAST
2
>SEC2_YEAST
2
>SPA2_YEAST
2
>SPO74_YEAST
2
>SSP1_YEAST
2
>STU2_YEAST
2
>YIS3_YEAST
2
>YSC84_YEAST
2
>ADP1_YEAST
3
>ALG10_YEAST
3
>ALG11_YEAST
3
>ALG12_YEAST
3
>ALG13_YEAST
3
>ALG2_YEAST
3
>ALG5_YEAST
3
>ALG8_YEAST
3
>ARE1_YEAST
3
>ARE2_YEAST
3
>ATG15_YEAST
3
>AYR1_YEAST
3
>CAX4_YEAST
3
>CDC48_YEAST
3
>COG4_YEAST
3
>CPT1_YEAST
3
>CSG2_YEAST
3
>CSM4_YEAST
3
>CWH41_YEAST
3
>CYPD_YEAST
3
>DER1_YEAST
3
>DFM1_YEAST
3
>DPM1_YEAST
3
>DSL1_YEAST
3
>EPT1_YEAST
3
>ERFB_YEAST
3
>ERFD_YEAST
3
>ERG1_YEAST
3
>ERG2_YEAST
3
>ERG26_YEAST
3
>ERG27_YEAST
3
>ERG7_YEAST
3
>ERI1_YEAST
3
>ERO1_YEAST
3
>ERP1_YEAST
3
>ERV2_YEAST
3
>ERV29_YEAST
3
>EUG1_YEAST
3
>FAR3_YEAST
3
>FKBP2_YEAST
3
>GAA1_YEAST
3
>GPI11_YEAST
3
>GPI12_YEAST
3
>GPI16_YEAST
3
>GPI8_YEAST
3
>GPT_YEAST
3
>GRP78_YEAST
3
>GST1_YEAST
3
>HMDH1_YEAST
3
>HMDH2_YEAST
3
>HMX1_YEAST
3
>HPH1_YEAST
3
>HPH2_YEAST
3
>HUT1_YEAST
3
>IRE1_YEAST
3
>KRE5_YEAST
3
>LHS1_YEAST
3
>MCD4_YEAST
3
>MNS1_YEAST
3
>MPD2_YEAST
3
>NCPR_YEAST
3
>OS9_YEAST
3
>OSTA_YEAST
3
>OSTB_YEAST
3
>PBN1_YEAST
3
>PDR16_YEAST
3
>PFA4_YEAST
3
>PMT1_YEAST
3
>RCE1_YEAST
3
>RER2_YEAST
3
>RFT1_YEAST
3
>SC160_YEAST
3
>SC61A_YEAST
3
>SEC16_YEAST
3
>SEC20_YEAST
3
>SEC39_YEAST
3
>SEC62_YEAST
3
>SEC66_YEAST
3
>SHR3_YEAST
3
>SIL1_YEAST
3
>SPC3_YEAST
3
>SRP72_YEAST
3
>SRPR_YEAST
3
>SSH1_YEAST
3
>STE24_YEAST
3
>SWF1_YEAST
3
>TIP20_YEAST
3
>TSC3_YEAST
3
>UBC6_YEAST
3
>UBX2_YEAST
3
>UBX7_YEAST
3
>UFE1_YEAST
3
>VMA21_YEAST
3
>VPH2_YEAST
3
>YD056_YEAST
3
>YN8B_YEAST
3
>YNO9_YEAST
3
>YPS1_YEAST
3
>BAR1_YEAST
4
>BOS1_YEAST
4
>CYPB_YEAST
4
>CYPR_YEAST
4
>EXO84_YEAST
4
>KNH1_YEAST
4
>KRE9_YEAST
4
>PLB1_YEAST
4
>PPA5_YEAST
4
>RNY1_YEAST
4
>YGP1_YEAST
4
>AP1T1_YEAST
5
>AP3B_YEAST
5
>AP3D_YEAST
5
>AP3M_YEAST
5
>AP3S_YEAST
5
>ARL1_YEAST
5
>ATC1_YEAST
5
>ATC3_YEAST
5
>ATU2_YEAST
5
>ATX2_YEAST
5
>BET3_YEAST
5
>BET5_YEAST
5
>BUD7_YEAST
5
>CASP_YEAST
5
>CHS5_YEAST
5
>COG3_YEAST
5
>COPA_YEAST
5
>DOP1_YEAST
5
>GDA1_YEAST
5
>GOG5_YEAST
5
>GOS1_YEAST
5
>GOT1_YEAST
5
>GYP1_YEAST
5
>HOC1_YEAST
5
>KEX2_YEAST
5
>KRE2_YEAST
5
>KRE6_YEAST
5
>KTR1_YEAST
5
>KTR2_YEAST
5
>LPP1_YEAST
5
>MNN11_YEAST
5
>PEP1_YEAST
5
>RBD2_YEAST
5
>RER1_YEAST
5
>SEC14_YEAST
5
>SFT1_YEAST
5
>SFT2_YEAST
5
>SYS1_YEAST
5
>TR120_YEAST
5
>TRS33_YEAST
5
>TRS85_YEAST
5
>TUL1_YEAST
5
>VPS8_YEAST
5
>YND1_YEAST
5
>YPT31_YEAST
5
>YPT32_YEAST
5
>YUR1_YEAST
5
>AATM_YEAST
7
>ACEB_YEAST
7
>ACN9_YEAST
7
>ACPM_YEAST
7
>ADH3_YEAST
7
>ADRO_YEAST
7
>ADRX_YEAST
7
>ADT1_YEAST
7
>ADT2_YEAST
7
>ADT3_YEAST
7
>AEP3_YEAST
7
>AFG3_YEAST
7
>AGC1_YEAST
7
>ALAM_YEAST
7
>ALDH4_YEAST
7
>ALDHX_YEAST
7
>ALO_YEAST
7
>ARG56_YEAST
7
>ARGD_YEAST
7
>ARGJ_YEAST
7
>ATIF_YEAST
7
>ATM1_YEAST
7
>ATP10_YEAST
7
>ATP11_YEAST
7
>ATP12_YEAST
7
>ATP13_YEAST
7
>ATP5E_YEAST
7
>ATP6_YEAST
7
>ATP8_YEAST
7
>ATPA_YEAST
7
>ATPB_YEAST
7
>ATPD_YEAST
7
>ATPF_YEAST
7
>ATPG_YEAST
7
>ATPO_YEAST
7
>BCA1_YEAST
7
>BCS1_YEAST
7
>BIOB_YEAST
7
>BNA4_YEAST
7
>C1TM_YEAST
7
>CACM_YEAST
7
>CAT5_YEAST
7
>CBP2_YEAST
7
>CBP3_YEAST
7
>CBP4_YEAST
7
>CBP6_YEAST
7
>CBS1_YEAST
7
>CBS2_YEAST
7
>CCE1_YEAST
7
>CCHL_YEAST
7
>CCPR_YEAST
7
>CH10_YEAST
7
>CISY1_YEAST
7
>COQ1_YEAST
7
>COQ10_YEAST
7
>COQ2_YEAST
7
>COQ3_YEAST
7
>COQ4_YEAST
7
>COQ5_YEAST
7
>COQ6_YEAST
7
>COQ9_YEAST
7
>COT1_YEAST
7
>COX1_YEAST
7
>COX10_YEAST
7
>COX11_YEAST
7
>COX13_YEAST
7
>COX14_YEAST
7
>COX15_YEAST
7
>COX17_YEAST
7
>COX18_YEAST
7
>COX2_YEAST
7
>COX4_YEAST
7
>COX5A_YEAST
7
>COX5B_YEAST
7
>COX6_YEAST
7
>COX7_YEAST
7
>COX8_YEAST
7
>COX9_YEAST
7
>CRD1_YEAST
7
>CY1_YEAST
7
>CYB_YEAST
7
>CYB2_YEAST
7
>CYC1_YEAST
7
>CYC2_YEAST
7
>CYC7_YEAST
7
>CYPC_YEAST
7
>CYT2_YEAST
7
>DHSA_YEAST
7
>DHSB_YEAST
7
>DHSD_YEAST
7
>DHSX_YEAST
7
>DIC1_YEAST
7
>DLD1_YEAST
7
>DLD2_YEAST
7
>DLDH_YEAST
7
>DPOG_YEAST
7
>ECM18_YEAST
7
>EFG1_YEAST
7
>EFG2_YEAST
7
>EFTU_YEAST
7
>EMI5_YEAST
7
>ERV1_YEAST
7
>ETFD_YEAST
7
>ETR1_YEAST
7
>FAS_YEAST
7
>FLX1_YEAST
7
>FMC1_YEAST
7
>FMP16_YEAST
7
>FMP21_YEAST
7
>FMP38_YEAST
7
>FMT_YEAST
7
>FOLC_YEAST
7
>FRDA_YEAST
7
>FZO1_YEAST
7
>GATH_YEAST
7
>GCSH_YEAST
7
>GCST_YEAST
7
>GEM1_YEAST
7
>GLO4_YEAST
7
>GLRX5_YEAST
7
>GLYM_YEAST
7
>GNP1_YEAST
7
>GPDM_YEAST
7
>GRPE_YEAST
7
>HEM1_YEAST
7
>HEMH_YEAST
7
>HOT13_YEAST
7
>HSP60_YEAST
7
>HSP78_YEAST
7
>HSP7E_YEAST
7
>IDH1_YEAST
7
>IDH2_YEAST
7
>IDHP_YEAST
7
>IF2M_YEAST
7
>ILV3_YEAST
7
>ILV5_YEAST
7
>ILV6_YEAST
7
>ILVB_YEAST
7
>IMG1_YEAST
7
>IMG2_YEAST
7
>IMP1_YEAST
7
>IMP2_YEAST
7
>IPYR2_YEAST
7
>ISA1_YEAST
7
>ISA2_YEAST
7
>ISU1_YEAST
7
>ISU2_YEAST
7
>JAC1_YEAST
7
>KAD2_YEAST
7
>LEU5_YEAST
7
>LIP5_YEAST
7
>LONM_YEAST
7
>LPE10_YEAST
7
>LYS12_YEAST
7
>MAM33_YEAST
7
>MBA1_YEAST
7
>MBI4_YEAST
7
>MCR1_YEAST
7
>MCX1_YEAST
7
>MDHM_YEAST
7
>MDJ1_YEAST
7
>MDJ2_YEAST
7
>MDL1_YEAST
7
>MDL2_YEAST
7
>MDM10_YEAST
7
>MDM12_YEAST
7
>MDM31_YEAST
7
>MDM32_YEAST
7
>MDM34_YEAST
7
>MDM38_YEAST
7
>MG101_YEAST
7
>MGM1_YEAST
7
>MIA40_YEAST
7
>MIM1_YEAST
7
>MMF1_YEAST
7
>MMM1_YEAST
7
>MPCP_YEAST
7
>MPPA_YEAST
7
>MPPB_YEAST
7
>MRH4_YEAST
7
>MRM2_YEAST
7
>MRP10_YEAST
7
>MRS1_YEAST
7
>MRS2_YEAST
7
>MRS3_YEAST
7
>MRS4_YEAST
7
>MS116_YEAST
7
>MSC6_YEAST
7
>MSP1_YEAST
7
>MSS1_YEAST
7
>MSS18_YEAST
7
>MSS51_YEAST
7
>MSU1_YEAST
7
>MTF1_YEAST
7
>MTG2_YEAST
7
>MTO1_YEAST
7
>NAH2_YEAST
7
>NAM1_YEAST
7
>NCA2_YEAST
7
>NCA3_YEAST
7
>NDI1_YEAST
7
>NFS1_YEAST
7
>NFU1_YEAST
7
>NTG1_YEAST
7
>NUC1_YEAST
7
>ODC1_YEAST
7
>ODC2_YEAST
7
>ODO1_YEAST
7
>ODO2_YEAST
7
>ODP2_YEAST
7
>ODPA_YEAST
7
>ODPB_YEAST
7
>ODPX_YEAST
7
>OM45_YEAST
7
>ORN_YEAST
7
>ORT1_YEAST
7
>OXA1_YEAST
7
>OXR1_YEAST
7
>PCP1_YEAST
7
>PET20_YEAST
7
>PET54_YEAST
7
>PET56_YEAST
7
>PGS1_YEAST
7
>PHB1_YEAST
7
>PHB2_YEAST
7
>PIC2_YEAST
7
>PIF1_YEAST
7
>PMIP_YEAST
7
>POS5_YEAST
7
>PP2C5_YEAST
7
>PP2C7_YEAST
7
>PPOX_YEAST
7
>PRX1_YEAST
7
>PSD1_YEAST
7
>PT100_YEAST
7
>PT111_YEAST
7
>PT122_YEAST
7
>PT191_YEAST
7
>PT309_YEAST
7
>PT494_YEAST
7
>PTH_YEAST
7
>PUS5_YEAST
7
>PUT1_YEAST
7
>PUT2_YEAST
7
>RCA1_YEAST
7
>RF1M_YEAST
7
>RIM1_YEAST
7
>RL4P_YEAST
7
>RM01_YEAST
7
>RM02_YEAST
7
>RM03_YEAST
7
>RM04_YEAST
7
>RM06_YEAST
7
>RM07_YEAST
7
>RM08_YEAST
7
>RM09_YEAST
7
>RM10_YEAST
7
>RM11_YEAST
7
>RM12_YEAST
7
>RM13_YEAST
7
>RM15_YEAST
7
>RM16_YEAST
7
>RM17_YEAST
7
>RM19_YEAST
7
>RM20_YEAST
7
>RM22_YEAST
7
>RM23_YEAST
7
>RM24_YEAST
7
>RM25_YEAST
7
>RM27_YEAST
7
>RM28_YEAST
7
>RM31_YEAST
7
>RM32_YEAST
7
>RM33_YEAST
7
>RM35_YEAST
7
>RM36_YEAST
7
>RM37_YEAST
7
>RM38_YEAST
7
>RM39_YEAST
7
>RM40_YEAST
7
>RM41_YEAST
7
>RM44_YEAST
7
>RM49_YEAST
7
>RM50_YEAST
7
>RM51_YEAST
7
>RMAR_YEAST
7
>RML2_YEAST
7
>RN49_YEAST
7
>RPM2_YEAST
7
>RPOM_YEAST
7
>RRF1_YEAST
7
>RT01_YEAST
7
>RT02_YEAST
7
>RT04_YEAST
7
>RT08_YEAST
7
>RT10_YEAST
7
>RT13_YEAST
7
>RT17_YEAST
7
>RT18_YEAST
7
>RT19_YEAST
7
>RT28_YEAST
7
>RT51_YEAST
7
>RTPT_YEAST
7
>RTS17_YEAST
7
>RTS8_YEAST
7
>SAM35_YEAST
7
>SAM37_YEAST
7
>SCE1_YEAST
7
>SCE2_YEAST
7
>SCE3_YEAST
7
>SCO1_YEAST
7
>SDH3_YEAST
7
>SFC1_YEAST
7
>SHE9_YEAST
7
>SHY1_YEAST
7
>SLS1_YEAST
7
>SODM_YEAST
7
>STDH_YEAST
7
>STF1_YEAST
7
>STF2_YEAST
7
>SUCA_YEAST
7
>SUV3_YEAST
7
>SYDM_YEAST
7
>SYEM_YEAST
7
>SYFM_YEAST
7
>SYIM_YEAST
7
>SYKM_YEAST
7
>SYLM_YEAST
7
>SYM1_YEAST
7
>SYMM_YEAST
7
>SYNM_YEAST
7
>SYRM_YEAST
7
>SYTM_YEAST
7
>SYWM_YEAST
7
>SYYM_YEAST
7
>TAR1_YEAST
7
>TAZ1_YEAST
7
>TCM62_YEAST
7
>THDH_YEAST
7
>TIM10_YEAST
7
>TIM12_YEAST
7
>TIM13_YEAST
7
>TIM14_YEAST
7
>TIM16_YEAST
7
>TIM17_YEAST
7
>TIM18_YEAST
7
>TIM21_YEAST
7
>TIM22_YEAST
7
>TIM23_YEAST
7
>TIM44_YEAST
7
>TIM50_YEAST
7
>TIM54_YEAST
7
>TIM8_YEAST
7
>TIM9_YEAST
7
>TOM20_YEAST
7
>TOM22_YEAST
7
>TOM40_YEAST
7
>TOM6_YEAST
7
>TOM7_YEAST
7
>TOM70_YEAST
7
>TRX3_YEAST
7
>TRXB2_YEAST
7
>TXTP_YEAST
7
>UCR10_YEAST
7
>UCR7_YEAST
7
>UCR9_YEAST
7
>UCRH_YEAST
7
>UCRI_YEAST
7
>UCRQ_YEAST
7
>UQCR1_YEAST
7
>UQCR2_YEAST
7
>VDAC1_YEAST
7
>YD065_YEAST
7
>YD119_YEAST
7
>YD157_YEAST
7
>YGF9_YEAST
7
>YHM2_YEAST
7
>YLH47_YEAST
7
>YMD0_YEAST
7
>YN89_YEAST
7
>YNT5_YEAST
7
>YNU8_YEAST
7
>YO215_YEAST
7
>YOR22_YEAST
7
>YP011_YEAST
7
>YP107_YEAST
7
>YP109_YEAST
7
>YP116_YEAST
7
>YP18B_YEAST
7
>YX35_YEAST
7
>ACA2_YEAST
8
>ACE1_YEAST
8
>ACE2_YEAST
8
>ADA2_YEAST
8
>ADR1_YEAST
8
>ADY1_YEAST
8
>AIR2_YEAST
8
>AME1_YEAST
8
>APC5_YEAST
8
>APN1_YEAST
8
>APN2_YEAST
8
>ARGR1_YEAST
8
>ARGR2_YEAST
8
>ARO80_YEAST
8
>ARP4_YEAST
8
>ARP5_YEAST
8
>ARP7_YEAST
8
>ARP8_YEAST
8
>ARP9_YEAST
8
>ASH1_YEAST
8
>ASK1_YEAST
8
>ATM_YEAST
8
>ATR_YEAST
8
>BAF1_YEAST
8
>BAS1_YEAST
8
>BDF1_YEAST
8
>BFR2_YEAST
8
>BRR1_YEAST
8
>BRX1_YEAST
8
>BUB1_YEAST
8
>BUD21_YEAST
8
>BUD22_YEAST
8
>BUR1_YEAST
8
>BUR2_YEAST
8
>CAC1_YEAST
8
>CAC2_YEAST
8
>CAT8_YEAST
8
>CBF3A_YEAST
8
>CBF3C_YEAST
8
>CBF5_YEAST
8
>CDC16_YEAST
8
>CDC20_YEAST
8
>CDC23_YEAST
8
>CDC26_YEAST
8
>CDC31_YEAST
8
>CDC4_YEAST
8
>CDC45_YEAST
8
>CDC73_YEAST
8
>CET1_YEAST
8
>CFT1_YEAST
8
>CFT2_YEAST
8
>CHL4_YEAST
8
>CLF1_YEAST
8
>CND1_YEAST
8
>CSE4_YEAST
8
>CST9_YEAST
8
>CTF19_YEAST
8
>CTF3_YEAST
8
>CTF4_YEAST
8
>CTF8_YEAST
8
>CTI6_YEAST
8
>CTK1_YEAST
8
>CTK2_YEAST
8
>CTK3_YEAST
8
>CTR9_YEAST
8
>CWC2_YEAST
8
>CWC24_YEAST
8
>CWC25_YEAST
8
>DAD1_YEAST
8
>DAD2_YEAST
8
>DAD3_YEAST
8
>DAD4_YEAST
8
>DAL80_YEAST
8
>DAL81_YEAST
8
>DAM1_YEAST
8
>DBP10_YEAST
8
>DBP3_YEAST
8
>DBP4_YEAST
8
>DBP6_YEAST
8
>DBP7_YEAST
8
>DBP8_YEAST
8
>DBP9_YEAST
8
>DHR1_YEAST
8
>DHR2_YEAST
8
>DIB1_YEAST
8
>DIG1_YEAST
8
>DIG2_YEAST
8
>DIP2_YEAST
8
>DLS1_YEAST
8
>DMC1_YEAST
8
>DOT5_YEAST
8
>DPB11_YEAST
8
>DPB3_YEAST
8
>DPB4_YEAST
8
>DPO4_YEAST
8
>DPOA_YEAST
8
>DPOA2_YEAST
8
>DPOD_YEAST
8
>DPOE_YEAST
8
>DRS1_YEAST
8
>DSN1_YEAST
8
>DUN1_YEAST
8
>DUO1_YEAST
8
>EAF3_YEAST
8
>EAF5_YEAST
8
>EAF6_YEAST
8
>EAF7_YEAST
8
>EBP2_YEAST
8
>ECM1_YEAST
8
>ECM11_YEAST
8
>ECM5_YEAST
8
>ECO1_YEAST
8
>ELF1_YEAST
8
>ELG1_YEAST
8
>ENP1_YEAST
8
>EPL1_YEAST
8
>ERB1_YEAST
8
>ESF1_YEAST
8
>EST1_YEAST
8
>FAF1_YEAST
8
>FAL1_YEAST
8
>FAP7_YEAST
8
>FBRL_YEAST
8
>FCP1_YEAST
8
>FIP1_YEAST
8
>FKBP3_YEAST
8
>FLO8_YEAST
8
>FYV7_YEAST
8
>GAL4_YEAST
8
>GAR1_YEAST
8
>GCN4_YEAST
8
>GCN5_YEAST
8
>GCR1_YEAST
8
>GIS1_YEAST
8
>GLN3_YEAST
8
>GSP1_YEAST
8
>GSP2_YEAST
8
>H2A1_YEAST
8
>H2A2_YEAST
8
>H2AZ_YEAST
8
>H2B1_YEAST
8
>H2B2_YEAST
8
>H3_YEAST
8
>H4_YEAST
8
>HAA1_YEAST
8
>HAP1_YEAST
8
>HAP2_YEAST
8
>HAP3_YEAST
8
>HAP4_YEAST
8
>HAP5_YEAST
8
>HAS1_YEAST
8
>HDA1_YEAST
8
>HDA2_YEAST
8
>HDA3_YEAST
8
>HEX2_YEAST
8
>HIF1_YEAST
8
>HIR1_YEAST
8
>HIR2_YEAST
8
>HMO1_YEAST
8
>HOP1_YEAST
8
>HOP2_YEAST
8
>HOS2_YEAST
8
>HSF_YEAST
8
>HSK3_YEAST
8
>HST1_YEAST
8
>HTL1_YEAST
8
>IES1_YEAST
8
>IES2_YEAST
8
>IES3_YEAST
8
>IES4_YEAST
8
>IES5_YEAST
8
>IES6_YEAST
8
>IME1_YEAST
8
>IML3_YEAST
8
>IMP3_YEAST
8
>IMP4_YEAST
8
>INO80_YEAST
8
>IOC2_YEAST
8
>IOC3_YEAST
8
>IOC4_YEAST
8
>IPK1_YEAST
8
>IPL1_YEAST
8
>IST3_YEAST
8
>ISW1_YEAST
8
>ISW2_YEAST
8
>ITC1_YEAST
8
>IWS1_YEAST
8
>IXR1_YEAST
8
>KAR4_YEAST
8
>KAR9_YEAST
8
>KSP1_YEAST
8
>KU70_YEAST
8
>KU80_YEAST
8
>LCP5_YEAST
8
>LDB7_YEAST
8
>LEO1_YEAST
8
>LEUR_YEAST
8
>LGE1_YEAST
8
>LIN1_YEAST
8
>LOS1_YEAST
8
>LSM5_YEAST
8
>LSM6_YEAST
8
>LYS14_YEAST
8
>MAC1_YEAST
8
>MAD1_YEAST
8
>MAD2_YEAST
8
>MAD3_YEAST
8
>MAG_YEAST
8
>MAK11_YEAST
8
>MAK16_YEAST
8
>MAK21_YEAST
8
>MAK5_YEAST
8
>MAL13_YEAST
8
>MAL33_YEAST
8
>MAL63_YEAST
8
>MATA1_YEAST
8
>MBP1_YEAST
8
>MCE1_YEAST
8
>MCM1_YEAST
8
>MCM16_YEAST
8
>MCM2_YEAST
8
>MCM21_YEAST
8
>MCM22_YEAST
8
>MCM3_YEAST
8
>MDN1_YEAST
8
>MED1_YEAST
8
>MED10_YEAST
8
>MED11_YEAST
8
>MED14_YEAST
8
>MED15_YEAST
8
>MED16_YEAST
8
>MED17_YEAST
8
>MED18_YEAST
8
>MED19_YEAST
8
>MED2_YEAST
8
>MED20_YEAST
8
>MED21_YEAST
8
>MED22_YEAST
8
>MED3_YEAST
8
>MED31_YEAST
8
>MED4_YEAST
8
>MED5_YEAST
8
>MED6_YEAST
8
>MED7_YEAST
8
>MED9_YEAST
8
>MET18_YEAST
8
>MET4_YEAST
8
>MGMT_YEAST
8
>MIF2_YEAST
8
>MIG1_YEAST
8
>MKS1_YEAST
8
>MLP1_YEAST
8
>MLP2_YEAST
8
>MMS4_YEAST
8
>MND1_YEAST
8
>MOG1_YEAST
8
>MOT3_YEAST
8
>MPE1_YEAST
8
>MPP10_YEAST
8
>MRC1_YEAST
8
>MRD1_YEAST
8
>MRE11_YEAST
8
>MRT4_YEAST
8
>MSL1_YEAST
8
>MSN1_YEAST
8
>MTAL2_YEAST
8
>MTR2_YEAST
8
>MTR4_YEAST
8
>MTW1_YEAST
8
>MUS81_YEAST
8
>NAB2_YEAST
8
>NAB3_YEAST
8
>NAM8_YEAST
8
>NAN1_YEAST
8
>NAP1_YEAST
8
>NBP35_YEAST
8
>NCBP1_YEAST
8
>NCBP2_YEAST
8
>NCL1_YEAST
8
>NDT80_YEAST
8
>NEP1_YEAST
8
>NET1_YEAST
8
>NHP10_YEAST
8
>NHP2_YEAST
8
>NHP6B_YEAST
8
>NKP1_YEAST
8
>NKP2_YEAST
8
>NMA2_YEAST
8
>NNF1_YEAST
8
>NOC2_YEAST
8
>NOC3_YEAST
8
>NOC4_YEAST
8
>NOG1_YEAST
8
>NOG2_YEAST
8
>NOP10_YEAST
8
>NOP12_YEAST
8
>NOP14_YEAST
8
>NOP2_YEAST
8
>NOP3_YEAST
8
>NOP4_YEAST
8
>NOP58_YEAST
8
>NOP8_YEAST
8
>NPL6_YEAST
8
>NSE1_YEAST
8
>NSE4_YEAST
8
>NSE5_YEAST
8
>NSL1_YEAST
8
>NSR1_YEAST
8
>NTC20_YEAST
8
>NTG2_YEAST
8
>NU145_YEAST
8
>NU170_YEAST
8
>NUF1_YEAST
8
>NUG1_YEAST
8
>NUP1_YEAST
8
>NUP2_YEAST
8
>NUP60_YEAST
8
>OAF1_YEAST
8
>OGG1_YEAST
8
>OKP1_YEAST
8
>ORC1_YEAST
8
>ORC2_YEAST
8
>ORC3_YEAST
8
>ORC4_YEAST
8
>ORC5_YEAST
8
>ORC6_YEAST
8
>PAF1_YEAST
8
>PAP_YEAST
8
>PAP2_YEAST
8
>PCH2_YEAST
8
>PCNA_YEAST
8
>PDR1_YEAST
8
>PESC_YEAST
8
>PFD6_YEAST
8
>PFS2_YEAST
8
>PHD1_YEAST
8
>PHO2_YEAST
8
>PHO23_YEAST
8
>PHO4_YEAST
8
>PIK1_YEAST
8
>PIP2_YEAST
8
>PO152_YEAST
8
>POM34_YEAST
8
>POP1_YEAST
8
>PP4R2_YEAST
8
>PP4R3_YEAST
8
>PPR1_YEAST
8
>PPT1_YEAST
8
>PRP16_YEAST
8
>PRP17_YEAST
8
>PRP18_YEAST
8
>PRP19_YEAST
8
>PRP2_YEAST
8
>PRP21_YEAST
8
>PRP22_YEAST
8
>PRP24_YEAST
8
>PRP3_YEAST
8
>PRP31_YEAST
8
>PRP38_YEAST
8
>PRP39_YEAST
8
>PRP40_YEAST
8
>PRP43_YEAST
8
>PRP45_YEAST
8
>PRP5_YEAST
8
>PRP6_YEAST
8
>PRP8_YEAST
8
>PRP9_YEAST
8
>PSF1_YEAST
8
>PSF2_YEAST
8
>PSF3_YEAST
8
>PSH1_YEAST
8
>PTA1_YEAST
8
>PTI1_YEAST
8
>PUS1_YEAST
8
>PUS2_YEAST
8
>PUS3_YEAST
8
>PUT3_YEAST
8
>PWP2_YEAST
8
>RAD1_YEAST
8
>RAD10_YEAST
8
>RAD14_YEAST
8
>RAD16_YEAST
8
>RAD18_YEAST
8
>RAD2_YEAST
8
>RAD25_YEAST
8
>RAD3_YEAST
8
>RAD4_YEAST
8
>RAD52_YEAST
8
>RAD53_YEAST
8
>RAD54_YEAST
8
>RAD59_YEAST
8
>RAD9_YEAST
8
>RAP1_YEAST
8
>RCC1_YEAST
8
>RCL1_YEAST
8
>RCO1_YEAST
8
>RDH54_YEAST
8
>RDS3_YEAST
8
>REB1_YEAST
8
>RED1_YEAST
8
>REF2_YEAST
8
>REXO1_YEAST
8
>REXO4_YEAST
8
>RFA1_YEAST
8
>RFA2_YEAST
8
>RFA3_YEAST
8
>RFM1_YEAST
8
>RIF1_YEAST
8
>RIX7_YEAST
8
>RLP7_YEAST
8
>RME1_YEAST
8
>RMS1_YEAST
8
>RNA15_YEAST
8
>ROK1_YEAST
8
>ROX1_YEAST
8
>RPA1_YEAST
8
>RPA2_YEAST
8
>RPA3_YEAST
8
>RPA4_YEAST
8
>RPA8_YEAST
8
>RPA9_YEAST
8
>RPB1_YEAST
8
>RPB10_YEAST
8
>RPB11_YEAST
8
>RPB2_YEAST
8
>RPB3_YEAST
8
>RPB4_YEAST
8
>RPB5_YEAST
8
>RPB6_YEAST
8
>RPB7_YEAST
8
>RPB8_YEAST
8
>RPB9_YEAST
8
>RPC1_YEAST
8
>RPC10_YEAST
8
>RPC19_YEAST
8
>RPC2_YEAST
8
>RPC3_YEAST
8
>RPC4_YEAST
8
>RPC5_YEAST
8
>RPC6_YEAST
8
>RPC8_YEAST
8
>RPF1_YEAST
8
>RPF2_YEAST
8
>RPH1_YEAST
8
>RPN4_YEAST
8
>RRB1_YEAST
8
>RRP1_YEAST
8
>RRP5_YEAST
8
>RRS1_YEAST
8
>RSA1_YEAST
8
>RSA3_YEAST
8
>RSC1_YEAST
8
>RSC2_YEAST
8
>RSC3_YEAST
8
>RSC30_YEAST
8
>RSC4_YEAST
8
>RSC58_YEAST
8
>RSC6_YEAST
8
>RSC8_YEAST
8
>RSC9_YEAST
8
>RSMB_YEAST
8
>RT102_YEAST
8
>RT107_YEAST
8
>RTF1_YEAST
8
>RU1C_YEAST
8
>RU2A_YEAST
8
>RUVB1_YEAST
8
>RUVB2_YEAST
8
>RUXF_YEAST
8
>RUXG_YEAST
8
>RXT2_YEAST
8
>RXT3_YEAST
8
>SAD1_YEAST
8
>SAP30_YEAST
8
>SAS10_YEAST
8
>SAS3_YEAST
8
>SAS4_YEAST
8
>SAS5_YEAST
8
>SCC1_YEAST
8
>SCC2_YEAST
8
>SCC3_YEAST
8
>SCC4_YEAST
8
>SDS3_YEAST
8
>SEN1_YEAST
8
>SFH1_YEAST
8
>SFP1_YEAST
8
>SGS1_YEAST
8
>SHQ1_YEAST
8
>SIF2_YEAST
8
>SIK1_YEAST
8
>SIN3_YEAST
8
>SIR2_YEAST
8
>SIR3_YEAST
8
>SIR4_YEAST
8
>SKI3_YEAST
8
>SKN7_YEAST
8
>SKO1_YEAST
8
>SLD5_YEAST
8
>SLI15_YEAST
8
>SLT11_YEAST
8
>SLU7_YEAST
8
>SMC1_YEAST
8
>SMC3_YEAST
8
>SMC6_YEAST
8
>SMD1_YEAST
8
>SMD2_YEAST
8
>SMI1_YEAST
8
>SML1_YEAST
8
>SN114_YEAST
8
>SN309_YEAST
8
>SNF1_YEAST
8
>SNF12_YEAST
8
>SNF2_YEAST
8
>SNF4_YEAST
8
>SNF5_YEAST
8
>SNF6_YEAST
8
>SNU13_YEAST
8
>SNU23_YEAST
8
>SNU56_YEAST
8
>SNU66_YEAST
8
>SOF1_YEAST
8
>SOK1_YEAST
8
>SPB1_YEAST
8
>SPB4_YEAST
8
>SPC19_YEAST
8
>SPC34_YEAST
8
>SPC42_YEAST
8
>SPC97_YEAST
8
>SPC98_YEAST
8
>SPO11_YEAST
8
>SPT2_YEAST
8
>SPT4_YEAST
8
>SPT6_YEAST
8
>SPT7_YEAST
8
>SRS2_YEAST
8
>SSB1_YEAST
8
>SSF1_YEAST
8
>SSF2_YEAST
8
>SSN6_YEAST
8
>SSU72_YEAST
8
>STE12_YEAST
8
>STH1_YEAST
8
>STP1_YEAST
8
>SUB2_YEAST
8
>SUM1_YEAST
8
>SUS1_YEAST
8
>SUT2_YEAST
8
>SWC3_YEAST
8
>SWC4_YEAST
8
>SWC5_YEAST
8
>SWC7_YEAST
8
>SWD1_YEAST
8
>SWD2_YEAST
8
>SWI1_YEAST
8
>SWI3_YEAST
8
>SWP82_YEAST
8
>SWR1_YEAST
8
>SYC1_YEAST
8
>SYF1_YEAST
8
>SYF2_YEAST
8
>T2FA_YEAST
8
>T2FB_YEAST
8
>TAF1_YEAST
8
>TAF10_YEAST
8
>TAF11_YEAST
8
>TAF12_YEAST
8
>TAF13_YEAST
8
>TAF14_YEAST
8
>TAF2_YEAST
8
>TAF3_YEAST
8
>TAF4_YEAST
8
>TAF6_YEAST
8
>TAF7_YEAST
8
>TAF8_YEAST
8
>TAF9_YEAST
8
>TBF1_YEAST
8
>TBP_YEAST
8
>TEA1_YEAST
8
>TEC1_YEAST
8
>TERT_YEAST
8
>TF2B_YEAST
8
>TF3A_YEAST
8
>TF3B_YEAST
8
>TFB1_YEAST
8
>TFB5_YEAST
8
>TFC1_YEAST
8
>TFC3_YEAST
8
>TFC4_YEAST
8
>TFC5_YEAST
8
>TFS2_YEAST
8
>THI3_YEAST
8
>TMA16_YEAST
8
>TOA1_YEAST
8
>TOA2_YEAST
8
>TOF1_YEAST
8
>TOM1_YEAST
8
>TOP2_YEAST
8
>TRF5_YEAST
8
>TRM6_YEAST
8
>TRM61_YEAST
8
>TSR1_YEAST
8
>TYDP1_YEAST
8
>UBA2_YEAST
8
>UGA3_YEAST
8
>UME6_YEAST
8
>UPC2_YEAST
8
>UPF3_YEAST
8
>URN1_YEAST
8
>UTP10_YEAST
8
>UTP11_YEAST
8
>UTP13_YEAST
8
>UTP14_YEAST
8
>UTP15_YEAST
8
>UTP18_YEAST
8
>UTP22_YEAST
8
>UTP4_YEAST
8
>UTP5_YEAST
8
>UTP6_YEAST
8
>UTP7_YEAST
8
>UTP8_YEAST
8
>UTP9_YEAST
8
>VPS71_YEAST
8
>VPS72_YEAST
8
>VPS75_YEAST
8
>XRN2_YEAST
8
>YAP6_YEAST
8
>YAP7_YEAST
8
>YD026_YEAST
8
>YHP1_YEAST
8
>YM8H_YEAST
8
>YMK7_YEAST
8
>YNG1_YEAST
8
>YNG2_YEAST
8
>YNS7_YEAST
8
>YO052_YEAST
8
>YO060_YEAST
8
>YOX1_YEAST
8
>YP068_YEAST
8
>YRA1_YEAST
8
>YRB2_YEAST
8
>YSH1_YEAST
8
>YTH1_YEAST
8
>YTM1_YEAST
8
>ZIP1_YEAST
8
>ZUO1_YEAST
8
>ALP1_YEAST
9
>AP1B1_YEAST
9
>AP2A_YEAST
9
>AP2B_YEAST
9
>AP2S_YEAST
9
>ASPG2_YEAST
9
>AST1_YEAST
9
>ATC4_YEAST
9
>ATC5_YEAST
9
>ATC6_YEAST
9
>ATC7_YEAST
9
>ATC8_YEAST
9
>ATC9_YEAST
9
>ATF1_YEAST
9
>ATG11_YEAST
9
>ATG14_YEAST
9
>ATG9_YEAST
9
>ATN1_YEAST
9
>ATN2_YEAST
9
>ATN5_YEAST
9
>ATR1_YEAST
9
>ATU1_YEAST
9
>AXL2_YEAST
9
>AZR1_YEAST
9
>BGL2_YEAST
9
>BSP1_YEAST
9
>BUD8_YEAST
9
>BUD9_YEAST
9
>CAN1_YEAST
9
>CCW14_YEAST
9
>CDC6_YEAST
9
>CHS1_YEAST
9
>CHS2_YEAST
9
>CHS3_YEAST
9
>CIS3_YEAST
9
>COG2_YEAST
9
>CRH2_YEAST
9
>CRR1_YEAST
9
>CTR1_YEAST
9
>CWH43_YEAST
9
>DAL4_YEAST
9
>DAL5_YEAST
9
>DAN1_YEAST
9
>DCW1_YEAST
9
>DFG5_YEAST
9
>DIP5_YEAST
9
>DUR3_YEAST
9
>ECM7_YEAST
9
>ELO2_YEAST
9
>ENG1_YEAST
9
>ERD1_YEAST
9
>ERD2_YEAST
9
>ERS1_YEAST
9
>FCY2_YEAST
9
>FEN2_YEAST
9
>FET3_YEAST
9
>FET4_YEAST
9
>FIT1_YEAST
9
>FIT2_YEAST
9
>FIT3_YEAST
9
>FRE1_YEAST
9
>FRE8_YEAST
9
>FUI1_YEAST
9
>FUR4_YEAST
9
>GAL2_YEAST
9
>GAP1_YEAST
9
>GAS1_YEAST
9
>GBG_YEAST
9
>GEF1_YEAST
9
>GLS2_YEAST
9
>GRR1_YEAST
9
>HIP1_YEAST
9
>HNM1_YEAST
9
>HS150_YEAST
9
>HSP30_YEAST
9
>HXT1_YEAST
9
>HXT13_YEAST
9
>HXT14_YEAST
9
>HXT15_YEAST
9
>HXT17_YEAST
9
>HXT2_YEAST
9
>HXT3_YEAST
9
>HXT4_YEAST
9
>HXT5_YEAST
9
>HXT6_YEAST
9
>HXT7_YEAST
9
>ISC1_YEAST
9
>IST2_YEAST
9
>ITR1_YEAST
9
>ITR2_YEAST
9
>KC11_YEAST
9
>KC12_YEAST
9
>KHS1_YEAST
9
>LEM3_YEAST
9
>LYP1_YEAST
9
>MAL31_YEAST
9
>MAL61_YEAST
9
>MDG1_YEAST
9
>MEP1_YEAST
9
>MEP2_YEAST
9
>MEP3_YEAST
9
>MKC7_YEAST
9
>MSC3_YEAST
9
>NCE2_YEAST
9
>PDR5_YEAST
9
>PHO84_YEAST
9
>PHO89_YEAST
9
>PIN2_YEAST
9
>PIR1_YEAST
9
>PIR3_YEAST
9
>PMA1_YEAST
9
>PMA2_YEAST
9
>PMP1_YEAST
9
>PMP2_YEAST
9
>PRM9_YEAST
9
>PSR1_YEAST
9
>PTR2_YEAST
9
>PUT4_YEAST
9
>RAS1_YEAST
9
>RAS2_YEAST
9
>RGT2_YEAST
9
>RHEB_YEAST
9
>SC61G_YEAST
9
>SC6B1_YEAST
9
>SC6B2_YEAST
9
>SCD5_YEAST
9
>SCW10_YEAST
9
>SCW11_YEAST
9
>SCW4_YEAST
9
>SEC17_YEAST
9
>SED4_YEAST
9
>SEO1_YEAST
9
>SGE1_YEAST
9
>SIP2_YEAST
9
>SKN1_YEAST
9
>SLY41_YEAST
9
>SNF3_YEAST
9
>SNQ2_YEAST
9
>SPC1_YEAST
9
>SSP2_YEAST
9
>STE2_YEAST
9
>STE3_YEAST
9
>STE6_YEAST
9
>STL1_YEAST
9
>STT3_YEAST
9
>SUL1_YEAST
9
>SUL2_YEAST
9
>SUN4_YEAST
9
>TAT2_YEAST
9
>THI7_YEAST
9
>THIX_YEAST
9
>THIY_YEAST
9
>TOK1_YEAST
9
>TPN1_YEAST
9
>TRK1_YEAST
9
>TRK2_YEAST
9
>UGA4_YEAST
9
>VAL1_YEAST
9
>VATO_YEAST
9
>VPS35_YEAST
9
>YAF3_YEAST
9
>YD134_YEAST
9
>YHE4_YEAST
9
>YO214_YEAST
9
>YO378_YEAST
9
>YOR1_YEAST
9
>YP041_YEAST
9
>YPS3_YEAST
9
>YRO2_YEAST
9
>YSY6_YEAST
9
>YTP1_YEAST
9
>ZEO1_YEAST
9
>ACOX_YEAST
10
>ANT1_YEAST
10
>CATA_YEAST
10
>CISY2_YEAST
10
>DCI1_YEAST
10
>ECI1_YEAST
10
>FAT2_YEAST
10
>FOX2_YEAST
10
>MDHP_YEAST
10
>PCD1_YEAST
10
>PEX11_YEAST
10
>PEX13_YEAST
10
>PEX14_YEAST
10
>PEX17_YEAST
10
>PEX3_YEAST
10
>PTE1_YEAST
10
>PXA1_YEAST
10
>PXA2_YEAST
10
>SPS19_YEAST
10
>THIK_YEAST
10
>UBCX_YEAST
10
>COX2_YPOMA
7
>APOE_ZALCA
4
>SRY_ZALCA
8
>INS_ZAODH
4
>OPSD_ZEUFA
9
>COX2_ZOOAN
7
>DIUH_ZOONE
4
>COLE_ZOPAT
4
>DEFA_ZOPAT
4
>OPSD_ZOSOP
9
>LEU3_ZYGBA
1
>ZBI1_ZYGBI
7
>G3P_ZYGRO
1
>HSP75_ZYGRO
1
>LEU3_ZYGRO
1
>NAH1_ZYGRO
9
>NAH2_ZYGRO
9
>PMA1_ZYGRO
9
>COX1_ZYGTR
7
>LA_AEDAL
1 8
>MX_ANAPL
1 8
>RO40_ARTSA
1 8
>ROAB_ARTSA
1 8
>NPC2_ASPOR
1 5
>BFSP1_BOVIN
1 2
>BFSP2_BOVIN
1 2
>S10A8_BOVIN
1 2
>S10A9_BOVIN
1 2
>SYUG_BOVIN
1 2
>F13A_BOVIN
1 4
>LECT1_BOVIN
1 4
>VDP_BOVIN
1 5
>FABPH_BOVIN
1 7
>NLTP_BOVIN
1 7
>41_BOVIN
1 8
>AKT1_BOVIN
1 8
>CFDP2_BOVIN
1 8
>KAPB1_BOVIN
1 8
>KAPCA_BOVIN
1 8
>PSB3_BOVIN
1 8
>S100B_BOVIN
1 8
>MARCS_BOVIN
1 9
>NDKA_BOVIN
1 9
>NDKB_BOVIN
1 9
>ROCK2_BOVIN
1 9
>RPE65_BOVIN
1 9
>TAU_BOVIN
1 9
>ITPR1_BOVIN
3 4
>ITPR2_BOVIN
3 4
>ITPR3_BOVIN
3 4
>FURIN_BOVIN
3 5
>LMA2L_BOVIN
3 5
>3BHS_BOVIN
3 7
>ADA10_BOVIN
5 9
>VDAC1_BOVIN
7 9
>DAG1_BOVIN
9 4
>ENDP1_BOVIN
9 4
>OLR1_BOVIN
9 4
>PIGR_BOVIN
9 4
>SFRP1_BOVIN
9 4
>ZP2_BOVIN
9 4
>ZP3_BOVIN
9 4
>ZP4_BOVIN
9 4
>PCSK5_BRACL
9 4
>IF4EA_BRARE
1 8
>IF4EB_BRARE
1 8
>SOX2_BRARE
1 8
>MIB1_BRARE
1 9
>DYN1_CAEEL
1 2
>KPC1B_CAEEL
1 2
>RHOA_CAEEL
1 2
>RIC8_CAEEL
1 2
>SAS5_CAEEL
1 2
>SAS6_CAEEL
1 2
>CSN1_CAEEL
1 8
>CSN2_CAEEL
1 8
>CSN3_CAEEL
1 8
>CSN4_CAEEL
1 8
>CSN5_CAEEL
1 8
>CSN6_CAEEL
1 8
>CUL2_CAEEL
1 8
>CUL3_CAEEL
1 8
>HDA1_CAEEL
1 8
>IMA3_CAEEL
1 8
>NEDD8_CAEEL
1 8
>OGT1_CAEEL
1 8
>PIN2_CAEEL
1 8
>SMC4_CAEEL
1 8
>STAT1_CAEEL
1 8
>TCL2_CAEEL
1 8
>TRA1_CAEEL
1 8
>UBIQ_CAEEL
1 8
>UNC98_CAEEL
1 8
>ZYG12_CAEEL
1 8
>EST2_CAEEL
1 9
>UN112_CAEEL
1 9
>VINC_CAEEL
2 9
>PEN2_CAEEL
3 5
>SPE4_CAEEL
3 5
>PICA_CAEEL
5 9
>UNC97_CAEEL
8 9
>DAZL_CALJA
1 8
>SPYA_CALJA
7 9
>ZP3_CALSQ
9 4
>UBA1_CANAL
1 8
>UBIQ_CANAL
1 8
>CATA_CANBO
1 10
>TRIB2_CANFA
1 2
>41_CANFA
1 8
>DNJC1_CANFA
3 8
>DAG1_CANFA
9 4
>GP2_CANFA
9 4
>SCF_CANFA
9 4
>ZP2_CANFA
9 4
>ZP3_CANFA
9 4
>TAU_CAPHI
1 9
>PVR_CERAE
9 4
>BFSP1_CHICK
1 2
>CSRP1_CHICK
1 2
>ZYX_CHICK
1 2
>OPTN_CHICK
1 5
>BIR_CHICK
1 8
>NFKB1_CHICK
1 8
>PRS4_CHICK
1 8
>SMC2_CHICK
1 8
>TF65_CHICK
1 8
>ZBP2_CHICK
1 8
>VINC_CHICK
2 9
>SIA4A_CHICK
5 4
>SIAT1_CHICK
5 4
>NDK_COLLI
1 9
>CGL1_COPCI
1 4
>UBIQ_COPCO
1 8
>PEX7_CRIGR
1 10
>KIF2C_CRIGR
1 8
>SAR1B_CRIGR
3 5
>SCAP_CRIGR
3 5
>SRBP1_CRIGR
3 5
>SRBP2_CRIGR
3 5
>CRYP_CRYPA
9 4
>CNN_DROME
1 2
>DYN_DROME
1 2
>FUTSC_DROME
1 2
>LIS1_DROME
1 2
>MA205_DROME
1 2
>MIB_DROME
1 2
>MYS9_DROME
1 2
>NDKA_DROME
1 2
>NINAC_DROME
1 2
>RABEP_DROME
1 2
>RIC8_DROME
1 2
>SUB_DROME
1 2
>BTHD_DROME
1 4
>GELS_DROME
1 4
>TRXR1_DROME
1 7
>ASP_DROME
1 8
>BOULE_DROME
1 8
>BUN1_DROME
1 8
>BUN2_DROME
1 8
>DIF_DROME
1 8
>DOA_DROME
1 8
>DORS_DROME
1 8
>ERKA_DROME
1 8
>FSYA_DROME
1 8
>IMA_DROME
1 8
>IPYR_DROME
1 8
>LARK_DROME
1 8
>LINES_DROME
1 8
>MGN_DROME
1 8
>MLP1_DROME
1 8
>MLP2_DROME
1 8
>MST40_DROME
1 8
>NFKB1_DROME
1 8
>NHK1_DROME
1 8
>NUP88_DROME
1 8
>NXF1_DROME
1 8
>NXF2_DROME
1 8
>OGG1_DROME
1 8
>OVO_DROME
1 8
>PER_DROME
1 8
>PTP61_DROME
1 8
>RANL_DROME
1 8
>RB27C_DROME
1 8
>RB87F_DROME
1 8
>RBM8A_DROME
1 8
>RBX1A_DROME
1 8
>RBX1B_DROME
1 8
>RCC1_DROME
1 8
>RIG_DROME
1 8
>RLA0_DROME
1 8
>RS3_DROME
1 8
>SINA_DROME
1 8
>SUH_DROME
1 8
>SWA_DROME
1 8
>TAF10_DROME
1 8
>TAFAB_DROME
1 8
>TAN_DROME
1 8
>TIM_DROME
1 8
>TSH_DROME
1 8
>UBIQ_DROME
1 8
>ZW10_DROME
1 8
>AKT1_DROME
1 9
>ARM_DROME
1 9
>DLG1_DROME
1 9
>DPP3_DROME
1 9
>LAP4_DROME
1 9
>SPTCA_DROME
2 5
>EXT1_DROME
3 5
>FOJO_DROME
5 4
>PICA_DROME
5 9
>ANLN_DROME
8 2
>DJ_DROME
8 7
>NOTCH_DROME
8 9
>L2GL_DROME
9 4
>RIC8_DROPS
1 2
>L2GL_DROPS
9 4
>NDE1_EMENI
1 2
>NUDF_EMENI
1 2
>PACC_EMENI
1 8
>SPYA_FELCA
7 9
>ZP2_FELCA
9 4
>ZP3_FELCA
9 4
>ZP4_FELCA
9 4
>ACTM_HELER
1 2
>ACTM_HELTB
1 2
>ARS_HEMPU
1 4
>H2A_HIPHI
8 4
>3BHS_HORSE
3 7
>HYES_HUMAN
1 10
>IDHC_HUMAN
1 10
>KIME_HUMAN
1 10
>PEX5_HUMAN
1 10
>PEX7_HUMAN
1 10
>AKA11_HUMAN
1 2
>AKA12_HUMAN
1 2
>AKAP9_HUMAN
1 2
>ALMS1_HUMAN
1 2
>ARHG2_HUMAN
1 2
>ATG5_HUMAN
1 2
>BFSP1_HUMAN
1 2
>BFSP2_HUMAN
1 2
>CCDC5_HUMAN
1 2
>CCDC6_HUMAN
1 2
>CLAP1_HUMAN
1 2
>CP250_HUMAN
1 2
>DAPK1_HUMAN
1 2
>DCTN4_HUMAN
1 2
>DUET_HUMAN
1 2
>DYN1_HUMAN
1 2
>DYN2_HUMAN
1 2
>FBLI1_HUMAN
1 2
>FLNB_HUMAN
1 2
>GFAP_HUMAN
1 2
>GTSE1_HUMAN
1 2
>KTNA1_HUMAN
1 2
>KTNB1_HUMAN
1 2
>LATS2_HUMAN
1 2
>LDB3_HUMAN
1 2
>LIPA1_HUMAN
1 2
>LMD1_HUMAN
1 2
>MARE1_HUMAN
1 2
>MARE2_HUMAN
1 2
>MARE3_HUMAN
1 2
>MRIP_HUMAN
1 2
>MYLK2_HUMAN
1 2
>MYO9B_HUMAN
1 2
>MYPT1_HUMAN
1 2
>MYPT2_HUMAN
1 2
>NHERF_HUMAN
1 2
>NUDC_HUMAN
1 2
>OFD1_HUMAN
1 2
>PDLI2_HUMAN
1 2
>PDZK4_HUMAN
1 2
>PEA15_HUMAN
1 2
>RASF3_HUMAN
1 2
>RASF5_HUMAN
1 2
>REST_HUMAN
1 2
>RIC8B_HUMAN
1 2
>SIRT2_HUMAN
1 2
>SPAG6_HUMAN
1 2
>ST38L_HUMAN
1 2
>STML2_HUMAN
1 2
>SYUG_HUMAN
1 2
>TGM5_HUMAN
1 2
>TRI18_HUMAN
1 2
>TRI29_HUMAN
1 2
>TRIM1_HUMAN
1 2
>TWF2_HUMAN
1 2
>ZYX_HUMAN
1 2
>AHSA1_HUMAN
1 3
>AMRP_HUMAN
1 3
>CYB5_HUMAN
1 3
>DUS2L_HUMAN
1 3
>SET_HUMAN
1 3
>TOR3A_HUMAN
1 3
>TPTE2_HUMAN
1 3
>1433S_HUMAN
1 4
>AGGF1_HUMAN
1 4
>CLC11_HUMAN
1 4
>CYTF_HUMAN
1 4
>F13A_HUMAN
1 4
>GELS_HUMAN
1 4
>IL1RA_HUMAN
1 4
>KLK7_HUMAN
1 4
>LECT1_HUMAN
1 4
>LECT2_HUMAN
1 4
>LPPL_HUMAN
1 4
>NUCB2_HUMAN
1 4
>PAI2_HUMAN
1 4
>S10A7_HUMAN
1 4
>SPB3_HUMAN
1 4
>SPB4_HUMAN
1 4
>UCRP_HUMAN
1 4
>CEND2_HUMAN
1 5
>CLR59_HUMAN
1 5
>COG5_HUMAN
1 5
>DCE2_HUMAN
1 5
>GCC2_HUMAN
1 5
>GGABP_HUMAN
1 5
>GO45_HUMAN
1 5
>GOGA3_HUMAN
1 5
>GOGA4_HUMAN
1 5
>GOLP3_HUMAN
1 5
>GR65_HUMAN
1 5
>HOOK3_HUMAN
1 5
>ICA69_HUMAN
1 5
>JIP4_HUMAN
1 5
>MOB3_HUMAN
1 5
>MST4_HUMAN
1 5
>OPTN_HUMAN
1 5
>OSBP1_HUMAN
1 5
>PACE1_HUMAN
1 5
>PGES2_HUMAN
1 5
>PITM1_HUMAN
1 5
>RAIN_HUMAN
1 5
>RASH_HUMAN
1 5
>RASN_HUMAN
1 5
>STK25_HUMAN
1 5
>STX16_HUMAN
1 5
>TXND8_HUMAN
1 5
>VDP_HUMAN
1 5
>DPP2_HUMAN
1 6
>NPS3A_HUMAN
1 6
>AAT1_HUMAN
1 7
>ABCE1_HUMAN
1 7
>AKA10_HUMAN
1 7
>AMID_HUMAN
1 7
>BACH_HUMAN
1 7
>BAD_HUMAN
1 7
>BCAT2_HUMAN
1 7
>BPL1_HUMAN
1 7
>DBLOH_HUMAN
1 7
>FOLC_HUMAN
1 7
>FUMH_HUMAN
1 7
>GATM_HUMAN
1 7
>GLPK_HUMAN
1 7
>GPX4_HUMAN
1 7
>GSHR_HUMAN
1 7
>HTRA2_HUMAN
1 7
>LRRK2_HUMAN
1 7
>MK12_HUMAN
1 7
>NFS1_HUMAN
1 7
>OM34_HUMAN
1 7
>PANK2_HUMAN
1 7
>RIMB1_HUMAN
1 7
>RN5A_HUMAN
1 7
>SHC1_HUMAN
1 7
>41_HUMAN
1 8
>10-Sep_HUMAN
1 8
>2A5D_HUMAN
1 8
>4ET_HUMAN
1 8
>AB14B_HUMAN
1 8
>ABC3G_HUMAN
1 8
>AHR_HUMAN
1 8
>AIPL1_HUMAN
1 8
>AIRE_HUMAN
1 8
>AKP8L_HUMAN
1 8
>AKT1_HUMAN
1 8
>AN32A_HUMAN
1 8
>ANR37_HUMAN
1 8
>APBP2_HUMAN
1 8
>APC11_HUMAN
1 8
>API5_HUMAN
1 8
>ASPP1_HUMAN
1 8
>ASPP2_HUMAN
1 8
>ATF5_HUMAN
1 8
>BAF_HUMAN
1 8
>BAFL_HUMAN
1 8
>BAT2_HUMAN
1 8
>BC11A_HUMAN
1 8
>BCLF1_HUMAN
1 8
>BIN1_HUMAN
1 8
>BINCA_HUMAN
1 8
>BIRC7_HUMAN
1 8
>BNIP2_HUMAN
1 8
>BORIS_HUMAN
1 8
>BRE_HUMAN
1 8
>BRSK1_HUMAN
1 8
>BUB1B_HUMAN
1 8
>C8AP2_HUMAN
1 8
>CABYR_HUMAN
1 8
>CAF1B_HUMAN
1 8
>CALL6_HUMAN
1 8
>CAPG_HUMAN
1 8
>CARD8_HUMAN
1 8
>CARM1_HUMAN
1 8
>CC45L_HUMAN
1 8
>CCD1A_HUMAN
1 8
>CCHCR_HUMAN
1 8
>CCND3_HUMAN
1 8
>CD2L1_HUMAN
1 8
>CD2L2_HUMAN
1 8
>CD5R1_HUMAN
1 8
>CDC5L_HUMAN
1 8
>CDC6_HUMAN
1 8
>CDKL1_HUMAN
1 8
>CDKL2_HUMAN
1 8
>CDN1A_HUMAN
1 8
>CENG1_HUMAN
1 8
>CERKL_HUMAN
1 8
>CEZ1_HUMAN
1 8
>CHD9_HUMAN
1 8
>CHK1_HUMAN
1 8
>CHK2_HUMAN
1 8
>CITE4_HUMAN
1 8
>CLIC3_HUMAN
1 8
>CN166_HUMAN
1 8
>CND1_HUMAN
1 8
>CND2_HUMAN
1 8
>CND3_HUMAN
1 8
>CNOT8_HUMAN
1 8
>COF1_HUMAN
1 8
>CRNL1_HUMAN
1 8
>CSN1_HUMAN
1 8
>CSN2_HUMAN
1 8
>CSN3_HUMAN
1 8
>CSN4_HUMAN
1 8
>CSN5_HUMAN
1 8
>CSN6_HUMAN
1 8
>CSN7A_HUMAN
1 8
>CSN7B_HUMAN
1 8
>CSN8_HUMAN
1 8
>CSR2B_HUMAN
1 8
>CST11_HUMAN
1 8
>CTNB1_HUMAN
1 8
>CTND1_HUMAN
1 8
>CYBP_HUMAN
1 8
>CYTB_HUMAN
1 8
>DAXX_HUMAN
1 8
>DAZ1_HUMAN
1 8
>DAZ2_HUMAN
1 8
>DAZ3_HUMAN
1 8
>DAZ4_HUMAN
1 8
>DBPA_HUMAN
1 8
>DCP1A_HUMAN
1 8
>DCP2_HUMAN
1 8
>DCPS_HUMAN
1 8
>DD19B_HUMAN
1 8
>DDX20_HUMAN
1 8
>DDX3X_HUMAN
1 8
>DDX3Y_HUMAN
1 8
>DFFB_HUMAN
1 8
>DGKI_HUMAN
1 8
>DGKZ_HUMAN
1 8
>DHX9_HUMAN
1 8
>DNJB1_HUMAN
1 8
>DRBP1_HUMAN
1 8
>DSRAD_HUMAN
1 8
>DTX1_HUMAN
1 8
>DTX2_HUMAN
1 8
>DUS10_HUMAN
1 8
>DUS16_HUMAN
1 8
>DUS18_HUMAN
1 8
>DUS21_HUMAN
1 8
>DUS23_HUMAN
1 8
>DZIP1_HUMAN
1 8
>EAPP_HUMAN
1 8
>EDF1_HUMAN
1 8
>EGLN2_HUMAN
1 8
>EGLN3_HUMAN
1 8
>ESPL1_HUMAN
1 8
>EWS_HUMAN
1 8
>EXOS3_HUMAN
1 8
>EXOS4_HUMAN
1 8
>EXOS9_HUMAN
1 8
>EXOSX_HUMAN
1 8
>FALZ_HUMAN
1 8
>FANCA_HUMAN
1 8
>FANCC_HUMAN
1 8
>FANCG_HUMAN
1 8
>FANCL_HUMAN
1 8
>FBXL3_HUMAN
1 8
>FBXL4_HUMAN
1 8
>FER_HUMAN
1 8
>FHL1_HUMAN
1 8
>FHL2_HUMAN
1 8
>FKBP4_HUMAN
1 8
>FKBP5_HUMAN
1 8
>FMR1_HUMAN
1 8
>FOXO1_HUMAN
1 8
>FUSIP_HUMAN
1 8
>FZR_HUMAN
1 8
>GCR_HUMAN
1 8
>GEMI2_HUMAN
1 8
>GEMI4_HUMAN
1 8
>GEMI5_HUMAN
1 8
>GEMI6_HUMAN
1 8
>GEMI7_HUMAN
1 8
>GLE1_HUMAN
1 8
>GLI1_HUMAN
1 8
>GMEB1_HUMAN
1 8
>GMEB2_HUMAN
1 8
>GNEFR_HUMAN
1 8
>HAT1_HUMAN
1 8
>HCFC2_HUMAN
1 8
>HD_HUMAN
1 8
>HDA10_HUMAN
1 8
>HDAC4_HUMAN
1 8
>HDAC5_HUMAN
1 8
>HDAC6_HUMAN
1 8
>HDAC7_HUMAN
1 8
>HIF1A_HUMAN
1 8
>HINT1_HUMAN
1 8
>HIPK2_HUMAN
1 8
>HIPK3_HUMAN
1 8
>HN1L_HUMAN
1 8
>HNRPK_HUMAN
1 8
>HSF1_HUMAN
1 8
>HSF2_HUMAN
1 8
>HSH2D_HUMAN
1 8
>HSP7C_HUMAN
1 8
>HSPB1_HUMAN
1 8
>HUS1_HUMAN
1 8
>IASPP_HUMAN
1 8
>IF3C_HUMAN
1 8
>IF6_HUMAN
1 8
>IMA1_HUMAN
1 8
>IMA2_HUMAN
1 8
>IMB1_HUMAN
1 8
>IMB3_HUMAN
1 8
>ING2_HUMAN
1 8
>IP3KC_HUMAN
1 8
>IP6K1_HUMAN
1 8
>IPO11_HUMAN
1 8
>IPO13_HUMAN
1 8
>IPO7_HUMAN
1 8
>IRF3_HUMAN
1 8
>IRF7_HUMAN
1 8
>IRTF_HUMAN
1 8
>KAISO_HUMAN
1 8
>KCY_HUMAN
1 8
>KNTC1_HUMAN
1 8
>KS6A5_HUMAN
1 8
>LIMK2_HUMAN
1 8
>LORI_HUMAN
1 8
>LY10_HUMAN
1 8
>M3K2_HUMAN
1 8
>MAGAB_HUMAN
1 8
>MAGC2_HUMAN
1 8
>MAPK3_HUMAN
1 8
>MBIP1_HUMAN
1 8
>MBN3_HUMAN
1 8
>MCA3_HUMAN
1 8
>MDM2_HUMAN
1 8
>MED28_HUMAN
1 8
>MERL_HUMAN
1 8
>MIER1_HUMAN
1 8
>MKNK1_HUMAN
1 8
>MLF1_HUMAN
1 8
>MLX_HUMAN
1 8
>MNDA_HUMAN
1 8
>MOB2_HUMAN
1 8
>MOL1A_HUMAN
1 8
>MTA1_HUMAN
1 8
>MUS81_HUMAN
1 8
>MVP_HUMAN
1 8
>MYCBP_HUMAN
1 8
>NACA_HUMAN
1 8
>NADAP_HUMAN
1 8
>NAF1_HUMAN
1 8
>NARG1_HUMAN
1 8
>NCOA3_HUMAN
1 8
>NDKA_HUMAN
1 8
>NDKB_HUMAN
1 8
>NECD_HUMAN
1 8
>NEK2_HUMAN
1 8
>NEK6_HUMAN
1 8
>NEK9_HUMAN
1 8
>NEMO_HUMAN
1 8
>NF2L2_HUMAN
1 8
>NFAC1_HUMAN
1 8
>NFAC2_HUMAN
1 8
>NFAC3_HUMAN
1 8
>NFAC4_HUMAN
1 8
>NFKB1_HUMAN
1 8
>NFKB2_HUMAN
1 8
>NHRF2_HUMAN
1 8
>NOL3_HUMAN
1 8
>NOLC1_HUMAN
1 8
>NRIF3_HUMAN
1 8
>NU214_HUMAN
1 8
>NUPL_HUMAN
1 8
>NUPL2_HUMAN
1 8
>NXF1_HUMAN
1 8
>NXF2_HUMAN
1 8
>NXF3_HUMAN
1 8
>NXF5_HUMAN
1 8
>NXT1_HUMAN
1 8
>NXT2_HUMAN
1 8
>P53_HUMAN
1 8
>PA2G4_HUMAN
1 8
>PABP1_HUMAN
1 8
>PAIRB_HUMAN
1 8
>PAPOA_HUMAN
1 8
>PARG_HUMAN
1 8
>PARK7_HUMAN
1 8
>PARN_HUMAN
1 8
>PARP4_HUMAN
1 8
>PBOV1_HUMAN
1 8
>PCBP1_HUMAN
1 8
>PCBP2_HUMAN
1 8
>PCQAP_HUMAN
1 8
>PFD3_HUMAN
1 8
>PFTK1_HUMAN
1 8
>PHAR3_HUMAN
1 8
>PHLA1_HUMAN
1 8
>PIM1_HUMAN
1 8
>PKN3_HUMAN
1 8
>PP1R8_HUMAN
1 8
>PPHLN_HUMAN
1 8
>PPP5_HUMAN
1 8
>PRC1_HUMAN
1 8
>PRIC1_HUMAN
1 8
>PRS4_HUMAN
1 8
>PRS6B_HUMAN
1 8
>PRS7_HUMAN
1 8
>PSA1_HUMAN
1 8
>PSA2_HUMAN
1 8
>PSA3_HUMAN
1 8
>PSA4_HUMAN
1 8
>PSA7_HUMAN
1 8
>PSB1_HUMAN
1 8
>PSB2_HUMAN
1 8
>PSB3_HUMAN
1 8
>PSB5_HUMAN
1 8
>PSB6_HUMAN
1 8
>PSB7_HUMAN
1 8
>PTK6_HUMAN
1 8
>PTTG1_HUMAN
1 8
>RAB3I_HUMAN
1 8
>RAE1L_HUMAN
1 8
>RAN_HUMAN
1 8
>RANB3_HUMAN
1 8
>RANB9_HUMAN
1 8
>RARB_HUMAN
1 8
>RBBP9_HUMAN
1 8
>RBM4_HUMAN
1 8
>RBM8A_HUMAN
1 8
>RBP2_HUMAN
1 8
>RBX1_HUMAN
1 8
>RBX2_HUMAN
1 8
>RCC1_HUMAN
1 8
>RCOR1_HUMAN
1 8
>REC2_HUMAN
1 8
>RECQ4_HUMAN
1 8
>RECQ5_HUMAN
1 8
>REN3A_HUMAN
1 8
>REN3B_HUMAN
1 8
>REQU_HUMAN
1 8
>RFWD2_HUMAN
1 8
>RGS3_HUMAN
1 8
>RIP_HUMAN
1 8
>RIR2B_HUMAN
1 8
>RL5_HUMAN
1 8
>RNF14_HUMAN
1 8
>RNF4_HUMAN
1 8
>RNPS1_HUMAN
1 8
>RNUXA_HUMAN
1 8
>RO52_HUMAN
1 8
>ROA1_HUMAN
1 8
>RRAGA_HUMAN
1 8
>RRAGC_HUMAN
1 8
>RRAGD_HUMAN
1 8
>RRP44_HUMAN
1 8
>RUSC1_HUMAN
1 8
>RUVB1_HUMAN
1 8
>RUVB2_HUMAN
1 8
>RYBP_HUMAN
1 8
>S100B_HUMAN
1 8
>S14L2_HUMAN
1 8
>S2A4R_HUMAN
1 8
>SAFB2_HUMAN
1 8
>SART3_HUMAN
1 8
>SF3B1_HUMAN
1 8
>SFRS1_HUMAN
1 8
>SGK1_HUMAN
1 8
>SH3K1_HUMAN
1 8
>SH3L3_HUMAN
1 8
>SIAH1_HUMAN
1 8
>SIPA1_HUMAN
1 8
>SIX5_HUMAN
1 8
>SLBP_HUMAN
1 8
>SMAD1_HUMAN
1 8
>SMAD2_HUMAN
1 8
>SMAD4_HUMAN
1 8
>SMAD5_HUMAN
1 8
>SMC2_HUMAN
1 8
>SMC4_HUMAN
1 8
>SMG1_HUMAN
1 8
>SMG5_HUMAN
1 8
>SMG7_HUMAN
1 8
>SMN_HUMAN
1 8
>SMUF2_HUMAN
1 8
>SMYD3_HUMAN
1 8
>SND1_HUMAN
1 8
>SNTG1_HUMAN
1 8
>SOX10_HUMAN
1 8
>SPAST_HUMAN
1 8
>SPIB_HUMAN
1 8
>SPN1_HUMAN
1 8
>SPNXA_HUMAN
1 8
>SPNXB_HUMAN
1 8
>SPNXC_HUMAN
1 8
>SRA1_HUMAN
1 8
>SRP68_HUMAN
1 8
>SRPK1_HUMAN
1 8
>SRPK2_HUMAN
1 8
>SRRM1_HUMAN
1 8
>STA5A_HUMAN
1 8
>STABP_HUMAN
1 8
>STAT1_HUMAN
1 8
>STAT2_HUMAN
1 8
>STAT3_HUMAN
1 8
>STAT4_HUMAN
1 8
>STAT6_HUMAN
1 8
>STK35_HUMAN
1 8
>STK36_HUMAN
1 8
>STK38_HUMAN
1 8
>STK4_HUMAN
1 8
>STOX1_HUMAN
1 8
>SUFU_HUMAN
1 8
>SYUA_HUMAN
1 8
>TACC1_HUMAN
1 8
>TERA_HUMAN
1 8
>TF65_HUMAN
1 8
>THOC4_HUMAN
1 8
>TIP30_HUMAN
1 8
>TIP60_HUMAN
1 8
>TNAP3_HUMAN
1 8
>TNI3K_HUMAN
1 8
>TNPO1_HUMAN
1 8
>TNPO3_HUMAN
1 8
>TOP2A_HUMAN
1 8
>TOP2B_HUMAN
1 8
>TP53B_HUMAN
1 8
>TPR_HUMAN
1 8
>TRABD_HUMAN
1 8
>TRAF4_HUMAN
1 8
>TRI11_HUMAN
1 8
>TRI45_HUMAN
1 8
>TRI47_HUMAN
1 8
>TRIP4_HUMAN
1 8
>TS101_HUMAN
1 8
>TSPY1_HUMAN
1 8
>TTF2_HUMAN
1 8
>TWST2_HUMAN
1 8
>TX1B3_HUMAN
1 8
>UACA_HUMAN
1 8
>UB2E3_HUMAN
1 8
>UBQL1_HUMAN
1 8
>UBQL2_HUMAN
1 8
>UFM1_HUMAN
1 8
>UK14_HUMAN
1 8
>VHL_HUMAN
1 8
>VIGLN_HUMAN
1 8
>VPS25_HUMAN
1 8
>VPS4A_HUMAN
1 8
>VPS4B_HUMAN
1 8
>WBP11_HUMAN
1 8
>WWTR1_HUMAN
1 8
>XPO1_HUMAN
1 8
>XPO2_HUMAN
1 8
>XPO4_HUMAN
1 8
>XPO5_HUMAN
1 8
>XPO6_HUMAN
1 8
>XPOT_HUMAN
1 8
>YBOX1_HUMAN
1 8
>YYAP1_HUMAN
1 8
>Z322A_HUMAN
1 8
>ZCSL2_HUMAN
1 8
>ZIM10_HUMAN
1 8
>ZN175_HUMAN
1 8
>ZN346_HUMAN
1 8
>ZN383_HUMAN
1 8
>ZN385_HUMAN
1 8
>ZN395_HUMAN
1 8
>ZN396_HUMAN
1 8
>ZN397_HUMAN
1 8
>ZN622_HUMAN
1 8
>ZPR1_HUMAN
1 8
>ZWIA_HUMAN
1 8
>APS_HUMAN
1 9
>CAN2_HUMAN
1 9
>CENA2_HUMAN
1 9
>COMT_HUMAN
1 9
>CTNL1_HUMAN
1 9
>DGKD_HUMAN
1 9
>ELMO1_HUMAN
1 9
>ENOA_HUMAN
1 9
>EPB42_HUMAN
1 9
>ERMAP_HUMAN
1 9
>FAK2_HUMAN
1 9
>FCG2C_HUMAN
1 9
>FOLH1_HUMAN
1 9
>FTS1_HUMAN
1 9
>HCK_HUMAN
1 9
>LCK_HUMAN
1 9
>LIMA1_HUMAN
1 9
>LIPA2_HUMAN
1 9
>LRIG2_HUMAN
1 9
>NPSR1_HUMAN
1 9
>PA2G6_HUMAN
1 9
>PACN3_HUMAN
1 9
>PAK1_HUMAN
1 9
>PDPK1_HUMAN
1 9
>PERF_HUMAN
1 9
>PEX19_HUMAN
1 9
>PHLB2_HUMAN
1 9
>PI51C_HUMAN
1 9
>PREX1_HUMAN
1 9
>PTPRE_HUMAN
1 9
>PTPRR_HUMAN
1 9
>PXK_HUMAN
1 9
>RAP1B_HUMAN
1 9
>RASL2_HUMAN
1 9
>RHOQ_HUMAN
1 9
>RPGF6_HUMAN
1 9
>SEM6D_HUMAN
1 9
>TAOK3_HUMAN
1 9
>TAU_HUMAN
1 9
>TAZ_HUMAN
1 9
>TNR8_HUMAN
1 9
>UROL1_HUMAN
1 9
>VASP_HUMAN
1 9
>YIPF3_HUMAN
1 9
>ZMY19_HUMAN
1 9
>CEP35_HUMAN
2 8
>RASF1_HUMAN
2 8
>SPN90_HUMAN
2 8
>SYMPK_HUMAN
2 9
>VINC_HUMAN
2 9
>CALU_HUMAN
3 4
>MYOC_HUMAN
3 4
>PCSK6_HUMAN
3 4
>ABCG1_HUMAN
3 5
>APH1A_HUMAN
3 5
>APHC_HUMAN
3 5
>BAP31_HUMAN
3 5
>CLN8_HUMAN
3 5
>DHC24_HUMAN
3 5
>ERGI1_HUMAN
3 5
>ERGI2_HUMAN
3 5
>ERGI3_HUMAN
3 5
>EXT1_HUMAN
3 5
>EXT2_HUMAN
3 5
>FURIN_HUMAN
3 5
>LMA2L_HUMAN
3 5
>LMAN1_HUMAN
3 5
>LMAN2_HUMAN
3 5
>MBTP1_HUMAN
3 5
>MCFD2_HUMAN
3 5
>P3H2_HUMAN
3 5
>PEN2_HUMAN
3 5
>PMYT1_HUMAN
3 5
>PSN2_HUMAN
3 5
>RAB2A_HUMAN
3 5
>S23IP_HUMAN
3 5
>SRBP1_HUMAN
3 5
>SRBP2_HUMAN
3 5
>TMCO1_HUMAN
3 5
>TMED3_HUMAN
3 5
>UGGG1_HUMAN
3 5
>YIF1A_HUMAN
3 5
>YIPF5_HUMAN
3 5
>ZDHC9_HUMAN
3 5
>3BHS1_HUMAN
3 7
>3BHS2_HUMAN
3 7
>CASQ1_HUMAN
3 7
>NCB5R_HUMAN
3 7
>SEPN1_HUMAN
3 7
>AKAP6_HUMAN
3 8
>AT2A3_HUMAN
3 8
>ATF6A_HUMAN
3 8
>ATF6B_HUMAN
3 8
>CREB3_HUMAN
3 8
>NHLC1_HUMAN
3 8
>PO210_HUMAN
3 8
>TOR1A_HUMAN
3 8
>A4_HUMAN
3 9
>HMDH_HUMAN
3 9
>N2DL1_HUMAN
3 9
>S27A2_HUMAN
3 9
>S39A1_HUMAN
3 9
>TRIPB_HUMAN
5 2
>BGAT_HUMAN
5 4
>ENP6_HUMAN
5 4
>GALT1_HUMAN
5 4
>GALT2_HUMAN
5 4
>SIA4A_HUMAN
5 4
>SIA4C_HUMAN
5 4
>SIAT1_HUMAN
5 4
>SIAT6_HUMAN
5 4
>ARD1_HUMAN
5 6
>CUL3_HUMAN
5 8
>PGEA1_HUMAN
5 8
>ADA10_HUMAN
5 9
>ADRB1_HUMAN
5 9
>CHIC2_HUMAN
5 9
>FGRL1_HUMAN
5 9
>LPP3_HUMAN
5 9
>PICAL_HUMAN
5 9
>SMS2_HUMAN
5 9
>TGON2_HUMAN
5 9
>TNR17_HUMAN
5 9
>CHIT1_HUMAN
6 4
>GGH_HUMAN
6 4
>HYAL1_HUMAN
6 4
>AMACR_HUMAN
7 10
>SPYA_HUMAN
7 10
>B2L10_HUMAN
7 8
>BNIP3_HUMAN
7 8
>DUT_HUMAN
7 8
>GLRX2_HUMAN
7 8
>NDUAD_HUMAN
7 8
>OGG1_HUMAN
7 8
>ORN_HUMAN
7 8
>PDCD8_HUMAN
7 8
>PEO1_HUMAN
7 8
>TIM50_HUMAN
7 8
>UNG_HUMAN
7 8
>FIS1_HUMAN
7 9
>VDAC1_HUMAN
7 9
>ANLN_HUMAN
8 2
>INCE_HUMAN
8 2
>MYOZ1_HUMAN
8 2
>PIAS1_HUMAN
8 2
>RIF1_HUMAN
8 2
>TPX2_HUMAN
8 2
>DDX28_HUMAN
8 7
>PAF_HUMAN
8 7
>MTND_HUMAN
8 9
>NOTC2_HUMAN
8 9
>NOTC3_HUMAN
8 9
>NOTC4_HUMAN
8 9
>PININ_HUMAN
8 9
>PKP2_HUMAN
8 9
>PKP3_HUMAN
8 9
>S29A2_HUMAN
8 9
>1C16_HUMAN
9 4
>ACE_HUMAN
9 4
>ACE2_HUMAN
9 4
>ACET_HUMAN
9 4
>ADA12_HUMAN
9 4
>ADA28_HUMAN
9 4
>ADAM9_HUMAN
9 4
>ATRN_HUMAN
9 4
>BTC_HUMAN
9 4
>C163A_HUMAN
9 4
>CANT1_HUMAN
9 4
>CD40L_HUMAN
9 4
>CD8A_HUMAN
9 4
>CD97_HUMAN
9 4
>CEAM1_HUMAN
9 4
>CKLF_HUMAN
9 4
>COVA1_HUMAN
9 4
>CRIM1_HUMAN
9 4
>CRUM1_HUMAN
9 4
>CRUM2_HUMAN
9 4
>CXAR_HUMAN
9 4
>DAG1_HUMAN
9 4
>DPP4_HUMAN
9 4
>EDA_HUMAN
9 4
>EGFR_HUMAN
9 4
>EMR3_HUMAN
9 4
>EPHA3_HUMAN
9 4
>EPOR_HUMAN
9 4
>ERBB3_HUMAN
9 4
>EREG_HUMAN
9 4
>FCAR_HUMAN
9 4
>FCG3B_HUMAN
9 4
>FGFR2_HUMAN
9 4
>FLT3L_HUMAN
9 4
>GFRA4_HUMAN
9 4
>HBEGF_HUMAN
9 4
>I17RB_HUMAN
9 4
>ICAM4_HUMAN
9 4
>IL1AP_HUMAN
9 4
>IL4RA_HUMAN
9 4
>IL6RA_HUMAN
9 4
>IL6RB_HUMAN
9 4
>IL7RA_HUMAN
9 4
>IL9R_HUMAN
9 4
>ILRL1_HUMAN
9 4
>ITLN1_HUMAN
9 4
>KLOT_HUMAN
9 4
>LCAP_HUMAN
9 4
>LIFR_HUMAN
9 4
>MOX2R_HUMAN
9 4
>MUC1_HUMAN
9 4
>N2DL2_HUMAN
9 4
>NRG1_HUMAN
9 4
>NRP1_HUMAN
9 4
>OLR1_HUMAN
9 4
>PGCB_HUMAN
9 4
>PIGR_HUMAN
9 4
>PLXB1_HUMAN
9 4
>PRSS8_HUMAN
9 4
>PVR_HUMAN
9 4
>PVRL1_HUMAN
9 4
>RAGE_HUMAN
9 4
>SFRP1_HUMAN
9 4
>SIG10_HUMAN
9 4
>SIGL6_HUMAN
9 4
>SN_HUMAN
9 4
>TFR1_HUMAN
9 4
>TGFA_HUMAN
9 4
>TM11D_HUMAN
9 4
>TMPS2_HUMAN
9 4
>TN13B_HUMAN
9 4
>TNF12_HUMAN
9 4
>TNFA_HUMAN
9 4
>TNFL6_HUMAN
9 4
>TNR18_HUMAN
9 4
>TNR1A_HUMAN
9 4
>TNR1B_HUMAN
9 4
>TNR25_HUMAN
9 4
>TNR5_HUMAN
9 4
>TNR6_HUMAN
9 4
>UROM_HUMAN
9 4
>VGFR1_HUMAN
9 4
>X3CL1_HUMAN
9 4
>ZP1_HUMAN
9 4
>ZP2_HUMAN
9 4
>ZP3_HUMAN
9 4
>ZP4_HUMAN
9 4
>ACT1_LYTPI
1 2
>ACT2_LYTPI
1 2
>ACT3_LYTPI
1 2
>ACT4_LYTPI
1 2
>PSA1_MACFA
1 8
>PSA4_MACFA
1 8
>ROA1_MACMU
1 8
>TAU_MACMU
1 9
>3BHS_MACMU
3 7
>IL1AP_MACMU
9 4
>TGFA_MACMU
9 4
>ZP2_MACRA
9 4
>ZP3_MACRA
9 4
>DCXR_MESAU
1 5
>RCC1_MESAU
1 8
>3BHS1_MESAU
3 7
>3BHS2_MESAU
3 7
>3BHS3_MESAU
3 7
>ZP3_MESAU
9 4
>HYES_MOUSE
1 10
>KIME_MOUSE
1 10
>PEX5_MOUSE
1 10
>PEX7_MOUSE
1 10
>SERHL_MOUSE
1 10
>ABLM1_MOUSE
1 2
>CLAP2_MOUSE
1 2
>CP250_MOUSE
1 2
>DYN1_MOUSE
1 2
>EVL_MOUSE
1 2
>GAS8_MOUSE
1 2
>GTSE1_MOUSE
1 2
>LATS2_MOUSE
1 2
>LDB3_MOUSE
1 2
>LIMA1_MOUSE
1 2
>MISS_MOUSE
1 2
>MRIP_MOUSE
1 2
>MYRIP_MOUSE
1 2
>NDE1_MOUSE
1 2
>NDEL1_MOUSE
1 2
>PDE4D_MOUSE
1 2
>PDLI1_MOUSE
1 2
>PEA15_MOUSE
1 2
>PPIP1_MOUSE
1 2
>SIRT2_MOUSE
1 2
>SPAG6_MOUSE
1 2
>ST38L_MOUSE
1 2
>TRI54_MOUSE
1 2
>TRIM1_MOUSE
1 2
>TWF1_MOUSE
1 2
>TWF2_MOUSE
1 2
>WNK4_MOUSE
1 2
>ZYX_MOUSE
1 2
>CNBP_MOUSE
1 3
>DNJC3_MOUSE
1 3
>EPM2A_MOUSE
1 3
>HOME1_MOUSE
1 3
>LRMP_MOUSE
1 3
>PRKN2_MOUSE
1 3
>GELS_MOUSE
1 4
>HMMR_MOUSE
1 4
>IL1RA_MOUSE
1 4
>LEG9_MOUSE
1 4
>PAI2_MOUSE
1 4
>CORO7_MOUSE
1 5
>DNMBP_MOUSE
1 5
>GGNB1_MOUSE
1 5
>GOGA4_MOUSE
1 5
>GOPC_MOUSE
1 5
>ICA69_MOUSE
1 5
>INP5E_MOUSE
1 5
>JIP3_MOUSE
1 5
>NUCB1_MOUSE
1 5
>OPTN_MOUSE
1 5
>PIPNB_MOUSE
1 5
>RAB34_MOUSE
1 5
>RB6I2_MOUSE
1 5
>TRI36_MOUSE
1 5
>TXND8_MOUSE
1 5
>VPS45_MOUSE
1 5
>SIAE_MOUSE
1 6
>AKA10_MOUSE
1 7
>BAD_MOUSE
1 7
>BID_MOUSE
1 7
>CLIC4_MOUSE
1 7
>DBLOH_MOUSE
1 7
>DGUOK_MOUSE
1 7
>FOLC_MOUSE
1 7
>FUMH_MOUSE
1 7
>GPX41_MOUSE
1 7
>GSHR_MOUSE
1 7
>HSH2D_MOUSE
1 7
>HTRA2_MOUSE
1 7
>RN5A_MOUSE
1 7
>ABL1_MOUSE
1 8
>AHR_MOUSE
1 8
>AIRE_MOUSE
1 8
>AN32A_MOUSE
1 8
>AN32E_MOUSE
1 8
>ARHG8_MOUSE
1 8
>ARRB2_MOUSE
1 8
>ASPM_MOUSE
1 8
>ATE1_MOUSE
1 8
>ATX1_MOUSE
1 8
>BARD1_MOUSE
1 8
>BC11A_MOUSE
1 8
>BEX1_MOUSE
1 8
>BEX3_MOUSE
1 8
>BRWD1_MOUSE
1 8
>CABL1_MOUSE
1 8
>CARM1_MOUSE
1 8
>CASC3_MOUSE
1 8
>CCD16_MOUSE
1 8
>CCNG2_MOUSE
1 8
>CDC5L_MOUSE
1 8
>CDN1B_MOUSE
1 8
>CNBP1_MOUSE
1 8
>COF1_MOUSE
1 8
>COF2_MOUSE
1 8
>CSN5_MOUSE
1 8
>CTNB1_MOUSE
1 8
>CTND1_MOUSE
1 8
>CYBP_MOUSE
1 8
>DAPK3_MOUSE
1 8
>DAZP1_MOUSE
1 8
>DDX20_MOUSE
1 8
>DDX3Y_MOUSE
1 8
>DFFB_MOUSE
1 8
>DIDO1_MOUSE
1 8
>DNMT1_MOUSE
1 8
>DPPA3_MOUSE
1 8
>DSRAD_MOUSE
1 8
>DUS22_MOUSE
1 8
>DUS8_MOUSE
1 8
>DZIP1_MOUSE
1 8
>EXOS3_MOUSE
1 8
>EYA1_MOUSE
1 8
>EYA2_MOUSE
1 8
>EYA3_MOUSE
1 8
>FBX38_MOUSE
1 8
>FHL1_MOUSE
1 8
>FIZ1_MOUSE
1 8
>FKBP4_MOUSE
1 8
>FKBP5_MOUSE
1 8
>FOXO1_MOUSE
1 8
>FYB_MOUSE
1 8
>GCR_MOUSE
1 8
>GGN_MOUSE
1 8
>GMEB1_MOUSE
1 8
>GRIPE_MOUSE
1 8
>GSTT1_MOUSE
1 8
>GSTT2_MOUSE
1 8
>HCFC1_MOUSE
1 8
>HDAC7_MOUSE
1 8
>HINT1_MOUSE
1 8
>HIPK1_MOUSE
1 8
>HIPK2_MOUSE
1 8
>HIPK3_MOUSE
1 8
>HMGB1_MOUSE
1 8
>HOP_MOUSE
1 8
>HS105_MOUSE
1 8
>HSF1_MOUSE
1 8
>HSF2_MOUSE
1 8
>II2A_MOUSE
1 8
>IKBB_MOUSE
1 8
>IMA1_MOUSE
1 8
>IMPL_MOUSE
1 8
>ITCH_MOUSE
1 8
>KCC1B_MOUSE
1 8
>M1IP1_MOUSE
1 8
>M3K2_MOUSE
1 8
>MAGG1_MOUSE
1 8
>MCA3_MOUSE
1 8
>MCM3A_MOUSE
1 8
>MDM2_MOUSE
1 8
>MK14_MOUSE
1 8
>MLF1_MOUSE
1 8
>MLTK_MOUSE
1 8
>MTA3_MOUSE
1 8
>NACA_MOUSE
1 8
>NACAM_MOUSE
1 8
>NDKA_MOUSE
1 8
>NECD_MOUSE
1 8
>NF2L2_MOUSE
1 8
>NFAC2_MOUSE
1 8
>NFAC3_MOUSE
1 8
>NFKB1_MOUSE
1 8
>NLK_MOUSE
1 8
>NP1L3_MOUSE
1 8
>NPM2_MOUSE
1 8
>NXT1_MOUSE
1 8
>OAZ3_MOUSE
1 8
>OLIG2_MOUSE
1 8
>PADI6_MOUSE
1 8
>PAPOB_MOUSE
1 8
>PARN_MOUSE
1 8
>PFD3_MOUSE
1 8
>PFTK1_MOUSE
1 8
>PHS_MOUSE
1 8
>PP4C_MOUSE
1 8
>PRS6B_MOUSE
1 8
>PRS7_MOUSE
1 8
>PSA_MOUSE
1 8
>PSA1_MOUSE
1 8
>PSA2_MOUSE
1 8
>PSA3_MOUSE
1 8
>PSA4_MOUSE
1 8
>PSA5_MOUSE
1 8
>PSA6_MOUSE
1 8
>PSA7_MOUSE
1 8
>PSB1_MOUSE
1 8
>PSB2_MOUSE
1 8
>PSB3_MOUSE
1 8
>PSB5_MOUSE
1 8
>PSB6_MOUSE
1 8
>PSB7_MOUSE
1 8
>PTF1A_MOUSE
1 8
>PTK6_MOUSE
1 8
>PTN18_MOUSE
1 8
>QKI_MOUSE
1 8
>RAVR1_MOUSE
1 8
>RAVR2_MOUSE
1 8
>REFP2_MOUSE
1 8
>REQU_MOUSE
1 8
>RFWD2_MOUSE
1 8
>RFXK_MOUSE
1 8
>RGS3_MOUSE
1 8
>RNF4_MOUSE
1 8
>RO52_MOUSE
1 8
>ROA1_MOUSE
1 8
>SIA1A_MOUSE
1 8
>SIX4_MOUSE
1 8
>SLBP_MOUSE
1 8
>SMAD2_MOUSE
1 8
>SMAD7_MOUSE
1 8
>SMAD9_MOUSE
1 8
>SMOX_MOUSE
1 8
>SMYD1_MOUSE
1 8
>SPA3G_MOUSE
1 8
>SRPK2_MOUSE
1 8
>SSH3_MOUSE
1 8
>STA5A_MOUSE
1 8
>STA5B_MOUSE
1 8
>STAT1_MOUSE
1 8
>STAT3_MOUSE
1 8
>STAT4_MOUSE
1 8
>STAT6_MOUSE
1 8
>STAU2_MOUSE
1 8
>STIP1_MOUSE
1 8
>SUFU_MOUSE
1 8
>SUMO1_MOUSE
1 8
>T22D1_MOUSE
1 8
>T53I1_MOUSE
1 8
>TAB2_MOUSE
1 8
>TDT_MOUSE
1 8
>TERA_MOUSE
1 8
>TF65_MOUSE
1 8
>TFP11_MOUSE
1 8
>THOC4_MOUSE
1 8
>TRBP2_MOUSE
1 8
>TRI35_MOUSE
1 8
>TS101_MOUSE
1 8
>TWST2_MOUSE
1 8
>TX1B3_MOUSE
1 8
>UACA_MOUSE
1 8
>UBE3A_MOUSE
1 8
>UBQL2_MOUSE
1 8
>VPS4A_MOUSE
1 8
>VPS4B_MOUSE
1 8
>WASL_MOUSE
1 8
>WWTR1_MOUSE
1 8
>YBOX2_MOUSE
1 8
>ZPR1_MOUSE
1 8
>CBLB_MOUSE
1 9
>CEND3_MOUSE
1 9
>COMT_MOUSE
1 9
>CSK_MOUSE
1 9
>EP15_MOUSE
1 9
>EPB42_MOUSE
1 9
>ERMAP_MOUSE
1 9
>EXOC7_MOUSE
1 9
>FAK2_MOUSE
1 9
>GRASP_MOUSE
1 9
>HCK_MOUSE
1 9
>LCK_MOUSE
1 9
>MIB1_MOUSE
1 9
>NDKB_MOUSE
1 9
>PDPK1_MOUSE
1 9
>PERF_MOUSE
1 9
>PTPRR_MOUSE
1 9
>PXK_MOUSE
1 9
>S25BP_MOUSE
1 9
>S27A1_MOUSE
1 9
>SH22A_MOUSE
1 9
>SLAP2_MOUSE
1 9
>STXB5_MOUSE
1 9
>SYNPO_MOUSE
1 9
>TAU_MOUSE
1 9
>TFR2_MOUSE
1 9
>TRPV2_MOUSE
1 9
>VASP_MOUSE
1 9
>IF3A_MOUSE
2 8
>PP2BA_MOUSE
2 8
>MYOC_MOUSE
3 4
>ERGI3_MOUSE
3 5
>EXT1_MOUSE
3 5
>EXT2_MOUSE
3 5
>FAAH_MOUSE
3 5
>FURIN_MOUSE
3 5
>MBL1_MOUSE
3 5
>MBL2_MOUSE
3 5
>RAB2A_MOUSE
3 5
>SAR1B_MOUSE
3 5
>SRBP1_MOUSE
3 5
>BGLR_MOUSE
3 6
>3BHS1_MOUSE
3 7
>3BHS2_MOUSE
3 7
>3BHS3_MOUSE
3 7
>3BHS4_MOUSE
3 7
>3BHS5_MOUSE
3 7
>3BHS6_MOUSE
3 7
>AKAP1_MOUSE
3 7
>DNJC1_MOUSE
3 8
>LGP1_MOUSE
3 8
>JPH1_MOUSE
3 9
>JPH2_MOUSE
3 9
>JPH3_MOUSE
3 9
>LTK_MOUSE
3 9
>NCKX6_MOUSE
3 9
>VEGFA_MOUSE
4 9
>BICD2_MOUSE
5 2
>BGAT_MOUSE
5 4
>GALT2_MOUSE
5 4
>GNPTG_MOUSE
5 4
>PCSK5_MOUSE
5 4
>SIA4A_MOUSE
5 4
>SIA4B_MOUSE
5 4
>SIAT1_MOUSE
5 4
>GCP60_MOUSE
5 7
>CUL3_MOUSE
5 8
>FZD5_MOUSE
5 9
>GSLG1_MOUSE
5 9
>SERC3_MOUSE
5 9
>SYT8_MOUSE
5 9
>TJAP1_MOUSE
5 9
>AMACR_MOUSE
7 10
>GLRX2_MOUSE
7 8
>PDCD8_MOUSE
7 8
>UNG_MOUSE
7 8
>BUB1_MOUSE
8 2
>CCL27_MOUSE
8 4
>RSPO1_MOUSE
8 4
>TFAM_MOUSE
8 7
>CTND2_MOUSE
8 9
>EP15R_MOUSE
8 9
>NOTC1_MOUSE
8 9
>NOTC2_MOUSE
8 9
>NOTC3_MOUSE
8 9
>NOTC4_MOUSE
8 9
>PEPL_MOUSE
8 9
>PKP3_MOUSE
8 9
>ADA17_MOUSE
9 4
>BTC_MOUSE
9 4
>CD40L_MOUSE
9 4
>CRLF2_MOUSE
9 4
>DAG1_MOUSE
9 4
>DPP4_MOUSE
9 4
>EPHA3_MOUSE
9 4
>EPHB6_MOUSE
9 4
>EPOR_MOUSE
9 4
>FLT3L_MOUSE
9 4
>HBEGF_MOUSE
9 4
>HHIP_MOUSE
9 4
>I17RB_MOUSE
9 4
>ICAM4_MOUSE
9 4
>IL1AP_MOUSE
9 4
>IL4RA_MOUSE
9 4
>IL9R_MOUSE
9 4
>ILRL1_MOUSE
9 4
>KIRR3_MOUSE
9 4
>KLOT_MOUSE
9 4
>LIFR_MOUSE
9 4
>MASS1_MOUSE
9 4
>MMP24_MOUSE
9 4
>NMD3B_MOUSE
9 4
>PIGR_MOUSE
9 4
>SN_MOUSE
9 4
>SYTL4_MOUSE
9 4
>TGFA_MOUSE
9 4
>TM11E_MOUSE
9 4
>TN13B_MOUSE
9 4
>TNFA_MOUSE
9 4
>TNFL6_MOUSE
9 4
>TNR18_MOUSE
9 4
>TNR5_MOUSE
9 4
>X3CL1_MOUSE
9 4
>ZP1_MOUSE
9 4
>ZP2_MOUSE
9 4
>ZP3_MOUSE
9 4
>CYPH_NEUCR
1 7
>SYV_NEUCR
1 7
>UBIQ_NEUCR
1 8
>PSB3_ONCMY
1 8
>H2A_ONCMY
8 4
>VAOX_PENSI
1 10
>PEX5_PICAN
1 10
>PEX5_PICPA
1 10
>PEX6_PICPA
1 2
>CYB5_PIG
1 3
>GELS_PIG
1 4
>GPX4_PIG
1 7
>NEUL_PIG
1 7
>COF1_PIG
1 8
>NFAC1_PIG
1 8
>PI3R5_PIG
1 8
>PTTG1_PIG
1 8
>TERA_PIG
1 8
>COMT_PIG
1 9
>VINC_PIG
2 9
>FAAH_PIG
3 5
>GANAB_PIG
3 5
>3BHS_PIG
3 7
>ACRBP_PIG
5 4
>SIA4A_PIG
5 4
>CATK_PIG
6 4
>DAG1_PIG
9 4
>DPP4_PIG
9 4
>PIGR_PIG
9 4
>TGBR3_PIG
9 4
>TGFA_PIG
9 4
>ZP2_PIG
9 4
>ZP3_PIG
9 4
>ZP4_PIG
9 4
>CLR59_PONPY
1 5
>PSA1_PONPY
1 8
>MYLK2_RABIT
1 2
>PGM1_RABIT
1 3
>AHR_RABIT
1 8
>CDKL2_RABIT
1 8
>FKBP4_RABIT
1 8
>PP4C_RABIT
1 8
>CAN2_RABIT
1 9
>CLIC6_RABIT
1 9
>MYOC_RABIT
3 4
>RAB2A_RABIT
3 5
>TM109_RABIT
3 8
>HMDH_RABIT
3 9
>AT11B_RABIT
8 9
>DAG1_RABIT
9 4
>PIGR_RABIT
9 4
>ZP2_RABIT
9 4
>ZP3_RABIT
9 4
>ZP4_RABIT
9 4
>PRVA_RANTE
1 4
>PRVB_RANTE
1 4
>HYES_RAT
1 10
>KIME_RAT
1 10
>BFSP1_RAT
1 2
>CABP1_RAT
1 2
>DYN1_RAT
1 2
>DYN3_RAT
1 2
>FGD4_RAT
1 2
>FLIP1_RAT
1 2
>LASP1_RAT
1 2
>MARK1_RAT
1 2
>PDE4D_RAT
1 2
>PDLI2_RAT
1 2
>FETA_RAT
1 4
>ARFG1_RAT
1 5
>GOLP3_RAT
1 5
>GR65_RAT
1 5
>NUCB1_RAT
1 5
>SYNG_RAT
1 5
>VDP_RAT
1 5
>PRDX6_RAT
1 6
>EGLN3_RAT
1 7
>FUMH_RAT
1 7
>GPX41_RAT
1 7
>KAT1_RAT
1 7
>MK12_RAT
1 7
>NEUL_RAT
1 7
>THTM_RAT
1 7
>AHR_RAT
1 8
>ATX1_RAT
1 8
>BEX1_RAT
1 8
>BEX2_RAT
1 8
>CAN10_RAT
1 8
>CC21A_RAT
1 8
>CD2L1_RAT
1 8
>CDC5L_RAT
1 8
>CDKL3_RAT
1 8
>CENG1_RAT
1 8
>CSDC2_RAT
1 8
>CSRP3_RAT
1 8
>CTBP1_RAT
1 8
>CTNB1_RAT
1 8
>DAPK3_RAT
1 8
>DNJB9_RAT
1 8
>DUT_RAT
1 8
>FUBP2_RAT
1 8
>GMEB1_RAT
1 8
>GMEB2_RAT
1 8
>GRLF1_RAT
1 8
>GSTT2_RAT
1 8
>HS74L_RAT
1 8
>IMB1_RAT
1 8
>IP3KC_RAT
1 8
>K2C8_RAT
1 8
>KCC1A_RAT
1 8
>KKCC1_RAT
1 8
>MORG1_RAT
1 8
>MSI1H_RAT
1 8
>NAMPT_RAT
1 8
>NDF1_RAT
1 8
>NDKA_RAT
1 8
>NHRF2_RAT
1 8
>NOLC1_RAT
1 8
>NRBF2_RAT
1 8
>NU155_RAT
1 8
>NUP54_RAT
1 8
>NUPL1_RAT
1 8
>OGFR_RAT
1 8
>PHS_RAT
1 8
>PRS6B_RAT
1 8
>PRS7_RAT
1 8
>PSA1_RAT
1 8
>PSA2_RAT
1 8
>PSA3_RAT
1 8
>PSA4_RAT
1 8
>PSA5_RAT
1 8
>PSA6_RAT
1 8
>PSA7_RAT
1 8
>PSB1_RAT
1 8
>PSB2_RAT
1 8
>PSB3_RAT
1 8
>PSB4_RAT
1 8
>PSB5_RAT
1 8
>PSB6_RAT
1 8
>PSB7_RAT
1 8
>PTF1A_RAT
1 8
>RAB3I_RAT
1 8
>RNF4_RAT
1 8
>ROA1_RAT
1 8
>SMAD2_RAT
1 8
>SMAD3_RAT
1 8
>SMU1_RAT
1 8
>STAU2_RAT
1 8
>TRI55_RAT
1 8
>UHMK1_RAT
1 8
>BCAR1_RAT
1 9
>COMT_RAT
1 9
>CRK_RAT
1 9
>ENOA_RAT
1 9
>FEZ1_RAT
1 9
>GRASP_RAT
1 9
>GRIP1_RAT
1 9
>GRIP2_RAT
1 9
>MAGD1_RAT
1 9
>NDKB_RAT
1 9
>PERF_RAT
1 9
>PI51C_RAT
1 9
>PRAF1_RAT
1 9
>ROCK2_RAT
1 9
>S27A1_RAT
1 9
>STXB5_RAT
1 9
>SYNPO_RAT
1 9
>TAU_RAT
1 9
>P3H1_RAT
3 4
>CANT1_RAT
3 5
>FAAH_RAT
3 5
>FPRP_RAT
3 5
>FURIN_RAT
3 5
>MBL1_RAT
3 5
>MBL2_RAT
3 5
>SRBP1_RAT
3 5
>STX5_RAT
3 5
>SULF1_RAT
3 5
>UGGG1_RAT
3 5
>VCIP1_RAT
3 5
>YIPF5_RAT
3 5
>3BHS1_RAT
3 7
>3BHS2_RAT
3 7
>3BHS3_RAT
3 7
>3BHS4_RAT
3 7
>MGST1_RAT
3 7
>NCB5R_RAT
3 7
>AKAP6_RAT
3 8
>PO121_RAT
3 8
>PO210_RAT
3 8
>PREB_RAT
3 8
>KCMA1_RAT
3 9
>S27A2_RAT
3 9
>GBRAP_RAT
5 2
>B4GT1_RAT
5 4
>ENP6_RAT
5 4
>SIA4B_RAT
5 4
>SIAT1_RAT
5 4
>SIAT6_RAT
5 4
>CLCKB_RAT
5 9
>CATL_RAT
6 4
>GGH_RAT
6 4
>S36A1_RAT
6 9
>AMACR_RAT
7 10
>PDCD8_RAT
7 8
>ECH1_RAT
7 9
>FIS1_RAT
7 9
>SPYA_RAT
7 9
>DEAF1_RAT
8 4
>PBAS_RAT
8 4
>SPEG_RAT
8 4
>TFAM_RAT
8 7
>CBPD_RAT
8 9
>MAST1_RAT
8 9
>MTND_RAT
8 9
>NOTC2_RAT
8 9
>NOTC3_RAT
8 9
>UBE2B_RAT
8 9
>DPP4_RAT
9 4
>ELTD1_RAT
9 4
>FCERA_RAT
9 4
>GP2_RAT
9 4
>HBEGF_RAT
9 4
>ILRL1_RAT
9 4
>LSHR_RAT
9 4
>NRG1_RAT
9 4
>PGCB_RAT
9 4
>PIGR_RAT
9 4
>SYTL4_RAT
9 4
>TGBR3_RAT
9 4
>TGFA_RAT
9 4
>UROM_RAT
9 4
>ZP1_RAT
9 4
>ZP2_RAT
9 4
>ZP3_RAT
9 4
>ZP4_RAT
9 4
>H2B_RHASC
8 4
>FUMH_RHIOR
1 7
>SC1_SCHCO
9 4
>SC3_SCHCO
9 4
>SC4_SCHCO
9 4
>HMDH_SCHMA
3 9
>DYHC_SCHPO
1 2
>ENT1_SCHPO
1 2
>IMP2_SCHPO
1 2
>KLP5_SCHPO
1 2
>KLP6_SCHPO
1 2
>MAL3_SCHPO
1 2
>MYO1_SCHPO
1 2
>MYO51_SCHPO
1 2
>MYO52_SCHPO
1 2
>RNG3_SCHPO
1 2
>SEC8_SCHPO
1 2
>TIP1_SCHPO
1 2
>YGB7_SCHPO
1 2
>MMF1_SCHPO
1 7
>2AD1_SCHPO
1 8
>2AD2_SCHPO
1 8
>ALP7_SCHPO
1 8
>CDC37_SCHPO
1 8
>CND1_SCHPO
1 8
>CND2_SCHPO
1 8
>CND3_SCHPO
1 8
>CSN1_SCHPO
1 8
>CSN2_SCHPO
1 8
>CSN4_SCHPO
1 8
>CUT1_SCHPO
1 8
>DIS3_SCHPO
1 8
>ELF1_SCHPO
1 8
>HSP16_SCHPO
1 8
>HUB1_SCHPO
1 8
>IMB3_SCHPO
1 8
>KLP2_SCHPO
1 8
>KMS2_SCHPO
1 8
>LUB1_SCHPO
1 8
>MET7_SCHPO
1 8
>MEU14_SCHPO
1 8
>NG06_SCHPO
1 8
>PABPX_SCHPO
1 8
>POP2_SCHPO
1 8
>PPZ_SCHPO
1 8
>PRZ1_SCHPO
1 8
>RBX1_SCHPO
1 8
>RGS1_SCHPO
1 8
>RIR2_SCHPO
1 8
>SCD1_SCHPO
1 8
>SECU_SCHPO
1 8
>SET3_SCHPO
1 8
>SMC2_SCHPO
1 8
>SMC4_SCHPO
1 8
>SRK1_SCHPO
1 8
>STE11_SCHPO
1 8
>STY1_SCHPO
1 8
>UBA1_SCHPO
1 8
>YG49_SCHPO
1 8
>YJ27_SCHPO
1 8
>YKI9_SCHPO
1 8
>YOSB_SCHPO
1 8
>YQKA_SCHPO
1 8
>SKB1_SCHPO
2 8
>BSU1_SCHPO
2 9
>SPO14_SCHPO
3 5
>PMT1_SCHPO
3 8
>PMT2_SCHPO
3 8
>SEY1_SCHPO
3 8
>ZHF1_SCHPO
3 8
>PKD2_SCHPO
5 9
>BIS1_SCHPO
8 2
>DMF1_SCHPO
8 2
>NDC1_SCHPO
8 2
>AGN1_SCHPO
9 4
>STA5A_SHEEP
1 8
>TGFA_SHEEP
9 4
>ACTA_STRPU
1 2
>ACTB_STRPU
1 2
>ACTC_STRPU
1 2
>ACTD_STRPU
1 2
>ACTE_STRPU
1 2
>ACTF_STRPU
1 2
>KTNA1_STRPU
1 2
>TKB1_STRPU
1 2
>FBP1_STRPU
1 4
>SHR2_STRPU
1 8
>UBIQ_STRPU
1 8
>SPC3_STRPU
5 9
>MYSP_TAESO
2 4
>HYP1_TRIRE
9 4
>EG51_XENLA
1 2
>EG52_XENLA
1 2
>KTNA1_XENLA
1 2
>CLR59_XENLA
1 5
>CHK1_XENLA
1 8
>CND1_XENLA
1 8
>DCT1B_XENLA
1 8
>DDX6_XENLA
1 8
>GEMI2_XENLA
1 8
>GV7_XENLA
1 8
>HDA1B_XENLA
1 8
>IMA1_XENLA
1 8
>KCM1_XENLA
1 8
>NU160_XENLA
1 8
>PARN_XENLA
1 8
>PSB4_XENLA
1 8
>QKIA_XENLA
1 8
>RCC1_XENLA
1 8
>SLBP1_XENLA
1 8
>T7L1A_XENLA
1 8
>TERA_XENLA
1 8
>TRBP_XENLA
1 8
>WDHD1_XENLA
1 8
>XPO6A_XENLA
1 8
>RBP1A_XENLA
1 9
>VINC_XENLA
2 9
>ANLN_XENLA
8 2
>SGOL1_XENLA
8 2
>PEX5_YARLI
1 10
>GPD1_YEAST
1 10
>PEX19_YEAST
1 10
>PEX5_YEAST
1 10
>AB140_YEAST
1 2
>COFI_YEAST
1 2
>CYK3_YEAST
1 2
>ENT1_YEAST
1 2
>ENT2_YEAST
1 2
>LSB5_YEAST
1 2
>MHP1_YEAST
1 2
>PAN1_YEAST
1 2
>SLA1_YEAST
1 2
>TBCB_YEAST
1 2
>YD034_YEAST
1 2
>FAR8_YEAST
1 3
>GIP3_YEAST
1 3
>SAR1_YEAST
1 3
>AGE2_YEAST
1 5
>ENT3_YEAST
1 5
>IMH1_YEAST
1 5
>LDB19_YEAST
1 5
>SEC7_YEAST
1 5
>USO1_YEAST
1 5
>ACON_YEAST
1 7
>ATG7_YEAST
1 7
>BNA3_YEAST
1 7
>CCS1_YEAST
1 7
>COX19_YEAST
1 7
>DNM1_YEAST
1 7
>EF1G2_YEAST
1 7
>FOLE_YEAST
1 7
>FRDS_YEAST
1 7
>FUMH_YEAST
1 7
>GCS1_YEAST
1 7
>GDE_YEAST
1 7
>GLRX2_YEAST
1 7
>GPB2_YEAST
1 7
>GPD2_YEAST
1 7
>HSC82_YEAST
1 7
>LCF2_YEAST
1 7
>LEU1_YEAST
1 7
>MDM30_YEAST
1 7
>MET3_YEAST
1 7
>PUS6_YEAST
1 7
>SODC_YEAST
1 7
>SYG_YEAST
1 7
>SYH_YEAST
1 7
>SYV_YEAST
1 7
>THTR_YEAST
1 7
>2A5D_YEAST
1 8
>3HAO_YEAST
1 8
>AAR2_YEAST
1 8
>AF9_YEAST
1 8
>AHC1_YEAST
1 8
>AIR1_YEAST
1 8
>APC1_YEAST
1 8
>APC10_YEAST
1 8
>APC2_YEAST
1 8
>APC4_YEAST
1 8
>APC9_YEAST
1 8
>APT1_YEAST
1 8
>APTH1_YEAST
1 8
>ARP6_YEAST
1 8
>ARX1_YEAST
1 8
>ASR1_YEAST
1 8
>ATG4_YEAST
1 8
>BCP1_YEAST
1 8
>BDF2_YEAST
1 8
>BLM10_YEAST
1 8
>BMS1_YEAST
1 8
>BUD16_YEAST
1 8
>BUD17_YEAST
1 8
>BUD23_YEAST
1 8
>CCR4_YEAST
1 8
>CDC14_YEAST
1 8
>CDC27_YEAST
1 8
>CDC53_YEAST
1 8
>CDH1_YEAST
1 8
>CEF1_YEAST
1 8
>CND2_YEAST
1 8
>CND3_YEAST
1 8
>CRF1_YEAST
1 8
>CRZ1_YEAST
1 8
>CSE1_YEAST
1 8
>CSL4_YEAST
1 8
>CSN12_YEAST
1 8
>CSN5_YEAST
1 8
>CSR2_YEAST
1 8
>CTL1_YEAST
1 8
>CWC21_YEAST
1 8
>CWC22_YEAST
1 8
>CWC23_YEAST
1 8
>CWC26_YEAST
1 8
>CWC27_YEAST
1 8
>DBP2_YEAST
1 8
>DBP5_YEAST
1 8
>DDC1_YEAST
1 8
>DDP1_YEAST
1 8
>DEP1_YEAST
1 8
>DOA1_YEAST
1 8
>DPB2_YEAST
1 8
>DPH3_YEAST
1 8
>DPH4_YEAST
1 8
>ECM15_YEAST
1 8
>ECM22_YEAST
1 8
>ECM29_YEAST
1 8
>EF1G1_YEAST
1 8
>EGD1_YEAST
1 8
>ELOC_YEAST
1 8
>ELP2_YEAST
1 8
>ELP3_YEAST
1 8
>ELP4_YEAST
1 8
>ELP6_YEAST
1 8
>ESC2_YEAST
1 8
>ESC8_YEAST
1 8
>ESP1_YEAST
1 8
>ESS1_YEAST
1 8
>FRM2_YEAST
1 8
>FSH1_YEAST
1 8
>FUS3_YEAST
1 8
>GFD1_YEAST
1 8
>GID7_YEAST
1 8
>GID8_YEAST
1 8
>GIS3_YEAST
1 8
>GLE1_YEAST
1 8
>GLE2_YEAST
1 8
>GRE2_YEAST
1 8
>GRE3_YEAST
1 8
>HAL9_YEAST
1 8
>HAT1_YEAST
1 8
>HAT2_YEAST
1 8
>HCH1_YEAST
1 8
>HCM1_YEAST
1 8
>HMF1_YEAST
1 8
>HNT3_YEAST
1 8
>HPA3_YEAST
1 8
>HRP1_YEAST
1 8
>HS104_YEAST
1 8
>IF6_YEAST
1 8
>IKI1_YEAST
1 8
>IKI3_YEAST
1 8
>IMB4_YEAST
1 8
>IPB2_YEAST
1 8
>ISY1_YEAST
1 8
>KAE1_YEAST
1 8
>KRE29_YEAST
1 8
>KSS1_YEAST
1 8
>KYNU_YEAST
1 8
>LCD1_YEAST
1 8
>LIC4_YEAST
1 8
>LIF1_YEAST
1 8
>LOT6_YEAST
1 8
>LSM1_YEAST
1 8
>LSM3_YEAST
1 8
>LSM4_YEAST
1 8
>LSM7_YEAST
1 8
>LSM8_YEAST
1 8
>MAF1_YEAST
1 8
>MAK3_YEAST
1 8
>MBF1_YEAST
1 8
>MCM5_YEAST
1 8
>MDM35_YEAST
1 8
>MDY2_YEAST
1 8
>MET28_YEAST
1 8
>MET30_YEAST
1 8
>MET31_YEAST
1 8
>MET32_YEAST
1 8
>MET7_YEAST
1 8
>MEX67_YEAST
1 8
>MMS21_YEAST
1 8
>MOB2_YEAST
1 8
>MSI1_YEAST
1 8
>MSN2_YEAST
1 8
>MSN4_YEAST
1 8
>MTR3_YEAST
1 8
>NACA_YEAST
1 8
>NADC_YEAST
1 8
>NAM7_YEAST
1 8
>NIC96_YEAST
1 8
>NIP7_YEAST
1 8
>NOT1_YEAST
1 8
>NOT2_YEAST
1 8
>NPT1_YEAST
1 8
>NSE3_YEAST
1 8
>NSP1_YEAST
1 8
>NU100_YEAST
1 8
>NU116_YEAST
1 8
>NU120_YEAST
1 8
>NU133_YEAST
1 8
>NU157_YEAST
1 8
>NU159_YEAST
1 8
>NU188_YEAST
1 8
>NUP42_YEAST
1 8
>NUP49_YEAST
1 8
>NUP53_YEAST
1 8
>NUP57_YEAST
1 8
>NUP59_YEAST
1 8
>NUP82_YEAST
1 8
>NUP84_YEAST
1 8
>NUP85_YEAST
1 8
>PABP_YEAST
1 8
>PACC_YEAST
1 8
>PALA_YEAST
1 8
>PANC_YEAST
1 8
>PBP1_YEAST
1 8
>PDC1_YEAST
1 8
>PDC5_YEAST
1 8
>PDR8_YEAST
1 8
>PIH1_YEAST
1 8
>PML1_YEAST
1 8
>POP2_YEAST
1 8
>PP12_YEAST
1 8
>PP4C_YEAST
1 8
>PRP28_YEAST
1 8
>PRP46_YEAST
1 8
>PSA1_YEAST
1 8
>PSA2_YEAST
1 8
>PSA3_YEAST
1 8
>PSA4_YEAST
1 8
>PSA5_YEAST
1 8
>PSA6_YEAST
1 8
>PSA7_YEAST
1 8
>PSB1_YEAST
1 8
>PSB2_YEAST
1 8
>PSB3_YEAST
1 8
>PSB4_YEAST
1 8
>PSB5_YEAST
1 8
>PSB6_YEAST
1 8
>PSB7_YEAST
1 8
>PTK2_YEAST
1 8
>PTPA1_YEAST
1 8
>PUB1_YEAST
1 8
>RAD5_YEAST
1 8
>RBSK_YEAST
1 8
>RBX1_YEAST
1 8
>REXO3_YEAST
1 8
>RIO2_YEAST
1 8
>RIR2_YEAST
1 8
>RIR4_YEAST
1 8
>RKM1_YEAST
1 8
>RLP24_YEAST
1 8
>RMT2_YEAST
1 8
>RNA14_YEAST
1 8
>RNQ1_YEAST
1 8
>RNZ_YEAST
1 8
>RPD3_YEAST
1 8
>RRP40_YEAST
1 8
>RRP41_YEAST
1 8
>RRP42_YEAST
1 8
>RRP43_YEAST
1 8
>RRP44_YEAST
1 8
>RRP45_YEAST
1 8
>RRP46_YEAST
1 8
>RUXE_YEAST
1 8
>SAM4_YEAST
1 8
>SAS2_YEAST
1 8
>SECU_YEAST
1 8
>SEH1_YEAST
1 8
>SIS1_YEAST
1 8
>SKP1_YEAST
1 8
>SMC2_YEAST
1 8
>SMC4_YEAST
1 8
>SMD3_YEAST
1 8
>SPP2_YEAST
1 8
>SPS1_YEAST
1 8
>SRD1_YEAST
1 8
>SRX1_YEAST
1 8
>STB1_YEAST
1 8
>STE20_YEAST
1 8
>STM1_YEAST
1 8
>STR3_YEAST
1 8
>SUT1_YEAST
1 8
>SVF1_YEAST
1 8
>SWI5_YEAST
1 8
>SWI6_YEAST
1 8
>SYYC_YEAST
1 8
>TAH1_YEAST
1 8
>TAN1_YEAST
1 8
>TMA17_YEAST
1 8
>TRM10_YEAST
1 8
>TSR2_YEAST
1 8
>UBA1_YEAST
1 8
>UBC2_YEAST
1 8
>UBC3_YEAST
1 8
>UBX1_YEAST
1 8
>UBX4_YEAST
1 8
>UBX5_YEAST
1 8
>UME1_YEAST
1 8
>UMPK_YEAST
1 8
>URM1_YEAST
1 8
>VID28_YEAST
1 8
>VID30_YEAST
1 8
>XPO1_YEAST
1 8
>YAK1_YEAST
1 8
>YAP1_YEAST
1 8
>YAP2_YEAST
1 8
>YAP3_YEAST
1 8
>YAP4_YEAST
1 8
>YAP5_YEAST
1 8
>YD020_YEAST
1 8
>YD031_YEAST
1 8
>YD051_YEAST
1 8
>YD063_YEAST
1 8
>YD129_YEAST
1 8
>YD144_YEAST
1 8
>YD233_YEAST
1 8
>YIG1_YEAST
1 8
>YP014_YEAST
1 8
>YP071_YEAST
1 8
>YP245_YEAST
1 8
>YP247_YEAST
1 8
>YRB1_YEAST
1 8
>YRB30_YEAST
1 8
>ZPR1_YEAST
1 8
>DYHC_YEAST
1 9
>ROD1_YEAST
1 9
>SEC15_YEAST
1 9
>SEC8_YEAST
1 9
>ANP1_YEAST
3 5
>ARV1_YEAST
3 5
>EMP24_YEAST
3 5
>EMP46_YEAST
3 5
>EMP47_YEAST
3 5
>ERV14_YEAST
3 5
>ERV25_YEAST
3 5
>ERV41_YEAST
3 5
>ERV46_YEAST
3 5
>GET1_YEAST
3 5
>GET2_YEAST
3 5
>MNN10_YEAST
3 5
>MNN9_YEAST
3 5
>OCH1_YEAST
3 5
>OSH1_YEAST
3 5
>SEC12_YEAST
3 5
>USE1_YEAST
3 5
>VAN1_YEAST
3 5
>YDC1_YEAST
3 5
>YIF1_YEAST
3 5
>YIP1_YEAST
3 5
>YOP1_YEAST
3 5
>YPC1_YEAST
3 5
>CDS1_YEAST
3 7
>PIS_YEAST
3 7
>PSS_YEAST
3 7
>RIFK_YEAST
3 7
>SCJ1_YEAST
3 7
>ALG14_YEAST
3 8
>BUD20_YEAST
3 8
>JEM1_YEAST
3 8
>MSC2_YEAST
3 8
>OPI1_YEAST
3 8
>SCS2_YEAST
3 8
>SEC13_YEAST
3 8
>SEC63_YEAST
3 8
>SNL1_YEAST
3 8
>AQY1_YEAST
3 9
>AQY2_YEAST
3 9
>PCY1_YEAST
5 8
>CACP_YEAST
7 10
>CIN8_YEAST
7 2
>HSP77_YEAST
7 8
>MOT1_YEAST
7 8
>MRH1_YEAST
7 9
>MPS3_YEAST
8 2
>NDC1_YEAST
8 2
>NDE1_YEAST
8 2
>NUF2_YEAST
8 2
>SGO1_YEAST
8 2
>SPC24_YEAST
8 2
>SPC25_YEAST
8 2
>TBG_YEAST
8 2
>TID3_YEAST
8 2
>CBF1_YEAST
8 7
>DNLI_YEAST
8 7
>LAS1_YEAST
8 7
[truncated: 226 more chars]
