# Supplementary material for: Protein subcellular localization prediction of eukaryotes using a knowledge-based approach
Source: BMC Bioinformatics. 2009 Dec 3;10(Suppl 15):S8. doi: 10.1186/1471-2105-10-S15-S8 (PMC2788359; doi:10.1186/1471-2105-10-S15-S8)
Supplement: Additional file 3 — KnowPredsite prediction results for single-localized proteins using ten-fold cross validation. The columns' definition is the same as that for Additional File 2. [file 1471-2105-10-S15-S8-S3.csv]

name	localization_site	1	2	3	4	5	6	7	8	9	10	*	Top1	Top2	Top3	Top4
ACT1_ABSGL	1	99.23	7.01	0	0.29	0	0	0	0.43	0	0	*	100	100	100	100
ACT2_ABSGL	1	99.22	6.8	0	0.29	0	0	0	0.46	0	0	*	100	100	100	100
EF1A_ABSGL	1	92.78	0	0.01	1.89	0	0	0.04	5.2	0.05	0	*	100	100	100	100
IOVO_ABUPI	4	0	0	0	99.64	0	0	0	0.06	0.28	0	*	100	100	100	100
OPSD_ABYKO	9	0.58	0	0.61	8.06	0	0	0	0.56	90.13	0	*	100	100	100	100
NXL1_ACAAN	4	0.24	0	0.01	99.54	0	0	0	0.11	0.07	0.01	*	100	100	100	100
NXLD_ACAAN	4	0.25	0	0.02	99.4	0	0	0.01	0.23	0.07	0.01	*	100	100	100	100
NXS1_ACAAN	4	0.3	0	0	99.46	0	0	0.1	0.07	0.06	0.01	*	100	100	100	100
PA21B_ACAAN	4	0.01	0	0	99.1	0	0	0	0.68	0.17	0	*	100	100	100	100
PA22_ACAAN	4	0.01	0	0	99.45	0	0	0	0.22	0.3	0	*	100	100	100	100
SOMA_ACABU	4	0.29	0.02	0.03	96.21	0.01	0	0.07	3.18	0.2	0	*	100	100	100	100
ACN1_ACAGO	4	4.92	0.35	0.05	63.75	8.03	0	0.05	19.1	8.09	0	*	100	100	100	100
ACN2_ACAGO	4	4.42	0.28	4.48	63.91	6.44	0	1.79	17.01	4.63	0	*	100	100	100	100
GOME_ACAGO	4	30.76	0	0	4.1	0	0	7.53	7.69	61.66	7.53	*	0	0	0	0
GLHA_ACALA	4	0.12	0.02	0.27	98.77	0.05	0.05	0.04	0.14	0.62	0	*	100	100	100	100
GTHB2_ACALA	4	0.11	0	0	98.4	0	0	0.02	1.25	0.17	0.01	*	100	100	100	100
SOMA_ACALA	4	0.27	0.01	0.03	96.37	0.01	0	0.07	3.06	0.2	0	*	100	100	100	100
ACA1_ACALU	4	0.85	0.59	0.28	94.56	0	0	0.06	3.65	0.56	0	*	100	100	100	100
API_ACAVI	4	1.43	0.17	0.09	93.85	0.15	0	0.1	2.36	1.89	0.41	*	100	100	100	100
FAR1_ACAVI	4	0.96	0.14	0.11	97.64	0.03	0	0.34	0.47	0.51	0.01	*	100	100	100	100
DIUH_ACHDO	4	0.63	0.06	0	97.02	0	0	0.21	1.24	0.8	0	*	100	100	100	100
COX2_ACHDO	7	0.03	0	0.29	2.68	0	0	96.23	0.61	0.12	0	*	100	100	100	100
DIHR_ACHDO	9	0.19	0.01	0.15	18.12	0.03	0	0.38	0.42	80.72	0.01	*	100	100	100	100
CEP1_ACHFU	4	0	0	0	0	0	0	0	0	0	0	*	0	0	0	100
B2MG_ACIBE	4	0.22	0.02	0.13	67.02	0	0.04	0.32	1.09	31.18	0	*	100	100	100	100
INS_ACIGU	4	0.01	0	0.01	99.38	0	0	0.02	0.49	0.05	0	*	100	100	100	100
SOMA1_ACIGU	4	0.08	0.02	0	97.87	0	0	0.01	1.97	0.04	0	*	100	100	100	100
SOMA2_ACIGU	4	0.08	0.02	0	97.99	0	0	0.01	1.84	0.04	0	*	100	100	100	100
PRTA_ACIST	8	4.16	0	0	0	0	0	0	79	16.58	0	*	100	100	100	100
PRTB_ACIST	8	21	0	13.46	0	7.69	0	0	59.07	23.38	0	*	100	100	100	100
ANF_ACITR	4	1.34	0.37	0.41	96.32	0.11	0	0.25	1.25	0.56	0.05	*	100	100	100	100
ANFB_ACITR	4	1.52	0.3	0.22	96.17	0.01	0	0.29	0.97	0.93	0	*	100	100	100	100
ANFC_ACITR	4	0.8	0.18	0.33	95.44	0	0	0.58	1.78	1.21	0	*	100	100	100	100
ANFV_ACITR	4	1.65	0.25	0.55	95.22	0.13	0.05	0.57	1.33	1.18	0	*	100	100	100	100
SOML_ACITR	4	0.16	0	0.02	98.57	0.01	0.02	0.03	1.04	0.16	0	*	100	100	100	100
INS_ACOCA	4	0.01	0	0.01	99.45	0	0	0.03	0.42	0.06	0	*	100	100	100	100
RNAS1_ACOCA	4	0.04	0.01	0.02	99.13	0	0	0.04	0.58	0.15	0	*	100	100	100	100
COX2_ACOWI	7	0.51	0	0.05	5.5	0	0	93.71	0.11	0.06	0	*	100	100	100	100
H2A_ACRFO	8	0.07	0.01	0	2.36	0	0	0.01	99.86	0.07	0	*	100	100	100	100
H2B_ACRFO	8	0.04	0	0.04	3.05	0	0	0.03	97.94	0.04	0	*	100	100	100	100
ALO1_ACRLO	4	0	0	0	99.29	0	0	0	0	0.7	0	*	100	100	100	100
ALO2_ACRLO	4	0	0	0	99.23	0	0	0	0	0.76	0	*	100	100	100	100
ALO3_ACRLO	4	0	0	0	98.86	0	0	0	0	1.12	0	*	100	100	100	100
IOVO_ACRVU	4	0	0	0	99.7	0	0	0	0.07	0.21	0	*	100	100	100	100
ACR1_ACTEQ	4	1.16	0	4.45	90.68	4.45	0	0	0.75	4.49	0	*	100	100	100	100
ACR1A_ACTEQ	4	2.22	0	4.38	88.62	4.38	0	0	1.23	5.43	0	*	100	100	100	100
ACR2_ACTEQ	4	0	0.77	0	95.44	0	0	1.1	0.43	2.22	0	*	100	100	100	100
ACR2A_ACTEQ	4	0	0.77	0	96.01	0	0	0.97	0	2.22	0	*	100	100	100	100
ACTP1_ACTEQ	4	2.28	0	0	97.57	0	0	2.28	0	0	0	*	100	100	100	100
ACTP2_ACTEQ	4	0.58	0.09	0.1	98.5	0.05	0.01	0.09	0.35	0.45	0	*	100	100	100	100
ACTP4_ACTEQ	4	0.64	0.09	0.11	98.34	0.03	0.01	0.13	0.39	0.46	0	*	100	100	100	100
ACTP5_ACTEQ	4	0.57	0.07	0.09	98.57	0.04	0.02	0.05	0.31	0.47	0	*	100	100	100	100
EQST_ACTEQ	4	0.66	0.12	0.15	97.66	0.12	0	0.11	0.43	0.9	0.05	*	100	100	100	100
LWA_ACTEQ	4	0.59	0.17	1.18	97.46	1.1	0	0.15	0.55	0.51	0	*	100	100	100	100
TXAEK_ACTEQ	4	0	0	0	96.38	0	0	0	0	3.6	0	*	100	100	100	100
ACTPA_ACTTE	4	7.9	0	9.09	80.54	9.09	0	0	4.18	0	0	*	100	100	100	100
ACTPC_ACTTE	4	0.46	0.09	0.02	98.8	0.05	0	0.09	0.29	0.45	0	*	100	100	100	100
ACTP1_ACTVL	4	0.75	0.08	0.09	97.61	0.04	0	0.2	0.45	1.16	0	*	100	100	100	100
TX60A_ACTVL	4	4.26	0.17	0.14	88.92	0.06	0	1.92	4.34	2.79	0.25	*	100	100	100	100
COX2_ADABI	7	0.27	0	0.35	4.52	0	0	93.57	0.8	0.58	0	*	100	100	100	100
ACT1_AEDAE	1	99.24	7.69	0	0.29	0	0	0	0.44	0	0	*	100	100	100	100
AMY1_AEDAE	4	0.82	0.02	0.42	96.77	0.35	0.01	0.17	1.55	0.52	0.01	*	100	100	100	100
APY_AEDAE	4	2.21	0.19	0.61	0.56	0.33	0.07	1.38	1.87	93.56	0.1	*	0	0	0	0
CECA_AEDAE	4	0.63	0	0.17	96.87	0.09	0.06	0.15	0.65	1.75	0	*	100	100	100	100
D7_AEDAE	4	27.09	2.54	13.72	10.12	2.96	1.14	9.71	19.92	22.05	3.09	*	0	0	0	0
DEFA_AEDAE	4	0.4	0.03	0.06	98.79	0.01	0	0	0.48	0.49	0.01	*	100	100	100	100
DEFB_AEDAE	4	0.09	0	0.11	99.02	0	0	0.01	0.32	0.47	0.01	*	100	100	100	100
DEFC_AEDAE	4	0.25	0.01	0.07	98.94	0.02	0	0.13	0.24	0.44	0	*	100	100	100	100
FRI_AEDAE	4	52.93	0.25	0.24	4.06	0.31	0.02	38.21	3.23	1.51	0.02	*	0	0	100	100
LCK_AEDAE	4	11.69	3.42	1.11	65.58	0	1.48	5.57	8.98	7.49	1.53	*	100	100	100	100
NPF_AEDAE	4	25.43	4.76	8.28	3.12	0	1.19	26.21	27.55	15.74	0	*	0	0	0	0
PERC_AEDAE	4	28.34	0.24	2.88	22	0.25	25.1	0.95	2.15	19.02	0.09	*	0	0	100	100
TRY3_AEDAE	4	1.89	0.16	0.37	93.88	0.04	0.04	0.18	0.26	4.79	0.01	*	100	100	100	100
TRY5_AEDAE	4	1.95	0.12	0.29	96.19	0.07	0	0.15	0.22	1.92	0.01	*	100	100	100	100
ASPP_AEDAE	6	0.43	0.07	0.07	48.75	0.04	47.03	0.16	2.25	1.29	0	*	0	100	100	100
COX2_AEDAE	7	0.07	0	0.37	3.61	0	0	94.68	1.16	0.07	0	*	100	100	100	100
ECR_AEDAE	8	0.63	0.09	0.08	1.02	0.03	0	0.09	97.94	0.45	0	*	100	100	100	100
AQP_AEDAE	9	2.15	0	1.66	3.42	0.13	0	0.23	0.43	93.57	0.04	*	100	100	100	100
RL8_AEDAL	1	87.73	0.01	0.07	11.2	0.03	0	0.61	0.16	0.23	0.01	*	100	100	100	100
CECA1_AEDAL	4	0.65	0.02	0.13	96.53	0.15	0.04	0.29	0.5	1.81	0	*	100	100	100	100
CECB1_AEDAL	4	0.5	0.01	0.14	97.99	0.15	0.01	0.06	0.27	1.1	0	*	100	100	100	100
CECB2_AEDAL	4	0.56	0.01	0.17	97.87	0.16	0	0.06	0.37	1.04	0	*	100	100	100	100
CECC1_AEDAL	4	0.45	0.02	0.13	97.25	0.17	0.03	0.17	0.51	1.52	0	*	100	100	100	100
CECC2_AEDAL	4	0.54	0.02	0.17	96.94	0.11	0.03	0.16	0.52	1.8	0	*	100	100	100	100
ATP6_AEDAL	7	0.2	0.02	0.09	0.13	0.03	0.04	98.42	0.2	0.94	0	*	100	100	100	100
ATP8_AEDAL	7	0.05	0	0.03	0.13	0.03	0	98.15	0.19	1.48	0	*	100	100	100	100
TCPD_AEDTR	1	98.17	0.07	0.1	0.17	0.05	0.01	0.49	0.58	0.57	0.04	*	100	100	100	100
IOVO_AEPAR	4	0	0	0	99.62	0	0	0	0.1	0.24	0	*	100	100	100	100
RNAS1_AEPME	4	0.08	0	0	99	0	0	0	0.85	0.06	0	*	100	100	100	100
HSP1_AEPRU	8	5.13	0.03	0	1.8	0	0	0	86.58	6.53	0	*	100	100	100	100
RS18_AEQIR	1	99.09	0.07	0.1	0.12	0.04	0	0.14	0.34	0.19	0.01	*	100	100	100	100
MYS_AEQIR	2	1	98.48	0.08	0.97	0.03	0	0.06	0.29	0.16	0	*	100	100	100	100
DEFI_AESCY	4	0.56	0	0	98.9	0	0	0	0.52	0	0	*	100	100	100	100
IOVO_AFRCO	4	0	0	0	99.71	0	0	0	0.07	0.19	0	*	100	100	100	100
DEM_AGAAN	4	0.46	0	0	94.74	0	0	0	0.81	4.13	0	*	100	100	100	100
DMS1_AGAAN	4	1.39	0.04	0.08	91.21	0.04	0	0.75	2.17	5.17	0.15	*	100	100	100	100
DMS2_AGAAN	4	0.68	0.11	0.32	93.17	0.02	0	0.29	1.77	4.84	0.01	*	100	100	100	100
DMS3_AGAAN	4	0.63	0.29	0.1	95.91	0.04	0	0.22	0.58	2.44	0.01	*	100	100	100	100
DMS4_AGAAN	4	0.53	0.13	0.09	96.93	0	0	0.14	0.59	1.85	0.01	*	100	100	100	100
DMS5_AGAAN	4	0.76	0.23	0.06	96.05	0	0	0.24	0.79	2.28	0	*	100	100	100	100
DMS6_AGAAN	4	0.59	0.13	0.05	96.89	0.09	0.01	0.07	0.72	1.7	0	*	100	100	100	100
G3P1_AGABI	1	99.77	0	0.01	0.01	0	0	0.05	0.06	0.07	0	*	100	100	100	100
G3P2_AGABI	1	99.79	0	0.02	0.02	0	0	0.04	0.08	0.05	0	*	100	100	100	100
GLNA_AGABI	1	85.42	0.03	0.1	0.14	0.08	0	13.79	0.34	0.17	0.02	*	100	100	100	100
PGK_AGABI	1	98.34	0.05	0.12	0.17	0.06	0.02	0.36	0.59	0.49	0.03	*	100	100	100	100
PUT2_AGABI	1	2.21	0.16	0.25	0.32	0.04	0.02	95.69	0.89	0.7	0.09	*	0	100	100	100
CEL1_AGABI	4	4.25	0.21	0.41	85.14	0.27	1.07	1.93	3.87	4.48	0.2	*	100	100	100	100
HYP1_AGABI	4	1.02	0.03	0.72	94.17	0.07	0.01	0.66	1.1	58.12	0.32	*	100	100	100	100
HYP3_AGABI	4	1.76	0	0.52	92.59	0.45	0.2	0.52	1.08	65.89	0.12	*	100	100	100	100
HYP4_AGABI	4	2.37	0.08	0.22	92.84	0.38	0.07	0.78	2.21	63.19	0.06	*	100	100	100	100
LAC1_AGABI	4	0.23	0.01	0.05	99.24	0.03	0	0.08	0.19	0.21	0	*	100	100	100	100
LAC2_AGABI	4	0.19	0.01	0.04	97.9	0.02	0	0.11	0.18	1.57	0	*	100	100	100	100
XLNA_AGABI	4	1.07	0.13	0.18	96.05	0.08	0.02	0.71	1.24	0.98	0.01	*	100	100	100	100
ATPD_AGABI	7	2.38	0.57	0.32	0.59	0.09	0.04	93.45	2.3	1.11	0.08	*	100	100	100	100
HEM1_AGABI	7	0.43	0.04	0.45	0.13	0.03	0.01	98.2	0.42	0.38	0.01	*	100	100	100	100
SODM_AGABI	7	0.35	0.03	0.02	3.16	0.01	0	93.93	1.92	0.74	0.01	*	100	100	100	100
H2A_AGABI	8	0.1	0.01	0	2.15	0	0	0.03	99.77	0.08	0	*	100	100	100	100
H2B_AGABI	8	0.07	0.03	0	1.34	0	0	0.02	98.49	0.04	0	*	100	100	100	100
TOG1A_AGEAP	4	2.79	1.24	0	84.47	0	0	2.63	1.7	8.07	0	*	100	100	100	100
TOG1B_AGEAP	4	0	0	0	97.05	0	0	0	0	2.94	0	*	100	100	100	100
TOG2A_AGEAP	4	0	0	0	100	0	0	0	0	0	0	*	100	100	100	100
TOG3A_AGEAP	4	0	0	0.09	98.97	0.1	0	0	0.67	0.25	0	*	100	100	100	100
TOG3B_AGEAP	4	0	0	0.05	98.89	0.13	0	0	0.82	0.16	0	*	100	100	100	100
TOG3C_AGEAP	4	0	0	0.12	99.65	0.24	0	0	0.09	0	0	*	100	100	100	100
TOG3D_AGEAP	4	0	0	0	99.78	0	0	0	0	0.23	0	*	100	100	100	100
TOG4A_AGEAP	4	1.57	0	0	96.2	0	0	0	0	2.21	0	*	100	100	100	100
TOG4B_AGEAP	4	1.75	0.94	0	92.28	0	0	0.94	1.87	3.13	0	*	100	100	100	100
TXMG1_AGEAP	4	0	0	0	85.71	0	0	0	11.11	3.17	0	*	100	100	100	100
TXMG2_AGEAP	4	0	0	0	99.99	0	0	0	0	0	0	*	100	100	100	100
TXMG3_AGEAP	4	0.01	0	0	99.98	0	0	0	0	0	0	*	100	100	100	100
TXMG4_AGEAP	4	0.01	0	0	99.98	0	0	0	0	0	0	*	100	100	100	100
TXMG5_AGEAP	4	0.02	0	0	99.97	0	0	0	0	0	0	*	100	100	100	100
TXMG6_AGEAP	4	0.01	0	0	99.98	0	0	0	0	0	0	*	100	100	100	100
TXAG_AGEOR	4	2.17	0	0.37	90.8	0.37	0	1.48	2.48	2.5	1.66	*	100	100	100	100
MAST_AGEPP	4	7.12	0	0	87.75	0	0	5	0	0	0	*	100	100	100	100
PROTO_AGEPP	4	100	0	0	0	0	0	0	0	0	0	*	0	0	0	100
ACL3_AGKAC	4	0.27	0.01	0.18	77.84	0.16	0	0.12	0.21	25.39	0.05	*	100	100	100	100
ACLA_AGKAC	4	0.24	0.04	0.08	85.52	0.04	0	0.07	0.2	16.46	0	*	100	100	100	100
ACLC_AGKAC	4	0.22	0.02	0.06	86.97	0.08	0.01	0.06	0.19	14.95	0.01	*	100	100	100	100
PA2A_AGKAC	4	0.03	0	0	97.91	0	0	0.01	0.04	1.98	0	*	100	100	100	100
PA2B_AGKAC	4	0.03	0	0.02	96.83	0	0	0	0.03	3.04	0	*	100	100	100	100
VSP1_AGKAC	4	0.92	0.03	0.06	98.51	0	0.01	0.04	0.07	0.38	0	*	100	100	100	100
VSP2_AGKAC	4	1.03	0.03	0.05	98.54	0.01	0	0.05	0.07	0.53	0	*	100	100	100	100
VSP3_AGKAC	4	1.02	0.02	0.06	98.79	0	0	0.02	0.08	0.28	0	*	100	100	100	100
VSP4_AGKAC	4	1.11	0.02	0.06	98.59	0.01	0.01	0.05	0.11	0.29	0	*	100	100	100	100
PA2_AGKBI	4	0.13	0.01	0.03	91.86	0	0	0.02	0.23	7.72	0	*	100	100	100	100
VSP2_AGKBI	4	1.6	0.03	0.05	98.15	0.01	0	0.02	0.08	0.47	0	*	100	100	100	100
PLIA_AGKBL	4	0.4	0	2.2	95.47	2.22	0.03	0.08	0.71	1.19	0	*	100	100	100	100
PLIGA_AGKBL	4	0.1	0.01	0.03	99.17	0.04	0	0.03	0.35	0.28	0	*	100	100	100	100
PLIGB_AGKBL	4	2.19	0	0.05	92.84	0	0	0.16	2.05	2.6	0.06	*	100	100	100	100
DISI1_AGKCA	4	0.03	0	0.13	85.24	0.06	0	0.01	0.29	15.75	0.01	*	100	100	100	100
DISI2_AGKCA	4	0.03	0	0.19	80.99	0.08	0	0.01	0.27	19.87	0	*	100	100	100	100
PA2A_AGKCA	4	0.03	0	0	97.7	0	0	0.01	0.06	2.17	0	*	100	100	100	100
VSP1_AGKCA	4	1.01	0.02	0.06	98.68	0	0	0.02	0.07	0.35	0	*	100	100	100	100
VSP2_AGKCA	4	1.19	0.03	0.09	98.43	0	0	0.02	0.06	0.49	0	*	100	100	100	100
PA2M_AGKCL	4	0.03	0	0.03	97.09	0	0	0.04	0.06	2.7	0	*	100	100	100	100
DISA_AGKCO	4	0.04	0	0.07	94.39	0.01	0	0.03	0.19	5.96	0	*	100	100	100	100
DISB_AGKCO	4	0.19	0.03	0.05	86.32	0.05	0	0.04	0.19	15.53	0.01	*	100	100	100	100
DISI_AGKCO	4	0.19	0.03	0.05	87.14	0.05	0	0.04	0.19	14.73	0.01	*	100	100	100	100
CRVP_AGKHA	4	0.15	0.01	0.02	99.49	0.08	0	0.02	0.06	0.17	0	*	100	100	100	100
DISI_AGKHA	4	0.02	0	0.14	81.19	0.18	0	0.01	0.1	19.97	0	*	100	100	100	100
MMHA_AGKHA	4	0.29	0.16	0.12	98.3	0.09	0	0.09	0.22	1.18	0.01	*	100	100	100	100
MMHB_AGKHA	4	0.19	0.01	0.05	96.41	0.04	0.01	0.05	0.23	4.43	0	*	100	100	100	100
PA21B_AGKHA	4	0.03	0.05	0	97.05	0	0	0	0.09	2.79	0	*	100	100	100	100
PA22_AGKHA	4	0.02	0	0	97.93	0	0	0	0.02	1.99	0	*	100	100	100	100
VSP1_AGKHA	4	1.32	0	0.06	98.41	0	0	0.01	0.06	0.39	0	*	100	100	100	100
PA21B_AGKHP	4	0.03	0	0	98.43	0	0	0.01	0.05	1.45	0	*	100	100	100	100
PA22_AGKHP	4	0.08	0	0.09	95.36	0	0	0.08	0.13	4.19	0	*	100	100	100	100
PA23_AGKHP	4	0.05	0	0	96.92	0	0	0.01	0.08	2.92	0	*	100	100	100	100
VSP1_AGKHP	4	1.08	0.02	0.06	98.59	0	0	0.02	0.08	0.37	0	*	100	100	100	100
VSP2_AGKHP	4	0.92	0.02	0.06	98.71	0	0	0.02	0.09	0.4	0	*	100	100	100	100
CRVP_AGKPI	4	0.19	0.02	0.02	99.38	0.1	0	0.02	0.1	0.18	0	*	100	100	100	100
DISA_AGKPI	4	0.04	0	0.03	94.61	0.01	0	0.03	0.18	5.7	0	*	100	100	100	100
DISB_AGKPI	4	0.18	0.02	0.05	85.73	0.04	0.01	0.04	0.19	16.06	0.01	*	100	100	100	100
DISI_AGKPI	4	0.02	0	0.12	81	0.16	0	0.01	0.09	20.83	0	*	100	100	100	100
PA21_AGKPI	4	0.02	0	0	97.63	0	0	0.01	0.04	2.27	0	*	100	100	100	100
PA2H_AGKPI	4	0.03	0	0.01	97.92	0	0	0.02	0.04	1.96	0	*	100	100	100	100
DISR_AGKRH	4	0.17	0.03	0.08	84.95	0.07	0	0.04	0.2	16.86	0.01	*	100	100	100	100
OXLA_AGKRH	4	1.65	0.11	1.24	72.33	0.11	19.34	2.45	1.68	1.18	0.35	*	100	100	100	100
PA2A_AGKRH	4	0.03	0	0	97.44	0	0	0	0.03	2.45	0	*	100	100	100	100
PA2B_AGKRH	4	0.02	0	0	97.62	0	0	0	0.04	2.27	0	*	100	100	100	100
PA2D_AGKRH	4	0.02	0	0.01	97.64	0	0	0.01	0.03	2.26	0	*	100	100	100	100
PA2E_AGKRH	4	0.02	0	0	97.27	0	0	0.02	0.04	2.59	0	*	100	100	100	100
RHCA_AGKRH	4	0.42	0.11	0.05	97.88	0	0	0.03	0.29	2.64	0	*	100	100	100	100
RHCB_AGKRH	4	0.23	0	0.03	96.04	0.19	0	0.07	0.18	4.32	0	*	100	100	100	100
VSP1_AGKRH	4	1.98	0	0.1	97.72	0.03	0	0.03	0.13	0.45	0	*	100	100	100	100
VSP2_AGKRH	4	1.24	0.04	0.07	98.37	0.02	0	0.06	0.13	0.45	0	*	100	100	100	100
ADO1_AGRDO	4	0	0	0	100	0	0	0	0	0	0	*	100	100	100	100
HMDH_AGRIP	3	0.28	0.03	98.74	0.12	0.03	0.02	0.1	0.3	10.18	0.04	*	100	100	100	100
PBAN_AGRIP	4	0.65	0.3	0.02	97.44	0	0.07	0.3	0.69	0.8	0.02	*	100	100	100	100
IOVO_AGROC	4	0	0	0	99.77	0	0	0	0.01	0.19	0	*	100	100	100	100
BDNF_AILFU	4	0.05	0.01	0	99.85	0	0	0.02	0.04	0.02	0	*	100	100	100	100
GLHA_AILFU	4	0.03	0	0.01	99.77	0	0	0.02	0.02	0.13	0	*	100	100	100	100
IGF1_AILFU	4	0.02	0	0.01	99.65	0	0	0.02	0.18	0.12	0	*	100	100	100	100
LSHB_AILFU	4	0.11	0.02	0.05	98.95	0	0.01	0.04	0.54	0.3	0	*	100	100	100	100
NU2M_AILFU	7	0.02	0	0.01	8.16	0	0	90.38	1.15	0.21	0	*	100	100	100	100
BDNF_AILME	4	0.05	0	0	99.83	0	0	0.02	0.04	0.03	0	*	100	100	100	100
FSHB_AILME	4	0.01	0	0	99.55	0	0	0.01	0.35	0.04	0	*	100	100	100	100
GLHA_AILME	4	0.01	0	0	99.87	0	0	0.01	0.01	0.07	0	*	100	100	100	100
IGF1_AILME	4	0.01	0	0	99.75	0.01	0	0.01	0.1	0.11	0	*	100	100	100	100
IL4_AILME	4	0.5	0.11	0.08	98.66	0.03	0.05	0.12	0.27	0.27	0.04	*	100	100	100	100
LSHB_AILME	4	0.04	0	0.03	99.11	0.01	0.01	0.03	0.35	0.39	0	*	100	100	100	100
PRL_AILME	4	0.15	0.01	0.09	97.44	0.02	0	0.04	1.75	0.46	0.02	*	100	100	100	100
SOMA_AILME	4	0.07	0.02	0.01	98.45	0	0	0.02	1.31	0.11	0	*	100	100	100	100
NU2M_AILME	7	0.03	0.01	0.01	8.25	0	0	89.79	1.63	0.21	0	*	100	100	100	100
NXS1_AIPLA	4	0.2	0	0	99.64	0	0	0.1	0.02	0.03	0.01	*	100	100	100	100
NXS2_AIPLA	4	0.46	0	0	99.25	0	0	0.07	0.02	0.15	0.01	*	100	100	100	100
NXS3_AIPLA	4	0.21	0	0	99.64	0	0	0.1	0.02	0.03	0.01	*	100	100	100	100
NXS4_AIPLA	4	0.02	0	0	99.7	0	0	0.06	0.02	0.16	0.01	*	100	100	100	100
PA2_AIPLA	4	0.04	0	0.01	99.19	0	0.02	0.01	0.35	0.36	0	*	100	100	100	100
ACT_AJECA	1	99.19	7.38	0	0.28	0	0	0	0.49	0.01	0	*	100	100	100	100
EF1A_AJECA	1	93.1	0	0	1.84	0	0	0.04	4.93	0.05	0	*	100	100	100	100
NMT_AJECA	1	91.47	0.03	0.06	0.18	0.03	0.01	0.15	0.62	7.55	0.03	*	100	100	100	100
CATB_AJECA	4	4.34	0.1	0.24	0.51	0.03	0.03	0.62	1.15	74.65	19.75	*	0	0	0	0
CBP1_AJECA	4	15.94	0	4.03	17.28	4.29	0	7.41	32.78	24.01	4.13	*	0	0	100	100
HSP60_AJECA	7	1.1	0.21	0.2	0.28	0.08	0.04	97.2	0.56	0.63	0.02	*	100	100	100	100
CHS1_AJECA	9	0.09	0	0.01	1.2	0.01	0	0.04	0.06	98.55	0	*	100	100	100	100
CHS2_AJECA	9	1.57	0.01	0.05	1.16	0.02	0.01	0.04	0.08	97.07	0	*	100	100	100	100
CHS3_AJECA	9	2.55	0.01	0.02	1.25	0	0	0.02	0.06	96.03	0	*	100	100	100	100
PMA1_AJECA	9	0.37	0.04	2.22	0.19	0.54	0.01	0.2	0.45	96.11	0.03	*	100	100	100	100
CHS1_AJEDE	9	1.74	0	0.02	1.08	0.02	0	0.04	0.05	97.01	0	*	100	100	100	100
CHS2_AJEDE	9	2.49	0.01	0.01	1.22	0	0	0.04	0.06	96.11	0	*	100	100	100	100
SRY_AKOAZ	8	3.51	0.02	0.02	1.61	0	0	0.02	98.07	0.1	0	*	100	100	100	100
RNAS1_AKOJE	4	0.06	0.01	0.02	99.05	0	0	0.02	0.66	0.18	0	*	100	100	100	100
ATP6_ALBCO	7	0.33	0.02	0.09	0.31	0.02	0.02	97.88	0.33	1.05	0.01	*	100	100	100	100
ATP8_ALBCO	7	3.82	0	0.2	0.63	0.34	0	83.59	1.9	10.79	0.17	*	100	100	100	100
COX1_ALBCO	7	0.07	0	0.03	0.7	0.01	0	98.71	0.27	0.21	0	*	100	100	100	100
COX2_ALBCO	7	0.17	0	0.51	5.02	0	0	93.26	0.9	0.12	0	*	100	100	100	100
NU2M_ALBCO	7	0.62	0.08	0.26	3.29	0.22	0.02	91.88	1.38	2.6	0.03	*	100	100	100	100
ATP8_ALBTU	7	1.67	0	0.55	0.49	0.51	0	90.72	0.03	7.28	0	*	100	100	100	100
COX1_ALBTU	7	0.1	0	0.07	1.76	0.01	0	97.69	0.07	0.31	0	*	100	100	100	100
COX2_ALBTU	7	0.09	0.01	0.45	5.04	0	0	93.27	1.02	0.1	0	*	100	100	100	100
RNAS1_ALCAA	4	0.04	0.01	0	99.34	0	0	0	0.57	0.02	0	*	100	100	100	100
MSHR_ALCAA	9	0.04	0	0	5.49	0	0	0.05	0.19	94.19	0	*	100	100	100	100
SRY_ALCAC	8	0.05	0	0	6.22	0.01	0	0.01	92.93	0.76	0	*	100	100	100	100
IOVO_ALERU	4	0	0	0	99.75	0	0	0	0.07	0.15	0	*	100	100	100	100
ATP6_ALLAR	7	0.48	0.07	0.25	0.31	0.1	0.03	96.59	0.63	1.75	0.06	*	100	100	100	100
DEFI_ALLDI	4	0.02	0.04	0	99.77	0	0	0.04	0.01	0.08	0	*	100	100	100	100
ATP6_ALLMA	7	0.45	0.08	0.25	0.32	0.1	0.03	96.61	0.59	1.78	0.06	*	100	100	100	100
COX1_ALLMA	7	0.14	0	0.04	1.25	0.02	0	97.8	0.37	0.4	0	*	100	100	100	100
ADH1_ALLMI	1	94.88	0	0.01	4.67	0.01	0	0.06	0.13	0.17	0.01	*	100	100	100	100
ENOA_ALLMI	1	99.39	0.02	0.02	0.18	0.01	0	0.04	0.1	13.29	0	*	100	100	100	100
GALA_ALLMI	4	0.13	0.12	0	99.82	0	0	0	0	0.03	0	*	100	100	100	100
GRP_ALLMI	4	0	0	0	86.66	0	0	0	6.66	6.66	0	*	100	100	100	100
INS_ALLMI	4	0.01	0	0.01	99.43	0	0	0.02	0.47	0.03	0	*	100	100	100	100
PAHO_ALLMI	4	0.18	0.13	0.04	99.33	0.05	0	0.09	0.08	0.24	0	*	100	100	100	100
PRL1_ALLMI	4	0.11	0.01	0.09	97.42	0.02	0	0.02	1.99	0.32	0.01	*	100	100	100	100
PRL2_ALLMI	4	0.11	0.01	0.08	98.83	0.01	0	0.02	0.62	0.31	0.01	*	100	100	100	100
ATP6_ALLMI	7	0.2	0.01	0.08	0.19	0.03	0.01	98.65	0.2	0.7	0	*	100	100	100	100
ATP8_ALLMI	7	0.27	0.04	0.02	2.69	0.07	0	96.29	0.27	0.39	0	*	100	100	100	100
COX2_ALLMI	7	0.44	0	0.05	5.83	0	0	93.45	0.13	0.06	0	*	100	100	100	100
CYC_ALLMI	7	0.06	0.01	0.01	6.91	0	0	92.59	0.31	0.04	0	*	100	100	100	100
WT1_ALLMI	8	4.85	0.02	0	0.02	0	0.02	0.04	99.78	0.08	0	*	100	100	100	100
OPSD_ALLMI	9	0.55	0	0.85	7.37	0	0	0	0.21	90.94	0	*	100	100	100	100
MSHR_ALLNI	9	0.03	0	0	5.47	0	0	0.04	0.21	94.21	0	*	100	100	100	100
MSHR_ALOCA	9	0.04	0	0	4.61	0	0	0.04	0.19	95.08	0	*	100	100	100	100
ATP8_ALOGU	7	0.15	0	0.04	0.04	0.04	0	98.99	0.25	0.52	0.01	*	100	100	100	100
MSHR_ALOLA	9	0.03	0	0	4.73	0	0	0.04	0.18	94.96	0	*	100	100	100	100
COX2_ALOPA	7	0.44	0	0.05	5.08	0	0	94.17	0.13	0.07	0	*	100	100	100	100
MSHR_ALOPA	9	0.04	0	0	4.86	0	0	0.04	0.05	94.97	0	*	100	100	100	100
MSHR_ALOPI	9	0.03	0	0	5.47	0	0	0.04	0.18	94.23	0	*	100	100	100	100
ATP8_ALOSA	7	0.14	0	0.05	0.04	0.02	0	98.96	0.28	0.56	0.01	*	100	100	100	100
MSHR_ALOSA	9	0.03	0	0	4.55	0	0	0.04	0.19	95.15	0	*	100	100	100	100
CYB5_ALOSE	3	26.09	0.06	88.82	0.11	0.02	0.01	10.27	0.3	0.2	0.02	*	100	100	100	100
B2MG_ALOSE	4	0.07	0.02	0.04	97.63	0	0	0.03	1.62	0.59	0	*	100	100	100	100
HSP1_ALOSE	8	2.59	1.14	0	0.02	0	0	0	92.95	5.71	0	*	100	100	100	100
PRM2_ALOSE	8	0.14	0	0	0.09	0	0.05	0	98.98	0.72	0	*	100	100	100	100
CCR5_ALOSE	9	0.02	0	0	2.26	0	0	0	0.01	97.67	0	*	100	100	100	100
MSHR_ALOSE	9	0.03	0	0	5.56	0	0	0.04	0.18	94.14	0	*	100	100	100	100
WN10A_ALOVU	4	0.12	0.01	0	99.33	0.01	0	0.01	0.38	0.11	0.01	*	100	100	100	100
WNT1_ALOVU	4	0.03	0	0.01	99.31	0	0.01	0.01	0.47	0.13	0	*	100	100	100	100
WNT3A_ALOVU	4	0.07	0	0.01	99.38	0	0	0.02	0.41	0.12	0	*	100	100	100	100
WNT3B_ALOVU	4	0.07	0	0.01	99.42	0	0	0.01	0.37	0.12	0	*	100	100	100	100
WNT5A_ALOVU	4	0.04	0	0	99.29	0	0	0.02	0.5	0.11	0	*	100	100	100	100
WNT5B_ALOVU	4	0.07	0.01	0.01	99.23	0.01	0	0.01	0.53	0.13	0	*	100	100	100	100
WNT7A_ALOVU	4	0.08	0	0	99.6	0.01	0	0	0.2	0.07	0	*	100	100	100	100
WNT7B_ALOVU	4	0.07	0	0.01	99.37	0.09	0	0.01	0.26	0.16	0	*	100	100	100	100
WNT9_ALOVU	4	0.08	0.02	0.02	99.33	0	0.03	0.03	0.41	0.07	0	*	100	100	100	100
ALTA1_ALTAL	4	50.74	0.41	4.18	23.63	0.24	0.37	4.32	13.17	10.77	0.03	*	0	100	100	100
CUTI_ALTBR	4	0.83	0.04	0.11	98.03	0	0.04	0.28	0.58	0.46	0	*	100	100	100	100
ALYT_ALYOB	4	0	0	0	100	0	0	0	0	0	0	*	100	100	100	100
DODA_AMAMU	1	39.46	3.14	5.06	7.57	5.71	0.56	15.14	27.7	18.41	0.57	*	100	100	100	100
G3P_AMAMU	1	99.78	0.02	0.01	0.03	0	0	0.03	0.06	0.06	0	*	100	100	100	100
ADA2B_AMBHO	9	0.2	0.01	0.02	3.16	0.03	0	0.06	0.35	96.25	0	*	100	100	100	100
AQP2_AMBHO	9	1.75	0.01	0.62	0.92	0.01	0	0.12	0.61	96.51	0	*	100	100	100	100
FABP1_AMBME	1	98.39	0.18	0.15	0.34	0.13	0	0.73	0.63	0.37	0.02	*	100	100	100	100
FABP2_AMBME	1	98.37	0.26	0.08	0.34	0.05	0.06	1.13	0.69	0.46	0.03	*	100	100	100	100
TCPA_AMBME	1	98.84	0.07	0.07	0.1	0.03	0	0.15	0.39	0.51	0	*	100	100	100	100
WNT1_AMBME	4	0.13	0.02	0.02	99.44	0.01	0	0.03	0.23	0.15	0	*	100	100	100	100
WNT5A_AMBME	4	0.07	0	0.02	99.62	0	0	0.02	0.19	0.08	0	*	100	100	100	100
WNT5B_AMBME	4	0.09	0	0.02	99.59	0	0	0.02	0.18	0.08	0	*	100	100	100	100
HXA13_AMBME	8	0.31	0.06	0.03	0.17	0	0	0.02	99.28	0.19	0	*	100	100	100	100
HXA5_AMBME	8	0.03	0	0	0.86	0	0	0.01	98.99	0.07	0	*	100	100	100	100
HXA9_AMBME	8	0.04	0	0	0.42	0.01	0	0	99.47	0.04	0	*	100	100	100	100
HXB1_AMBME	8	0.21	0.04	0.02	0.59	0.01	0	0.03	98.97	0.2	0	*	100	100	100	100
EAA1_AMBTI	9	0.2	0.01	0.06	0.09	0.01	0.01	0.09	0.19	99.39	0.01	*	100	100	100	100
OPSD_AMBTI	9	0.52	0	0.8	7.1	0	0	0	0.53	90.97	0	*	100	100	100	100
S4A4_AMBTI	9	0.23	0.01	0.01	0.48	0.04	0	0.11	0.24	98.94	0	*	100	100	100	100
GALA_AMICA	4	0.17	0.15	0	99.74	0	0	0	0.04	0.03	0	*	100	100	100	100
GLUC_AMICA	4	0.13	0.03	0.08	99.6	0	0	0.01	0.16	0	0	*	100	100	100	100
INS_AMICA	4	0.01	0	0	99.59	0	0	0.02	0.3	0.05	0	*	100	100	100	100
PYY_AMICA	4	0.04	0	0.04	99.72	0.01	0	0.02	0.13	0.03	0	*	100	100	100	100
SMS1_AMICA	4	0.18	0	0	99.66	0	0	0	0.09	0.12	0	*	100	100	100	100
COX1_AMICA	7	0	0	0	2.46	0	0	97.51	0	0	0	*	100	100	100	100
COX2_AMICA	7	0.39	0	0.02	9.55	0	0	89.88	0.06	0.06	0	*	100	100	100	100
CHSA_AMPQU	9	0.72	0.01	0.07	2.09	0.03	0	0.09	0.18	96.81	0.01	*	100	100	100	100
SSP1_AMSAL	4	3.05	0.02	0.52	90.18	0.37	0	0.33	3.95	1.88	0.89	*	100	100	100	100
NU2M_ANAAC	7	0.15	0.01	0.1	0.36	0.01	0	98.54	0.37	0.47	0.01	*	100	100	100	100
NU2M_ANAAM	7	0.16	0.01	0.09	0.3	0.01	0	98.63	0.34	0.47	0.01	*	100	100	100	100
GLB1_ANABR	1	97.99	0.03	0.05	0.1	0.01	0.01	0.35	1	0.92	0	*	100	100	100	100
NU2M_ANACA	7	0.14	0.01	0.19	0.33	0.01	0	98.48	0.41	0.45	0.01	*	100	100	100	100
NU2M_ANAFA	7	0.16	0.01	0.1	0.31	0.01	0	98.53	0.39	0.48	0.01	*	100	100	100	100
NU2M_ANAFO	7	0.16	0.01	0.11	0.29	0.01	0	98.56	0.4	0.48	0.01	*	100	100	100	100
NU2M_ANAPE	7	0.16	0.01	0.1	0.33	0.01	0	98.54	0.39	0.46	0.01	*	100	100	100	100
ADH1_ANAPL	1	95.27	0	0.02	4.13	0.01	0	0.09	0.15	0.26	0.01	*	100	100	100	100
ENOA_ANAPL	1	99.4	0.01	0.02	0.17	0.01	0	0.04	0.11	13.19	0	*	100	100	100	100
MAOX_ANAPL	1	76.17	0.03	0.08	0.17	0.07	0.02	22.62	0.42	0.53	0.02	*	100	100	100	100
APOA1_ANAPL	4	1.22	0.43	0.3	96.27	0.27	0.04	0.37	1.12	0.46	0.01	*	100	100	100	100
FIBA_ANAPL	4	0	0	0	100	0	0	0	0	0	0	*	100	100	100	100
FIBB_ANAPL	4	28	0	5	0	0	0	0	94.66	0	0	*	0	0	0	0
IFNG_ANAPL	4	1.01	0.08	0.17	97.09	0.05	0.01	0.19	1.28	0.75	0	*	100	100	100	100
INS_ANAPL	4	0.04	0	0.01	99.33	0	0	0.05	0.48	0.07	0	*	100	100	100	100
OVOS_ANAPL	4	4.33	0.1	0.11	94.81	0.05	0.04	0.14	2.4	0.24	0	*	100	100	100	100
SOMA_ANAPL	4	0.07	0.02	0	98.29	0	0	0.01	1.54	0.03	0.01	*	100	100	100	100
TRFE_ANAPL	4	0.18	0.01	0.02	99.42	0.01	0	0.07	0.21	0.12	0	*	100	100	100	100
ATP6_ANAPL	7	0.1	0.01	0.12	0.19	0.05	0	98.7	0.27	0.6	0	*	100	100	100	100
ATP8_ANAPL	7	0.1	0	0	4.99	0.03	0	94.4	0.32	0.14	0	*	100	100	100	100
COX1_ANAPL	7	0	0	0	1.11	0	0	98.73	0.14	0.01	0	*	100	100	100	100
COX2_ANAPL	7	0.35	0.01	0.05	6.95	0	0	92.41	0.11	0.08	0	*	100	100	100	100
CYC_ANAPL	7	0.05	0.01	0	5.11	0	0	94.4	0.32	0.04	0	*	100	100	100	100
H1_ANAPL	8	0.3	0.03	0.04	0.1	0.07	0.01	0.05	99.34	0.16	0.02	*	100	100	100	100
CBPD_ANAPL	9	0.45	0.11	0.11	56	0.04	0.01	0.29	31.93	42.58	0.02	*	0	100	100	100
GLRK_ANAPL	9	0.32	0.12	0.07	7.18	0.02	0	0.06	0.32	92.08	0	*	100	100	100	100
29C0_ANCSP	4	0	0	0	95.63	0	0	0	0	4.36	0	*	100	100	100	100
32C7_ANCSP	4	0	0	0	100	0	0	0	0	0	0	*	100	100	100	100
45C1_ANCSP	4	0.12	0	0	98.48	0	0	0	0	1.38	0	*	100	100	100	100
KA157_ANDAM	4	0	0	1.14	94.79	0	0	0.22	0.09	3.73	0	*	100	100	100	100
SCX1_ANDAM	4	0.1	0	0.07	99.09	0.04	0	0.04	0.18	0.49	0.04	*	100	100	100	100
SCX2_ANDAM	4	0.09	0	0.03	99.41	0.03	0	0.06	0.03	0.34	0	*	100	100	100	100
SCX3_ANDAM	4	0.14	0	0.06	99.31	0.01	0	0.02	0.11	0.41	0	*	100	100	100	100
ANDT_ANDAU	4	0	0	0	100	0	0	0	0	0	0	*	100	100	100	100
BUTH_ANDAU	4	0	0	0	0	0	0	0	100	0	0	*	0	0	0	0
DEF4_ANDAU	4	1.64	0	0	97.35	0	0	0.16	0.83	0	0	*	100	100	100	100
HCY6_ANDAU	4	0.25	0.03	2.47	95.64	0.02	0	1.07	0.26	0.27	0	*	100	100	100	100
KA151_ANDAU	4	0	0	0	99.69	0	0	0	0	0.32	0	*	100	100	100	100
KA154_ANDAU	4	0.12	0	0.68	96.04	0	0	0.2	0.08	2.84	0	*	100	100	100	100
KAX35_ANDAU	4	0.18	0.04	0.28	97.12	0	0.28	0.56	0.12	1.6	0	*	100	100	100	100
SCX1_ANDAU	4	0.19	0	0.08	98.62	0.04	0	0.12	0.15	0.78	0.06	*	100	100	100	100
SCX2_ANDAU	4	0.09	0	0.05	99.54	0.07	0	0.01	0.11	0.2	0	*	100	100	100	100
SCX3_ANDAU	4	0.1	0	0.06	99.11	0.04	0	0.12	0.12	0.48	0	*	100	100	100	100
SCX4_ANDAU	4	0.13	0	0.07	98.97	0.04	0	0.09	0.09	0.67	0	*	100	100	100	100
SCX6_ANDAU	4	0.05	0	0	99.51	0	0	0.1	0.24	0.11	0	*	100	100	100	100
SCXA_ANDAU	4	0.07	0	0.05	99.54	0.01	0	0.01	0.15	0.17	0	*	100	100	100	100
SCXB_ANDAU	4	0.13	0	0.04	99.63	0.01	0.01	0.01	0.09	0.14	0	*	100	100	100	100
SCXL_ANDAU	4	0.06	0	0	99.19	0	0	0.18	0.46	0.12	0	*	100	100	100	100
SIX1_ANDAU	4	0.27	0.02	0.03	98.96	0.08	0	0.18	0.02	0.36	0.03	*	100	100	100	100
SIX2_ANDAU	4	0.34	0.02	0.04	98.89	0.01	0	0.15	0.03	0.43	0.03	*	100	100	100	100
SIX4_ANDAU	4	0.02	0	0	99.82	0	0	0	0.04	0.1	0	*	100	100	100	100
SIX5_ANDAU	4	0.15	0	0.04	99.68	0	0	0.05	0	0.05	0	*	100	100	100	100
TXA22_ANDAU	4	0.08	0	0.17	98.35	0.19	0	0.05	0.16	0.98	0	*	100	100	100	100
TXA25_ANDAU	4	0.18	0	0.28	97.93	0.3	0	0.21	0.05	1.02	0	*	100	100	100	100
TXA8_ANDAU	4	0.07	0	0.14	98.46	0.17	0	0.07	0.15	0.91	0	*	100	100	100	100
KA153_ANDMA	4	0	0	0	99.71	0	0	0	0	0.3	0	*	100	100	100	100
KAX31_ANDMA	4	0	0	0	99.85	0	0	0.14	0.01	0	0	*	100	100	100	100
KAX52_ANDMA	4	0.17	2.06	0	97.67	0.06	0	0	0	0	0	*	100	100	100	100
KAX81_ANDMA	4	0	0	0	99.71	0	0	0	0	0.28	0	*	100	100	100	100
SCX5_ANDMA	4	0.1	0	0	99.84	0	0	0	0.03	0	0	*	100	100	100	100
SCX8_ANDMA	4	0.08	0	0.05	99.52	0.05	0	0.01	0.12	0.22	0	*	100	100	100	100
SCXP_ANDMA	4	0.39	0.39	0	96.18	0	0	0	1.2	2.8	0	*	100	100	100	100
AETX1_ANEER	4	0.13	0	0.01	98.94	0.03	0	0.04	0.04	0.78	0	*	100	100	100	100
AETX2_ANEER	4	0	0	0	100	0	0	0	0	0	0	*	100	100	100	100
AETX3_ANEER	4	0	0	0	100	0	0	0	0	0	0	*	100	100	100	100
BDS1_ANESU	4	0	0	0	98.21	0	0	1.77	0	0	0	*	100	100	100	100
BDS2_ANESU	4	0	0	0	98.18	0	0	1.8	0	0	0	*	100	100	100	100
IP52_ANESU	4	0.04	0	1.7	90.87	0	0	0.02	0.06	8.97	0	*	100	100	100	100
KC1_ANESU	4	0.08	0	0.65	97.05	0	0	0.03	0.13	2.69	0	*	100	100	100	100
KC2_ANESU	4	0.25	0.01	0.01	94.81	0	0	0.03	0.32	4.71	0	*	100	100	100	100
KC3_ANESU	4	0.04	0	2.59	88.55	0	0	0.01	0.04	11.31	0	*	100	100	100	100
LWA_ANESU	4	1.92	0.35	0.12	97.07	0	0	0.03	1.53	0.19	0	*	100	100	100	100
TXA1_ANESU	4	0.13	0	0	99.16	0.02	0	0.02	0.07	0.59	0	*	100	100	100	100
TXA2_ANESU	4	0.24	0	0	99.27	0.01	0	0	0.14	0.43	0	*	100	100	100	100
TXA3_ANESU	4	0	0	0	0	0	0	0	0	0	0	*	0	0	0	100
TXA5_ANESU	4	0.24	0	0	99.25	0.01	0	0	0.13	0.45	0	*	100	100	100	100
TXKS_ANESU	4	0	0	0	93.61	0	0	2.59	0	3.77	0	*	100	100	100	100
GLHA_ANGAN	4	0.05	0.03	0.01	99.4	0	0.02	0.13	0.09	0.23	0	*	100	100	100	100
GTHB2_ANGAN	4	0.12	0	0.07	98.01	0	0.01	0.07	1.51	0.17	0	*	100	100	100	100
INS_ANGAN	4	0.2	0.09	0	98.79	0.12	0	0.17	0.38	0.35	0	*	100	100	100	100
IPK1_ANGAN	4	0	0.08	0	94.84	0	0	0	0.27	4.75	0	*	100	100	100	100
PRL_ANGAN	4	0.23	0.04	0.04	98.56	0.01	0.01	0.06	0.83	0.27	0	*	100	100	100	100
SOML_ANGAN	4	0.18	0	0.02	98.66	0	0	0.04	0.9	0.19	0	*	100	100	100	100
TSHB_ANGAN	4	0.19	0.01	0.06	98.86	0	0.06	0.12	0.39	0.32	0.02	*	100	100	100	100
AT1A1_ANGAN	9	0.07	0.01	0.41	0.03	0.09	0	0.04	0.09	99.27	0	*	100	100	100	100
AT1B1_ANGAN	9	0.28	0.04	0.05	0.13	0.01	0	0.08	0.21	99.26	0.01	*	100	100	100	100
AT233_ANGAN	9	0.12	0.01	0.02	0.12	0.01	0.01	0.11	0.24	99.38	0	*	100	100	100	100
OPSD1_ANGAN	9	0.54	0	0.74	7.2	0	0	0	0.53	90.92	0	*	100	100	100	100
OPSD2_ANGAN	9	0.01	0	0	7.05	0	0	0	0.54	92.33	0	*	100	100	100	100
AJL1_ANGJA	4	71.9	0.6	1.2	16.31	5.5	4.8	1.3	7.74	7.21	0.6	*	0	100	100	100
AJL2_ANGJA	4	0.64	0.07	3.1	73.67	3.25	0	0.11	0.55	24.92	0	*	100	100	100	100
ANF_ANGJA	4	0	0	0	97.26	0	0	0	0	2.7	0	*	100	100	100	100
ANFC_ANGJA	4	0.42	0.01	0	97.87	0.17	0	0.16	0.87	0.71	0	*	100	100	100	100
ANFV_ANGJA	4	1.23	0.27	0.25	96.98	0.12	0	0.27	1.01	0.6	0	*	100	100	100	100
CALC_ANGJA	4	1.05	0	0	98.03	0.33	0	0.07	0.65	0.68	0	*	100	100	100	100
FUCL1_ANGJA	4	0.25	0.03	0.14	98.51	0.01	0	0.08	0.38	0.66	0.02	*	100	100	100	100
FUCL2_ANGJA	4	0.15	0.02	0.13	99.06	0.03	0	0.09	0.21	0.34	0.01	*	100	100	100	100
FUCL3_ANGJA	4	0.22	0.01	0.03	98.9	0.14	0	0.09	0.44	0.29	0.01	*	100	100	100	100
FUCL4_ANGJA	4	0.19	0.01	0.03	99.04	0.02	0.01	0.1	0.3	0.33	0.01	*	100	100	100	100
FUCL5_ANGJA	4	0.37	0.05	0.2	98.23	0.02	0	0.18	0.42	0.74	0.02	*	100	100	100	100
FUCL6_ANGJA	4	0.12	0.03	0.18	98.91	0.07	0	0.05	0.2	0.5	0	*	100	100	100	100
FUCL7_ANGJA	4	0.21	0.02	0.24	98.73	0.05	0	0.15	0.27	0.39	0.01	*	100	100	100	100
GTHB1_ANGJA	4	0.07	0	0.03	99.02	0.03	0	0.01	0.68	0.18	0	*	100	100	100	100
PRL_ANGJA	4	0.26	0.04	0.05	98.16	0.01	0.01	0.06	1.14	0.31	0	*	100	100	100	100
RGHRL_ANGJA	4	1.14	0.2	0.46	94.9	0.17	0	0.6	1.57	1.45	0	*	100	100	100	100
SOMA_ANGJA	4	0.13	0.01	0.02	98	0	0	0	1.78	0.05	0	*	100	100	100	100
ESR2_ANGJA	8	0.1	0.01	0.01	0.03	0	0	0.01	99.74	0.1	0.01	*	100	100	100	100
ANPRB_ANGJA	9	2.13	0.08	0.09	0.13	0.03	0	0.11	0.57	97.08	0.03	*	100	100	100	100
CP19A_ANGJA	9	0.28	0.04	0.34	0.11	0.02	0.01	0.19	1.13	97.92	0	*	100	100	100	100
GLUCL_ANGRO	4	0.21	0.03	0.04	99.6	0	0	0.08	0.09	0.03	0	*	100	100	100	100
INS_ANGRO	4	0	0	0	99.47	0	0	0.02	0.44	0.04	0	*	100	100	100	100
IOVO_ANHNO	4	0.01	0	0	99.7	0	0	0	0.09	0.18	0	*	100	100	100	100
MYSP_ANISI	2	0.65	96.42	0.13	2.87	0.05	0	0.14	0.63	0.36	0.01	*	100	100	100	100
ANIS1_ANISI	4	0.43	0	0.29	95.78	0.02	0	0.07	2.36	1.42	0.03	*	100	100	100	100
ANIS4_ANISI	4	0	0	0	0	0	0	0	100	0	0	*	0	0	0	0
NU2M_ANOAL	7	0.06	0.01	0.1	0.98	0.03	0.03	97.89	0.46	0.43	0	*	100	100	100	100
WHITE_ANOAL	9	1.14	0.04	8.17	0.16	6.02	0.01	0.42	0.59	89.62	0.03	*	100	100	100	100
ESR1_ANOCA	8	0.06	0	0.01	0.03	0	0	0.03	99.81	0.04	0	*	100	100	100	100
OPSB_ANOCA	9	0.03	0	0.02	6.36	0	0	0.01	0.51	93.02	0	*	100	100	100	100
OPSD_ANOCA	9	0.51	0	0.81	7.13	0	0	0	0.55	90.92	0	*	100	100	100	100
OPSR_ANOCA	9	0.15	0	0.14	1.23	0	0	0	0.16	98.25	0.01	*	100	100	100	100
DEFA_ANOCP	4	0	0.03	0	99.64	0	0	0.04	0.01	0.24	0	*	100	100	100	100
DEFB_ANOCP	4	0.02	0.04	0	99.48	0	0	0.05	0.09	0.29	0	*	100	100	100	100
RL8_ANOGA	1	89.66	0.01	0.06	9.31	0.03	0	0.58	0.16	0.22	0	*	100	100	100	100
CBPA1_ANOGA	4	1.08	0.13	0.29	96.33	0.14	0.02	0.45	1.29	0.78	0.01	*	100	100	100	100
CECA_ANOGA	4	0.63	0	0.31	95.81	0.15	0.07	0.19	0.51	2.54	0	*	100	100	100	100
DEFI_ANOGA	4	1.44	0.02	0.26	93.72	0.03	0.41	0.11	1.17	3.08	0.01	*	100	100	100	100
TRY1_ANOGA	4	1.49	0.16	0.58	95.13	0.04	0.01	0.13	0.29	2.95	0	*	100	100	100	100
TRY2_ANOGA	4	1.7	0.03	0.45	95.53	0.04	0.01	0.14	0.27	2.67	0	*	100	100	100	100
TRY3_ANOGA	4	1.75	0.12	0.4	95.33	0.04	0	0.18	0.24	3.05	0	*	100	100	100	100
TRY4_ANOGA	4	1.71	0.13	0.63	94.09	0.03	0.02	0.15	0.2	4.32	0	*	100	100	100	100
TRY5_ANOGA	4	1.89	0.11	0.36	95.63	0.04	0.01	0.15	0.24	2.41	0	*	100	100	100	100
TRY6_ANOGA	4	1.85	0.13	0.55	95.4	0.04	0.01	0.21	0.29	3.12	0.02	*	100	100	100	100
TRY7_ANOGA	4	1.54	0.12	0.36	95.79	0.03	0.01	0.08	0.21	2.75	0	*	100	100	100	100
ADT1_ANOGA	7	0.22	0.01	0.1	0.12	0.02	0	98.92	0.42	0.24	0.01	*	100	100	100	100
ATP6_ANOGA	7	0.15	0.01	0.08	0.11	0.02	0.03	98.75	0.16	0.73	0	*	100	100	100	100
ATP8_ANOGA	7	0.24	0	0.15	0.07	0.06	0	97.54	0.22	1.76	0	*	100	100	100	100
COX1_ANOGA	7	0.03	0	0.01	3.38	0	0	96.18	0.27	0.1	0	*	100	100	100	100
COX2_ANOGA	7	0.06	0	0.38	3.73	0	0	94.62	1.12	0.06	0	*	100	100	100	100
NU2M_ANOGA	7	0.15	0.02	0.06	2.49	0.03	0.01	95.83	0.71	0.7	0.02	*	100	100	100	100
H2B_ANOGA	8	0.03	0	0.02	1.61	0	0	0	98.24	0.08	0	*	100	100	100	100
WHITE_ANOGA	9	1.11	0.04	7.57	0.14	5.98	0.01	0.39	0.58	90.33	0.04	*	100	100	100	100
FABPL_ANOPU	1	98.39	0.26	0.07	0.49	0.04	0	1.53	0.73	0.25	0	*	100	100	100	100
ATP6_ANOQU	7	0.15	0.01	0.08	0.12	0.03	0.03	98.68	0.17	0.77	0	*	100	100	100	100
ATP8_ANOQU	7	0.26	0	0.1	0.1	0.01	0	97.72	0.18	1.69	0	*	100	100	100	100
COX1_ANOQU	7	0.03	0	0	3.2	0	0	96.37	0.28	0.09	0	*	100	100	100	100
COX2_ANOQU	7	0.06	0	0	2.74	0	0	96.56	0.52	0.08	0	*	100	100	100	100
NU2M_ANOQU	7	0.14	0.01	0.07	1.81	0.04	0.01	96.42	0.82	0.69	0.01	*	100	100	100	100
AS19_ANOSM	4	0.04	0	0.14	98.59	0.02	0	0.05	0.23	1.03	0	*	100	100	100	100
PMTXA_ANOSM	4	0	0	0	83.33	0	0	0	0	16.66	0	*	100	100	100	100
ACES_ANOST	9	1.66	0.1	6.11	17.22	0.06	0.01	0.19	0.49	75.5	0.04	*	100	100	100	100
ACTG_ANSAN	1	99.36	7.16	0	0.3	0	0	0	0.31	0	0	*	100	100	100	100
LYG_ANSAN	4	0.47	0.04	0.14	97.57	0.04	0.04	0.38	0.7	0.79	0.03	*	100	100	100	100
NEU1_ANSAN	4	0.03	0.03	0.01	99.78	0	0	0.01	0.04	0.09	0	*	100	100	100	100
NEU2_ANSAN	4	0.3	0.05	0.05	98.99	0.05	0	0.04	0.22	0.44	0	*	100	100	100	100
PAHO_ANSAN	4	1.04	0.75	0.14	96.26	0	0	0.27	0	2.25	0	*	100	100	100	100
H5_ANSAN	8	0.38	0.03	0.04	0.07	0.06	0	0.09	99.31	0.26	0	*	100	100	100	100
IOVO_ANSIN	4	0.01	0	0	99.68	0	0	0	0.08	0.21	0	*	100	100	100	100
IOVO_ANSSE	4	0.01	0	0	99.72	0	0	0	0.08	0.16	0	*	100	100	100	100
AXP1_ANTAF	4	0.14	0.01	0.07	81.69	0.01	0.01	0.03	0.24	17.82	0	*	100	100	100	100
AXP2_ANTAF	4	0.06	0	1.4	93.32	0	0	0.02	0.12	6.43	0	*	100	100	100	100
FIBA_ANTAM	4	11.11	0	0	88.88	0	0	0	0	0	0	*	100	100	100	100
FIBB_ANTAM	4	0	0	0	37	0	0	0	62.5	0	0	*	0	100	100	100
RNAS1_ANTAM	4	0.03	0	0	99.14	0	0	0	0.76	0.06	0	*	100	100	100	100
COX2_ANTAM	7	0.01	0	0.05	5.28	0	0	94.42	0.11	0.07	0	*	100	100	100	100
LEG_ANTCR	1	0.54	0.11	0.12	24.7	0.02	0	0.23	2.07	72.13	0.35	*	0	0	0	100
LECE_ANTCR	4	0.5	0	0.44	73.04	0.45	0	0.26	0.3	45.15	0	*	100	100	100	100
FMR1_ANTEL	4	0.72	0.2	0	93.63	0	0	0.35	1.77	3.64	0	*	100	100	100	100
FMR2_ANTEL	4	0.51	0.17	0	96.49	0	0	0.31	0.81	1.93	0	*	100	100	100	100
LWA_ANTEL	4	2.61	0.19	0.25	93.92	0.2	0	0.68	1.54	2.96	0	*	100	100	100	100
TXAC_ANTEL	4	0.22	0	0	99.33	0.01	0	0	0.13	0.4	0	*	100	100	100	100
GLHR_ANTEL	9	0.25	0.03	0.09	12.25	0.03	0	0.2	0.27	89.95	0.01	*	100	100	100	100
MAST_ANTFM	4	100	0	0	0	0	0	0	0	0	0	*	0	0	0	100
TXA1_ANTFU	4	0.25	0	0	99.3	0	0	0.01	0.14	0.39	0	*	100	100	100	100
TXA2_ANTFU	4	0.21	0	0	99.36	0.01	0	0	0.14	0.37	0	*	100	100	100	100
VIT_ANTGR	4	7.43	1.19	1.31	75.22	1	0.11	3.54	7.31	6.41	0.6	*	100	100	100	100
PRT_ANTGR	8	5.46	0.72	0	0.1	0	0	0	79.61	13.63	0.87	*	100	100	100	100
HSP1_ANTLA	8	0.47	0.01	0	2.21	0.01	0	0	94.51	3.05	0	*	100	100	100	100
CECB_ANTPE	4	0.49	0	0	98.48	0	0	0.27	0.39	0.36	0	*	100	100	100	100
CECD_ANTPE	4	0.98	0.01	0	94.74	0	0.05	0.33	3.59	0.62	0	*	100	100	100	100
HSP1_ANTST	8	0.43	0.02	0	2.47	0	0	0	93.81	3.63	0	*	100	100	100	100
TXAA_ANTXA	4	0.26	0	0	99.18	0	0	0.01	0.16	0.5	0	*	100	100	100	100
TXAB_ANTXA	4	0.04	0	0	98.73	0	0	0	0.05	1.18	0	*	100	100	100	100
KAX6C_ANUPH	4	0	0	0	85.71	0	0	0	0	14.28	0	*	100	100	100	100
PHLIP_ANUPH	4	0.83	0.52	0.06	97.53	0	0	0.08	0.61	0.35	0	*	100	100	100	100
SCX1_ANUPH	4	22.58	22.58	9.67	0	0	0	9.67	16.51	18.93	0	*	0	0	0	0
B2MG_AOTAZ	4	0.08	0.02	0.04	97.44	0.02	0	0.02	1.68	0.67	0	*	100	100	100	100
COX41_AOTAZ	7	0.22	0.02	0.02	0.06	0.03	0.01	99.16	0.26	0.26	0.01	*	100	100	100	100
B2MG_AOTLE	4	0.08	0	0.03	98.11	0	0	0.02	1.08	0.68	0	*	100	100	100	100
FKBP5_AOTNA	1	94.68	0.1	2.68	0.13	0.11	0.01	0.26	68.97	0.38	0.01	*	100	100	100	100
GLHA_AOTNA	4	0.01	0.01	0	99.71	0	0	0.01	0.04	0.19	0	*	100	100	100	100
COX2_AOTNI	7	0.44	0	0.06	5.09	0	0	94.16	0.13	0.08	0	*	100	100	100	100
INVO_AOTTR	1	93.15	0.06	5.75	0.22	0.02	0	0.05	6.45	0.17	0	*	100	100	100	100
ANGI_AOTTR	4	0.1	0.01	0.01	98.87	0	0	0.12	0.45	0.49	0	*	100	100	100	100
INS_AOTTR	4	0.14	0	0.06	98.84	0	0.02	0.09	0.47	0.34	0.1	*	100	100	100	100
RNAS6_AOTTR	4	0.08	0	0.1	98.97	0.01	0.03	0.03	0.23	0.59	0	*	100	100	100	100
PRIO_AOTTR	9	0.02	0	0	3.62	0	0	0.01	0.01	96.31	0	*	100	100	100	100
URIC_AOTTR	10	0.46	0.01	0.06	1.12	0.03	0	0.13	0.42	0.28	97.65	*	100	100	100	100
CHI1_APHAL	4	0.6	0.03	0.1	97.79	0.03	0.53	0.27	0.78	0.75	0.05	*	100	100	100	100
MEL_APIDO	4	0	0	0.41	98.8	0.33	0	0	0	0.43	0	*	100	100	100	100
MEL_APIFL	4	0	0	0	93.63	0	0	1.58	1.58	4.76	0	*	100	100	100	100
COX2_APIFL	7	0.11	0	0.32	3.56	0	0	95.27	0.59	0.13	0	*	100	100	100	100
COX2_APIKO	7	0.14	0	0.31	3.11	0.01	0	95.67	0.55	0.21	0	*	100	100	100	100
ATP6_APILI	7	0.21	0.01	0.07	0.14	0.03	0.05	98.56	0.29	0.73	0	*	100	100	100	100
ATP8_APILI	7	35.71	7.14	1.47	12.76	0	0	14.28	35.71	27.04	0	*	0	0	0	100
COX1_APILI	7	0.04	0	0.01	2.98	0.02	0	96.39	0.38	0.15	0	*	100	100	100	100
COX2_APILI	7	0.12	0	0.03	2.66	0	0	96.65	0.34	0.18	0	*	100	100	100	100
NU2M_APILI	7	2.59	0.06	1.74	0.77	0.93	0	80.48	3.61	12.85	0	*	100	100	100	100
EF1A_APIME	1	92.62	0	0.01	1.56	0	0	0.04	5.7	0.03	0	*	100	100	100	100
ABAE_APIME	4	6.15	12.3	0	55.38	0	0	0	0	26.15	0	*	100	100	100	100
ALL6_APIME	4	4.77	0	0	46.66	0	0	0.23	3.85	46.51	0.24	*	100	100	100	100
AMCI_APIME	4	0.35	0.9	0.83	62.25	1.78	0	0	6.27	30.91	0	*	100	100	100	100
APAM_APIME	4	1.57	0	2.94	94.57	1.5	0	0	0	2.48	0	*	100	100	100	100
APD14_APIME	4	0.7	0.01	0.01	96.62	0.45	0	0.31	0.29	1.77	0	*	100	100	100	100
APD22_APIME	4	0.81	0.05	0.25	96.69	0.14	0	0.24	1.12	1.15	0	*	100	100	100	100
APD73_APIME	4	0.35	0.01	0.35	98.22	0.03	0	0.27	0.22	0.82	0	*	100	100	100	100
BURS2_APIME	4	0.81	0.14	0.08	97.24	0.07	0	0.48	0.85	0.7	0	*	100	100	100	100
DEFI_APIME	4	0.36	0.07	0.06	96.87	0.06	0	0.27	0.69	1.65	0	*	100	100	100	100
LSP_APIME	4	35.71	0	10.71	35.71	0	0	0	17.85	10.71	0	*	0	100	100	100
MCDP_APIME	4	2.06	0	2.07	90.73	0	0	0	0	7.17	0	*	100	100	100	100
MEL_APIME	4	0.92	0	0.23	91.3	0.19	0	0	1.84	5.48	0	*	100	100	100	100
MRJP1_APIME	4	0.45	0.03	0.08	98.27	0.06	0.03	0.2	0.4	0.62	0.01	*	100	100	100	100
MRJP2_APIME	4	0.55	0.02	0.05	97.82	0.09	0.05	0.29	0.48	0.76	0.08	*	100	100	100	100
MRJP3_APIME	4	0.57	0.04	0.07	97.49	0.05	0.07	0.37	0.77	0.69	0.13	*	100	100	100	100
MRJP4_APIME	4	0.68	0.08	0.16	97.57	0.09	0.02	0.28	0.61	0.73	0.04	*	100	100	100	100
MRJP5_APIME	4	0.47	0.02	0.07	98.2	0.03	0.02	0.28	0.45	0.56	0.05	*	100	100	100	100
PA2_APIME	4	0.72	0.11	0.15	96.76	0	0	0.09	0.78	1.82	0	*	100	100	100	100
SECP_APIME	4	1.45	0	0	88.86	0	0	3.15	2.17	4.57	0	*	100	100	100	100
TERT_APIME	4	53	26.5	0	0	0	0	0	73	0	0	*	0	0	0	0
CYC_APIME	7	0.05	0.01	0	6.23	0	0	93.34	0.24	0.05	0	*	100	100	100	100
HME30_APIME	8	0.49	0.04	0.08	0.32	0.04	0.01	0.21	98.76	0.12	0.01	*	100	100	100	100
HME60_APIME	8	0.41	0.04	0.05	0.31	0.04	0.01	0.18	98.81	0.22	0	*	100	100	100	100
MBLK1_APIME	8	17.02	3.26	1.65	4.42	1.43	0.26	3.06	61.63	14.97	0.32	*	100	100	100	100
SCR_APIME	8	0.02	0	0	1.09	0	0	0	98.85	0.02	0	*	100	100	100	100
OPSB_APIME	9	0.26	0.06	0.07	6.9	0.03	0.02	0.12	0.26	92.27	0.01	*	100	100	100	100
OPSD_APIME	9	0.15	0	0.04	5.97	0	0	0.11	0.06	93.62	0	*	100	100	100	100
OPSUV_APIME	9	0.28	0.03	0.03	11.52	0.05	0.02	0.08	0.18	87.81	0.01	*	100	100	100	100
TRYP_APIMS	4	0	0	0	99.81	0	0	0	0	0.09	0	*	100	100	100	100
AGN3_APLBR	4	2.11	0	0.4	92.32	0	0	0.54	1.24	3.7	0	*	100	100	100	100
ACTM_APLCA	1	99.22	6.89	0	0.3	0	0	0	0.44	0	0	*	100	100	100	100
KPC1_APLCA	1	79.97	0.64	0.08	0.22	0.1	0.02	0.06	8.84	21.15	0	*	100	100	100	100
SENA_APLCA	1	47.1	0	5.26	9.12	10.82	0	21.05	20.91	17.78	0	*	100	100	100	100
UCHL_APLCA	1	93.23	0.13	0.12	0.31	0.02	0.05	0.23	5.56	0.75	0.02	*	100	100	100	100
GRP78_APLCA	3	41.9	0.05	53.04	0.24	0.02	0	4.41	5.02	0.18	0.01	*	100	100	100	100
AGN1_APLCA	4	35.71	0	7.14	7.14	0	7.14	14.28	7.14	42.85	0	*	0	0	0	0
AGN3_APLCA	4	1.68	0	0.2	88.63	1.93	0	0.2	1.46	6.89	0	*	100	100	100	100
AGN5_APLCA	4	20.11	4.46	4.76	24.39	4.76	0	14.28	25.39	17.46	0	*	0	100	100	100
ATT_APLCA	4	9.37	0	9.37	11.43	18.75	0	18.75	15.62	26.03	0	*	0	0	0	0
BUCC_APLCA	4	1.96	0.86	6.97	80.21	0.26	0.17	3.83	2.13	4.7	0	*	100	100	100	100
ELH1_APLCA	4	1.02	0.33	0.73	94.09	0.03	0	0.48	3.38	0.9	0.01	*	100	100	100	100
ELHA_APLCA	4	0.97	0.01	0.06	96.38	0.12	0	0.12	1.98	0.56	0	*	100	100	100	100
ELHB_APLCA	4	0.75	0.09	0.02	95.42	0.42	0	0.59	2.5	0.65	0	*	100	100	100	100
ELHC_APLCA	4	0.84	0.11	0	95.32	0.48	0	0.6	2.47	0.63	0	*	100	100	100	100
ELHL_APLCA	4	0.61	0	0.18	96.57	0.02	0	0.15	2.41	0.3	0	*	100	100	100	100
FMR1_APLCA	4	0.06	0	0	99.66	0	0	0.05	0.15	0.11	0	*	100	100	100	100
FMR2_APLCA	4	0.12	0.04	0	99.46	0	0	0.01	0.25	0.17	0.01	*	100	100	100	100
FMR4_APLCA	4	0.07	0	0.05	99.3	0.06	0.1	0.02	0.39	0.05	0	*	100	100	100	100
HPOR_APLCA	4	14.28	14.28	0	16.28	0	0	0	28.57	40.71	0	*	0	0	100	100
LUQ1_APLCA	4	26.95	0	2.02	6.66	4.22	4.66	11.11	13.02	33.28	0	*	0	0	0	0
MYOM_APLCA	4	19.79	0.31	2.28	46.43	0.09	0	2.05	21.06	10.56	0	*	100	100	100	100
5HTB1_APLCA	9	0.18	0.01	0.06	0.15	0.97	0.03	0.08	0.11	99.41	0	*	100	100	100	100
5HTB2_APLCA	9	0.2	0.01	0.03	0.15	0.76	0	0.14	0.12	99.34	0	*	100	100	100	100
KPC2_APLCA	9	96.82	29.57	0.1	0.16	0.06	0.01	0.15	9.61	1.57	0.01	*	0	0	0	100
ELH1_APLPA	4	0.61	0.11	0.13	95.73	0	0	0.33	2.55	0.91	0.01	*	100	100	100	100
ELH2_APLPA	4	0.89	0.12	0.22	95.73	0	0	0.37	2.02	0.96	0	*	100	100	100	100
AGNX_APLSP	4	1.84	0.17	0.87	92.57	0.1	0	1.18	2.27	2.07	0	*	100	100	100	100
AGNY_APLSP	4	1.58	0.17	0.87	92.28	0.09	0	0.36	2.4	2.65	0	*	100	100	100	100
SCPB_APLSP	4	5.67	0.12	1.02	83.61	0.98	0	1.35	3.93	5.7	0	*	100	100	100	100
SRY_APOAG	8	3.31	0.01	0.05	2.41	0	0	0.02	97.02	0.4	0	*	100	100	100	100
SRY_APOFL	8	3.4	0.01	0.05	2.49	0.01	0	0.01	96.97	0.38	0	*	100	100	100	100
COX2_APOSY	7	0.53	0	0.05	5.25	0	0	93.93	0.12	0.06	0	*	100	100	100	100
ADH1_APTAU	1	94.54	0	0.01	5.03	0	0	0.07	0.12	0.16	0	*	100	100	100	100
COX1_APTAU	7	0	0	0	1.34	0	0	98.42	0.17	0.04	0	*	100	100	100	100
COX2_APTAU	7	0.32	0	0.06	7.48	0.01	0	91.84	0.12	0.12	0	*	100	100	100	100
PPK5_APTFU	4	0	0	0	100	0	0	0	0	0	0	*	100	100	100	100
PVK3_APTFU	4	0	0	30	70	0	0	0	0	0	0	*	100	100	100	100
SPHE1_APTPA	4	0	0	0	99.1	0	0	0.88	0	0	0	*	100	100	100	100
SPHE2_APTPA	4	0	0	0	99.1	0	0	0.88	0	0	0	*	100	100	100	100
CYC_APTPA	7	0.04	0.01	0	5.65	0	0	93.88	0.3	0.04	0	*	100	100	100	100
THA_APTPA	8	0.27	0	0	3.09	0	0	0.01	96.49	0.34	0	*	100	100	100	100
TXP1_APTSC	4	0.71	0	0.55	95.99	0	0	0.2	1.56	1.65	0	*	100	100	100	100
TXP3_APTSC	4	0	0	0	100	0	0	0	0	0	0	*	100	100	100	100
TXP4_APTSC	4	0.49	0	0.5	97.25	0	0	0.18	0.95	1.09	0	*	100	100	100	100
TXP6_APTSC	4	0.51	0	0.52	96.95	0	0	0.31	0.86	1.4	0	*	100	100	100	100
TXP7_APTSC	4	0	0	0	100	0	0	0	0	0	0	*	100	100	100	100
TXP9_APTSC	4	0.75	0	0.45	97.02	0	0	0.19	1.18	1.26	0	*	100	100	100	100
SPD1_ARABI	4	1.62	0.06	0.34	93.72	0.34	0.08	0.64	1.81	2.08	0.06	*	100	100	100	100
ATP8_ARBLI	7	0.81	0	0.16	0.54	0.09	0	97.81	0.81	0.57	0	*	100	100	100	100
BIND_ARBPU	5	1.29	0.05	0.18	0.42	94.98	0	0.37	2.12	1.17	0.06	*	100	100	100	100
GCY_ARBPU	9	1.4	0.14	0.14	0.19	0.05	0.01	0.19	0.97	97.43	0.02	*	100	100	100	100
IOVO_ARBTO	4	0.01	0	0	99.67	0	0	0	0.08	0.21	0	*	100	100	100	100
DEFN_ARCDE	4	2.08	0	0	97.13	0	0	0	0.78	0	0	*	100	100	100	100
SRY_ARCFO	8	0.64	0	0	7.03	0	0	0.01	92.17	0.72	0	*	100	100	100	100
SRY_ARCGZ	8	0.66	0	0	8.04	0	0	0.01	91.11	0.76	0	*	100	100	100	100
PPK5_ARCTE	4	0	0	0	100	0	0	0	0	0	0	*	100	100	100	100
IOVO_ARGAR	4	0.01	0	0	99.76	0	0	0	0.08	0.11	0	*	100	100	100	100
MGP_ARGRE	4	2.34	0	0.59	91.87	0.02	0	0.28	2.1	3.69	0	*	100	100	100	100
OSTC_ARGRE	4	0.88	0.17	0.15	95.88	0.24	0	0.62	1.17	1.64	0.15	*	100	100	100	100
AGH_ARMVU	4	0.85	0.04	0.4	94.93	0	0	0	1.19	2.92	0	*	100	100	100	100
CHH_ARMVU	4	0.05	0.01	0.03	99.74	0	0	0.02	0.09	0.05	0	*	100	100	100	100
VIH_ARMVU	4	0.09	0	0.06	99.33	0.07	0	0.07	0.35	0.01	0	*	100	100	100	100
ATP8_ARTJA	7	0.08	0	0.03	0.02	0.01	0	99.48	0.12	0.28	0	*	100	100	100	100
PER_ARTRA	4	0.47	0.04	0.04	95.88	0.04	0.01	0.53	2.33	0.74	0.09	*	100	100	100	100
EF1A_ARTSA	1	95.73	0	0	1.52	0	0	0.03	2.63	0.03	0	*	100	100	100	100
NU2M_ARTSA	7	0.39	0.02	0.2	1.94	0.08	0.01	95.94	1.01	0.66	0	*	100	100	100	100
ATC_ARTSF	3	0.18	0.01	95.38	0.05	1.32	0	0.09	5.51	2.83	0.01	*	100	100	100	100
ATP6_ARTSF	7	0.24	0.02	0.11	0.15	0.04	0.04	98.5	0.2	0.82	0	*	100	100	100	100
ATP8_ARTSF	7	0	0	0	0	0	0	33.33	0	66.66	0	*	0	100	100	100
COX1_ARTSF	7	0.05	0	0.01	3.35	0.01	0	96.08	0.38	0.1	0	*	100	100	100	100
COX2_ARTSF	7	0.1	0	0.39	3.87	0	0	95.13	0.39	0.08	0	*	100	100	100	100
NU2M_ARTSF	7	0.39	0	0.05	3.99	0.01	0.01	93.94	1.15	0.71	0	*	100	100	100	100
HMEN_ARTSF	8	0.65	0.06	0.09	0.2	0.05	0.01	0.2	98.63	0.35	0.01	*	100	100	100	100
TBP_ARTSF	8	0.11	0	0.04	0.27	0.01	0	0.04	99.45	0.1	0	*	100	100	100	100
AT1A_ARTSF	9	0.06	0	0.48	0.03	0.12	0	0.03	0.1	99.21	0	*	100	100	100	100
AT1B_ARTSF	9	0.07	0	0.48	0.03	0.11	0	0.03	0.1	99.2	0	*	100	100	100	100
AT1B1_ARTSF	9	0.94	0.07	0.2	0.25	0.02	0.31	0.94	1.34	96.4	0.09	*	100	100	100	100
ACT1_ARTSX	1	99.37	7.2	0	0.3	0	0	0	0.29	0	0	*	100	100	100	100
ACT2_ARTSX	1	99.25	6.55	0	0.31	0	0	0	0.41	0	0	*	100	100	100	100
ACT3_ARTSX	1	99.2	6.97	0	0.31	0	0	0	0.46	0	0	*	100	100	100	100
ACT4_ARTSX	1	99.23	6.89	0	0.3	0	0	0	0.43	0	0	*	100	100	100	100
NPF_ARTTR	4	0	0	0	0	0	0	0	66.66	33.33	0	*	0	0	0	0
EF1A_ARXAD	1	93.25	0	0	1.75	0	0	0.04	4.88	0.05	0	*	100	100	100	100
LEU3_ARXAD	1	97.77	0.04	0.08	0.14	0.02	0.01	1.39	0.32	0.3	0.04	*	100	100	100	100
THDH_ARXAD	7	5.92	0.3	0.23	0.45	0.14	0.07	91.02	1.17	1.23	0.05	*	100	100	100	100
CUTI_ASCRA	4	0.83	0.03	0.06	97.83	0.04	0	0.31	0.81	0.38	0.02	*	100	100	100	100
GLB2_ASCSU	1	1.22	0	0.48	96.11	0.08	0	0.14	2.51	0.28	0	*	0	0	100	100
IFEA_ASCSU	1	45.57	11.19	0.13	1.15	0.1	0.01	0.19	41.76	0.48	0.01	*	100	100	100	100
IFEB_ASCSU	1	45.05	9.63	0.2	1.35	0.13	0.01	0.29	43.75	0.55	0.04	*	100	100	100	100
API3_ASCSU	4	3.4	0.09	0	88.59	0.25	0	0.01	6.5	0.9	0.57	*	100	100	100	100
FARB_ASCSU	4	0	0	0	100	0	0	0	0	0	0	*	100	100	100	100
FARP_ASCSU	4	0.99	0.15	0	94.48	0	0	0.33	3.77	0.43	0	*	100	100	100	100
GLB_ASCSU	4	13	0	0.6	85.32	0.02	0	0.12	0.82	0.24	0.06	*	100	100	100	100
ICAA_ASCSU	4	0	0	0	33.33	0	0	0	0	66.66	0	*	0	100	100	100
ICE1_ASCSU	4	0	0	0	99.41	0	0	0	0	0.58	0	*	100	100	100	100
ICE2_ASCSU	4	0	0	0	98.96	0	0	0	0	1.03	0	*	100	100	100	100
ITR1_ASCSU	4	0	0	0	99.15	0	0	0	0.83	0	0	*	100	100	100	100
ITR2_ASCSU	4	0	0	0	98.6	0	0	0	1.38	0	0	*	100	100	100	100
ATP6_ASCSU	7	0.84	0.04	0.15	0.24	0.3	0.01	95.67	0.64	2.1	0.11	*	100	100	100	100
COX1_ASCSU	7	0.04	0	0.02	2.82	0.01	0	96.54	0.38	0.17	0	*	100	100	100	100
COX2_ASCSU	7	0.39	0.02	0.25	4.26	0.01	0	94.5	0.31	0.3	0	*	100	100	100	100
CYC1_ASCSU	7	0.17	0.02	0.02	6.85	0.01	0	92.47	0.38	0.07	0	*	100	100	100	100
CYC2_ASCSU	7	0.19	0.03	0.02	7.24	0.01	0	92.09	0.28	0.11	0	*	100	100	100	100
MAOM_ASCSU	7	69.93	0.05	0.12	0.22	0.07	0.02	28.52	0.59	0.55	0.08	*	0	100	100	100
NU2M_ASCSU	7	0.36	0.04	0.28	0.26	0.08	0.01	96.07	0.53	2.68	0	*	100	100	100	100
ODPA_ASCSU	7	0.68	0.09	0.15	0.12	0.07	0	98.35	0.52	0.26	0.04	*	100	100	100	100
ODPB_ASCSU	7	0.52	0.06	0.15	0.16	0.05	0.02	97.55	0.44	1.1	0.1	*	100	100	100	100
ODPT_ASCSU	7	0.66	0.09	0.12	0.14	0.07	0	98.34	0.55	0.27	0.04	*	100	100	100	100
PDK_ASCSU	7	0.17	0.02	0.04	22.8	0	0	76.56	0.21	0.21	0	*	100	100	100	100
BRK11_ASCTR	4	0	0	0	100	0	0	0	0	0	0	*	100	100	100	100
BRK12_ASCTR	4	0	0	0	100	0	0	0	0	0	0	*	100	100	100	100
SKSP1_ASCTR	4	0	0	0	93.96	0	0	0.38	1.11	4.48	0	*	100	100	100	100
SKSP2_ASCTR	4	0	0	0	94.14	0	0	0.38	2.46	2.92	0	*	100	100	100	100
SKSP3_ASCTR	4	0	0	0	100	0	0	0	0	0	0	*	100	100	100	100
SKSP5_ASCTR	4	0	0	0	0	0	0	0	0	0	0	*	0	0	0	100
ACT_ASHGO	1	99.18	6.67	0	0.28	0	0	0	0.5	0.01	0	*	100	100	100	100
EF1A_ASHGO	1	92.82	0	0	1.87	0	0	0.04	5.19	0.04	0	*	100	100	100	100
GLNA_ASHGO	1	87.05	0	0.06	0.07	0.06	0	12.43	0.18	0.14	0.02	*	100	100	100	100
GLYC_ASHGO	1	47.66	0.04	0.08	0.08	0.02	0.02	51.63	0.24	0.29	0.01	*	0	100	100	100
HSP75_ASHGO	1	62.72	0.02	34.21	0.1	0.02	0	2.7	5.55	0.12	0	*	100	100	100	100
LEU3_ASHGO	1	98.18	0.01	0.1	0.11	0.02	0.02	0.94	0.28	0.36	0.05	*	100	100	100	100
ALG10_ASHGO	3	0.34	0.04	88.62	2.71	0.02	0.02	0.22	0.43	7.68	0.07	*	100	100	100	100
SC61A_ASHGO	3	0.39	0.01	98.5	0.1	0.03	0.02	0.1	0.35	0.62	0.01	*	100	100	100	100
ATP6_ASHGO	7	0.4	0.11	0.21	0.41	0.03	0.02	96.18	0.46	2.36	0.03	*	100	100	100	100
ATP8_ASHGO	7	0.68	0.01	0.08	0.35	0.02	0	90.46	0.62	8.06	0	*	100	100	100	100
ATPD_ASHGO	7	1.58	0.29	0.41	0.37	0.31	0.02	95.59	1.27	0.81	0.08	*	100	100	100	100
ATPO_ASHGO	7	1.3	0.15	0.24	0.44	0.14	0.03	95.78	1.33	1.06	0.09	*	100	100	100	100
COX1_ASHGO	7	0.08	0.01	0.04	1.86	0.01	0	97.39	0.33	0.28	0	*	100	100	100	100
COX10_ASHGO	7	1.02	0.07	0.22	0.83	0.11	0.13	94.12	0.91	2.94	0.02	*	100	100	100	100
COX2_ASHGO	7	0.14	0	1.27	1.47	0	0	96.46	0.42	0.23	0	*	100	100	100	100
DHSB_ASHGO	7	0.17	0.01	0.01	0.05	0.03	0	99.4	0.24	0.14	0	*	100	100	100	100
GLYM_ASHGO	7	47.06	0.02	0.06	0.12	0.03	0	52.2	0.27	0.27	0	*	100	100	100	100
RMAR_ASHGO	7	1.95	0.12	0.17	0.43	0	0	95.45	2.12	0.85	0	*	100	100	100	100
FYV7_ASHGO	8	6.27	1.63	0.69	1.59	0.39	0	1.87	89.66	2.89	0.03	*	100	100	100	100
H2A1_ASHGO	8	0.08	0	0	2.25	0	0	0.02	99.8	0.08	0	*	100	100	100	100
H2A2_ASHGO	8	0.09	0	0	2.27	0	0	0.02	99.78	0.09	0	*	100	100	100	100
H2B2_ASHGO	8	0.03	0	0.02	2.41	0.02	0	0.02	98.62	0.04	0	*	100	100	100	100
ATP8L_ASHGO	9	0.32	0.01	0.09	0.28	0	0	95.92	0.66	2.87	0	*	0	100	100	100
FRE8_ASHGO	9	2.82	0.61	0.42	1.3	0.23	0.07	1.21	3.41	91.54	0.15	*	100	100	100	100
ACEA_ASHGO	10	1.05	0.17	0.13	19.12	0.06	0.02	20.15	1.04	0.86	57.82	*	100	100	100	100
ASPG_ASOTA	4	0	0	0	21	10.71	53.95	0	14.28	17.85	0	*	0	100	100	100
GUN_ASPAC	4	20.42	3.03	15.71	15.01	5.57	1.19	9.5	25.22	20.93	1.03	*	0	0	0	0
CREA_ASPAC	8	2	0.05	0.11	0.13	0.03	0.01	0.07	98.4	0.46	0.02	*	100	100	100	100
ATP6_ASPAM	7	0.49	0.06	0.17	0.39	0.07	0.18	96.04	0.94	2.05	0.01	*	100	100	100	100
ATP8_ASPAM	7	0.45	0	0.15	0.28	0.03	0	95	0.76	3.49	0	*	100	100	100	100
PEPA_ASPAW	4	0.64	0.02	0.1	90.53	0.11	6.31	0.35	0.81	1.35	0.03	*	100	100	100	100
PHYA_ASPAW	4	0.49	0.04	0.11	97.43	0.08	0.01	0.13	0.41	1.43	0.01	*	100	100	100	100
RNC2_ASPCL	4	22.24	1.52	2.07	4.86	2.28	16.59	5.37	38.2	25.87	0.05	*	0	0	0	0
INU2_ASPFI	4	8.1	0.48	0.4	77.12	0.16	0.05	2.25	7.9	6.8	0.41	*	100	100	100	100
PPA_ASPFI	4	20.69	3.55	5.77	12.73	1.44	4.71	10.01	24.89	23.61	1.1	*	0	0	0	100
ADH1_ASPFL	1	72.01	0.04	0.2	0.25	0.03	0	26.47	0.4	0.55	0.19	*	100	100	100	100
ORYZ_ASPFL	4	1.01	0.07	0.12	97.26	0.06	0.03	0.23	0.82	0.64	0	*	100	100	100	100
AFLR_ASPFL	8	29.96	0.96	2.88	12.37	0.32	1.88	5.81	28.97	25.54	0.6	*	0	100	100	100
URIC_ASPFL	10	2.38	0.17	0.29	9.39	0.11	0.02	0.71	2.21	1.51	84.3	*	100	100	100	100
NMT_ASPFU	1	98.62	0.05	0.12	0.21	0.04	0.01	0.22	0.55	0.33	0.03	*	100	100	100	100
RL3_ASPFU	1	99.29	0.06	0.05	0.1	0.02	0.01	0.15	0.24	0.16	0.01	*	100	100	100	100
ALG10_ASPFU	3	1.22	0.18	81.96	5.94	0.15	0.01	0.68	1.67	8.84	0.12	*	100	100	100	100
ALL2_ASPFU	4	27.02	1.36	8.08	5.01	0.57	2.19	6.37	46.62	19.15	0.95	*	0	0	0	0
DPP5_ASPFU	4	1.9	0.19	0.06	95.17	0.09	0.04	0.36	1.21	1.89	0.06	*	100	100	100	100
ORYZ_ASPFU	4	1.07	0.1	1.06	95.96	1.01	0.03	0.29	0.92	0.78	0	*	100	100	100	100
PEPF_ASPFU	4	0.88	0.03	0.3	91.07	0.14	4.61	0.42	1.28	1.76	0.03	*	100	100	100	100
PHYA_ASPFU	4	0.83	0.02	0.12	96.92	0.04	0.02	0.21	0.57	1.41	0.04	*	100	100	100	100
RODL_ASPFU	4	1.65	0.03	0.15	93.04	0.03	0.01	1.5	0.76	3.09	0.07	*	100	100	100	100
SODM_ASPFU	7	0.37	0.04	0.02	3.11	0.01	0.01	94.7	1.67	0.22	0	*	100	100	100	100
CHSC_ASPFU	9	0.62	0.04	0.08	1.61	0.03	0.01	0.13	0.27	97.26	0.01	*	100	100	100	100
CHSD_ASPFU	9	16.31	1.49	6.61	5.13	0.98	0.14	6.4	17.67	51.73	0.88	*	100	100	100	100
CHSG_ASPFU	9	0.64	0.02	0.06	1.74	0.03	0	0.14	0.3	97.13	0.01	*	100	100	100	100
AFP_ASPGI	4	13.4	0	12.37	18.51	7.89	0	9.27	16.49	24.42	2.06	*	0	100	100	100
RNAS_ASPGI	4	25.39	1.92	5.15	12.34	2.4	0	6.71	30.6	22.47	0	*	0	0	0	100
SODC_ASPJA	1	83.35	0	0.03	16.1	0.02	0	1.75	0.09	0.38	0	*	100	100	100	100
XYN3_ASPKA	4	3.11	0.09	0.57	91.39	0.08	0.15	0.83	1.76	3.47	0.21	*	100	100	100	100
XYNA_ASPKA	4	0.58	0.05	0.12	98.07	0.08	0.01	0.25	0.73	0.36	0.01	*	100	100	100	100
G3P_ASPNG	1	99.74	0	0.02	0.02	0	0	0.04	0.08	0.07	0.01	*	100	100	100	100
LEU3A_ASPNG	1	97.64	0.03	0.06	0.09	0.03	0	1.54	0.33	0.36	0.02	*	100	100	100	100
LEU3B_ASPNG	1	92.8	0.07	0.17	0.12	0.06	0.03	5.76	0.64	0.54	0.05	*	100	100	100	100
SRP54_ASPNG	1	95.8	0.18	0.94	0.26	0.22	0.01	0.71	1.15	1.18	0.13	*	100	100	100	100
AXHA_ASPNG	4	0.59	0.06	0.22	97.47	0.06	0.08	0.42	0.77	0.55	0.06	*	100	100	100	100
FAEA_ASPNG	4	1.44	0.1	2.36	93.27	0.41	0.02	0.39	1.42	1.35	0.1	*	100	100	100	100
FAEB_ASPNG	4	22.7	1.58	4.8	13.56	1.46	0.21	12.57	27.9	23.66	1.57	*	0	0	0	100
GOX_ASPNG	4	2.03	0.14	0.56	85.74	0.17	0.09	1.61	2.33	2.26	6.04	*	100	100	100	100
IPUA_ASPNG	4	1.64	0.15	1.3	92.06	0.57	0.25	1.24	2.23	1.9	0.1	*	100	100	100	100
MANBA_ASPNG	4	1.61	0.16	0.41	33.36	0.27	60.53	0.81	1.78	1.96	0.1	*	0	100	100	100
PEP1_ASPNG	4	0	0	0	0	0	0	0	0	100	0	*	0	0	0	0
PEPA_ASPNG	4	0.65	0.03	0.18	90.37	0.11	6.32	0.35	0.91	1.33	0.02	*	100	100	100	100
PHOA_ASPNG	4	18.08	2.56	7.2	13.49	2.59	1.87	11.36	24.01	30	0.81	*	0	0	0	100
PHYA_ASPNG	4	0.43	0.04	0.08	97.7	0.07	0.01	0.1	0.4	1.29	0.01	*	100	100	100	100
CYC_ASPNG	7	0.07	0	0.02	6.85	0.01	0	92.81	0.02	0.15	0	*	100	100	100	100
IDHP_ASPNG	7	42.52	0.01	0.04	0.05	0.03	0.01	46.67	0.25	0.15	18.38	*	100	100	100	100
NUBM_ASPNG	7	0.36	0.08	0.06	0.11	0.05	0	98.7	0.38	0.35	0.02	*	100	100	100	100
OTC_ASPNG	7	8.09	0.06	0.21	0.18	0.05	0.02	90.5	0.64	0.45	0.05	*	100	100	100	100
AREA_ASPNG	8	0.46	0.09	0.1	0.15	0.03	0.02	0.18	98.78	0.43	0	*	100	100	100	100
CREA_ASPNG	8	1.93	0.04	0.13	0.15	0.04	0	0.1	98.36	0.5	0.02	*	100	100	100	100
H2A_ASPNG	8	0.07	0	0	2.25	0	0	0.01	99.82	0.08	0	*	100	100	100	100
XLNR_ASPNG	8	15.94	3.62	4.13	5.13	1.46	0.4	5.58	52.83	20.91	1.56	*	100	100	100	100
CHS1_ASPNG	9	1.8	0	0.02	1.06	0.02	0	0.04	0.06	96.96	0	*	100	100	100	100
CHS2_ASPNG	9	2.5	0.01	0.01	1.2	0	0	0.03	0.06	96.13	0	*	100	100	100	100
EF1A_ASPOR	1	92.78	0	0	1.98	0	0	0.04	5.11	0.05	0	*	100	100	100	100
AORSN_ASPOR	4	3.24	0.14	0.76	2.05	0.71	86.4	1.29	3.15	4.02	0.31	*	0	0	0	0
CUTI1_ASPOR	4	1.37	0.06	0.11	96.08	0.1	0	0.56	1.28	1.01	0.1	*	100	100	100	100
DPP5_ASPOR	4	1.88	0.13	0.11	95.66	0.03	0.05	0.29	1.11	1.37	0.06	*	100	100	100	100
EXG_ASPOR	4	1.33	0.16	0.4	95	0.05	0.11	0.85	1.14	29.38	0.4	*	100	100	100	100
ORYZ_ASPOR	4	0.96	0.08	0.11	97.13	0.08	0.03	0.28	0.77	0.79	0.01	*	100	100	100	100
PEPA_ASPOR	4	0.63	0.02	0.21	89.09	0.15	7.8	0.43	0.68	1.24	0.02	*	100	100	100	100
PHYA_ASPOR	4	0.68	0.05	0.14	97.12	0.04	0.02	0.18	0.62	1.32	0.01	*	100	100	100	100
AMDR_ASPOR	8	2.19	0.34	0.41	0.92	0.21	0.26	1.02	93.72	1.81	0.18	*	100	100	100	100
AREA_ASPOR	8	0.7	0.1	0.09	0.17	0.04	0.07	0.09	98.63	0.5	0	*	100	100	100	100
CREA_ASPOR	8	1.61	0.05	0.11	0.16	0.02	0.01	0.07	98.75	0.49	0.02	*	100	100	100	100
RNA1_ASPPL	4	22.9	1.31	2.42	5.33	2.18	15.88	6.02	38.33	24.91	0.11	*	0	0	0	0
RNMG_ASPRE	4	29.03	4	5.88	8.09	2.47	0	6.97	33.8	16.99	0	*	0	0	0	100
PEPA_ASPSA	4	0.64	0.03	0.18	90.52	0.11	6.25	0.32	0.87	1.31	0.02	*	100	100	100	100
CRVP_ASPSC	4	0.3	0	0	99.41	0	0	0.01	0	0.25	0	*	100	100	100	100
CXH32_ASPSC	4	0.03	0	0.01	99.77	0	0	0.01	0.1	0.05	0	*	100	100	100	100
CXH48_ASPSC	4	0.28	0	0.05	99.49	0	0	0	0.27	0.02	0	*	100	100	100	100
NXL1_ASPSC	4	0.52	0	0	99.18	0	0	0.11	0.11	0.03	0	*	100	100	100	100
PA22_ASPSC	4	0.02	0	0	99.4	0	0	0	0.38	0.17	0	*	100	100	100	100
HMDH_ASPTE	3	0.52	0.05	97.89	0.18	0.05	0.02	0.23	0.67	15.33	0.02	*	100	100	100	100
PHYA_ASPTE	4	0.86	0.09	0.14	95.9	0.11	0.02	0.21	0.62	2.29	0.01	*	100	100	100	100
OTC_ASPTE	7	9.21	0.07	0.2	0.17	0.05	0.02	89.37	0.59	0.49	0.07	*	100	100	100	100
AGUA_ASPTU	4	1.99	0.16	0.22	94.19	0.12	0.13	0.75	1.83	1.48	0.15	*	100	100	100	100
AXHA_ASPTU	4	0.53	0.05	0.11	97.92	0.05	0.06	0.36	0.6	0.58	0.05	*	100	100	100	100
FAEA_ASPTU	4	1.85	0.12	3.21	91.78	0.42	0.03	0.58	1.62	1.3	0.05	*	100	100	100	100
PGLRX_ASPTU	4	1.17	0.17	0.26	95.03	0.29	0.04	0.53	1.44	1.71	0.07	*	100	100	100	100
OPSB_ASTFA	9	0.48	0	0.65	4.69	0.01	0	0.06	0.54	93.53	0	*	100	100	100	100
OPSD_ASTFA	9	0.56	0	0.67	7.28	0	0	0	0.54	90.88	0	*	100	100	100	100
OPSG1_ASTFA	9	0.14	0	0.12	1.2	0	0	0	0.15	98.33	0	*	100	100	100	100
OPSG2_ASTFA	9	0.15	0	0.14	1.39	0	0	0	0.13	98.14	0	*	100	100	100	100
OPSG3_ASTFA	9	0.45	0	0.9	6.71	0	0	0.01	0.44	91.41	0	*	100	100	100	100
OPSR_ASTFA	9	0.14	0	0.13	1.1	0	0	0	0.09	98.5	0	*	100	100	100	100
CBPB_ASTFL	4	0.41	0.02	0.12	98.52	0.02	0.01	0.18	0.44	0.42	0.02	*	100	100	100	100
CHH_ASTFL	4	0.14	0	0.03	99.65	0	0	0.01	0.16	0.05	0	*	100	100	100	100
TRYP_ASTFL	4	2.7	0.18	0.23	91.42	0.02	0.03	0.21	0.5	6.78	0.02	*	100	100	100	100
ATP6_ASTPE	7	0.1	0	0.06	0.04	0.05	0	99.09	0.23	0.41	0	*	100	100	100	100
ATP8_ASTPE	7	1.07	0	1.29	0.33	0.26	0.21	83.87	2.88	11.81	0	*	100	100	100	100
COX1_ASTPE	7	0.04	0	0	1.55	0	0	98.11	0.17	0.11	0	*	100	100	100	100
COX2_ASTPE	7	0.15	0	0.39	4.31	0	0	94.28	0.75	0.08	0	*	100	100	100	100
NU2M_ASTPE	7	0.23	0.01	0.06	4.51	0.05	0	92.56	1.97	0.63	0.03	*	100	100	100	100
H2B_ASTPE	8	0.03	0	0	2.54	0	0	0	98.57	0.05	0	*	100	100	100	100
CMAH_ASTRU	1	32.22	1.94	1.61	5.45	5.56	1.74	11.71	52.04	10.11	0.86	*	0	100	100	100
CYC_ASTRU	7	0.06	0.01	0	5.38	0	0	94.17	0.27	0.05	0	*	100	100	100	100
H2A_ASTRU	8	0.03	0	0	0.65	0	0	0.01	99.89	0.05	0	*	100	100	100	100
H2B_ASTRU	8	0.03	0	0	2.74	0	0	0	98.36	0.04	0	*	100	100	100	100
NXL1_ASTST	4	0.27	0	0	99.59	0	0	0	0.09	0.03	0	*	100	100	100	100
NXL2_ASTST	4	0.01	0	0	99.93	0	0	0	0.01	0.03	0	*	100	100	100	100
MYC_ASTVU	8	0.31	0.11	0.08	0.03	0.01	0	0.09	99.14	0.36	0.01	*	100	100	100	100
COX81_ATEBE	7	0.64	0.05	0.17	3.93	0	0.11	93.86	0.61	0.76	0	*	100	100	100	100
COX82_ATEBE	7	0.21	0.03	0.06	3.39	0.1	0	95.42	0.24	0.52	0	*	100	100	100	100
CCR5_ATEGE	9	0.01	0	0	2.31	0	0	0.01	0.01	97.62	0	*	100	100	100	100
PRIO_ATEGE	9	0.01	0	0	3.27	0	0	0.01	0.01	96.67	0	*	100	100	100	100
B2MG_ATEPA	4	0.08	0.02	0.03	97.66	0	0	0.02	1.58	0.58	0	*	100	100	100	100
MSHR_ATEPA	9	0.04	0	0	4.63	0	0	0.04	0.19	95.05	0	*	100	100	100	100
PRIO_ATEPA	9	0.02	0	0	2.48	0	0	0.01	0.01	97.45	0	*	100	100	100	100
CYC_ATESP	7	0.06	0.01	0.01	6.23	0	0	93.23	0.33	0.05	0	*	100	100	100	100
OPSD_ATHBO	9	0.61	0	0.67	6.96	0	0	0.01	0.59	91.09	0	*	100	100	100	100
BTX_ATRBI	4	2.16	0	0	93.91	0	0	1.08	0	2.81	0	*	100	100	100	100
SRTD_ATREN	4	3.22	0	0	94.83	0	0	1.93	0	0	0	*	100	100	100	100
SRTX_ATREN	4	0.94	0.02	0.23	96.95	0.14	0.13	0.5	0.41	0.89	0	*	100	100	100	100
TOT2A_ATRIL	4	1.37	0.13	0.59	92.84	0.25	0	0.16	0.83	4.21	0	*	100	100	100	100
TOT2B_ATRIL	4	1.73	0.12	0.51	93.1	0.23	0	0.15	1.21	3.37	0	*	100	100	100	100
ACTS_ATRMM	1	99.27	6.2	0	0.28	0	0	0	0.42	0	0	*	100	100	100	100
PA2H_ATRNM	4	0.04	0.01	0	97.37	0	0	0.01	0.01	2.53	0	*	100	100	100	100
TOT1A_ATRRO	4	0	0	0.11	98.13	0	0	0	1.68	0.05	0	*	100	100	100	100
TXDT1_ATRRO	4	0	0	0	100	0	0	0	0	0	0	*	100	100	100	100
EF1A_AURPU	1	93.36	0	0	1.79	0	0	0.03	4.74	0.03	0	*	100	100	100	100
CRVP1_AUSSU	4	0.34	0.06	0.04	99.06	0.05	0.01	0.03	0.28	0.19	0	*	100	100	100	100
CRVP2_AUSSU	4	0.05	0.05	0.01	99.12	0	0	0	0.75	0	0	*	100	100	100	100
PA2_AUSSU	4	0	0	0	100	0	0	0	0	0	0	*	100	100	100	100
PA2S_AUSSU	4	0.03	0	0	99.3	0	0	0.01	0.36	0.3	0	*	100	100	100	100
PA2T_AUSSU	4	0.02	0	0	99.16	0	0	0	0.55	0.25	0	*	100	100	100	100
PA2U_AUSSU	4	0.01	0	0	99.13	0	0	0	0.53	0.3	0	*	100	100	100	100
PA2V_AUSSU	4	0	0	0	99.14	0	0	0	0.61	0.23	0	*	100	100	100	100
RNAS1_AXIPR	4	0.06	0.01	0	99.14	0	0	0	0.75	0.04	0	*	100	100	100	100
RNBR_AXIPR	4	0.06	0	0.01	99.15	0.01	0	0.01	0.72	0.04	0	*	100	100	100	100
SRY_AXIPR	8	0.69	0	0	6.75	0.01	0	0.01	92.36	0.8	0	*	100	100	100	100
IOVO_AYTAM	4	0.01	0	0	99.71	0	0	0	0.09	0.17	0	*	100	100	100	100
ATP8_AYTAM	7	0.12	0	0	5.56	0.02	0	93.85	0.32	0.14	0	*	100	100	100	100
BCTX1_BABCE	4	0	0	0	100	0	0	0	0	0	0	*	100	100	100	100
ACT1_BACDO	1	99.38	6.96	0	0.29	0	0	0	0.3	0	0	*	100	100	100	100
ACT2_BACDO	1	99.37	7.21	0	0.3	0	0	0	0.3	0	0	*	100	100	100	100
ACT3_BACDO	1	99.25	6.56	0	0.31	0	0	0	0.41	0	0	*	100	100	100	100
ACT5_BACDO	1	99.21	7.03	0	0.31	0	0	0	0.45	0	0	*	100	100	100	100
GLHA_BALAC	4	0	0	0	99.97	0	0	0	0	0	0	*	100	100	100	100
LSHB_BALAC	4	0.04	0	0	99.39	0	0	0.01	0.49	0.06	0	*	100	100	100	100
RELX_BALAC	4	0.46	0	0	98.72	0	0	0.11	0.24	0.61	0	*	100	100	100	100
RNAS1_BALAC	4	0.02	0	0	99.68	0	0	0	0.26	0.01	0	*	100	100	100	100
SRY_BALAC	8	0.67	0	0	9.21	0	0	0	89.75	0.96	0	*	100	100	100	100
GPR9_BALAM	9	0.2	0.04	0.06	0.7	0.16	0	0.14	0.34	98.61	0.02	*	100	100	100	100
INS_BALBO	4	0.01	0	0.01	99.4	0	0	0.03	0.45	0.06	0	*	100	100	100	100
PRL_BALBO	4	0.12	0.01	0.02	97.69	0.01	0	0.02	1.78	0.32	0	*	100	100	100	100
SOMA_BALBO	4	0.09	0.02	0	98.51	0	0	0.01	1.32	0.03	0	*	100	100	100	100
RELX_BALED	4	0.35	0	0.14	98.42	0	0	0.08	0.4	0.7	0	*	100	100	100	100
ATP6_BALMU	7	0.03	0	0.01	0.01	0	0	99.65	0.04	0.22	0	*	100	100	100	100
ATP8_BALMU	7	0.09	0	0.03	0.01	0.02	0	99.33	0.12	0.41	0	*	100	100	100	100
COX1_BALMU	7	0.01	0	0	1.54	0	0	98.27	0.1	0.04	0	*	100	100	100	100
COX2_BALMU	7	0.51	0	0.05	5.39	0	0	93.81	0.11	0.07	0	*	100	100	100	100
NU2M_BALMU	7	0.03	0	0.01	6.89	0.01	0	91.15	1.64	0.2	0	*	100	100	100	100
SRY_BALMU	8	0.68	0	0	6.59	0	0	0	92.42	0.91	0	*	100	100	100	100
IOVO_BALPA	4	0	0	0	99.84	0	0	0	0.07	0.05	0	*	100	100	100	100
CASK_BALPH	4	0.1	0	0.02	99.5	0	0	0.02	0.32	0.07	0	*	100	100	100	100
NEU2_BALPH	4	0.02	0	0	99.83	0	0	0	0.02	0.1	0	*	100	100	100	100
ATP6_BALPH	7	0.03	0	0.01	0.02	0.01	0	99.13	0.54	0.23	0	*	100	100	100	100
ATP8_BALPH	7	0.07	0	0.01	0.01	0.01	0	99.35	0.12	0.42	0.01	*	100	100	100	100
COX1_BALPH	7	0.02	0	0	1.56	0	0	98.25	0.1	0.04	0	*	100	100	100	100
COX2_BALPH	7	0.53	0	0.05	5.53	0	0	93.65	0.11	0.07	0	*	100	100	100	100
NU2M_BALPH	7	0.03	0	0.01	6.3	0.01	0	91.59	1.8	0.2	0	*	100	100	100	100
SRY_BALPH	8	0.66	0	0	9.37	0	0	0	89.59	0.96	0	*	100	100	100	100
IOVO_BAMTH	4	0	0	0	99.67	0	0	0.01	0.06	0.22	0	*	100	100	100	100
PVK1_BANRO	4	0	0	50	0	0	0	0	50	0	0	*	0	0	0	0
B2MG_BARIN	4	0.09	0	0.07	95.78	0	0	0	0.79	3.24	0	*	100	100	100	100
PMTXB_BATMC	4	0	0	0	100	0	0	0	0	0	0	*	100	100	100	100
OPSD_BATMU	9	0	0	0	7.83	0	0	0	0.57	91.53	0	*	100	100	100	100
OPSD_BATNI	9	0.59	0	0.62	8.11	0	0	0	0.56	90.05	0	*	100	100	100	100
INS1_BATSP	4	0.01	0	0.01	99.46	0	0	0.01	0.45	0.03	0	*	100	100	100	100
INS2_BATSP	4	0.01	0	0.02	99.35	0	0	0.02	0.55	0.03	0	*	100	100	100	100
HSP1_BETPE	8	2.28	0.04	0	2.05	0	0	0	92.34	3.54	0	*	100	100	100	100
ACTC_BIOAL	1	99.24	7.77	0	0.29	0	0	0	0.43	0	0	*	100	100	100	100
ACTC_BIOGL	1	99.25	7.03	0	0.29	0	0	0	0.43	0	0	*	100	100	100	100
DERM_BIOGL	4	1.69	0	0	95.96	0	0	0.18	0.58	1.57	0	*	100	100	100	100
LE01_BIOGL	4	0	0	0	89.18	0	0	0	0	11.22	0	*	100	100	100	100
LE04_BIOGL	4	0	0	0	91.66	0	0	0	0	8.33	0	*	100	100	100	100
LE05_BIOGL	4	17.11	0	0	57.66	0	0	9.44	21.44	0	0	*	100	100	100	100
LE06_BIOGL	4	0	0	41	56.5	0	0	0	0	0	1.5	*	100	100	100	100
ACTC_BIOOB	1	99.51	7.51	0	0	0	0	0	0.46	0	0	*	100	100	100	100
ACTC_BIOPF	1	99.34	7.25	0	0.3	0	0	0	0.33	0	0	*	100	100	100	100
ACTC_BIOTE	1	99.24	7.1	0	0.29	0	0	0	0.43	0	0	*	100	100	100	100
RNAS1_BISBI	4	0.08	0	0.01	98.94	0	0	0.01	0.92	0.06	0	*	100	100	100	100
COX2_BISBI	7	0.01	0	0.05	5.31	0	0	94.39	0.11	0.07	0	*	100	100	100	100
SRY_BISBI	8	0.64	0	0	5.74	0.01	0	0.01	94.12	0.06	0	*	100	100	100	100
CY24B_BISBI	9	0.32	0.05	0.16	0.16	0.04	0	0.21	0.3	98.83	0.04	*	100	100	100	100
NCKX1_BISBI	9	1.69	0.12	0.49	0.49	0.85	0	0.3	5.43	91.6	0.08	*	100	100	100	100
CASK_BISBO	4	0.06	0.02	0	99.61	0	0	0.01	0.29	0.01	0	*	100	100	100	100
FIBA_BISBO	4	0	0	0	90	0	0	0	0	9.8	0	*	100	100	100	100
FIBB_BISBO	4	0	0	4.65	95.34	4.65	0	0	0	0	0	*	100	100	100	100
OSTC_BISPR	4	0.04	0	0	99.78	0	0	0.02	0.13	0.03	0	*	100	100	100	100
CYT_BITAR	4	21.5	0.08	0.53	90.52	0.02	0	0.49	3.75	1.06	0.11	*	100	100	100	100
DISI_BITAR	4	0.11	0.05	0.34	71.8	0.3	0	0.03	0.26	31.35	0.01	*	100	100	100	100
LECG_BITAR	4	0.49	0.01	0.33	96.17	0.3	0	0	0.22	3.89	0	*	100	100	100	100
PA2_BITCA	4	0.06	0	0	96.02	0.01	0	0.01	0.05	3.8	0	*	100	100	100	100
PA2_BITGA	4	0.05	0	0	96.22	0	0.01	0.01	0.05	3.64	0	*	100	100	100	100
VEGFA_BITGA	4	0.16	0.01	0.04	99.43	0.06	0	0.01	0.15	27.91	0	*	100	100	100	100
PA22_BITNA	4	0.06	0	0	96.49	0	0	0.01	0.06	3.37	0	*	100	100	100	100
DPP3_BLACR	9	90.93	0	0	0	0	0	6.66	2.37	41.4	0	*	0	100	100	100
CP4C1_BLADI	3	1.63	0.23	91.65	0.44	0.22	0.02	1.43	2.29	2.92	0.04	*	100	100	100	100
HTF_BLADI	4	2.2	0.28	0.24	92.6	0.9	0	0.65	0.84	2.94	0	*	100	100	100	100
TRF_BLADI	4	0.44	0.02	0.05	94.71	0.04	0.01	0.13	0.32	4.38	0.02	*	100	100	100	100
PPK5_BLADU	4	0	0	0	83.72	0	0	0	8.36	7.72	0	*	100	100	100	100
PVK1_BLADU	4	25	0	0	75	0	0	25	0	0	0	*	100	100	100	100
MPPA_BLAEM	7	2.17	0.23	0.34	0.32	0.19	0	93.78	2.21	1.72	0.03	*	100	100	100	100
PPIA_BLAGE	1	64.99	0.01	3.71	1.51	0.01	0	20.85	11.83	2.19	0	*	100	100	100	100
HMDH_BLAGE	3	0.29	0.03	98.8	0.11	0.03	0	0.1	0.27	16.41	0.01	*	100	100	100	100
COX1_BLAGE	7	0.04	0	0.01	4.33	0	0	95.13	0.35	0.11	0	*	100	100	100	100
PPK6_BLAOR	4	0	0	0	100	0	0	0	0	0	0	*	100	100	100	100
MYSP_BLOTA	2	0.67	93.06	0.13	6.31	0.07	0	0.14	0.6	0.33	0.01	*	100	100	100	100
G3P_BOLED	1	99.71	0.02	0.02	0.02	0	0	0.03	0.1	0.11	0	*	100	100	100	100
ACT1_BOMMO	1	99.24	7.05	0	0.3	0	0	0	0.43	0	0	*	100	100	100	100
ACT2_BOMMO	1	99.25	7.67	0	0.29	0	0	0	0.43	0	0	*	100	100	100	100
ACT3_BOMMO	1	99.25	6.99	0	0.29	0	0	0	0.43	0	0	*	100	100	100	100
EF1A_BOMMO	1	93.14	0	0	1.51	0	0	0.03	5.23	0.03	0	*	100	100	100	100
A1AT_BOMMO	4	22.4	0.09	2.24	81.43	0.07	0.01	0.3	0.86	0.83	0.01	*	100	100	100	100
ACH1_BOMMO	4	11.64	0.15	1.07	86.02	0.29	0.16	0.93	2.71	1.7	0.04	*	100	100	100	100
ACH2_BOMMO	4	26.06	0.06	2.57	77.02	0.05	0.01	0.22	0.74	0.72	0.01	*	100	100	100	100
ATT_BOMMO	4	0.54	0	0.19	97.16	0.09	0.06	0.15	0.94	1.16	0	*	100	100	100	100
BXA1_BOMMO	4	0.12	0	0.23	99.27	0	0	0.1	0.16	0.16	0	*	100	100	100	100
BXA2_BOMMO	4	0.09	0.02	0.31	99.22	0	0	0.13	0.16	0.18	0	*	100	100	100	100
BXA3_BOMMO	4	0.13	0.02	0.25	99.29	0	0	0.13	0.09	0.16	0.01	*	100	100	100	100
BXA4_BOMMO	4	0.13	0.02	0.26	99.2	0	0	0.12	0.15	0.16	0.01	*	100	100	100	100
BXA5_BOMMO	4	0.09	0.03	0.26	99.2	0	0	0.13	0.16	0.19	0	*	100	100	100	100
BXA6_BOMMO	4	0.14	0.03	0.23	99.2	0	0	0.13	0.16	0.18	0.01	*	100	100	100	100
BXA7_BOMMO	4	0.13	0.02	0.24	99.12	0	0	0.16	0.18	0.19	0	*	100	100	100	100
BXA8_BOMMO	4	0.08	0.03	0.3	99.17	0	0	0.14	0.17	0.2	0	*	100	100	100	100
BXA9_BOMMO	4	0.13	0.03	0.24	99.19	0	0	0.12	0.17	0.16	0	*	100	100	100	100
BXB1_BOMMO	4	0.12	0.01	0.01	99.02	0	0	0.04	0.2	0.67	0.01	*	100	100	100	100
BXB10_BOMMO	4	0.15	0	0.03	99.22	0	0	0.05	0.19	0.44	0.01	*	100	100	100	100
BXB11_BOMMO	4	0.08	0.02	0	99.15	0	0	0.02	0.13	0.6	0	*	100	100	100	100
BXB12_BOMMO	4	0.17	0.01	0.02	98.79	0	0	0.05	0.16	0.88	0.01	*	100	100	100	100
BXB2_BOMMO	4	0.14	0.01	0.02	99.3	0	0.01	0.05	0.17	0.38	0.01	*	100	100	100	100
BXB3_BOMMO	4	0.19	0.03	0.02	98.66	0	0	0.04	0.23	0.94	0.01	*	100	100	100	100
BXB4_BOMMO	4	0.13	0.01	0.02	99.08	0	0	0.03	0.19	0.61	0.01	*	100	100	100	100
BXB5_BOMMO	4	0.07	0.02	0.01	99.11	0	0	0.02	0.13	0.65	0	*	100	100	100	100
BXB6_BOMMO	4	0.15	0.01	0.02	99.08	0	0.01	0.04	0.22	0.57	0.01	*	100	100	100	100
BXB7_BOMMO	4	0.15	0.01	0.05	98.77	0	0	0.08	0.21	0.82	0.01	*	100	100	100	100
BXB8_BOMMO	4	0.14	0.01	0.01	99.46	0	0	0.02	0.2	0.24	0.01	*	100	100	100	100
BXB9_BOMMO	4	0.06	0.01	0	99.12	0	0	0.01	0.14	0.66	0	*	100	100	100	100
BXC1_BOMMO	4	0.08	0.02	0.08	98.71	0	0	0.06	0.2	0.92	0.02	*	100	100	100	100
BXC2_BOMMO	4	0.04	0.03	0.04	98.72	0.09	0	0.05	0.16	0.86	0.02	*	100	100	100	100
BXD1_BOMMO	4	1.17	0.04	0	98.13	0	0	0.01	0.88	0.02	0.21	*	100	100	100	100
BXE1_BOMMO	4	0.42	0.04	0.02	98.45	0.01	0	0.09	0.44	0.76	0	*	100	100	100	100
BXF1_BOMMO	4	0.32	0.04	0.16	97.47	0	0.1	0.04	0.26	1.76	0	*	100	100	100	100
BXG1_BOMMO	4	0.23	0.07	0.02	99.15	0	0	0.01	0.19	0.39	0	*	100	100	100	100
CEC4_BOMMO	4	0.46	0.03	0	98.78	0	0.02	0.11	0.35	0.26	0	*	100	100	100	100
CECA_BOMMO	4	1.03	0.01	0.12	96.31	0.05	0.01	0.74	0.74	1.26	0.06	*	100	100	100	100
CECB_BOMMO	4	0.82	0.01	0.07	97.89	0	0	0.16	0.51	0.68	0	*	100	100	100	100
CECD_BOMMO	4	1.08	0.02	0.18	95.08	0.06	0.03	1.26	1.48	1	0.11	*	100	100	100	100
CECE_BOMMO	4	1.18	0.02	0.06	94.23	0	0	0.17	2.16	2.47	0.09	*	100	100	100	100
CHHL_BOMMO	4	0.35	0.01	0.06	98.76	0.03	0	0.17	0.27	0.51	0.05	*	100	100	100	100
ECLH_BOMMO	4	0.22	0.14	0.1	98.04	0	0	0.32	0.14	1.13	0	*	100	100	100	100
FIBL_BOMMO	4	9.6	0.21	0.66	79.81	0.35	0	0.52	5.29	7.17	0	*	100	100	100	100
FPIF_BOMMO	4	0	0.05	0	98.8	0	0	0.16	0.58	0.43	0	*	100	100	100	100
JHBP_BOMMO	4	0	0	0	0	0	0	0	0	0	0	*	0	0	0	100
LEB1_BOMMO	4	1.11	0.15	0	97.27	0.14	0	0.24	1.18	0.64	0.05	*	100	100	100	100
LEB3_BOMMO	4	1.34	0.15	0	96.61	0.09	0	0.28	1.21	1.04	0.05	*	100	100	100	100
LEB4_BOMMO	4	0.75	0.13	0	97.32	0.14	0	0.25	0.68	1.01	0	*	100	100	100	100
LP1_BOMMO	4	2	0.04	0.17	94.04	0.66	0.01	0.64	2.38	1.16	0.08	*	100	100	100	100
LP2_BOMMO	4	0.94	0.14	0.12	96.63	0.21	0	0.55	1.27	0.51	0.09	*	100	100	100	100
LP3_BOMMO	4	2.11	0.18	0.68	93.46	0.47	0	0.94	1.62	1.5	0.1	*	100	100	100	100
LP4_BOMMO	4	1.3	0.26	0.33	95.02	0.16	0	0.71	1.63	1.14	0.12	*	100	100	100	100
LP5_BOMMO	4	1.28	0.2	0.14	96.5	0.19	0	0.51	1.04	0.54	0.28	*	100	100	100	100
MOR1_BOMMO	4	0.56	0	0.09	85.44	0	0	11.26	1.55	1.27	0	*	100	100	100	100
MOR2_BOMMO	4	0.62	0	0.09	85.45	0	0	11.27	1.55	1.18	0	*	100	100	100	100
PBAN_BOMMO	4	1.06	0.38	0.01	96.21	0	0.02	0.39	0.8	1.4	0.02	*	100	100	100	100
PRP1_BOMMO	4	0.41	0.07	2.28	96.37	0.02	0.01	0.15	0.46	0.35	0.01	*	100	100	100	100
PRP2_BOMMO	4	0.5	0.06	1.95	96.13	0.04	0	0.64	0.52	0.3	0	*	100	100	100	100
PTSP_BOMMO	4	2.71	0.42	0.51	86.22	0	0	0	9.77	2.29	0	*	100	100	100	100
SERI1_BOMMO	4	22.02	2.98	4.94	14.96	1.21	0.03	4.26	51.32	16.63	0.57	*	0	0	0	100
SI25_BOMMO	4	1.21	0.72	0	90.69	0.43	1.3	1.08	2.96	2.43	0.1	*	100	100	100	100
SSP1_BOMMO	4	1.71	0.2	0.22	94.46	0.11	0.04	0.96	1.64	1.12	0.1	*	100	100	100	100
SSP2_BOMMO	4	0.71	0.04	0.56	97.27	0.04	0.01	0.38	0.66	0.53	0.02	*	100	100	100	100
VIT_BOMMO	4	19.95	2.18	3.19	39.26	1.79	0.12	6.99	20.43	13.08	1.26	*	100	100	100	100
WNT1_BOMMO	4	0.11	0.01	0.02	99.27	0.01	0	0.03	0.36	0.2	0.01	*	100	100	100	100
ATP8_BOMMO	7	0.02	0	0	0	0	0	97.43	0.13	2.42	0	*	100	100	100	100
ECR_BOMMO	8	0.67	0.06	0.05	0.9	0.02	0	0.06	98.31	0.32	0.02	*	100	100	100	100
GATB_BOMMO	8	0.18	0.04	0.06	0.12	0	0.04	0.08	99	0.55	0	*	100	100	100	100
HR38_BOMMO	8	0.88	0.02	0.04	0.13	0.02	0	0.09	99.24	0.31	0.02	*	100	100	100	100
PCNA_BOMMO	8	0.54	0.23	0.07	0.21	0.05	0.03	0.18	98.35	0.59	0.02	*	100	100	100	100
SGF1_BOMMO	8	0.27	0.03	0.07	0.13	0.02	0	0.04	99.55	0.09	0	*	100	100	100	100
SGF3_BOMMO	8	0.12	0.01	0.02	0.02	0	0	0	99.76	0.1	0	*	100	100	100	100
TBP_BOMMO	8	0.14	0.02	0.05	0.39	0.01	0	0.03	99.25	0.15	0	*	100	100	100	100
USP_BOMMO	8	0.65	0.03	0.02	0.07	0.04	0	0.05	99.39	0.22	0	*	100	100	100	100
5HTR_BOMMO	9	0.35	0.02	0.21	0.29	0.2	0	0.2	0.3	98.67	0.02	*	100	100	100	100
OAR_BOMMO	9	0.12	0.02	0.07	0.68	0.03	0	0.08	0.19	98.84	0	*	100	100	100	100
TREA_BOMMO	9	4.12	0.05	0.15	49.18	0.05	0.03	0.76	0.92	45.09	0.07	*	0	100	100	100
KNL1A_BOMMX	4	0.18	0	0	98.67	0	0.04	0	0.3	0.87	0	*	100	100	100	100
KNL1B_BOMMX	4	0.14	0	0	98.46	0	0.04	0.01	0.22	1.16	0	*	100	100	100	100
KNL1C_BOMMX	4	0.11	0	0	98.97	0	0.01	0.01	0.15	0.77	0	*	100	100	100	100
KNL2_BOMMX	4	0.15	0.02	0	97.54	0	0.02	0.02	0.98	1.28	0	*	100	100	100	100
M1015_BOMMX	4	0.05	0	0.01	99.55	0.02	0	0.06	0.03	0.24	0.01	*	100	100	100	100
M10H3_BOMMX	4	0.05	0	0.01	99.55	0.02	0	0.05	0.03	0.25	0.01	*	100	100	100	100
M1111_BOMMX	4	0.08	0	0	99.54	0.01	0	0.06	0.05	0.24	0.01	*	100	100	100	100
M11H1_BOMMX	4	0.09	0	0	99.56	0.02	0	0.07	0.07	0.16	0.01	*	100	100	100	100
M1H1_BOMMX	4	0.11	0	0	99.53	0.02	0	0.08	0.08	0.17	0.01	*	100	100	100	100
M1H12_BOMMX	4	0.09	0	0	99.52	0.02	0	0.06	0.05	0.24	0.01	*	100	100	100	100
M2H1_BOMMX	4	0.1	0	0	99.56	0.02	0	0.08	0.08	0.16	0.01	*	100	100	100	100
M2H81_BOMMX	4	0.09	0	0	99.53	0.01	0	0.06	0.05	0.24	0.01	*	100	100	100	100
M2H82_BOMMX	4	0.09	0	0	99.54	0.01	0	0.05	0.05	0.23	0.01	*	100	100	100	100
M3111_BOMMX	4	0.09	0	0	99.51	0.01	0	0.07	0.04	0.24	0.01	*	100	100	100	100
M3112_BOMMX	4	0.09	0	0	99.53	0.01	0	0.08	0.03	0.23	0.01	*	100	100	100	100
M3113_BOMMX	4	0.09	0	0	99.49	0.01	0	0.08	0.06	0.24	0.01	*	100	100	100	100
M3H14_BOMMX	4	0.07	0	0	99.68	0.01	0	0.07	0.05	0.1	0.01	*	100	100	100	100
M3H15_BOMMX	4	0.1	0	0	99.51	0.02	0	0.08	0.04	0.24	0.01	*	100	100	100	100
M3H16_BOMMX	4	0.1	0	0	99.46	0.01	0	0.09	0.07	0.23	0.01	*	100	100	100	100
M3H2_BOMMX	4	0.1	0	0	99.47	0.02	0	0.09	0.07	0.24	0.01	*	100	100	100	100
M3H31_BOMMX	4	0.12	0	0	99.45	0.01	0	0.08	0.06	0.25	0.01	*	100	100	100	100
M3H32_BOMMX	4	0.11	0	0	99.46	0.02	0	0.08	0.06	0.26	0.01	*	100	100	100	100
M3H33_BOMMX	4	0.1	0	0	99.5	0.01	0	0.07	0.05	0.24	0.01	*	100	100	100	100
M3H5_BOMMX	4	0.09	0	0	99.67	0.02	0	0.07	0.04	0.09	0.01	*	100	100	100	100
M3H91_BOMMX	4	0.09	0	0	99.51	0.01	0	0.08	0.04	0.22	0.01	*	100	100	100	100
M3H92_BOMMX	4	0.07	0	0	99.55	0.01	0	0.07	0.04	0.22	0.01	*	100	100	100	100
M4H31_BOMMX	4	0.05	0	0	99.55	0.01	0	0.05	0.04	0.25	0.01	*	100	100	100	100
M4H32_BOMMX	4	0.06	0	0	99.53	0.03	0	0.05	0.04	0.26	0.01	*	100	100	100	100
M4H33_BOMMX	4	0.05	0	0	99.55	0.02	0	0.05	0.03	0.25	0.01	*	100	100	100	100
M4H34_BOMMX	4	0.06	0	0	99.53	0.02	0	0.04	0.04	0.28	0.01	*	100	100	100	100
M4H35_BOMMX	4	0.06	0	0	99.53	0.02	0	0.04	0.04	0.27	0.01	*	100	100	100	100
M4H36_BOMMX	4	0.06	0	0	99.52	0.01	0	0.05	0.04	0.28	0.01	*	100	100	100	100
M4H37_BOMMX	4	0.06	0	0	99.52	0.02	0	0.05	0.04	0.28	0.01	*	100	100	100	100
M5H41_BOMMX	4	0.07	0	0	99.58	0.02	0	0.06	0.07	0.17	0.01	*	100	100	100	100
M5H42_BOMMX	4	0.06	0	0	99.61	0.02	0	0.07	0.06	0.15	0.01	*	100	100	100	100
M5H43_BOMMX	4	0.08	0	0	99.61	0.01	0	0.07	0.05	0.16	0.01	*	100	100	100	100
M6H10_BOMMX	4	0.05	0	0.01	99.58	0.01	0	0.05	0.03	0.23	0.01	*	100	100	100	100
M6HV_BOMMX	4	0.05	0	0.01	99.5	0.02	0	0.07	0.06	0.24	0.01	*	100	100	100	100
M7H1_BOMMX	4	0.1	0	0	99.55	0.02	0	0.07	0.08	0.17	0.01	*	100	100	100	100
M7H13_BOMMX	4	0.1	0	0	99.58	0.01	0	0.06	0.07	0.16	0.01	*	100	100	100	100
M7H6_BOMMX	4	0.1	0	0	99.53	0.02	0	0.06	0.07	0.2	0.01	*	100	100	100	100
M8H7_BOMMX	4	0.1	0	0	99.6	0.01	0	0.06	0.07	0.15	0.01	*	100	100	100	100
M9H3_BOMMX	4	0.04	0	0.01	99.55	0.02	0	0.02	0.04	0.28	0.01	*	100	100	100	100
MAXSA_BOMMX	4	0.83	0.08	0.08	98.05	0	0	0	0.45	0.66	0	*	100	100	100	100
MAXSB_BOMMX	4	0.82	0.13	0	98.01	0	0	0	0.6	0.69	0	*	100	100	100	100
MAXSD_BOMMX	4	0.65	0.08	0.05	98.33	0	0	0	0.25	0.73	0	*	100	100	100	100
MHT_BOMMX	4	0	0	0	95.28	0	0	0	0	4.42	0	*	100	100	100	100
MHU_BOMMX	4	0.07	0	0	97.07	0	0	0	0	2.46	0	*	100	100	100	100
MYH11_BOMMX	4	0.05	0	0	99.55	0.02	0	0.06	0.03	0.26	0	*	100	100	100	100
MYH16_BOMMX	4	0.05	0	0	99.51	0.02	0	0.06	0.06	0.26	0.01	*	100	100	100	100
MYHV1_BOMMX	4	0.06	0	0.01	99.5	0.02	0	0.06	0.07	0.25	0.01	*	100	100	100	100
MYHV2_BOMMX	4	0.06	0	0.01	99.49	0.02	0	0.08	0.06	0.27	0	*	100	100	100	100
MYHW_BOMMX	4	0.04	0	0	99.58	0.02	0	0.05	0.03	0.24	0.01	*	100	100	100	100
MZHV_BOMMX	4	0.05	0	0.01	99.53	0.02	0	0.05	0.06	0.25	0.01	*	100	100	100	100
BMNL1_BOMOR	4	0.08	0	0.01	99.67	0.05	0	0.04	0.07	0.05	0.01	*	100	100	100	100
BMNL2_BOMOR	4	0.23	0.04	0.4	98.36	0.19	0	0.14	0.18	0.4	0	*	100	100	100	100
BMNL3_BOMOR	4	0.05	0	0.01	99.7	0.04	0	0.04	0.06	0.07	0.01	*	100	100	100	100
BMNL4_BOMOR	4	0.03	0.13	0	90.09	4.96	0	4.48	0.13	3.84	0	*	100	100	100	100
BOMB_BOMOR	4	1.1	0.76	1.16	91.92	0.05	0.46	0.35	2.47	2.19	0	*	100	100	100	100
GRP_BOMOR	4	1.85	0	1.11	95.34	0	0	0.56	0.62	0.75	0.14	*	100	100	100	100
KNL1_BOMOR	4	0.48	0.02	0.2	90.8	0.1	0.03	0.2	7.56	0.95	0	*	100	100	100	100
KNL2_BOMOR	4	0.26	0.01	0.1	98.15	0.03	0.03	0.06	0.39	1.12	0	*	100	100	100	100
BRS4_BOMOR	9	0.47	0.01	0.06	4.64	0.04	0	0.14	0.32	94.43	0	*	100	100	100	100
ABAE_BOMPA	4	0	0	0	98.02	0	0	1.97	0	0	0	*	100	100	100	100
APID_BOMPA	4	0	0	0	74.75	0	0	0	25	0	0	*	100	100	100	100
DEFI_BOMPA	4	0.06	0.15	0	98.29	0	0	0.01	0.14	1.33	0	*	100	100	100	100
PA2_BOMTE	4	0.47	0.06	0.06	98.74	0	0	0.14	0.36	0.38	0	*	100	100	100	100
BMN_BOMVA	4	0	0	0	83.58	0	0	8.33	7.83	0	0	*	100	100	100	100
BMNH1_BOMVA	4	0	0	0	93.64	0	0	5.71	0	0.21	0	*	100	100	100	100
BMNH4_BOMVA	4	0.06	0	0	99	0	0	0.2	0	0.2	0	*	100	100	100	100
BMNH5_BOMVA	4	0.06	0	0	98.86	0	0	0.33	0	0.2	0	*	100	100	100	100
BMNL1_BOMVA	4	0.07	0.02	0.02	99.43	0.01	0	0.09	0.03	0.28	0.01	*	100	100	100	100
BMNL2_BOMVA	4	0.07	0.02	0.02	99.42	0.03	0	0.07	0.04	0.3	0.01	*	100	100	100	100
BOMB_BOMVA	4	0.54	0.7	0.55	96.8	0	0.29	0.12	0.32	0.85	0	*	100	100	100	100
BOML1_BOMVA	4	0	0	0	100	0	0	0	0	0	0	*	100	100	100	100
BOML2_BOMVA	4	0	0	0	100	0	0	0	0	0	0	*	100	100	100	100
BV8_BOMVA	4	0.39	0	0.27	93.14	0.02	0.01	0.44	2.13	4.13	0	*	100	100	100	100
KNL1_BOMVA	4	0.29	0.03	0.22	97.18	0.04	0.03	0.16	0.3	1.76	0.1	*	100	100	100	100
KNL2_BOMVA	4	0.34	0	0.09	97.67	0.09	0.06	0.14	0.37	1.49	0	*	100	100	100	100
TY13_BOMVA	4	0	0	0	0	0	0	0	0	0	0	*	0	0	0	100
IOVO_BONUM	4	0.01	0	0	99.7	0	0	0	0.07	0.2	0	*	100	100	100	100
MYSP_BOOMI	2	0.59	92.14	0.13	7.38	0.06	0	0.1	0.5	0.26	0.01	*	100	100	100	100
BMTI2_BOOMI	4	0	0	0	100	0	0	0	0	0	0	*	100	100	100	100
BMTI3_BOOMI	4	0	0	0	100	0	0	0	0	0	0	*	100	100	100	100
BMTI4_BOOMI	4	0	0	0	0	0	0	0	0	0	0	*	0	0	0	100
BMTI6_BOOMI	4	0	0	0	80	0	0	0	20	0	0	*	100	100	100	100
BMTIA_BOOMI	4	0.14	0	0.22	98.2	0	0	0	0.16	1.56	0	*	100	100	100	100
BMTID_BOOMI	4	0	0	0	50	0	0	50	0	0	0	*	100	100	100	100
CRPTI_BOOMI	4	0.28	0	0.58	96.4	0	0	0	0.06	3.35	0	*	100	100	100	100
5NTD_BOOMI	9	1.93	0.07	0.28	15.47	0.17	0.05	0.72	1.51	80.48	0.1	*	100	100	100	100
COX2_BOSGA	7	0.53	0	0.05	5.49	0	0	93.7	0.09	0.07	0	*	100	100	100	100
SRY_BOSGF	8	0.67	0	0	6.16	0	0	0.01	93.1	0.67	0	*	100	100	100	100
SRY_BOSJA	8	0.73	0	0	6.72	0.01	0	0.01	92.47	0.73	0	*	100	100	100	100
LALBA_BOSMU	4	0.16	0.01	0.03	99.47	0.01	0	0.05	0.14	0.18	0	*	100	100	100	100
SOMA_BOSMU	4	0.07	0.02	0.01	98.59	0	0	0.01	1.17	0.11	0	*	100	100	100	100
COX2_BOSMU	7	0.01	0	0.05	5.34	0	0	94.36	0.11	0.07	0	*	100	100	100	100
SRY_BOSMU	8	0.65	0	0	5.73	0.01	0	0.01	94.12	0.06	0	*	100	100	100	100
RNAS1_BOSTR	4	0.09	0.01	0.01	98.89	0	0	0	0.96	0.06	0	*	100	100	100	100
COX2_BOSTR	7	0.52	0	0.05	5.4	0	0	93.79	0.11	0.07	0	*	100	100	100	100
BAP1_BOTAS	4	0.34	0	0.15	82.15	0.16	0	0.06	0.27	20.41	0	*	100	100	100	100
BASPA_BOTAS	4	0.35	0	0.46	83.86	0.3	0	0	0.36	18.48	0	*	100	100	100	100
MIP_BOTAS	4	0.71	0.18	0	96.02	0.12	0	0.09	0.7	2.18	0	*	100	100	100	100
PA21B_BOTAS	4	0.04	0	0	97.61	0	0	0.01	0.06	2.24	0	*	100	100	100	100
PA22_BOTAS	4	0.02	0	0.01	97.53	0	0	0.01	0.01	2.38	0	*	100	100	100	100
PA24_BOTAS	4	0.07	0	0	98.85	0	0	0	0	0.83	0	*	100	100	100	100
DISI_BOTAT	4	0.03	0	0.18	83.38	0.08	0	0.01	0.21	17.25	0	*	100	100	100	100
VSPA_BOTAT	4	1.2	0.03	0.06	98.41	0.01	0.01	0.02	0.07	0.56	0	*	100	100	100	100
ACT_BOTCI	1	99.33	6.87	0	0.29	0	0	0	0.34	0.01	0	*	100	100	100	100
CREA_BOTCI	8	2.75	0.05	0.13	0.11	0.01	0.01	0.11	98.27	0.61	0.02	*	100	100	100	100
H2A_BOTCI	8	0.08	0	0	0.49	0	0	0.02	99.79	0.09	0	*	100	100	100	100
CHS1_BOTCI	9	0.1	0	0.01	1.34	0	0	0.04	0.05	98.42	0	*	100	100	100	100
DISI_BOTCO	4	0.03	0	0.16	84.75	0.15	0	0.01	0.2	16.7	0	*	100	100	100	100
TXVE_BOTER	4	0.24	0.02	0.05	99.3	0.08	0	0.03	0.09	8.44	0	*	100	100	100	100
PA22_BOTIN	4	0.02	0	0	97.52	0	0	0	0.03	2.41	0	*	100	100	100	100
TXVE_BOTIN	4	0.18	0.01	0.03	99.38	0.05	0	0.01	0.1	8.04	0	*	100	100	100	100
BOTA_BOTJA	4	0.14	0.04	0.02	97.94	0.04	0	0.02	0.24	3.07	0	*	100	100	100	100
BOTB_BOTJA	4	0.11	0	0.01	92.14	0.04	0.02	0.03	0.24	10.36	0	*	100	100	100	100
BOTR_BOTJA	4	0.02	0	0.38	65.24	0.08	0	0.02	0.14	42.61	0	*	100	100	100	100
DISI_BOTJA	4	0.02	0	0.16	84.89	0.16	0	0.01	0.2	16.54	0	*	100	100	100	100
HRJ_BOTJA	4	0.42	0	0	93	0	0	0	1.77	5.13	0	*	100	100	100	100
PA21B_BOTJA	4	0.04	0	0	97.78	0	0	0	0.03	2.11	0	*	100	100	100	100
THBI_BOTJA	4	0	0	0	0	0	0	0	0	0	0	*	0	0	0	100
TXVE_BOTJA	4	0.23	0.02	0.05	99.35	0.07	0	0.03	0.09	8.4	0	*	100	100	100	100
VSP1_BOTJA	4	1.77	0.03	0.12	97.86	0	0	0.03	0.08	0.5	0	*	100	100	100	100
VSP2_BOTJA	4	1.12	0.03	0.08	98.48	0	0	0.02	0.11	0.46	0	*	100	100	100	100
VSP3_BOTJA	4	0.91	0.02	0.08	98.44	0	0	0.02	0.07	0.51	0	*	100	100	100	100
VSPA_BOTJA	4	1.52	0.04	0.05	98.18	0	0	0.01	0.07	0.54	0	*	100	100	100	100
LECG_BOTJR	4	0.48	0.03	0.36	94.48	0.34	0	0	0.22	5.91	0	*	100	100	100	100
NGFV_BOTJR	4	0.01	0	0	99.93	0	0	0	0.01	0.02	0	*	100	100	100	100
PA21B_BOTJR	4	0.05	0	0.01	97.11	0	0	0.01	0.03	2.74	0	*	100	100	100	100
PA2H_BOTJR	4	0.03	0	0.01	98.17	0	0	0.02	0.02	1.73	0	*	100	100	100	100
VVP2_BOTJR	4	11.8	12	0.8	31.8	0.8	0	0	52.2	1.4	0	*	0	100	100	100
PA21B_BOTMO	4	0.03	0	0	97.86	0	0	0	0.04	2.01	0	*	100	100	100	100
PA22_BOTMO	4	0.04	0.01	0	97.44	0	0	0.01	0.02	2.46	0	*	100	100	100	100
VVP1_BOTMO	4	0	0	0	0	0	0	0	0	0	0	*	0	0	0	100
PA21B_BOTPI	4	0.03	0	0	98.17	0	0	0.01	0.02	1.74	0	*	100	100	100	100
PA22_BOTPI	4	0.03	0	0	97.47	0	0	0.01	0.02	2.42	0	*	100	100	100	100
PA23_BOTPI	4	0.04	0	0	97.27	0	0	0.01	0.03	2.62	0	*	100	100	100	100
PA2H_BOTSC	4	0.05	0	0.03	97.31	0	0	0.06	0.04	2.49	0	*	100	100	100	100
NXL1_BOUAN	4	0.46	0	0	99.33	0	0	0	0.1	0.06	0	*	100	100	100	100
NXS1_BOUAN	4	0.24	0	0	99.6	0	0	0.11	0.02	0.03	0.01	*	100	100	100	100
NXS1_BOUCH	4	0.24	0	0	99.61	0	0	0.1	0.02	0.03	0.01	*	100	100	100	100
1433B_BOVIN	1	99.63	0.02	0.03	5.75	0.02	0	0.04	0.13	0.13	0	*	100	100	100	100
1433F_BOVIN	1	99.52	0.02	0.06	6.67	0.05	0	0.04	0.16	0.17	0	*	100	100	100	100
1433G_BOVIN	1	99.53	0.02	0.05	6.74	0.04	0	0.04	0.2	0.17	0	*	100	100	100	100
1433Z_BOVIN	1	99.6	0.02	0.02	5.38	0.02	0	0.04	0.16	0.14	0	*	100	100	100	100
AATC_BOVIN	1	71.52	0.05	0.1	0.09	0.02	0	27.87	0.25	0.17	0.01	*	100	100	100	100
ACPH_BOVIN	1	100	0	0	0	0	0	0	0	0	0	*	100	100	100	100
ACTB_BOVIN	1	99.25	6.49	0	0.31	0	0	0	0.41	0	0	*	100	100	100	100
ACTG_BOVIN	1	99.22	6.97	0	0.31	0	0	0	0.44	0	0	*	100	100	100	100
ACTS_BOVIN	1	99.25	6.51	0	0.28	0	0	0	0.43	0	0	*	100	100	100	100
ADO_BOVIN	1	33.62	0.03	0.09	3.75	0.02	0.01	0.17	3.46	0.43	58.52	*	0	100	100	100
AL1A1_BOVIN	1	67.54	0.01	0.25	0.07	0.01	0	31.81	0.17	0.13	0	*	100	100	100	100
ALDR_BOVIN	1	99.28	0.02	0.04	0.13	0.02	0	0.12	2.2	0.17	0	*	100	100	100	100
AMPL_BOVIN	1	97.42	0.12	0.21	0.32	0.03	0.03	0.45	0.89	0.78	0.02	*	100	100	100	100
ARP19_BOVIN	1	97.08	0.12	0.13	0.73	0.2	0	0.17	2.09	0.23	0	*	100	100	100	100
CAH2_BOVIN	1	80.89	0.03	0.04	4.65	0.01	0	12.25	0.78	1.35	0	*	100	100	100	100
CAN3_BOVIN	1	99.24	0.06	0.08	0.06	0.02	0.01	0.08	1.66	12.56	0.01	*	100	100	100	100
CHMP3_BOVIN	1	97.4	0.1	0.13	0.39	0.05	0	0.26	1.25	0.74	0.02	*	100	100	100	100
CLCA_BOVIN	1	99.23	0.06	0.02	0.06	0.04	0	0.08	0.38	0.17	0.07	*	100	100	100	100
CLCB_BOVIN	1	99.1	0.08	0.02	0.09	0.05	0	0.11	0.38	0.23	0.03	*	100	100	100	100
CLH_BOVIN	1	98.95	0.05	0.08	0.1	0.03	0	0.12	0.41	0.36	0.02	*	100	100	100	100
COA1_BOVIN	1	98.84	0.05	0.05	0.09	0.03	0	0.51	0.29	0.25	0	*	100	100	100	100
CRAL_BOVIN	1	95.72	0.22	0.22	0.25	0.75	0	0.7	2.29	0.83	0.07	*	100	100	100	100
CYTA_BOVIN	1	97.79	0.11	0.01	1.11	0.04	0	0.22	6.81	0.3	0	*	100	100	100	100
CYTB_BOVIN	1	98.26	0.12	0.11	0.85	0.1	0	0.09	13.46	0.31	0	*	100	100	100	100
CYTX_BOVIN	1	97.87	0.09	0.11	1.25	0.07	0	0.16	10.24	0.27	0	*	100	100	100	100
DESM_BOVIN	1	89.03	6.23	0.06	0.98	0.07	0	0.08	11.97	0.2	0.02	*	100	100	100	100
FABPB_BOVIN	1	99.02	0.01	0.03	0.44	0.02	0	6.73	0.19	0.27	0	*	100	100	100	100
FABPE_BOVIN	1	98.82	0.03	0.03	0.37	0.08	0.02	4.14	0.25	0.35	0	*	100	100	100	100
FABPL_BOVIN	1	98.72	0.11	0.15	0.19	0.13	0	0.41	0.59	0.35	0.02	*	100	100	100	100
FKB1A_BOVIN	1	87.95	0.01	3.4	0.1	0	0.01	0.06	13.26	0.24	0	*	100	100	100	100
FKB1B_BOVIN	1	85.68	0.01	4.76	0.1	0	0.02	0.05	14.34	0.25	0	*	100	100	100	100
G3P_BOVIN	1	99.84	0.01	0	0.02	0	0	0.02	0.04	0.06	0	*	100	100	100	100
GCYA1_BOVIN	1	91.82	0.07	0.09	0.16	0.04	0.03	0.17	0.5	7.29	0.03	*	100	100	100	100
GCYB1_BOVIN	1	92.75	0.08	0.16	0.2	0.08	0.02	0.22	0.73	6	0.05	*	100	100	100	100
GDIB_BOVIN	1	98.75	1.06	0.07	0.17	0.1	0.01	0.21	0.45	0.34	0.04	*	100	100	100	100
GDIR_BOVIN	1	98.43	0.06	0.06	0.26	0.04	0	0.3	0.7	0.31	0.01	*	100	100	100	100
GDIS_BOVIN	1	98.43	0.05	0.05	0.26	0.06	0	0.24	0.7	0.43	0.02	*	100	100	100	100
GLRX1_BOVIN	1	88.47	0.07	0.12	0.19	0.07	0.02	11.9	9.45	1.31	0.01	*	100	100	100	100
GPX1_BOVIN	1	64.13	0.02	0.13	32.38	0.01	0.01	4.83	2.75	0.45	0.08	*	100	100	100	100
HINT1_BOVIN	1	98.43	0.07	0.05	0.13	0.01	0.01	0.19	65.49	0.45	0.02	*	100	100	100	100
IMPA1_BOVIN	1	98.19	0.06	0.18	0.14	0.06	0.05	0.36	0.64	0.55	0.04	*	100	100	100	100
IPPD_BOVIN	1	93.64	0.11	0.25	0.6	0.15	0	0.22	4.72	1.34	0.01	*	100	100	100	100
IPYR_BOVIN	1	88.54	0.14	0.09	0.19	0.03	0.02	9.8	20.95	0.82	0.02	*	100	100	100	100
KAD1_BOVIN	1	92.22	0.08	0.09	0.1	0.04	0	6.49	11.6	0.44	0.02	*	100	100	100	100
KC1A_BOVIN	1	90.42	0.51	0.03	0.06	0	0	0.05	3.53	8.72	0.01	*	100	100	100	100
KC1B_BOVIN	1	89.9	0.62	0.04	0.06	0.01	0	0.04	3.76	9.05	0	*	100	100	100	100
KC1G3_BOVIN	1	87.52	0.38	0.02	0.03	0.01	0	0.04	4.15	11.67	0	*	100	100	100	100
LDHA_BOVIN	1	99.34	0.03	0.03	0.06	0.02	0	0.06	0.15	0.33	0.01	*	100	100	100	100
LOX12_BOVIN	1	98.76	0.09	0.07	0.14	0.05	0.02	0.17	0.43	0.45	0.01	*	100	100	100	100
MIF_BOVIN	1	15.7	0.62	0.28	74.56	0.18	0.05	1.98	4.77	4.14	0.03	*	0	100	100	100
MX1_BOVIN	1	74.94	11.28	0.09	0.14	0.06	0	2.59	23.17	0.29	0.01	*	100	100	100	100
NCF1_BOVIN	1	93.54	0.49	0.4	0.21	0.26	0.41	0.46	1.52	3.53	0.06	*	100	100	100	100
NCF2_BOVIN	1	42.84	4.13	3.13	3.58	7.88	0.05	10.11	25.81	18.19	4.07	*	100	100	100	100
NMT1_BOVIN	1	86.73	0.04	0.07	0.15	0.09	0	0.1	0.59	12.37	0	*	100	100	100	100
PA1B3_BOVIN	1	98.17	0.03	0.18	0.25	0.14	0.03	0.24	0.62	0.58	0.02	*	100	100	100	100
PAFA2_BOVIN	1	49.73	0.04	0.23	48.25	0.02	0.01	0.34	0.54	0.92	0.04	*	100	100	100	100
PDE1B_BOVIN	1	93.21	12.1	0.05	0.07	0.03	0.01	0.09	0.32	6.24	0.01	*	100	100	100	100
PEBP1_BOVIN	1	93.87	0.06	0.09	4.72	0.07	0	0.23	0.82	0.36	0.01	*	100	100	100	100
PGFS1_BOVIN	1	99.35	0.02	0.06	0.09	0.02	0	0.08	1.32	0.19	0	*	100	100	100	100
PGFS2_BOVIN	1	99.37	0.03	0.06	0.09	0.02	0	0.07	1.21	0.18	0	*	100	100	100	100
PIMT_BOVIN	1	98.4	0.06	0.18	0.12	0.04	0	0.34	0.83	0.44	0.03	*	100	100	100	100
PPAC_BOVIN	1	99.13	0.02	0.08	0.06	0.02	0.01	0.07	0.44	0.28	0	*	100	100	100	100
PPCE_BOVIN	1	98.58	0.03	0.08	0.27	0.03	0.02	0.18	0.54	0.4	0.01	*	100	100	100	100
PPCT_BOVIN	1	98.4	0.07	0.05	0.1	0.18	0.01	0.31	0.57	0.64	0.01	*	100	100	100	100
PPID_BOVIN	1	37.37	0.14	8.83	3.87	0.09	0.13	12.23	33.6	8.07	0.21	*	100	100	100	100
QOR_BOVIN	1	93.24	0.09	0.16	0.47	0.09	0.03	1.62	0.94	3.65	0.07	*	100	100	100	100
RASA1_BOVIN	1	94.85	0.06	0.12	0.18	0.07	0	0.11	0.64	4.65	0.04	*	100	100	100	100
RET1_BOVIN	1	98.93	0.02	0.07	0.37	0	0	1.82	0.27	0.27	0	*	100	100	100	100
RL3_BOVIN	1	99.52	0.03	0.02	0.04	0.01	0	0.08	0.18	0.15	0	*	100	100	100	100
RSSA_BOVIN	1	99.48	0.01	0.06	0.07	0.01	0	0.06	0.21	0.16	0	*	100	100	100	100
SCRN1_BOVIN	1	25.07	18.19	1.83	2.75	9.32	0	1.22	66.31	19.11	0	*	0	100	100	100
SODC_BOVIN	1	88.28	0.01	0.01	11.37	0	0	1.39	0.1	0.15	0	*	100	100	100	100
ST1A1_BOVIN	1	91.27	0.03	0.06	0.04	0.04	8.24	0.04	0.13	0.17	0	*	100	100	100	100
ST1E1_BOVIN	1	91.03	0.02	0.02	0.05	0.03	8.43	0.06	0.19	0.15	0	*	100	100	100	100
STXB1_BOVIN	1	93.27	0.32	0.49	1.11	1.58	0.04	0.91	2.91	1.6	0.06	*	100	100	100	100
SYNJ1_BOVIN	1	47.78	2.79	14.82	4.83	18.17	0.13	4.44	18.28	11.2	0.35	*	100	100	100	100
SYUB_BOVIN	1	87.06	22.09	0.12	0.15	0.02	0.05	0.2	42.75	0.31	0.07	*	100	100	100	100
THTPA_BOVIN	1	93.19	0.46	0.52	1.22	0.83	0.05	0.86	1.69	2.16	0.12	*	100	100	100	100
TYB9_BOVIN	1	99.26	0.15	0.04	0.05	0.07	0	0.03	0.42	0.09	0.01	*	100	100	100	100
UBC1_BOVIN	1	51.85	0.1	10.34	0.76	0.37	0.13	2.58	56.68	11.42	16.32	*	0	100	100	100
UCHL1_BOVIN	1	97.93	0.16	0.12	0.11	0.03	0.01	0.19	1.22	0.44	0.02	*	100	100	100	100
UGPA2_BOVIN	1	98.74	0.05	0.07	0.23	0.05	0	0.17	0.38	0.4	0.02	*	100	100	100	100
VMAT2_BOVIN	1	67.97	0.03	0.1	1.2	0.08	0	0.45	0.39	29.94	0.04	*	100	100	100	100
CALI_BOVIN	2	1.48	96.14	0.06	0.25	0.22	0.03	0.44	1.06	0.65	0.01	*	100	100	100	100
CAPZB_BOVIN	2	29.98	7.71	6.97	4.07	7.35	0.26	7.64	25.17	24.27	1.29	*	0	0	0	100
CYL1_BOVIN	2	2.83	91.24	0.56	0.37	0.1	0.01	0.63	4.33	1.22	0.18	*	100	100	100	100
CYLC2_BOVIN	2	1.94	85.21	1.9	2.8	0.31	0.05	0.43	5.64	2.46	0	*	100	100	100	100
LTBP2_BOVIN	2	0.84	0.11	0.06	88.26	0.11	0.01	0.22	3.12	10.41	0.04	*	0	0	0	0
ASPH_BOVIN	3	26.78	5.51	10.46	6.71	1.86	0.24	8.69	36.13	15.96	0.3	*	0	0	0	100
CACB1_BOVIN	3	0.24	0.06	99.1	0.05	0.02	0	0.06	0.34	0.2	0	*	100	100	100	100
CP21A_BOVIN	3	0.46	0.08	97.65	0.32	0.05	0.01	0.37	0.58	0.66	0.02	*	100	100	100	100
CP2AX_BOVIN	3	0	0	99.8	0.1	0	0	0	0	0	0	*	100	100	100	100
CP2DE_BOVIN	3	0.23	0.03	98.87	0.19	0.02	0	0.08	0.27	0.37	0.01	*	100	100	100	100
CP2E1_BOVIN	3	0.19	0.01	99.3	0.11	0.02	0	0.04	0.09	0.23	0	*	100	100	100	100
CP3AS_BOVIN	3	0.19	0.01	95.42	0.2	0.02	0	0.29	0.19	3.68	0	*	100	100	100	100
CRTC1_BOVIN	3	0.35	0.04	98.72	0.08	0.03	0	0.06	0.52	0.28	0.01	*	100	100	100	100
CRTC2_BOVIN	3	0.47	0.05	98.28	0.09	0.04	0	0.08	0.79	0.34	0.01	*	100	100	100	100
CYB5_BOVIN	3	27.17	0.09	89.94	0.12	0.02	0.01	9.02	0.33	0.24	0.02	*	100	100	100	100
DGAT1_BOVIN	3	0.77	0.07	96.05	0.43	0.09	0.01	0.42	0.84	1.49	0.04	*	100	100	100	100
DHI2_BOVIN	3	1.1	0.06	83.73	0.24	0.09	0.02	7.62	0.42	6.65	0.24	*	100	100	100	100
ERG24_BOVIN	3	1.02	0.14	24.11	0.66	0.04	0.07	0.76	71.8	1.9	0.04	*	0	100	100	100
ERP29_BOVIN	3	0.57	0	98.71	0	0	0	0.55	0.71	0	0	*	100	100	100	100
PGH1_BOVIN	3	0.32	0.01	94.45	4.58	0.01	0.13	0.06	0.18	0.26	0	*	100	100	100	100
PGH2_BOVIN	3	0.27	0.06	92.95	6.23	0.01	0.05	0.06	0.22	0.18	0.01	*	100	100	100	100
PLOD1_BOVIN	3	0.31	0.02	98.87	0.1	0.06	0.01	0.12	0.25	0.35	0	*	100	100	100	100
PPIB_BOVIN	3	46.44	0.02	26.55	5.46	0.02	0.01	10.19	8.4	6.42	0.02	*	0	100	100	100
PTGIS_BOVIN	3	0.52	0.08	96.98	0.48	0.06	0.05	0.38	0.71	0.91	0.01	*	100	100	100	100
SPC18_BOVIN	3	0.4	0.02	97.82	0.18	0.02	0.11	0.33	0.43	0.89	0.04	*	100	100	100	100
UPK3A_BOVIN	3	15.38	2.01	5.97	4.55	3.78	1.09	13.24	35.48	31.88	0.19	*	0	0	0	0
A1AT_BOVIN	4	3.06	0.03	0.47	96.14	0.01	0.01	0.07	2.15	1.99	0	*	100	100	100	100
A2AP_BOVIN	4	9.45	0.05	1.22	89.79	0.02	0.01	0.23	1.41	1.66	0.03	*	100	100	100	100
A2MG_BOVIN	4	0.6	0.04	0.06	98.27	0.03	0	0.17	0.33	0.63	0	*	100	100	100	100
ADML_BOVIN	4	0.62	0.08	0.07	97.66	0.01	0	0.09	0.72	0.86	0.03	*	100	100	100	100
ALBU_BOVIN	4	1.4	0.05	0.03	99.05	0	0	0.06	0.26	0.36	0.01	*	100	100	100	100
ALL2_BOVIN	4	6.31	0.44	1.07	85.56	0	0.06	0.84	17.74	3.66	0.02	*	100	100	100	100
AMBP_BOVIN	4	0.31	0.04	0.18	98.14	0.06	0.02	0.15	0.37	0.91	0.01	*	100	100	100	100
AMD_BOVIN	4	0.29	0.05	0.05	99	0.03	0	0.04	0.29	0.32	0.01	*	100	100	100	100
AMELX_BOVIN	4	0.57	0.14	0.02	98.8	0.04	0.03	0.05	0.26	0.34	0	*	100	100	100	100
AMELY_BOVIN	4	0.3	0.02	0.02	99.07	0.02	0.02	0.06	0.31	0.3	0	*	100	100	100	100
ANF_BOVIN	4	0.52	0.09	0.05	98.68	0.02	0	0.13	0.32	0.35	0	*	100	100	100	100
ANFB_BOVIN	4	0.89	0.14	0.04	97.77	0.14	0	0.14	0.97	0.35	0	*	100	100	100	100
ANFC_BOVIN	4	0.17	0.02	0.34	97.85	0.06	0	0.36	0.52	0.82	0.01	*	100	100	100	100
ANG1_BOVIN	4	0.38	0.01	0	98.48	0	0	0.11	0.18	0.91	0	*	100	100	100	100
ANGP1_BOVIN	4	0.24	0.13	0.04	99.02	0.06	0	0.06	0.28	0.3	0	*	100	100	100	100
ANGP2_BOVIN	4	0.32	0.11	0.05	99.07	0.07	0	0.02	0.26	0.31	0	*	100	100	100	100
ANT3_BOVIN	4	20.78	0.1	1.85	83.75	0.02	0	0.15	0.37	0.42	0	*	100	100	100	100
AOCX_BOVIN	4	0.48	0.07	0.12	21.66	0.05	0.01	0.2	0.61	76.85	0.13	*	0	100	100	100
APEL_BOVIN	4	0.34	0	0	96.29	0.28	0	0.11	2.08	0.86	0.11	*	100	100	100	100
APOA1_BOVIN	4	1.1	0.28	0.18	97.24	0.09	0.01	0.2	0.77	0.53	0	*	100	100	100	100
APOA2_BOVIN	4	1.66	0.44	0.3	95.12	0.01	0.01	0.65	0.46	1.62	0.18	*	100	100	100	100
APOC2_BOVIN	4	0.87	0.21	0.17	97.17	0.07	0	0.34	1.05	0.36	0.12	*	100	100	100	100
APOC3_BOVIN	4	1.47	0.03	0.04	95.89	0.08	0.01	0.34	0.48	1.83	0	*	100	100	100	100
APOE_BOVIN	4	0.43	0.18	0.05	98.66	0.07	0	0.1	0.39	0.37	0	*	100	100	100	100
APOH_BOVIN	4	0.57	0.07	0.06	82.35	2.04	0.06	0.59	0.38	14.1	0.16	*	100	100	100	100
B2MG_BOVIN	4	0.13	0.03	0.05	96.73	0.05	0	0.03	1.1	1.89	0	*	100	100	100	100
BCTN1_BOVIN	4	0.12	0.01	0.16	98.71	0.05	0.01	0.14	0.21	0.71	0.01	*	100	100	100	100
BCTN5_BOVIN	4	0.12	0.01	0.15	98.59	0.04	0.01	0.11	0.27	0.78	0	*	100	100	100	100
BCTN7_BOVIN	4	0.23	0.02	0.23	98.39	0.05	0.01	0.13	0.26	0.82	0	*	100	100	100	100
BD01_BOVIN	4	0	0	0	100	0	0	0	0	0	0	*	100	100	100	100
BD03_BOVIN	4	0	0	0.02	99.84	0	0	0	0.04	0.08	0	*	100	100	100	100
BD04_BOVIN	4	0.31	0	0.35	97.83	0.05	0	0.31	0.09	1.07	0	*	100	100	100	100
BD05_BOVIN	4	0.23	0	0.21	97.93	0.05	0	0.29	0.05	1.27	0	*	100	100	100	100
BD06_BOVIN	4	0.02	0	0	99.88	0	0	0	0.08	0	0	*	100	100	100	100
BD07_BOVIN	4	0	0	0	99.94	0	0	0	0.05	0	0	*	100	100	100	100
BD08_BOVIN	4	0	0	0	99.99	0	0	0	0	0	0	*	100	100	100	100
BD09_BOVIN	4	0.01	0	0.03	99.81	0	0	0	0.04	0.09	0	*	100	100	100	100
BD10_BOVIN	4	0.44	0	0.22	97.67	0.11	0.01	0.24	0.23	1.18	0	*	100	100	100	100
BD11_BOVIN	4	0.17	0	0.18	98.94	0	0	0.11	0.06	0.5	0	*	100	100	100	100
BD13_BOVIN	4	0.03	0	0	99.82	0	0	0	0.06	0.07	0	*	100	100	100	100
BDC7_BOVIN	4	0.03	0	0.04	99.7	0	0	0	0.07	0.13	0	*	100	100	100	100
BDNF_BOVIN	4	0.05	0.01	0	99.83	0	0	0.01	0.06	0.02	0	*	100	100	100	100
BGH3_BOVIN	4	2.35	0	11.38	80.65	0.77	0	0.77	3.8	1.81	0	*	100	100	100	100
BMA27_BOVIN	4	0.17	0.01	0.16	98.57	0.04	0.01	0.17	0.24	0.78	0	*	100	100	100	100
BMA28_BOVIN	4	0.21	0.01	0.17	98.63	0.05	0	0.17	0.2	0.69	0.01	*	100	100	100	100
BMA34_BOVIN	4	0.23	0.01	0.15	98.27	0.05	0.01	0.12	0.48	0.81	0	*	100	100	100	100
BMP3_BOVIN	4	0.03	0	0	99.41	0	0	0.17	0.35	0.01	0	*	100	100	100	100
BPT1_BOVIN	4	0.18	0.05	1.52	92.15	0.02	0.03	0.17	0.16	7.1	0.08	*	100	100	100	100
BPT2_BOVIN	4	0.19	0.03	1.34	94.69	0.03	0.04	0.15	0.19	4.52	0.09	*	100	100	100	100
C1QA_BOVIN	4	0.57	0.19	0.49	97.03	0.35	0.01	0.25	0.54	1.26	0	*	100	100	100	100
CAC3_BOVIN	4	1.16	0.33	0.35	96.05	0.03	0.01	0.23	0.62	2.18	0	*	100	100	100	100
CAH6_BOVIN	4	29.51	0.09	0.02	47.04	0.01	0.03	7.86	5.83	9.77	0.01	*	100	100	100	100
CALC_BOVIN	4	0.86	0	0	99.12	0	0	0	0	0	0	*	100	100	100	100
CAS1_BOVIN	4	0.63	0.04	0.03	97.75	0.02	0	0.06	1.47	0.4	0	*	100	100	100	100
CAS2_BOVIN	4	0.52	0.24	0.42	97.37	0	0.01	0.09	0.88	0.76	0	*	100	100	100	100
CASB_BOVIN	4	0.65	0.56	0.2	97.41	0.06	0.02	0.16	0.58	0.77	0	*	100	100	100	100
CASK_BOVIN	4	0.04	0.01	0	99.64	0	0	0.04	0.22	0.03	0	*	100	100	100	100
CBPA1_BOVIN	4	0.43	0.08	0.13	98.47	0.05	0.01	0.18	0.41	0.42	0	*	100	100	100	100
CBPB1_BOVIN	4	0.32	0.07	0.04	99	0.03	0	0.14	0.27	0.2	0.01	*	100	100	100	100
CBPE_BOVIN	4	0.3	0.07	0.06	67.54	0.04	0	0.14	12.78	31.59	0.01	*	100	100	100	100
CCL11_BOVIN	4	0.13	0.01	0.09	99.01	0	0	0.19	0.21	1.47	0.01	*	100	100	100	100
CCL3_BOVIN	4	0.29	0.07	0.02	98.97	0.01	0.01	0.04	0.17	0.62	0	*	100	100	100	100
CCL5_BOVIN	4	0.18	0	0.03	99.03	0.05	0	0.03	0.28	0.73	0	*	100	100	100	100
CFAH_BOVIN	4	0.56	0.1	0.06	94.7	0.6	0	0.06	0.41	3.65	0.04	*	100	100	100	100
CH3L1_BOVIN	4	0.25	0.02	0.06	98.95	0.02	6.04	0.13	0.24	0.31	0	*	100	100	100	100
CHAD_BOVIN	4	13.14	1.04	1.91	29.15	2.01	0.43	2.82	5.87	49.58	0.6	*	0	100	100	100
CHIA_BOVIN	4	0.44	0.02	0.07	97.75	0.07	11.95	0.21	0.54	0.81	0.09	*	100	100	100	100
CL43_BOVIN	4	0.94	0.11	10.66	82.5	10.71	0.02	0.36	2.21	3.69	0.02	*	100	100	100	100
CL46_BOVIN	4	1.97	0.08	5.56	86.75	4.96	0.01	0.41	2.05	4.59	0.07	*	100	100	100	100
CMGA_BOVIN	4	1.42	0.16	0.35	94.58	0.08	0	0.27	2.49	1.31	0.01	*	100	100	100	100
CO9_BOVIN	4	0.84	0.05	0.09	95.63	0.01	0.01	0.14	0.66	3.17	0	*	100	100	100	100
COMP_BOVIN	4	0.3	0.05	0.08	98.43	0.06	0.06	0.1	0.56	0.54	0.04	*	100	100	100	100
CRF_BOVIN	4	0.69	0.07	0.28	96.91	0.02	0	0.09	1.05	1.28	0.01	*	100	100	100	100
CSF2_BOVIN	4	0.82	0.13	0.59	96.95	0.05	0	0.12	0.57	0.94	0.02	*	100	100	100	100
CSF3_BOVIN	4	0.71	0.01	0.18	97.67	0	0.02	0.09	0.8	0.72	0.04	*	100	100	100	100
CSH1_BOVIN	4	0.73	0	0.16	96.53	0.02	0.02	0.12	1.69	0.87	0.01	*	100	100	100	100
CSH2_BOVIN	4	0.37	0.03	0.1	97.52	0	0	0.08	1.42	0.53	0	*	100	100	100	100
CSPG2_BOVIN	4	0.47	0.05	0.08	96.82	0.08	0.02	0.11	1.15	11.39	0.01	*	100	100	100	100
CTRA_BOVIN	4	1.53	0.04	0.26	95.59	0.03	0	0.22	0.41	2.72	0.01	*	100	100	100	100
CTRB_BOVIN	4	1.35	0.16	0.22	95.93	0.03	0	0.25	0.38	2.6	0.01	*	100	100	100	100
CY561_BOVIN	4	1.17	0.03	0.4	0.58	0.11	0.04	0.76	1.24	96.12	0.07	*	0	0	0	0
DERM_BOVIN	4	1.05	0.4	0.04	97.95	0.05	0.02	0.05	0.4	0.44	0	*	100	100	100	100
DNAS1_BOVIN	4	0.6	0.08	8.31	72.06	0.04	0.03	0.22	18.24	0.62	0.02	*	100	100	100	100
EAP_BOVIN	4	0.19	0	0.16	98.3	0.02	0	0.25	0.11	0.97	0	*	100	100	100	100
EDN1_BOVIN	4	0.29	0.03	0.08	98.95	0.05	0	0.02	0.34	0.37	0	*	100	100	100	100
EDN2_BOVIN	4	0.39	0.05	0.02	98.9	0.02	0	0.16	0.41	0.31	0	*	100	100	100	100
ELA1_BOVIN	4	0.93	0.1	0.18	97.71	0.02	0	0.1	0.26	1.1	0	*	100	100	100	100
ELA2A_BOVIN	4	0.66	0.15	0.57	94.3	0.01	0.02	0.15	0.28	4.46	0.01	*	100	100	100	100
ELN_BOVIN	4	2.31	0.15	0.32	88.48	0.21	0.05	1.29	4.55	3.42	0.11	*	100	100	100	100
EPO_BOVIN	4	0.56	0.03	0.08	98.31	0.02	0	0.07	0.35	0.67	0.12	*	100	100	100	100
FA12_BOVIN	4	1.14	0.13	0.52	93.22	0.08	0.14	0.11	0.74	5.85	0.01	*	100	100	100	100
FA9_BOVIN	4	0.73	0.13	0.42	92.82	0.01	0.01	0.06	0.68	7	0.01	*	100	100	100	100
FETUA_BOVIN	4	0.35	0.02	0.08	98.91	0	0	0.09	0.33	0.3	0	*	100	100	100	100
FIBA_BOVIN	4	0.92	0.17	0.37	96.24	0.16	0.12	0.12	1.31	1.59	0.07	*	100	100	100	100
FIBB_BOVIN	4	0.32	0.12	0.03	98.83	0.05	0.02	0.1	0.27	0.34	0	*	100	100	100	100
FIBG_BOVIN	4	0.18	0.01	0.02	99.37	0.02	0	0.04	0.21	0.18	0	*	100	100	100	100
FINC_BOVIN	4	0.49	0.03	0.04	98.1	0.01	0.21	0.03	0.69	0.78	0	*	100	100	100	100
FMOD_BOVIN	4	0.82	0.1	0.33	96.67	0.08	0.01	0.13	0.59	1.66	0	*	100	100	100	100
FSHB_BOVIN	4	0.02	0	0	99.54	0	0	0.01	0.36	0.03	0	*	100	100	100	100
FST_BOVIN	4	0.21	0.02	0.03	97.71	0	0	0.03	0.37	1.72	0.01	*	100	100	100	100
GALA_BOVIN	4	1.25	0.11	0.67	94.18	0.13	0.33	0.56	0.79	2.09	0.02	*	100	100	100	100
GAST_BOVIN	4	0.34	0.19	0.17	96.94	0.01	0.09	0.18	0.59	1.58	0	*	100	100	100	100
GDF8_BOVIN	4	0.23	0.03	0.03	98.96	0.03	0.01	0.17	0.34	0.26	0	*	100	100	100	100
GIP_BOVIN	4	0	0	0	99.41	0	0	0.1	0	0.47	0	*	100	100	100	100
GLHA_BOVIN	4	0.03	0	0.01	99.73	0	0	0.02	0.04	0.15	0	*	100	100	100	100
GLUC_BOVIN	4	0.15	0.01	0.05	99.46	0.02	0	0.04	0.15	0.14	0	*	100	100	100	100
GLYL_BOVIN	4	50	0	0	0	0	0	0	0	50	0	*	0	0	0	0
GPX3_BOVIN	4	21.61	0.03	0.06	74.93	0.02	0	4.13	2.94	0.4	0	*	100	100	100	100
GROA_BOVIN	4	0.5	0.04	0.13	98.26	0.06	0.07	0.16	0.39	0.77	0	*	100	100	100	100
GROB_BOVIN	4	0.54	0.08	0.14	97.83	0.05	0.09	0.19	0.53	0.96	0	*	100	100	100	100
GROG_BOVIN	4	0.39	0.01	0.11	98.14	0.07	0.09	0.13	0.36	1.02	0	*	100	100	100	100
GRP_BOVIN	4	1.62	0.23	0.95	94.82	0.19	0	0.28	0.87	1.75	0	*	100	100	100	100
HRG_BOVIN	4	19.97	1.42	0.41	18.24	0.01	2.76	7.1	27.62	30.06	2.51	*	0	0	0	100
IAC1_BOVIN	4	0.01	0	0	99.84	0	0	0	0.03	0.09	0.01	*	100	100	100	100
IAC2_BOVIN	4	1.3	0	0.03	98.11	0	0	0.04	0.15	0.36	0	*	100	100	100	100
IAPP_BOVIN	4	0.91	0	0	97.97	0	0	0.99	0.83	0.1	0	*	100	100	100	100
IBP1_BOVIN	4	0.37	0.05	0.08	98.44	0.03	0.02	0.27	0.49	0.47	0	*	100	100	100	100
IBP2_BOVIN	4	0.2	0.01	0.02	99.14	0.03	0.01	0.03	0.35	0.22	0.02	*	100	100	100	100
IBP3_BOVIN	4	0.22	0.05	0.1	99.13	0.01	0	0.07	0.24	0.26	0	*	100	100	100	100
IBP4_BOVIN	4	0.19	0.07	0.03	99.2	0.01	0.01	0.04	0.2	0.3	0	*	100	100	100	100
IBP6_BOVIN	4	0.13	0.01	0.04	98.66	0.03	0.01	0.04	0.42	0.74	0	*	100	100	100	100
IBPC_BOVIN	4	0.08	0	1.45	91.94	0	0	0	0.05	7.88	0	*	100	100	100	100
IBPS_BOVIN	4	0.09	0	1.56	95.9	0	0	0.04	0.03	3.91	0	*	100	100	100	100
IFNA1_BOVIN	4	0.08	0.02	0.05	99.32	0.01	0	0.13	0.1	0.29	0	*	100	100	100	100
IFNAA_BOVIN	4	0.11	0.02	0.04	99.27	0	0	0.14	0.11	0.31	0	*	100	100	100	100
IFNAB_BOVIN	4	0.08	0.03	0.05	99.33	0	0	0.12	0.09	0.29	0	*	100	100	100	100
IFNAC_BOVIN	4	0.08	0.03	0.04	99.43	0	0	0.13	0.09	0.18	0	*	100	100	100	100
IFNAD_BOVIN	4	0.08	0.02	0.05	99.31	0.01	0	0.13	0.1	0.3	0	*	100	100	100	100
IFNAF_BOVIN	4	0.1	0.03	0.05	99.26	0.01	0	0.12	0.11	0.32	0	*	100	100	100	100
IFNAG_BOVIN	4	0.09	0.03	0.05	99.25	0.01	0	0.13	0.11	0.33	0	*	100	100	100	100
IFNAH_BOVIN	4	0.08	0.03	0.04	99.38	0	0	0.11	0.07	0.27	0	*	100	100	100	100
IFNB1_BOVIN	4	0.32	0.06	0.15	98.38	0.07	0	0.07	0.44	0.65	0	*	100	100	100	100
IFNB2_BOVIN	4	0.33	0.05	0.08	98.75	0.04	0	0.05	0.28	0.47	0.01	*	100	100	100	100
IFNB3_BOVIN	4	0.25	0.04	0.09	98.9	0.06	0	0.06	0.3	0.4	0.01	*	100	100	100	100
IFNG_BOVIN	4	0.48	0.01	0.05	98.89	0.05	0	0.03	0.43	0.29	0.02	*	100	100	100	100
IFNT1_BOVIN	4	0.07	0.02	0.03	99.49	0	0	0.09	0.08	0.2	0	*	100	100	100	100
IFNT2_BOVIN	4	0.08	0.02	0.02	99.65	0	0	0.06	0.1	0.07	0	*	100	100	100	100
IFNT3_BOVIN	4	0.08	0.02	0.03	99.62	0	0	0.08	0.1	0.07	0	*	100	100	100	100
IFNW1_BOVIN	4	0.13	0.02	0.07	99.27	0.01	0	0.11	0.15	0.27	0	*	100	100	100	100
IGF1_BOVIN	4	0.01	0	0	99.64	0.01	0	0.02	0.21	0.1	0	*	100	100	100	100
IGF2_BOVIN	4	0.3	0.06	0.07	99.01	0.04	0	0.08	0.27	0.27	0	*	100	100	100	100
IL10_BOVIN	4	0.24	0.04	0.08	99.24	0.02	0	0.07	0.17	0.23	0	*	100	100	100	100
IL12A_BOVIN	4	0.25	0.04	0.06	98.82	0.05	0	0.35	0.19	0.39	0	*	100	100	100	100
IL12B_BOVIN	4	0.21	0.03	0.01	98.46	0	0.02	0.07	0.26	1.07	0	*	100	100	100	100
IL13_BOVIN	4	0.74	0.06	0.12	96.1	0.01	0.07	0.32	1.49	1.3	0	*	100	100	100	100
IL15_BOVIN	4	0.5	0.01	0.03	98.58	0.07	0.07	0.36	0.23	0.18	0	*	100	100	100	100
IL18_BOVIN	4	0.21	0	0.01	99.1	0.02	0	0.03	0.28	0.41	0.01	*	100	100	100	100
IL1A_BOVIN	4	0.39	0.02	0.08	98.92	0	0	0.07	0.41	0.26	0	*	100	100	100	100
IL1B_BOVIN	4	0.77	0.02	0.02	99.06	0.02	0	0.05	0.29	0.33	0	*	100	100	100	100
IL1RA_BOVIN	4	28.52	0.02	0.07	99.14	0	0	0.06	0.24	0.3	0	*	100	100	100	100
IL2_BOVIN	4	0.22	0.01	0.25	98.91	0.03	0	0.1	0.29	0.22	0.02	*	100	100	100	100
IL21_BOVIN	4	0.76	0.05	0.15	97.28	0.15	0	0.15	0.92	0.72	0	*	100	100	100	100
IL3_BOVIN	4	2.66	0.65	0.17	91.38	0.18	0.28	1.33	2.3	2.65	0	*	100	100	100	100
IL4_BOVIN	4	0.31	0.03	0.08	99.09	0	0	0.12	0.17	0.2	0.04	*	100	100	100	100
IL5_BOVIN	4	0.7	0.03	0.06	97.42	0.07	0	0.43	0.77	0.77	0	*	100	100	100	100
IL6_BOVIN	4	0.46	0.02	0.08	97.12	0.01	0	0.19	1.95	0.39	0.01	*	100	100	100	100
IL7_BOVIN	4	0.55	0.06	0.21	97.69	0.1	0.08	0.35	0.73	0.36	0	*	100	100	100	100
IL8_BOVIN	4	0.4	0.08	0.04	98.58	0.01	0.06	0.25	0.22	0.59	0.02	*	100	100	100	100
INDC_BOVIN	4	0.13	0.01	0.15	98.61	0.05	0.01	0.1	0.24	0.79	0	*	100	100	100	100
INHA_BOVIN	4	0.37	0.02	0.14	98.13	0.01	0.04	0.16	0.63	0.73	0	*	100	100	100	100
INHBA_BOVIN	4	0.23	0.03	0.16	98.87	0.01	0	0.05	0.43	0.38	0	*	100	100	100	100
INS_BOVIN	4	0.18	0	0.04	98.88	0	0.02	0.05	0.56	0.3	0.1	*	100	100	100	100
IPK1_BOVIN	4	0.63	0	0.12	94.62	0.02	0	0.25	0.36	4.24	0.04	*	100	100	100	100
IPSP_BOVIN	4	2.72	0.06	0.68	96.41	0.08	0.01	0.15	0.43	3.3	0.01	*	100	100	100	100
KERA_BOVIN	4	1.65	0.13	0.19	94.93	0.03	0.02	0.29	1.61	1.8	0	*	100	100	100	100
KNG1_BOVIN	4	1.3	0.08	0.08	98.43	0.04	0	0.15	0.46	0.33	0.03	*	100	100	100	100
KNG2_BOVIN	4	1.22	0.07	0.03	98.53	0.04	0	0.17	0.45	0.36	0.03	*	100	100	100	100
LACB_BOVIN	4	1.07	0.04	0.06	97.8	0.03	0.05	0.16	0.34	0.78	0.01	*	100	100	100	100
LALBA_BOVIN	4	0.14	0.03	0.02	99.51	0.01	0	0.04	0.13	0.16	0	*	100	100	100	100
LAP_BOVIN	4	0.15	0	0.19	98.2	0	0	0.11	0.04	1.27	0	*	100	100	100	100
LEAP2_BOVIN	4	0.49	0.01	0.2	96.61	0.27	0	0.54	1.02	1.23	0	*	100	100	100	100
LECT2_BOVIN	4	49.49	0.1	0.08	96.25	0.16	0	0.65	0.78	1.52	0.05	*	100	100	100	100
LGEN_BOVIN	4	0.03	0	0.08	99.23	0.02	0	0.26	0.26	0.11	0	*	100	100	100	100
LIF_BOVIN	4	0.74	0.07	0.16	97.16	0.05	0.03	0.1	0.56	1.53	0.15	*	100	100	100	100
LIPG_BOVIN	4	0.5	0.03	0.08	60.47	0.04	38.07	0.11	0.45	0.4	0.01	*	100	100	100	100
LSHB_BOVIN	4	0.05	0.02	0.02	99.07	0	0.01	0	0.48	0.34	0	*	100	100	100	100
LYOX_BOVIN	4	0.24	0	0.04	99.2	0.03	0	0.14	0.21	0.21	0.02	*	100	100	100	100
MFAP2_BOVIN	4	0.62	0.06	0.22	98.52	0.03	0	0.02	0.42	0.35	0	*	100	100	100	100
MFAP5_BOVIN	4	0.85	0.52	0.03	96.81	0.02	0	0.15	0.92	1.48	0	*	100	100	100	100
MGP_BOVIN	4	0.45	0.03	0.18	96.75	0.09	0	0.23	0.55	1.98	0	*	100	100	100	100
MIA_BOVIN	4	3.51	0.19	0.07	95.05	0.06	0	0.24	0.62	0.73	0.01	*	100	100	100	100
MIS_BOVIN	4	21.28	1.7	3.73	25.01	2.98	2.18	5.17	26.21	22.34	1.81	*	0	100	100	100
MMP20_BOVIN	4	62.17	0.18	0.24	23.79	0.2	0.03	0.5	0.99	25.59	0.03	*	0	0	100	100
MOTI_BOVIN	4	0.54	0.03	0.24	97.72	0.05	0.12	0.14	0.82	0.64	0.01	*	100	100	100	100
MUCS_BOVIN	4	2.45	0.44	0.23	92.15	0.06	0.01	1.18	2.6	2.36	0	*	100	100	100	100
NEU1_BOVIN	4	0.08	0.02	0.01	99.22	0.01	0.05	0.02	0.21	0.4	0.01	*	100	100	100	100
NEU2_BOVIN	4	0.08	0	0.02	99.27	0	0.01	0.02	0.23	0.38	0	*	100	100	100	100
NEUT_BOVIN	4	1.28	0.39	0.02	96.29	0.13	0	0.4	0.78	1.23	0.02	*	100	100	100	100
NEUY_BOVIN	4	0.11	0	0.05	99.07	0.04	0	0.11	0.21	0.44	0	*	100	100	100	100
NGF_BOVIN	4	0.02	0	0	99.9	0	0	0	0.02	0.03	0	*	100	100	100	100
NPB_BOVIN	4	1.26	0.18	0.14	94.46	0.03	0	0.46	0.97	2.81	0	*	100	100	100	100
NPC2_BOVIN	4	0.85	0.02	0.38	97.57	0.01	0.04	0.3	0.7	0.44	0.02	*	100	100	100	100
NPFF_BOVIN	4	1.09	0.08	0.22	92.16	0.04	0.14	0.49	2.72	4.2	0.02	*	100	100	100	100
OBP_BOVIN	4	8.88	0.12	0.15	86.56	0	0.23	0.56	2.83	0.74	0.16	*	100	100	100	100
ONCM_BOVIN	4	2.22	0.1	0.55	89.69	0.26	0	1.95	2.86	3.21	0.11	*	100	100	100	100
OSTC_BOVIN	4	0.23	0	0.03	98.23	0	0.05	0.22	0.21	1.01	0.01	*	100	100	100	100
OSTK_BOVIN	4	0.45	0.06	0.1	98.21	0.02	0	0.14	0.85	0.38	0	*	100	100	100	100
OSTP_BOVIN	4	0.41	0.08	0.11	98.3	0.02	0	0.11	0.73	0.44	0	*	100	100	100	100
OVGP1_BOVIN	4	0.23	0.03	0.04	98.84	0.03	4.96	0.12	0.22	0.51	0.01	*	100	100	100	100
OX26_BOVIN	4	3.21	0	0.52	91.58	0.02	0	0.75	3.35	2.05	0.07	*	100	100	100	100
PA21B_BOVIN	4	0.05	0	0	99.09	0	0.01	0.05	0.39	0.4	0	*	100	100	100	100
PAFA_BOVIN	4	16.62	0.06	0.07	81.57	0.08	0.01	0.31	0.45	0.9	0.07	*	100	100	100	100
PAG1_BOVIN	4	0.24	0.01	0.08	90.35	0.02	7.93	0.1	0.56	0.74	0.03	*	100	100	100	100
PAG2_BOVIN	4	0.23	0.03	0.07	89.31	0.02	8.91	0.1	0.58	0.79	0.01	*	100	100	100	100
PAHO_BOVIN	4	0.08	0	0.23	98.74	0.03	0	0.12	0.13	0.67	0	*	100	100	100	100
PAI1_BOVIN	4	10.82	0.03	1.66	90.03	0.03	0.03	0.22	0.67	0.65	0.01	*	100	100	100	100
PDYN_BOVIN	4	0.79	0.04	0.06	97.59	0	0.02	0.23	0.72	0.7	0	*	100	100	100	100
PEDF_BOVIN	4	3.29	0.1	0.65	94.83	0.06	0	0.25	1.49	1.09	0.05	*	100	100	100	100
PENK_BOVIN	4	0.86	0.24	0.25	97.63	0.03	0	0.15	0.64	0.61	0.01	*	100	100	100	100
PEPA_BOVIN	4	0.12	0.02	0.05	89.63	0.01	9.14	0.05	0.54	0.43	0	*	100	100	100	100
PERL_BOVIN	4	16.99	0.07	0.5	36.52	0.03	33.12	0.14	0.56	12.26	0.04	*	100	100	100	100
PGRP_BOVIN	4	1.07	0.3	0.29	88.49	0.07	0.11	0.38	1.09	8.64	0.03	*	100	100	100	100
PGS1_BOVIN	4	1.44	0.19	0.54	93.98	0.1	0.09	0.21	1.46	2.69	0.02	*	100	100	100	100
PGS2_BOVIN	4	0.67	0.1	0.08	96.69	0.06	0.01	0.2	0.57	1.86	0.05	*	100	100	100	100
PLF4_BOVIN	4	0.51	0.05	0.02	98.5	0.04	0.01	0.14	0.56	0.37	0	*	100	100	100	100
PLMN_BOVIN	4	0.32	0.07	0.1	98.3	0.01	0	0.03	0.12	1.31	0	*	100	100	100	100
PNOC_BOVIN	4	0.26	0.06	0.05	98.64	0.11	0	0.08	0.34	0.54	0	*	100	100	100	100
PRELP_BOVIN	4	0.98	0.09	0.22	95.96	0.05	0.01	0.09	1.05	2.03	0.02	*	100	100	100	100
PRL_BOVIN	4	0.15	0.02	0.05	97.78	0.02	0	0.03	1.38	0.56	0.01	*	100	100	100	100
PROS_BOVIN	4	0.57	0.6	0.04	95.01	0.03	0.01	0.07	0.92	3.61	0.02	*	100	100	100	100
PROZ_BOVIN	4	1.13	0.09	0.05	88.5	0.03	0.01	0.15	1.65	10.29	0.03	*	100	100	100	100
PRP1_BOVIN	4	0.65	0.04	0.11	97.64	0	0	0.07	1.04	0.46	0.01	*	100	100	100	100
PRP2_BOVIN	4	0.26	0.04	0.01	97.83	0	0	0.05	1.46	0.43	0	*	100	100	100	100
PRP3_BOVIN	4	0.67	0.23	0.07	97.3	0.04	0	0.14	1.44	0.32	0.02	*	100	100	100	100
PRP4_BOVIN	4	0.8	0.32	0.17	96.36	0.05	0	0.1	1.69	0.71	0	*	100	100	100	100
PRRP_BOVIN	4	0.45	0.05	0.6	96.16	0.44	0	0.72	0.6	1.57	0.14	*	100	100	100	100
PSPB_BOVIN	4	0.13	0	0.12	98.93	0	0.03	0.38	0.27	0.14	0.02	*	100	100	100	100
PSPC_BOVIN	4	0.71	0.14	0.31	96.39	0.13	0	0.15	0.61	1.88	0.05	*	100	100	100	100
PTHY_BOVIN	4	1.24	0.26	0.03	97.17	0.05	0	0.45	0.45	0.63	0.04	*	100	100	100	100
PTN_BOVIN	4	0.08	0	0.27	98.97	0.04	0	0.09	0.35	0.24	0	*	100	100	100	100
PTPRN_BOVIN	4	6	0.04	0.54	28.32	0.03	0	0.13	1.13	65.36	0.02	*	0	100	100	100
PYY_BOVIN	4	0.1	0	0.06	98.89	0	0	0.1	0.13	0.73	0	*	100	100	100	100
REG1_BOVIN	4	0.33	0.05	0.05	98.46	0	0	0.11	0.2	2.4	0.1	*	100	100	100	100
RETBP_BOVIN	4	0.29	0.04	0.02	99.2	0	0	0.01	0.15	0.27	0.01	*	100	100	100	100
RFRP_BOVIN	4	1.04	0.07	0.44	96.09	0.04	0.03	0.06	1.02	1.42	0	*	100	100	100	100
RNAS1_BOVIN	4	0.09	0	0.02	99	0	0	0.01	0.71	0.18	0	*	100	100	100	100
RNAS4_BOVIN	4	0.03	0	0.01	99.15	0	0	0.01	0.66	0.11	0	*	100	100	100	100
RNBR_BOVIN	4	0.09	0	0.02	98.87	0.01	0	0.03	0.82	0.19	0	*	100	100	100	100
RNS_BOVIN	4	0.13	0.05	0.02	98.78	0	0	0.02	0.86	0.19	0	*	100	100	100	100
SCG1_BOVIN	4	2.37	0.52	0.6	92.35	0.24	0.09	0.36	2.74	2.08	0.14	*	100	100	100	100
SCG2_BOVIN	4	0.96	0.16	0.12	97.22	0.09	0.03	0.4	0.95	0.48	0.04	*	100	100	100	100
SCYB6_BOVIN	4	0.52	0.06	0.1	97.52	0.04	0.03	0.2	0.4	1.38	0	*	100	100	100	100
SFP1_BOVIN	4	0.35	0.02	0.09	84.25	0.03	12.65	0.08	0.11	2.48	0.01	*	100	100	100	100
SFP3_BOVIN	4	0.53	0.02	0	75.05	0.04	19.43	0.05	0.79	4.09	0.02	*	100	100	100	100
SFP4_BOVIN	4	0.44	0.01	0.08	80.28	0.03	15.61	0.09	0.2	3.28	0	*	100	100	100	100
SFTPD_BOVIN	4	1.32	0.29	4.72	83.87	3.94	0	0.26	4.35	5.82	0.02	*	100	100	100	100
SIAL_BOVIN	4	1.61	0.15	0.05	94.56	0.04	0	0.27	2.97	1.03	0	*	100	100	100	100
SLIB_BOVIN	4	0.41	0	0.3	96.96	0.15	0	0.37	1.32	0.72	0	*	100	100	100	100
SMS_BOVIN	4	0.66	0.27	0.01	98.18	0.07	0.03	0.2	0.46	0.34	0.02	*	100	100	100	100
SOMA_BOVIN	4	0.07	0.02	0.01	98.49	0	0	0.02	1.27	0.11	0	*	100	100	100	100
SPAD1_BOVIN	4	4.66	0.07	0.4	89.84	0.08	0.06	1.22	3.9	2.64	0.1	*	100	100	100	100
SPP24_BOVIN	4	0.7	0.14	0.11	96.28	0.02	0	0.25	2.34	0.76	0	*	100	100	100	100
SSPO_BOVIN	4	3.33	0.91	0.59	41.55	0.72	0.1	1.88	4.06	49.31	0.04	*	0	100	100	100
TAP_BOVIN	4	0.25	0	0.17	98.14	0	0	0.24	0.1	1.1	0	*	100	100	100	100
TCO2_BOVIN	4	0.64	0.07	0.22	96.98	0.06	0	0.22	0.74	1.27	0.01	*	100	100	100	100
TFPI2_BOVIN	4	0.53	0.02	0.04	97.1	0.01	0	0.37	0.62	1.34	0.09	*	100	100	100	100
TGFB1_BOVIN	4	0.23	0.02	0.01	99.52	0.01	0	0.04	0.12	0.13	0	*	100	100	100	100
THBG_BOVIN	4	3.34	0.02	0.25	96.02	0.03	0.01	0.07	2.23	0.37	0	*	100	100	100	100
THRB_BOVIN	4	0.69	0.05	0.33	96.69	0.05	0.02	0.15	0.42	2.05	0.03	*	100	100	100	100
THYG_BOVIN	4	1.19	0.07	6.4	85.53	0.05	0.03	0.16	0.71	6.62	0.02	*	100	100	100	100
TIMP1_BOVIN	4	0.13	0.02	0.02	99.5	0	0	0.06	0.17	0.12	0	*	100	100	100	100
TIMP2_BOVIN	4	0.1	0.01	0.02	99.64	0	0	0.03	0.07	0.14	0	*	100	100	100	100
TIMP3_BOVIN	4	0.11	0.02	0.01	99.59	0.03	0	0.04	0.09	0.1	0.01	*	100	100	100	100
TIMP4_BOVIN	4	0.22	0.01	0.04	99.42	0.02	0	0.02	0.17	0.12	0	*	100	100	100	100
TKDP1_BOVIN	4	0.93	0.02	0.34	96.33	0.12	0.07	0.36	0.83	1.73	0.15	*	100	100	100	100
TKN1_BOVIN	4	0.33	0.05	0.03	98.75	0	0.01	0.15	0.5	0.37	0.03	*	100	100	100	100
TKNK_BOVIN	4	1.84	0.32	0.59	93.76	0.19	0.06	1.33	1.7	1.57	0	*	100	100	100	100
TPA_BOVIN	4	0.57	0.08	0.28	97.03	0.09	0.01	0.05	0.44	2.1	0.01	*	100	100	100	100
TRFE_BOVIN	4	0.18	0	0.02	96.7	0	0	0.03	0.14	2.91	0	*	100	100	100	100
TRFL_BOVIN	4	0.12	0.04	0.03	97.1	0	0	0.05	0.12	2.54	0	*	100	100	100	100
TRY1_BOVIN	4	2.52	0.02	0.1	97.11	0.01	0	0.02	0.08	0.61	0	*	100	100	100	100
TRY2_BOVIN	4	2.2	0.02	0.11	97.41	0.01	0	0.02	0.07	0.6	0	*	100	100	100	100
TSHB_BOVIN	4	0.03	0	0.03	99.33	0.02	0	0	0.37	0.18	0.01	*	100	100	100	100
TTHY_BOVIN	4	0.29	0	0.02	99.04	0.03	0	0.15	0.3	0.22	0	*	100	100	100	100
TUFT1_BOVIN	4	35.04	8.24	5.52	2.65	1	5.1	5.49	34.77	16.76	0.01	*	0	0	0	0
UTER_BOVIN	4	2.67	0.81	0.2	87.26	0.71	0.45	1.06	3.18	5.3	0	*	100	100	100	100
VIP_BOVIN	4	0.34	0.03	0.01	98.69	0.02	0.02	0.15	0.41	0.43	0.02	*	100	100	100	100
VTDB_BOVIN	4	0.53	0.04	0.11	98.08	0.05	0	0.21	0.49	0.63	0.06	*	100	100	100	100
WC11_BOVIN	4	0.54	0.06	0.29	66.07	0.12	0.02	0.17	0.63	32.39	0.05	*	100	100	100	100
Z13_BOVIN	4	1.64	0.86	0.01	93.6	0.22	0.09	0.58	2.38	1.4	0	*	100	100	100	100
FUT3_BOVIN	5	0.5	0.05	0.13	0.13	98.3	0.03	0.13	0.46	0.43	0	*	100	100	100	100
GBRL2_BOVIN	5	24.72	28.36	0.08	9.83	37.87	0.01	0.26	0.36	36.48	0	*	100	100	100	100
GCNT1_BOVIN	5	0.7	0.06	0.12	0.37	97.24	0.04	0.19	0.68	0.85	0.01	*	100	100	100	100
GGTA1_BOVIN	5	0.28	0.01	0.14	18.21	98.56	0.01	0.23	0.25	0.45	0	*	100	100	100	100
CATB_BOVIN	6	0.23	0.06	0.04	6.05	0.02	92.86	0.16	0.34	0.35	0.01	*	100	100	100	100
CATD_BOVIN	6	0.28	0.02	0.04	42.17	0.01	54.19	0.08	2.4	0.85	0	*	100	100	100	100
CATL_BOVIN	6	0.19	0.03	0.04	28.78	0.03	85.66	0.18	0.18	0.32	0	*	100	100	100	100
CATS_BOVIN	6	0.33	0.04	0.07	23.2	0.04	86.75	0.15	0.29	0.28	0.02	*	100	100	100	100
DIAC_BOVIN	6	1.42	0.09	0.15	1.05	0.1	94.46	1.01	1.12	1.01	0.09	*	100	100	100	100
MA2B1_BOVIN	6	0.53	0.08	0.11	3.01	7.59	87.82	0.19	0.44	0.37	0.02	*	100	100	100	100
MANBA_BOVIN	6	0.48	0.06	0.08	1.23	0.04	97.15	0.18	0.46	0.44	0.01	*	100	100	100	100
MPRD_BOVIN	6	0.57	0.05	0.26	0.51	0.06	96.44	0.08	0.81	1.48	0.02	*	100	100	100	100
MPRI_BOVIN	6	1.04	0.1	0.13	1.91	0.06	94.26	0.26	0.96	1.63	0.05	*	100	100	100	100
PPT1_BOVIN	6	0.62	0.07	0.11	0.24	0.05	97.73	0.23	0.72	0.45	0.09	*	100	100	100	100
SAP_BOVIN	6	0.9	0.05	0.27	57.76	0.19	39.8	0.16	0.6	0.56	0.01	*	0	100	100	100
68MP_BOVIN	7	3.64	0	3.56	0	0	0	16.43	65.38	10.95	0	*	0	100	100	100
AATM_BOVIN	7	26.61	0.03	0.06	0.08	0.01	0	72.7	0.37	0.21	0.01	*	100	100	100	100
ACADV_BOVIN	7	0.48	0.06	0.1	0.19	0.04	0.01	98.22	0.5	0.57	0.02	*	100	100	100	100
ACON_BOVIN	7	37.68	0.07	0.06	0.19	0.05	0.02	98.14	0.39	0.39	0.02	*	100	100	100	100
ACPM_BOVIN	7	1.21	0.16	0.18	0.22	0.16	0.02	96.82	1.17	0.47	0.02	*	100	100	100	100
ADRO_BOVIN	7	1.23	0.1	0.41	0.15	0.05	0.02	96.97	0.72	0.57	0.07	*	100	100	100	100
ADT1_BOVIN	7	0.16	0.01	0.04	0.06	0.01	0	99.41	0.15	0.17	0.01	*	100	100	100	100
ADT3_BOVIN	7	0.17	0.01	0.03	0.07	0	0	99.46	0.12	0.17	0.02	*	100	100	100	100
ADX_BOVIN	7	0.32	0.02	0.05	0.1	0.01	0.01	98.95	0.46	0.17	0.02	*	100	100	100	100
ALDH2_BOVIN	7	62.63	0.01	0.23	0.08	0.01	0	36.73	0.17	0.13	0	*	0	100	100	100
AOFA_BOVIN	7	0.5	0.04	0.3	0.41	0.04	0.19	97.65	0.72	0.36	0.04	*	100	100	100	100
AOFB_BOVIN	7	0.55	0.06	0.34	0.31	0.06	0.19	97.92	0.48	0.33	0.04	*	100	100	100	100
AT5F1_BOVIN	7	1.15	0.33	0.16	0.19	0.08	0.01	96.8	0.82	0.77	0.01	*	100	100	100	100
AT5G1_BOVIN	7	0.33	0.01	0.13	0.08	0.01	0	98.37	0.3	0.9	0.01	*	100	100	100	100
AT5G2_BOVIN	7	0.3	0.02	0.11	0.06	0	0	98.25	0.23	1.1	0	*	100	100	100	100
ATIF1_BOVIN	7	2.07	0.83	0.33	0.28	0.15	0.01	94.39	2.81	0.48	0	*	100	100	100	100
ATP5E_BOVIN	7	0.63	0.1	0.24	0.3	0.03	0.01	97.04	1.31	0.58	0.02	*	100	100	100	100
ATP5S_BOVIN	7	35.51	6.43	4.65	9.76	1.55	0.43	9.63	26.96	20.01	0.3	*	0	0	0	0
ATP6_BOVIN	7	0.07	0	0.02	0.04	0	0	99.01	0.52	0.32	0	*	100	100	100	100
ATP8_BOVIN	7	0.08	0	0	0.07	0.01	0	99.46	0.08	0.29	0	*	100	100	100	100
ATPA1_BOVIN	7	0.31	0.03	0.02	0.06	0.01	0	99.24	0.31	0.16	0	*	100	100	100	100
ATPB_BOVIN	7	0.18	0.01	0.02	0.05	0.02	0.01	99.37	0.18	0.17	0.01	*	100	100	100	100
ATPD_BOVIN	7	1.42	0.53	0.16	0.31	0.17	0.01	95.67	1.36	0.9	0.03	*	100	100	100	100
ATPG_BOVIN	7	0.48	0.05	0.09	0.14	0.04	0	98.63	0.39	0.33	0.03	*	100	100	100	100
ATPO_BOVIN	7	0.96	0.08	0.21	0.37	0.05	0.01	96.82	1.12	0.65	0.03	*	100	100	100	100
BDH_BOVIN	7	1.06	0.03	22.37	0.15	0.12	0.04	68.56	0.38	6.92	0.48	*	100	100	100	100
C11B1_BOVIN	7	0.35	0.05	0.55	0.1	0.04	0.01	98.55	0.2	0.24	0.01	*	100	100	100	100
C560_BOVIN	7	0.86	0.05	0.25	0.4	0.12	0.04	95.95	1.03	1.87	0.05	*	100	100	100	100
COX1_BOVIN	7	0.02	0	0	1.56	0	0	98.21	0.13	0.04	0	*	100	100	100	100
COX3_BOVIN	7	32.52	5.7	3.04	9.73	1.04	1.42	6.57	38.41	26.56	0.23	*	0	0	0	0
COX41_BOVIN	7	0.22	0.02	0.02	0.06	0.01	0	99.02	0.42	0.26	0	*	100	100	100	100
COX5A_BOVIN	7	0.56	0.06	0.1	0.26	0.04	0	97.56	0.96	0.66	0.05	*	100	100	100	100
COX5B_BOVIN	7	0.26	0.02	0.02	0.16	0.04	0	98.31	0.74	0.64	0	*	100	100	100	100
COX6C_BOVIN	7	0.27	0.01	0.04	0.22	0.03	0.03	98.63	0.25	0.57	0	*	100	100	100	100
COX7B_BOVIN	7	18.6	1.48	0.99	9.64	2.17	0	12.45	28.26	27.75	0	*	0	0	0	100
COX7C_BOVIN	7	2.68	0.47	0.35	0.44	0.38	0	88.03	2.93	5.52	0	*	100	100	100	100
COX81_BOVIN	7	1.01	0.05	0.17	3.48	0	0	94.31	0.43	0.71	0	*	100	100	100	100
COX82_BOVIN	7	0.21	0.01	0.04	6.31	0.08	0	92.59	0.22	0.52	0	*	100	100	100	100
CP11A_BOVIN	7	0.35	0.05	0.69	0.13	0.04	0.01	98.34	0.27	0.25	0.01	*	100	100	100	100
CX6A1_BOVIN	7	0.25	0.07	0.03	0.02	0	0.05	99.3	0.25	0.09	0	*	100	100	100	100
CX6A2_BOVIN	7	0.2	0	0.08	0	0	0.02	99.07	0.27	0.36	0.05	*	100	100	100	100
CX6B1_BOVIN	7	28.92	2.32	1.31	32.32	5.78	0	4.42	39.01	3.25	0	*	0	0	0	0
CX7A1_BOVIN	7	0.56	0.03	0.12	0.71	0.03	0.08	97.78	0.36	0.35	0.02	*	100	100	100	100
CX7A2_BOVIN	7	0.74	0.06	0.09	0.67	0.03	0.07	97.31	0.42	0.72	0	*	100	100	100	100
CY1_BOVIN	7	0.55	0.05	0.09	0.29	0.08	0.04	97.8	0.77	0.52	0.02	*	100	100	100	100
CYC_BOVIN	7	0.06	0.01	0	6.47	0	0	93.02	0.31	0.04	0	*	100	100	100	100
DHE3_BOVIN	7	0.29	0.03	0.04	0.09	0.02	0.01	99.16	0.25	0.19	0	*	100	100	100	100
DHSA_BOVIN	7	0.53	0.04	0.05	0.1	0.04	0.02	98.78	0.3	0.37	0.06	*	100	100	100	100
DHSD_BOVIN	7	1.44	0	0.28	0.47	0.13	0.07	93.99	1.22	2.68	0.15	*	100	100	100	100
ECHB_BOVIN	7	4.37	0.11	0.17	0.27	0.08	0.01	86	0.67	0.93	7.67	*	100	100	100	100
EFTS_BOVIN	7	1.16	0.16	0.12	0.27	0.13	0	96.39	1.4	0.88	0.12	*	100	100	100	100
EFTU_BOVIN	7	0.96	0.11	0.14	0.19	0.05	0.02	97.56	0.58	0.65	0.01	*	100	100	100	100
FMT_BOVIN	7	11.75	1.57	0.67	3.22	0.87	0.46	69	8.47	6.97	1.54	*	100	100	100	100
GCSH_BOVIN	7	1	0.18	0.11	0.29	0.18	0.02	96.52	1	0.92	0.18	*	100	100	100	100
GCST_BOVIN	7	0.65	0.08	0.21	0.31	0.17	0.01	97.24	0.72	0.85	0.03	*	100	100	100	100
HCD2_BOVIN	7	30.35	1.01	11.9	3.25	1.78	0.69	19.8	9.01	13.99	12.82	*	0	100	100	100
HEMH_BOVIN	7	0.61	0.04	0.07	0.17	0.05	0.08	98.01	0.77	0.46	0.02	*	100	100	100	100
HMGCL_BOVIN	7	1.01	0.06	0.21	0.27	0.08	0.09	97.24	0.74	0.54	0.04	*	100	100	100	100
HXK1_BOVIN	7	6.49	0.02	0.06	0.09	0.02	0.01	92.74	0.24	0.39	0	*	100	100	100	100
IDH3A_BOVIN	7	2.79	0.02	0.03	0.07	0.03	0	96.34	0.31	0.45	0.01	*	100	100	100	100
IDH3B_BOVIN	7	1.33	0.04	0.06	0.11	0.1	0	97.82	0.32	0.36	0.01	*	100	100	100	100
IDHP_BOVIN	7	41.15	0.02	0.02	0.04	0.01	0	51.7	0.13	0.12	15.22	*	100	100	100	100
IF2M_BOVIN	7	1.91	0.28	0.28	0.27	0.16	0.02	95.39	1.39	1	0.1	*	100	100	100	100
KAD2_BOVIN	7	23.05	0.07	0.11	0.15	0.07	0.02	75.2	1.26	0.79	0.02	*	100	100	100	100
KAD3_BOVIN	7	17.19	0.04	0.1	0.2	0.09	0.03	81.42	1.85	0.58	0.01	*	100	100	100	100
LIPB_BOVIN	7	0.85	0.05	0.15	0.29	0.05	0.04	97.63	0.7	0.57	0.03	*	100	100	100	100
M2OM_BOVIN	7	0.6	0.02	0.11	0.19	0.04	0	98.04	0.54	0.7	0.03	*	100	100	100	100
MMSA_BOVIN	7	1.97	0.07	0.24	0.33	0.06	0.08	95.74	1.03	0.85	0.05	*	100	100	100	100
MPCP_BOVIN	7	0.47	0.06	0.08	0.13	0.03	0	98.6	0.32	0.43	0.01	*	100	100	100	100
N4BM_BOVIN	7	0.86	0	0.46	0.31	0.09	0.03	95.68	1.32	1.84	0	*	100	100	100	100
NDUA1_BOVIN	7	0.26	0.01	0.32	0.03	0.3	0	98.03	0.5	0.9	0.02	*	100	100	100	100
NDUA2_BOVIN	7	1.09	0	0.18	0.28	0.04	0.01	97.08	0.89	0.78	0.02	*	100	100	100	100
NDUA3_BOVIN	7	0.87	0.08	0.4	0.89	0.06	0	94.42	0.86	2.71	0	*	100	100	100	100
NDUA4_BOVIN	7	0.56	0.14	0.21	0.35	0.26	0.12	94.05	3.2	1.46	0.04	*	100	100	100	100
NDUA5_BOVIN	7	1.15	0.16	0.1	0.44	0.13	0.01	96.4	1.48	0.52	0.1	*	100	100	100	100
NDUA6_BOVIN	7	1.39	0.1	0.05	0.12	0.11	0.01	97.16	1.22	0.3	0.02	*	100	100	100	100
NDUA7_BOVIN	7	0.71	0.02	0.22	0.5	0.14	0.01	97.5	0.73	0.36	0	*	100	100	100	100
NDUA8_BOVIN	7	0.79	0.06	0.12	0.35	0.08	0	97.36	1.01	0.54	0.03	*	100	100	100	100
NDUA9_BOVIN	7	0.79	0.06	0.61	0.36	0.14	0.03	96.92	0.86	0.69	0.04	*	100	100	100	100
NDUAA_BOVIN	7	0.96	0.08	0.16	0.15	0.07	0.04	97.13	1.06	0.67	0.08	*	100	100	100	100
NDUAC_BOVIN	7	0.42	0.04	0.02	0.04	0.05	0.01	98.57	0.63	0.41	0.02	*	100	100	100	100
NDUB1_BOVIN	7	1.49	0	0	0.55	0.03	0	95.98	2.1	0.52	0	*	100	100	100	100
NDUB2_BOVIN	7	1.16	0.03	0.72	0.21	0.03	0	95.16	1.5	0.75	0.65	*	100	100	100	100
NDUB3_BOVIN	7	1.73	0.19	1.77	0.77	0.09	0.1	94.12	2.05	1.54	0.17	*	100	100	100	100
NDUB4_BOVIN	7	1.9	0.42	0.11	0.42	0.19	0.03	92.2	2.8	2.78	0.09	*	100	100	100	100
NDUB5_BOVIN	7	2	0.3	0.35	0.13	0.07	0.01	94.84	1.24	1.86	0.01	*	100	100	100	100
NDUB6_BOVIN	7	0.96	0.21	0.18	0.26	0	0.01	97.16	0.99	0.53	0.12	*	100	100	100	100
NDUB7_BOVIN	7	2.15	0.28	0.19	0.54	0.12	0	93.69	2.48	1.31	0.03	*	100	100	100	100
NDUB8_BOVIN	7	1.25	0.25	0.3	0.27	0.24	0.03	96.68	0.87	0.62	0.06	*	100	100	100	100
NDUB9_BOVIN	7	0.82	0.19	0.3	0.32	0.14	0.01	97.05	1.04	0.48	0.03	*	100	100	100	100
NDUBA_BOVIN	7	0.93	0.14	0.06	0.18	0.04	0.22	97.34	0.68	0.53	0.01	*	100	100	100	100
NIKM_BOVIN	7	0.99	0	0.21	0.21	0	0.19	95.41	1.52	1.66	0	*	100	100	100	100
NIPM_BOVIN	7	1.62	0.09	0.4	0.05	0.14	0	95.54	1.89	0.71	0	*	100	100	100	100
NU2M_BOVIN	7	0.03	0	0.01	7.69	0.01	0	90.79	1.19	0.22	0	*	100	100	100	100
NUAM_BOVIN	7	1.93	0.25	0.37	0.96	0.42	0.08	93.23	1.75	1.79	0.09	*	100	100	100	100
NUBM_BOVIN	7	0.57	0.09	0.09	0.16	0.03	0.07	98.27	0.52	0.36	0.03	*	100	100	100	100
NUCG_BOVIN	7	0.57	0.07	0.13	19.1	0.09	0	78.59	0.78	0.88	0.02	*	100	100	100	100
NUCM_BOVIN	7	1.07	0.1	0.22	0.14	0.08	0.01	96.7	1.1	1.01	0.02	*	100	100	100	100
NUGM_BOVIN	7	0.33	0.04	0.21	0.21	0.04	0	98.36	0.48	0.49	0.02	*	100	100	100	100
NUHM_BOVIN	7	0.49	0.03	0.13	0.18	0.02	0.02	98.34	0.53	0.42	0.02	*	100	100	100	100
NUMM_BOVIN	7	0.34	0.12	0.14	0.26	0.25	0	98.11	0.67	0.37	0	*	100	100	100	100
NUOM_BOVIN	7	2.27	0.05	0.29	1.01	0.48	0	92.55	2.96	1.19	0.1	*	100	100	100	100
NUYM_BOVIN	7	1	0.06	0.29	0.18	0.28	0	97.19	1	0.56	0.09	*	100	100	100	100
ODB2_BOVIN	7	0.89	0.07	0.18	0.37	0.08	0.04	96.91	1.03	0.79	0.03	*	100	100	100	100
ODBA_BOVIN	7	0.26	0.05	0.11	0.12	0.02	0.01	98.91	0.33	0.29	0	*	100	100	100	100
ODBB_BOVIN	7	0.5	0.04	0.12	0.21	0.05	0.07	97.91	0.56	0.68	0.08	*	100	100	100	100
ODPB_BOVIN	7	0.22	0	0.35	0	0.04	0	98.12	1.44	0.01	0	*	100	100	100	100
ODPX_BOVIN	7	0.71	0	1.72	0.02	0.06	0	96.76	0.5	0.45	0.12	*	100	100	100	100
PDP1_BOVIN	7	0.66	0.08	0.14	0.28	0.06	0.01	97.41	0.98	0.56	0.05	*	100	100	100	100
PPIF_BOVIN	7	64.4	0.02	6.98	1.42	0	0	16.84	12.27	0.63	0	*	0	100	100	100
PRDX3_BOVIN	7	78.18	0.03	0.09	0.13	0.02	0.04	21.11	0.25	0.21	0.02	*	0	100	100	100
RM12_BOVIN	7	2.44	0.25	0.58	0.69	0.3	0.12	93.25	2.04	1.21	0.05	*	100	100	100	100
RM43_BOVIN	7	1.24	0.18	0.36	0.43	0.03	0.02	97.03	0.56	0.57	0.01	*	100	100	100	100
RM45_BOVIN	7	25.51	1.27	7.77	4.44	3.3	0.68	8.43	26.59	27.66	0.74	*	0	0	0	100
RM49_BOVIN	7	0.8	0.14	0.08	0.28	0.08	0.06	97.56	0.43	0.72	0.11	*	100	100	100	100
RT06_BOVIN	7	1.5	0.24	1	0.13	0.19	0.01	94.94	1.12	1.56	0.05	*	100	100	100	100
RT10_BOVIN	7	0.83	0.13	0.21	0.24	0.05	0.02	97.22	0.99	0.5	0.03	*	100	100	100	100
RT11_BOVIN	7	0.41	0.04	0.11	0.26	0.01	0	98.65	0.38	0.24	0.04	*	100	100	100	100
RT15_BOVIN	7	1.11	0	0.17	0.21	0.08	0	96.95	1.35	0.5	0	*	100	100	100	100
RT16_BOVIN	7	0	0	0	24.5	0	0	75.33	0	0	0	*	100	100	100	100
RT17_BOVIN	7	1.29	0.08	0.26	0.75	0.12	0.03	94.16	1.35	2.73	0.01	*	100	100	100	100
RT18A_BOVIN	7	1.59	2.81	0.45	0	0.51	0	85.04	6.25	4.6	0.28	*	100	100	100	100
RT18B_BOVIN	7	0.78	0.05	0.06	0.2	0.08	0	97.26	1.12	0.82	0.01	*	100	100	100	100
RT18C_BOVIN	7	0.89	0.08	0.19	0.12	0.03	0.01	97.33	1.27	0.44	0.03	*	100	100	100	100
RT21_BOVIN	7	0.95	0.06	0.28	0.2	0.11	0	97.09	0.88	0.85	0.04	*	100	100	100	100
RT22_BOVIN	7	4.12	1.16	0.62	0.16	0.12	0	91.66	0.42	1.99	0	*	100	100	100	100
RT25_BOVIN	7	0.84	0.06	0.04	0.4	0.12	0.01	97.12	0.95	0.66	0.16	*	100	100	100	100
RT28_BOVIN	7	1.78	0.18	0.44	0.34	0.08	0.03	96.08	0.82	0.66	0.08	*	100	100	100	100
RT29_BOVIN	7	0.61	0.01	0.08	0.26	0.2	0	97.72	0.92	0.15	0.23	*	100	100	100	100
RT30_BOVIN	7	0.2	0	0	0	0	0	99.79	0.2	0	0	*	100	100	100	100
RT31_BOVIN	7	0.41	0	0.26	0.1	0.08	0	98.17	1.04	0.2	0	*	100	100	100	100
RT32_BOVIN	7	0.92	0.11	0.08	0.09	0.09	0.01	96.97	1.26	0.66	0	*	100	100	100	100
RT33_BOVIN	7	1.28	0.27	0.14	0.1	0.08	0	96.4	1.11	1.12	0.35	*	100	100	100	100
RT34_BOVIN	7	0.84	0.12	0.13	0.1	0.06	0.25	97.43	0.65	0.8	0	*	100	100	100	100
RT35_BOVIN	7	21.01	2.42	4.43	7.17	1.72	0.32	12.02	28.37	33.71	0.59	*	0	0	0	100
RT36_BOVIN	7	1.44	0.11	0.09	0.94	0.18	0	95.23	1.48	1.35	0.06	*	100	100	100	100
SODM_BOVIN	7	0.17	0.01	0.02	2.72	0	0	94.45	2.31	0.34	0	*	100	100	100	100
STAR_BOVIN	7	0.37	0.08	0.06	0.05	0.02	0	98.87	0.38	0.35	0	*	100	100	100	100
SYSM_BOVIN	7	70.9	1.09	1.01	4.09	0.86	0.37	4.66	13.07	6.71	1.48	*	0	0	0	100
THIOM_BOVIN	7	4.48	0.05	0.36	0.19	1.02	0	86.86	7.51	0.6	0.04	*	100	100	100	100
THTR_BOVIN	7	23.1	0.03	0.07	0.17	0.07	0.01	88	0.54	0.33	0.02	*	100	100	100	100
TRXR2_BOVIN	7	35.03	0.02	0.07	0.22	0.03	0	81.58	0.51	0.44	0.06	*	100	100	100	100
TXTP_BOVIN	7	0.7	0.11	0.18	0.26	0.13	0.06	96.67	0.75	1.28	0.17	*	100	100	100	100
UCP1_BOVIN	7	0.32	0.02	0.05	0.12	0.01	0	99.08	0.21	0.22	0.02	*	100	100	100	100
UCR10_BOVIN	7	9.15	0.07	4.98	5.73	0.22	1.03	67.29	9.83	10.01	0	*	100	100	100	100
UCR11_BOVIN	7	0.23	0	0.24	0.35	0	0	97.89	0.79	0.51	0	*	100	100	100	100
UCR6_BOVIN	7	1.65	0.24	0.38	0.31	0.13	0	95.75	1.3	0.78	0.04	*	100	100	100	100
UCRH_BOVIN	7	1.43	0.16	0.2	0.29	0.1	0.07	94.57	2.81	1.13	0.01	*	100	100	100	100
UCRI_BOVIN	7	0.34	0.01	0.1	0.14	0.02	0	98.67	0.45	0.4	0.01	*	100	100	100	100
UCRQ_BOVIN	7	0.28	0.1	0.04	0.08	0.03	0	98.8	0.49	0.27	0	*	100	100	100	100
UQCR1_BOVIN	7	0.84	0.09	0.14	0.19	0.08	0.01	97.63	0.72	0.6	0.02	*	100	100	100	100
UQCR2_BOVIN	7	1.38	0.22	0.24	0.4	0.31	0.02	95.94	1.03	1.27	0.03	*	100	100	100	100
VDAC3_BOVIN	7	0.16	0.01	0.03	0.09	0.01	0	99.31	0.2	15.2	0	*	100	100	100	100
ANX11_BOVIN	8	3.8	0.58	0.61	0.98	0.42	0.01	1.12	4.16	89.77	0.25	*	0	100	100	100
APEX1_BOVIN	8	0.78	0.06	0.06	0.14	0.07	0.03	0.14	98.56	0.46	0.02	*	100	100	100	100
CEBPA_BOVIN	8	0.58	0.16	0.27	0.35	0.11	0.02	0.13	98.38	0.49	0.01	*	100	100	100	100
CEBPB_BOVIN	8	1.01	0.18	0.28	0.31	0.19	0.01	0.09	97.88	0.6	0	*	100	100	100	100
CENPA_BOVIN	8	0.33	0.1	0.03	0.05	0.05	0	0.13	99.25	0.2	0.03	*	100	100	100	100
COT2_BOVIN	8	1.43	0.01	0.01	0.12	0.01	0	0.03	99.44	0.24	0.01	*	100	100	100	100
CPSF1_BOVIN	8	0.84	0.09	0.2	0.3	0.1	0.02	0.32	97.53	0.97	0.02	*	100	100	100	100
CPSF3_BOVIN	8	6.3	0.42	0.6	0.57	0.09	0.11	1.24	90.63	1.45	0.08	*	100	100	100	100
CREB2_BOVIN	8	0.27	0.11	0.15	0.03	0.01	0	0.06	99.45	0.17	0	*	100	100	100	100
DBP_BOVIN	8	0.84	0.07	0.28	0.2	0.08	0.02	0.12	98.19	0.52	0.03	*	100	100	100	100
DPOD1_BOVIN	8	0.41	0.11	0.09	0.23	0.08	0.01	0.16	98.69	0.4	0.01	*	100	100	100	100
DPOD2_BOVIN	8	0.97	0.07	0.12	0.32	0.14	0	0.5	96.93	1.27	0.04	*	100	100	100	100
DPOD3_BOVIN	8	1.48	0.04	0.26	0.13	0.15	0	0.21	97.32	0.65	0	*	100	100	100	100
DPOLB_BOVIN	8	1.13	0.07	0.07	0.35	0.09	0.02	0.21	98.26	0.52	0.04	*	100	100	100	100
ESR1_BOVIN	8	0.1	0.01	0.01	0.03	0	0	0.05	99.77	0.06	0	*	100	100	100	100
ESR2_BOVIN	8	0.1	0	0	0.03	0	0	0.01	99.74	0.11	0	*	100	100	100	100
FKBP3_BOVIN	8	26.23	0.03	5.37	0.15	0.01	0	0.22	71.12	0.28	0	*	100	100	100	100
FOS_BOVIN	8	0.23	0.12	0.05	0.15	0.05	0	0.06	99.27	0.15	0	*	100	100	100	100
FUS_BOVIN	8	29.23	0.04	0.08	0.07	0.01	0	0.07	98.68	0.7	0	*	100	100	100	100
H11_BOVIN	8	0.25	0.03	0.06	0.13	0.04	0.01	0.05	99.28	0.25	0.02	*	100	100	100	100
H2A1_BOVIN	8	0.06	0	0	0.74	0	0	0.01	99.86	0.05	0	*	100	100	100	100
H2B1_BOVIN	8	0.03	0	0	2.83	0	0	0.01	98.72	0.03	0	*	100	100	100	100
H4_BOVIN	8	0.37	0.02	0.03	0.03	0	0	0.09	99.1	0.54	0	*	100	100	100	100
HMGB1_BOVIN	8	11.17	0.05	0.12	0.1	0.01	0	0.14	98.96	0.41	0.02	*	100	100	100	100
HMGN1_BOVIN	8	1.03	0.1	0.15	0.37	0	0	0.28	97.97	0.7	0	*	100	100	100	100
HMGN2_BOVIN	8	0.48	0.15	0.17	0.18	0.13	0	0.07	98.88	0.3	0	*	100	100	100	100
HSP1_BOVIN	8	0.01	0	0.78	0.92	0	0	0	82.46	15.97	0	*	100	100	100	100
HXB7_BOVIN	8	0.11	0	0.01	1.22	0	0	0	98.58	0.07	0	*	100	100	100	100
MSX1_BOVIN	8	0.5	0.17	0.03	0.15	0.03	0	0.16	98.85	0.36	0	*	100	100	100	100
MYB_BOVIN	8	0.58	0.06	0.05	0.15	0.02	0	0.08	99.26	0.2	0.01	*	100	100	100	100
MYF5_BOVIN	8	0.25	0.04	0.1	0.06	0.05	0	0.06	99.4	0.15	0	*	100	100	100	100
PAPOA_BOVIN	8	38.93	0.06	0.08	0.14	0.08	0	0.23	98.87	0.3	0.01	*	100	100	100	100
PARP1_BOVIN	8	0.43	0.06	0.12	0.13	0.01	0.03	0.14	98.93	0.33	0.01	*	100	100	100	100
PIT1_BOVIN	8	0.14	0.04	0.01	0.01	0.01	0	0.03	99.67	0.11	0	*	100	100	100	100
PPARG_BOVIN	8	0.26	0.01	0.02	0.08	0.02	0	0.03	99.69	0.07	0	*	100	100	100	100
PRM2_BOVIN	8	19.62	0.23	0	15.42	0	0	0	67	4.01	0	*	100	100	100	100
PTMA_BOVIN	8	2.4	0.19	0.49	0.68	0.29	0.03	0.63	94.31	2.38	0.07	*	100	100	100	100
SMC3_BOVIN	8	1.85	0.23	0.14	0.23	0.07	0	0.3	97.67	0.77	0.04	*	100	100	100	100
SRY_BOVIN	8	0.72	0	0	5.22	0.01	0	0.01	93.95	0.74	0	*	100	100	100	100
STF1_BOVIN	8	1	0.1	0.07	0.08	0.02	0.04	0.06	98.95	0.35	0	*	100	100	100	100
STP1_BOVIN	8	0.34	0	0	0.13	0	0	1.04	98.61	0	0.01	*	100	100	100	100
STP2_BOVIN	8	1.06	0.2	0.1	0.66	0.17	0	0.25	96.99	1.42	0	*	100	100	100	100
TDT_BOVIN	8	29.49	0.09	0.15	7.33	0.04	0.01	0.22	91.26	0.51	0.01	*	100	100	100	100
TTP_BOVIN	8	0.7	0.01	0.08	0.14	0.07	0.04	0.25	98.54	0.5	0	*	100	100	100	100
ZFX_BOVIN	8	1.19	0.02	0.01	0.01	0.01	0	0.01	99.3	0.05	0	*	100	100	100	100
5NTD_BOVIN	9	0.91	0.04	0.19	8.37	0.05	0.03	0.37	0.78	89.55	0.02	*	100	100	100	100
AA1R_BOVIN	9	0.31	0.01	0.07	0.35	0.17	0	0.1	0.19	98.95	0	*	100	100	100	100
AAAT_BOVIN	9	0.32	0.02	0.08	0.19	0.03	0.01	0.13	0.29	98.97	0.01	*	100	100	100	100
ABCG2_BOVIN	9	1.48	0.09	10.61	0.5	2.74	0.02	0.84	1.28	85.46	0.04	*	100	100	100	100
ACHA_BOVIN	9	0.1	0	0.05	0.07	0.01	0	0.03	0.09	99.64	0	*	100	100	100	100
ACHA3_BOVIN	9	0.16	0	0.02	0.04	0	0	0.03	0.14	99.62	0	*	100	100	100	100
ACHA7_BOVIN	9	0.11	0	0.04	0.09	0	0	0.08	0.13	99.57	0	*	100	100	100	100
ACHB_BOVIN	9	0.17	0.01	0.04	0.1	0.01	0	0.06	0.16	99.5	0	*	100	100	100	100
ACHD_BOVIN	9	0.17	0.02	0.06	0.12	0.02	0.01	0.07	0.19	99.4	0	*	100	100	100	100
ACHE_BOVIN	9	0.18	0.01	0.11	0.14	0.02	0	0.1	0.18	99.31	0	*	100	100	100	100
ACHG_BOVIN	9	0.25	0	0.05	0.13	0.02	0.01	0.08	0.17	99.34	0.01	*	100	100	100	100
ACM2_BOVIN	9	0.11	0.02	0.02	0.07	0.02	0	0.02	0.09	99.65	0	*	100	100	100	100
ACM3_BOVIN	9	0.11	0.02	0.03	0.03	0.02	0.01	0.06	0.13	99.61	0	*	100	100	100	100
ACM4_BOVIN	9	0.95	0.07	0.23	0.15	0.07	0	0.1	2.15	96.89	0	*	100	100	100	100
ACTHR_BOVIN	9	0.09	0.02	0.02	2.17	0.01	0	0.04	0.14	97.51	0	*	100	100	100	100
ACVR1_BOVIN	9	0.26	0.03	0.05	0.04	0.01	0.01	0.07	0.2	99.41	0	*	100	100	100	100
ADA1A_BOVIN	9	0.09	0.01	0.02	0.1	0.39	0	0.08	0.1	99.58	0	*	100	100	100	100
ADA2A_BOVIN	9	0.06	0	0.02	1.46	0.04	0	0.01	0.09	98.32	0.01	*	100	100	100	100
ADAM2_BOVIN	9	0.27	0.02	0.08	8.56	0.08	0.01	0.1	0.21	95.57	0.01	*	100	100	100	100
ADCY1_BOVIN	9	0.32	0.02	0.03	0.11	0.01	0.01	0.08	0.23	99.22	0.01	*	100	100	100	100
ADCY7_BOVIN	9	0.29	0.01	0.05	0.1	0.03	0.01	0.09	0.25	99.22	0.01	*	100	100	100	100
ADRB2_BOVIN	9	0.09	0.03	0.02	0.04	2.11	0	0.02	0.07	99.72	0.01	*	100	100	100	100
ADRB3_BOVIN	9	0.14	0.02	0.04	0.11	1.95	0	0.07	0.13	99.5	0	*	100	100	100	100
AGTR1_BOVIN	9	0.08	0.01	0.04	0.35	0.01	0	0.04	0.1	99.34	0.02	*	100	100	100	100
AKAP5_BOVIN	9	2.01	0.23	0.26	0.5	0.1	0.06	0.67	2.19	95.03	0.03	*	100	100	100	100
AMPN_BOVIN	9	4.07	0.03	0.07	6.91	0.05	0	0.09	4.02	91.64	0.01	*	100	100	100	100
ANPRB_BOVIN	9	2.13	0.08	0.08	0.11	0.03	0.01	0.12	0.51	97.13	0.02	*	100	100	100	100
ANPRC_BOVIN	9	0.47	0.03	0.11	0.24	0.05	0.02	0.17	0.6	98.53	0	*	100	100	100	100
ANXA2_BOVIN	9	0.43	0.03	0.05	0.09	0.02	0.01	0.16	7.2	92.15	0.01	*	100	100	100	100
AQP1_BOVIN	9	1.65	0.01	2.03	6.13	0	0	0.22	0.29	91.64	0.01	*	100	100	100	100
AQP2_BOVIN	9	1.69	0	0.61	1.83	0.02	0	0.15	0.1	96.14	0	*	100	100	100	100
AQP4_BOVIN	9	1.89	0.01	1.06	2.63	0.04	0	0.15	0.26	94.9	0.01	*	100	100	100	100
AT1B2_BOVIN	9	0.15	0.01	0.02	0.08	0.01	0.01	0.02	0.19	99.52	0	*	100	100	100	100
AT1B3_BOVIN	9	0.28	0.02	0.04	0.1	0.02	0.01	0.06	0.22	99.32	0	*	100	100	100	100
AT8A1_BOVIN	9	0.41	0.07	0.29	0.16	8.65	0.01	0.17	3.94	89.93	0.03	*	100	100	100	100
AVR2A_BOVIN	9	0.41	0.05	0.06	0.07	0.01	0	0.04	0.41	99.13	0	*	100	100	100	100
AVR2B_BOVIN	9	0.38	0.03	0.05	0.09	0.01	0	0.05	0.4	99.15	0.02	*	100	100	100	100
BASP_BOVIN	9	2.79	0	1.7	0.67	0.15	0	0.78	4.96	90.16	0.14	*	100	100	100	100
BLVR_BOVIN	9	25.39	7.35	1.01	6.71	12.74	1.37	8.87	38.74	11.58	0.09	*	0	0	0	100
BT1A1_BOVIN	9	17.93	0.25	0.12	1.94	0.08	0.01	0.2	4.36	91.4	0.03	*	100	100	100	100
CADH2_BOVIN	9	0.13	0.04	0.05	0.11	0.02	0	0.07	0.18	99.42	0	*	100	100	100	100
CADH3_BOVIN	9	0.2	0.01	0.09	0.23	0.01	0.01	0.19	0.3	99.05	0	*	100	100	100	100
CAH4_BOVIN	9	23.4	0.01	0.06	14.88	0.12	0	5.33	6.58	49.82	0.06	*	100	100	100	100
CASR_BOVIN	9	0.63	0.05	0.15	0.16	0.05	0	0.25	0.7	98.28	0.04	*	100	100	100	100
CCRL1_BOVIN	9	0.2	0	0.17	0.7	0.07	0	0.16	0.16	98.53	0.01	*	100	100	100	100
CD28_BOVIN	9	0.28	0	0.08	0.24	0.11	0	0.09	0.19	99.24	0	*	100	100	100	100
CD36_BOVIN	9	0.43	0.06	0.09	0.24	0.07	10.18	0.15	0.46	88.45	0.01	*	100	100	100	100
CD3D_BOVIN	9	1.62	0.39	1.06	0.49	0.09	0	0.19	2.07	95.05	0.01	*	100	100	100	100
CD3E_BOVIN	9	0.62	0.1	0.3	0.61	0.02	0	0.29	0.54	97.81	0.02	*	100	100	100	100
CD3G_BOVIN	9	0.59	0.07	0.18	0.22	0.06	0.01	0.19	0.35	98.15	0.43	*	100	100	100	100
CD44_BOVIN	9	0.16	0	0.01	0.06	0	0	0.06	0.14	99.6	0	*	100	100	100	100
CD5_BOVIN	9	1.04	0.23	0.36	9.71	0.1	0.02	0.25	0.85	90.22	0.03	*	100	100	100	100
CD79A_BOVIN	9	0.38	0.14	0.28	0.51	0.16	0	0.14	0.94	97.77	0	*	100	100	100	100
CD8A_BOVIN	9	0.42	0.18	0.53	26.83	0.14	0.09	0.62	1.22	92.75	0.02	*	100	100	100	100
CD9_BOVIN	9	0.28	0.01	0.12	0.1	0.04	1.06	0.14	0.17	98.11	0	*	100	100	100	100
CD97_BOVIN	9	0.32	0.06	0.07	30.78	0.03	0	0.13	0.5	97.46	0	*	100	100	100	100
CFTR_BOVIN	9	0.19	0.01	0.07	0.17	0.02	0	0.1	0.17	99.32	0.01	*	100	100	100	100
CLCN7_BOVIN	9	0.51	0.04	0.13	0.17	0.14	0.02	0.32	0.53	98.38	0.02	*	100	100	100	100
CLD11_BOVIN	9	0.35	0.02	0.16	0.26	0.06	0.03	0.87	0.32	97.97	0.16	*	100	100	100	100
CLD16_BOVIN	9	0.57	0.12	0.25	0.24	0.13	0.03	0.44	0.53	98.05	0.05	*	100	100	100	100
CN37_BOVIN	9	1.43	0.07	0.2	0.28	0.03	0.03	0.6	1.67	96.08	0	*	100	100	100	100
CNGA1_BOVIN	9	0.39	0.06	0.11	0.11	0.01	0.01	0.11	0.56	98.73	0.01	*	100	100	100	100
CNGA2_BOVIN	9	0.23	0.03	0.12	0.1	0.02	0	0.09	0.28	99.19	0.01	*	100	100	100	100
CNGA3_BOVIN	9	0.33	0.04	0.13	0.11	0.02	0	0.11	0.39	98.95	0.01	*	100	100	100	100
CNGB1_BOVIN	9	0.9	0.18	0.25	0.44	0.12	0.04	0.22	1.51	96.79	0.05	*	100	100	100	100
CNTN1_BOVIN	9	0.33	0.04	0.06	0.32	0.03	0	0.07	0.36	99	0.01	*	100	100	100	100
CP19A_BOVIN	9	0.21	0.02	0.24	0.08	0	0	0.12	1.48	97.84	0	*	100	100	100	100
CXA1_BOVIN	9	0.14	0.02	0.01	0.07	0.01	0	0.05	0.2	99.5	0	*	100	100	100	100
CXA3_BOVIN	9	0.14	0.01	0.02	0.07	0	0.01	0.09	0.21	99.47	0	*	100	100	100	100
CXA9_BOVIN	9	0.24	0	0.07	0.02	0.03	0	0.1	0.41	99.2	0	*	100	100	100	100
CXB1_BOVIN	9	0.09	0.01	0.02	0.04	0.01	0	0.07	0.11	99.65	0	*	100	100	100	100
CXCR2_BOVIN	9	0.13	0.02	0.05	0.51	0.02	0	0.13	0.19	98.98	0	*	100	100	100	100
CXCR4_BOVIN	9	0.1	0	0.02	0.24	0	0	0.06	0.07	99.49	0	*	100	100	100	100
CY24B_BOVIN	9	0.32	0.05	0.16	0.16	0.03	0	0.21	0.3	98.84	0.04	*	100	100	100	100
DRD1_BOVIN	9	0.11	0.05	0.03	0.08	0.01	0	0.04	0.1	99.61	0	*	100	100	100	100
DRD2_BOVIN	9	0.07	0	0.01	0.38	0.08	0	0.03	0.07	99.4	0	*	100	100	100	100
DRD5_BOVIN	9	0.06	0	0.03	0.05	1.38	0	0	0.06	99.79	0	*	100	100	100	100
DSC1_BOVIN	9	0.43	0.05	0.04	0.2	0.04	0.01	0.18	0.35	98.81	0.01	*	100	100	100	100
DSC2_BOVIN	9	0.35	0.04	0.11	0.16	0.03	0	0.12	0.36	98.95	0.02	*	100	100	100	100
DSC3_BOVIN	9	0.31	0.03	0.1	0.21	0.03	0.02	0.15	0.25	98.97	0.01	*	100	100	100	100
DUFFY_BOVIN	9	0.67	0.06	0.22	0.44	0.11	0	0.49	0.87	97.36	0.13	*	100	100	100	100
EAA1_BOVIN	9	0.18	0.01	0.06	0.08	0.02	0	0.09	0.18	99.43	0.01	*	100	100	100	100
EAA3_BOVIN	9	0.19	0.01	0.07	0.13	0.03	0	0.12	0.21	99.31	0.02	*	100	100	100	100
ECE1_BOVIN	9	0.26	0.03	0.08	0.13	0.04	0	0.09	0.29	99.17	0.01	*	100	100	100	100
ECE2_BOVIN	9	0.31	0.02	0.06	0.27	0.05	0.02	0.13	0.31	98.95	0.02	*	100	100	100	100
EDG1_BOVIN	9	0.14	0	0.08	0.14	0.02	0.01	0.11	0.15	99.37	0	*	100	100	100	100
EDG2_BOVIN	9	0.17	0	0.08	0.12	0.03	0	0.09	0.14	99.41	0	*	100	100	100	100
EDNRA_BOVIN	9	0.16	0.01	0.07	0.28	0.03	0	0.06	0.12	99.3	0	*	100	100	100	100
EDNRB_BOVIN	9	0.16	0.01	0.06	0.28	0.04	0	0.03	0.13	99.33	0	*	100	100	100	100
EPCR_BOVIN	9	1.73	0.06	0.29	0.7	0.13	0.09	0.45	1.07	96.23	0.08	*	100	100	100	100
ERD21_BOVIN	9	0.22	0.01	0.05	0.13	0.02	0	0.15	0.21	99.25	0	*	100	100	100	100
FCGR2_BOVIN	9	14.46	14.14	0.09	8.02	0	0	0.1	0.47	84.78	0.01	*	100	100	100	100
FSHR_BOVIN	9	0.1	0.02	0.07	3.72	0.01	0	0.05	0.1	98.76	0	*	100	100	100	100
GASR_BOVIN	9	0.23	0.04	0.17	0.22	0.07	0	0.14	0.22	99	0	*	100	100	100	100
GBRA1_BOVIN	9	0.04	0.01	0.03	0.01	0	0	0.02	0.05	99.82	0	*	100	100	100	100
GBRA2_BOVIN	9	0.03	0	0.04	0.02	0	0	0.03	0.05	99.8	0	*	100	100	100	100
GBRA3_BOVIN	9	0.04	0.01	0.01	0.01	0	0	0.02	0.08	99.8	0	*	100	100	100	100
GBRA4_BOVIN	9	0.13	0.04	0.03	0.04	0.01	0.01	0.04	0.17	99.58	0	*	100	100	100	100
GBRB1_BOVIN	9	0.11	0.02	0.03	0.13	0	0	0.03	0.07	99.63	0	*	100	100	100	100
GBRG2_BOVIN	9	0.11	0.01	0	0.01	0	0	0.06	0.09	99.73	0	*	100	100	100	100
GLRA1_BOVIN	9	0.12	0	0.03	0.03	0	0	0.04	0.2	99.59	0	*	100	100	100	100
GLRB_BOVIN	9	0.15	0.01	0.06	0.04	0.01	0	0.06	0.22	99.51	0	*	100	100	100	100
GNRHR_BOVIN	9	0.42	0	0.08	0.66	0.05	0	0.07	0.3	98.73	0.01	*	100	100	100	100
GTR2_BOVIN	9	0.31	0.02	0.1	0.07	0.02	0	0.15	0.31	99.07	0.01	*	100	100	100	100
GTR3_BOVIN	9	0.2	0.02	0.05	0.11	0.02	0	0.17	0.21	99.29	0.01	*	100	100	100	100
GTR5_BOVIN	9	0.31	0.03	0.11	0.17	0.03	0	0.37	0.19	98.87	0.02	*	100	100	100	100
GUC1A_BOVIN	9	1.16	0.1	0.31	0.43	9.13	0.01	0.43	0.68	88.11	0.02	*	100	100	100	100
GUC2D_BOVIN	9	2.41	0.07	0.08	0.17	0.03	0.01	0.15	0.52	96.75	0.04	*	100	100	100	100
GUC2F_BOVIN	9	2.52	0.08	0.07	0.12	0.02	0.01	0.17	0.59	96.64	0.04	*	100	100	100	100
HA1A_BOVIN	9	0.25	0	0.06	1.15	0	0	0.06	0.09	99.15	0.06	*	100	100	100	100
HA1B_BOVIN	9	0.18	0.01	0.06	1.28	0	0	0.11	0.11	99.07	0	*	100	100	100	100
HRH1_BOVIN	9	0.28	0.01	0.11	0.07	0.06	0	0.11	0.3	99.18	0.01	*	100	100	100	100
I12R2_BOVIN	9	0.66	0.13	0.11	3	0.14	0	0.29	0.87	97.27	0.01	*	100	100	100	100
ICAM1_BOVIN	9	0.6	0.07	0.1	0.91	0.04	0	0.16	0.61	98.44	0	*	100	100	100	100
ICAM3_BOVIN	9	0.54	0.05	0.08	1.02	0.05	0	0.26	0.82	98.19	0	*	100	100	100	100
IGF1R_BOVIN	9	0.69	0.06	1.07	0.43	0.01	0	0.02	0.39	98.96	0.01	*	100	100	100	100
IL2RA_BOVIN	9	0.7	0.02	0.02	0.34	0.03	0	0.11	0.83	98.36	0	*	100	100	100	100
IL2RG_BOVIN	9	0.65	0	0.15	0.69	0.05	0.01	0.1	0.91	97.74	0.09	*	100	100	100	100
INAR1_BOVIN	9	0.49	0.09	0.14	0.64	0.06	0.01	0.08	0.74	97.92	0.04	*	100	100	100	100
INAR2_BOVIN	9	1.08	0.16	0.12	0.38	0.12	0	0.2	0.86	97.6	0.03	*	100	100	100	100
IRK12_BOVIN	9	0.05	0	0.01	0.02	0	0	0.01	0.1	99.79	0	*	100	100	100	100
IRK2_BOVIN	9	0.04	0	0.01	0.02	0.01	0	0.01	0.07	99.81	0	*	100	100	100	100
ITA2_BOVIN	9	0.46	0.03	0.11	0.39	0.04	0.03	0.16	0.39	98.53	0.02	*	100	100	100	100
ITA5_BOVIN	9	0.3	0.03	0.11	0.37	0.07	0.01	0.19	0.49	98.54	0	*	100	100	100	100
ITAV_BOVIN	9	0.37	0.06	0.09	0.4	0.02	0	0.11	0.3	98.76	0.01	*	100	100	100	100
ITB1_BOVIN	9	0.2	0.01	0.04	0.11	0.03	0	0.08	0.17	99.42	0.01	*	100	100	100	100
ITB2_BOVIN	9	0.32	0.03	0.05	0.3	0.03	0.03	0.15	0.28	98.94	0	*	100	100	100	100
KCMB1_BOVIN	9	0.31	0.05	0.29	0.16	0.02	0	0.14	0.43	98.77	0	*	100	100	100	100
KCNA4_BOVIN	9	0.17	0.01	0.02	0.06	0.01	0	0.05	0.38	99.34	0	*	100	100	100	100
KCND1_BOVIN	9	0.17	0	0.02	0.05	0.01	0	0.03	0.18	99.57	0	*	100	100	100	100
KCNH1_BOVIN	9	0.13	0.01	0.05	0.04	0.01	0.01	0.05	0.18	99.53	0	*	100	100	100	100
KCNQ3_BOVIN	9	0.15	0.01	0.03	0.09	0.01	0.01	0.05	0.26	99.44	0	*	100	100	100	100
KCP3_BOVIN	9	1.11	0.17	0.75	0.98	0.2	0.03	0.29	0.92	96.15	0.01	*	100	100	100	100
KIT_BOVIN	9	0.64	0.03	0.08	1.63	0.02	0	0.05	0.46	98.98	0.01	*	100	100	100	100
LCTN_BOVIN	9	3.3	0.21	0.96	0.44	0.07	0	1.98	1.91	92.66	0.14	*	100	100	100	100
LDLR_BOVIN	9	0.3	0.05	0.07	0.54	0	0	0.1	0.26	98.85	0	*	100	100	100	100
LIPL_BOVIN	9	0.09	0.02	0	25.85	0.01	0	0.03	0.11	73.87	0	*	100	100	100	100
LMIP_BOVIN	9	0.15	0	0.06	0.53	0.01	0.02	0.11	0.14	99.06	0.01	*	100	100	100	100
LPHN1_BOVIN	9	0.15	0	0.84	3.05	0.01	0	0.01	0.12	98.35	0	*	100	100	100	100
LPHN2_BOVIN	9	0.11	0	0.69	2.72	0	0	0.01	0.12	98.35	0	*	100	100	100	100
LPHN3_BOVIN	9	0.18	0.03	0.66	2.3	0.01	0	0.02	0.11	98.21	0.01	*	100	100	100	100
LSHR_BOVIN	9	0.12	0.01	0.03	6.92	0.01	0	0.06	0.19	98.6	0.01	*	100	100	100	100
LYAM1_BOVIN	9	0.17	0.03	0.03	0.73	0.09	0	0.06	0.29	98.71	0	*	100	100	100	100
LYAM2_BOVIN	9	0.35	0.04	0.04	3.03	0.52	0	0.07	0.47	95.63	0.01	*	100	100	100	100
LYAM3_BOVIN	9	0.42	0.06	0.04	2.54	0.89	0.01	0.09	0.35	95.77	0	*	100	100	100	100
MBP_BOVIN	9	0.17	0.02	0	0.03	0.05	0	0.01	0.11	99.65	0	*	100	100	100	100
MC4R_BOVIN	9	0.09	0	0.02	1.56	0.01	0	0.01	0.13	98.18	0	*	100	100	100	100
MC5R_BOVIN	9	0.12	0	0.04	2.01	0.01	0	0.03	0.15	97.66	0	*	100	100	100	100
MIP_BOVIN	9	0.3	0.01	1.1	2.52	0.03	0	0.14	0.34	96.63	0.01	*	100	100	100	100
MOG_BOVIN	9	2.8	0.1	0.1	0.31	0.14	0	0.11	0.4	98.6	0.01	*	100	100	100	100
MSHR_BOVIN	9	0.04	0	0	5.64	0	0	0.04	0.18	94.06	0	*	100	100	100	100
MSRE_BOVIN	9	0.47	0.08	0.17	54.49	0.1	0.01	0.16	0.47	52.06	0.02	*	0	100	100	100
MTR1A_BOVIN	9	0.13	0	0.11	0.05	0.01	0	0.05	0.15	99.51	0	*	100	100	100	100
MYP0_BOVIN	9	0.52	0.01	0.22	4.32	0.09	0	0.32	0.39	94.66	0.04	*	100	100	100	100
MYPR_BOVIN	9	0.19	0	0.04	0.03	0.02	0	0.23	0.06	99.45	0	*	100	100	100	100
NAC1_BOVIN	9	0.12	0.02	0.04	0.04	0	0	0.04	0.16	99.58	0.01	*	100	100	100	100
NCAM1_BOVIN	9	0.2	0.13	0.03	0.25	0.01	0	0.06	0.19	99.24	0	*	100	100	100	100
NCKX1_BOVIN	9	0.49	0.04	0.14	0.2	0.13	0.01	0.26	1.03	97.86	0.04	*	100	100	100	100
NEUM_BOVIN	9	1.04	0.18	0.27	0.4	0.12	0	0.52	1.51	96.71	0	*	100	100	100	100
NK2R_BOVIN	9	0.15	0.01	0.03	0.18	0.02	0	0.05	0.1	99.49	0	*	100	100	100	100
NMUR2_BOVIN	9	0.32	0.05	0.15	0.17	0.06	0.01	0.15	0.39	98.81	0.03	*	100	100	100	100
NPBW1_BOVIN	9	0.19	0.01	0.06	0.17	0.06	0	0.11	0.14	99.34	0	*	100	100	100	100
NPBW2_BOVIN	9	0.26	0.02	0.06	0.22	0.04	0	0.12	0.24	99.14	0	*	100	100	100	100
NPT2B_BOVIN	9	0.43	0.04	0.16	0.25	0.07	0.03	0.26	0.37	98.56	0.01	*	100	100	100	100
NPY2R_BOVIN	9	0.2	0.03	0.07	0.21	0.01	0.01	0.1	0.34	99.1	0	*	100	100	100	100
OPRM_BOVIN	9	0.07	0	0.02	0.04	0.01	0	0.04	0.11	99.71	0	*	100	100	100	100
OPSB_BOVIN	9	0.38	0.01	0.45	3.34	0	0	0.04	0.43	95.31	0	*	100	100	100	100
OPSD_BOVIN	9	0.49	0	0.75	7.07	0	0	0	0.5	91.11	0	*	100	100	100	100
OXYR_BOVIN	9	0.15	0.01	0.12	2.29	0.01	0	0.08	0.35	97.02	0	*	100	100	100	100
P2RY1_BOVIN	9	0.21	0.06	0.05	0.16	0.01	0	0.15	0.18	99.24	0.02	*	100	100	100	100
P2RY2_BOVIN	9	0.46	0.06	0.2	0.21	0.11	0	0.09	0.64	98.51	0.01	*	100	100	100	100
PACR_BOVIN	9	0.1	0	0.07	2.49	0.02	0.01	0.14	0.13	97.02	0.01	*	100	100	100	100
PDE6B_BOVIN	9	0.43	0.07	0.06	0.11	0.04	0.01	0.09	0.3	99	0.02	*	100	100	100	100
PE2R3_BOVIN	9	0.15	0	0.03	0.11	0.04	0.02	0.06	0.18	99.44	0	*	100	100	100	100
PECA1_BOVIN	9	0.65	0.17	0.1	0.46	0.04	0	0.13	0.45	98.42	0.03	*	100	100	100	100
PF2R_BOVIN	9	0.19	0.03	0.12	0.27	0.03	0.03	0.15	0.35	98.83	0.04	*	100	100	100	100
PI2R_BOVIN	9	0.31	0.06	0.09	0.23	0.08	0	0.42	0.37	98.7	0	*	100	100	100	100
PKR1_BOVIN	9	0.18	0.02	0.04	0.2	0.04	0.04	0.06	0.21	99.25	0.01	*	100	100	100	100
PKR2_BOVIN	9	0.13	0.02	0.04	0.19	0.04	0.04	0.09	0.18	99.26	0.02	*	100	100	100	100
PLA2R_BOVIN	9	0.55	0.08	0.13	1.57	0.07	0.92	0.28	0.57	96.02	0.04	*	100	100	100	100
PPBI_BOVIN	9	0.35	0.08	0.09	0.15	0.03	0.01	0.12	0.29	98.97	0.01	*	100	100	100	100
PPBT_BOVIN	9	0.33	0.05	0.08	0.14	0.02	0.01	0.1	0.33	99.03	0.03	*	100	100	100	100
PRIO1_BOVIN	9	0.02	0	0	3.72	0	0	0.01	0.02	96.2	0	*	100	100	100	100
PRIO2_BOVIN	9	0.01	0	0	3.19	0	0	0	0.01	96.75	0	*	100	100	100	100
PRLHR_BOVIN	9	0.36	0.01	0.15	0.47	0.05	0.01	0.13	0.49	98.53	0	*	100	100	100	100
PRLR_BOVIN	9	0.19	0.03	0.03	15.53	0.02	0	0.11	0.28	84.03	0.01	*	100	100	100	100
PTAFR_BOVIN	9	0.16	0	0.21	0.34	0.02	0.01	0.2	0.11	98.87	0.05	*	100	100	100	100
RAGE_BOVIN	9	1.44	0.13	0.1	1.11	0.11	0.04	0.46	0.99	96.02	0.11	*	100	100	100	100
RAP1A_BOVIN	9	39.11	0.16	0.23	0.2	10.42	0.07	0.22	0.57	86.03	0.04	*	100	100	100	100
RDH1_BOVIN	9	2.13	0.12	82.17	0.34	0.15	0.03	13.33	0.71	1.02	0.37	*	0	0	0	100
RDS_BOVIN	9	0.52	0.03	0.19	0.23	0.07	0.01	0.14	0.3	98.66	0.01	*	100	100	100	100
RGR_BOVIN	9	1.08	0.06	0.21	1.01	0.09	0.04	0.55	1.16	96.34	0.01	*	100	100	100	100
RGS20_BOVIN	9	20.46	0.15	0.14	0.17	0.07	0.04	0.31	12.71	76.73	0.02	*	100	100	100	100
RK_BOVIN	9	2.55	0.23	0.13	0.14	0.03	0	0.2	2.23	95.83	0	*	100	100	100	100
ROM1_BOVIN	9	0.59	0.06	0.24	0.56	0.13	0.04	0.47	0.98	97.27	0.05	*	100	100	100	100
S4A4_BOVIN	9	0.18	0.01	0.02	0.39	0.01	0	0.1	0.23	99.07	0	*	100	100	100	100
S6A15_BOVIN	9	0.25	0.03	0.12	0.17	0.05	0.02	0.12	0.29	99.04	0	*	100	100	100	100
S6A17_BOVIN	9	0.15	0.06	0.1	0.11	0.02	0.01	0.07	0.18	99.32	0	*	100	100	100	100
SC5A3_BOVIN	9	0.25	0.02	0.08	0.16	0.02	0.01	0.14	0.22	99.17	0.01	*	100	100	100	100
SC6A2_BOVIN	9	0.1	0.01	0.05	0.05	0.01	0	0.12	0.13	99.53	0	*	100	100	100	100
SC6A3_BOVIN	9	0.11	0.01	0.05	0.08	0.02	0	0.13	0.15	99.47	0	*	100	100	100	100
SC6A4_BOVIN	9	0.16	0.02	0.04	0.05	0.03	0	0.07	0.12	99.53	0	*	100	100	100	100
SC6A6_BOVIN	9	0.13	0.02	0.05	0.07	0.02	0	0.11	0.12	99.5	0	*	100	100	100	100
SC6A8_BOVIN	9	0.17	0.01	0.05	0.05	0.02	0.01	0.1	0.11	99.5	0	*	100	100	100	100
SC6A9_BOVIN	9	0.14	0.01	0.05	0.09	0.02	0.03	0.17	0.12	99.4	0	*	100	100	100	100
SHPS1_BOVIN	9	0.45	0.02	0.05	0.87	0.04	0.01	0.11	0.48	98.47	0.03	*	100	100	100	100
SL9A1_BOVIN	9	0.22	0.01	0.08	0.11	1.66	0	0.64	0.23	97.09	0	*	100	100	100	100
SNAA_BOVIN	9	0.51	0.1	0.15	0.16	0.06	0.03	0.15	0.82	98.23	0.03	*	100	100	100	100
SNAG_BOVIN	9	28.91	5.6	4.07	3.31	1.45	0.1	10.33	17.53	45.28	0.31	*	100	100	100	100
SSR2_BOVIN	9	0.11	0	0.04	0.08	0.03	0	0.03	0.06	99.67	0	*	100	100	100	100
STX1A_BOVIN	9	0.63	0.18	0.07	0.09	0.09	0.01	0.19	0.57	98.44	0.01	*	100	100	100	100
SYPH_BOVIN	9	10.62	0.06	17.25	0.15	0.02	0	0.07	0.51	71.45	0	*	100	100	100	100
TA2R_BOVIN	9	0.48	0.09	0.14	0.38	0.1	0.07	0.59	0.42	97.98	0.04	*	100	100	100	100
TENS1_BOVIN	9	1.65	0.06	0.12	0.25	0.04	0.01	0.22	0.91	96.98	0.02	*	100	100	100	100
TF_BOVIN	9	0.42	0.04	0.08	0.82	0.04	0.01	0.16	0.53	98.09	0.02	*	100	100	100	100
THAS_BOVIN	9	0.43	0.05	40.18	0.32	0.05	0.01	0.45	0.54	58.09	0.01	*	100	100	100	100
TIE1_BOVIN	9	1.5	0.06	0.15	1.22	0.05	0.01	0.12	0.82	97.76	0	*	100	100	100	100
TIE2_BOVIN	9	1.33	0.06	0.12	1.05	0.02	0	0.13	0.7	98.02	0	*	100	100	100	100
TNR1A_BOVIN	9	0.81	0.02	0.22	28.39	0.1	0.04	0.23	0.93	97.68	0.01	*	100	100	100	100
TNR5_BOVIN	9	0.58	0.04	0.39	87.96	0.07	0	0.14	0.84	91.42	0	*	100	100	100	100
TNR6_BOVIN	9	0.48	0.05	0.03	54.14	0.06	0	0.13	0.5	98.24	0	*	100	100	100	100
TRBM_BOVIN	9	0.81	2.75	0	43.47	0.07	0.03	0.08	2.79	53.54	0.04	*	100	100	100	100
TRFR_BOVIN	9	0.43	0.02	0.09	0.19	0.09	0.04	0.14	0.4	98.75	0.01	*	100	100	100	100
TSHR_BOVIN	9	0.12	0.01	0.04	3.63	0.01	0	0.06	0.12	98.72	0.01	*	100	100	100	100
UPAR_BOVIN	9	0.89	0.04	0	2.35	0.11	0.04	0.13	0.26	96.28	0	*	100	100	100	100
UPK1A_BOVIN	9	0.52	0.05	0.31	0.25	0.24	0.53	0.27	0.23	97.86	0.06	*	100	100	100	100
UPK1B_BOVIN	9	0.1	0.01	0.11	0.12	0.08	0.02	0.05	0.15	99.42	0	*	100	100	100	100
UR2R_BOVIN	9	0.54	0.01	0.19	0.45	0.08	0.01	0.2	0.6	98.28	0.01	*	100	100	100	100
V2R_BOVIN	9	0.29	0.03	0.06	1.99	0.03	0	0.15	0.2	97.27	0	*	100	100	100	100
VATB1_BOVIN	9	28.48	1.01	5.42	8.53	0.57	1.39	15.53	32.43	19.28	0.36	*	0	0	100	100
VPP1_BOVIN	9	0.21	0.02	0.03	0.1	0.02	0	0.08	0.23	99.35	0.02	*	100	100	100	100
VPP2_BOVIN	9	0.74	0.11	0.23	0.3	0.09	0	0.25	0.69	97.92	0.02	*	100	100	100	100
CATA_BOVIN	10	16.55	0.05	0.04	0.62	0.02	0	0.07	0.24	0.89	85.82	*	100	100	100	100
OXDD_BOVIN	10	1.28	0.15	1.61	0.41	0.16	0.07	1.99	1.19	1.21	92.55	*	100	100	100	100
PAHX_BOVIN	10	0.67	0.07	0.09	0.24	0.01	0.02	0.14	0.56	0.54	97.91	*	100	100	100	100
XDH_BOVIN	10	21.06	0.02	0.05	3.89	0.03	0.01	0.11	0.35	0.35	74.2	*	100	100	100	100
B2MG_BRAAR	4	0.07	0.02	0.06	96.52	0	0	0.01	1.62	1.67	0	*	100	100	100	100
ACTC_BRABE	1	99.52	7.43	0	0	0	0	0	0.46	0	0	*	100	100	100	100
ACTM_BRABE	1	99.37	6.91	0	0.29	0	0	0	0.31	0	0	*	100	100	100	100
RS18_BRABE	1	99.06	0.07	0.1	0.13	0.04	0	0.14	0.38	0.2	0.01	*	100	100	100	100
TWIST_BRABE	8	36.05	0.02	0.01	0.18	0.04	0.02	0.1	98.75	0.3	0.17	*	100	100	100	100
IOVO_BRACA	4	0.01	0	0	99.74	0	0	0	0.08	0.15	0	*	100	100	100	100
ILP_BRACL	4	1.3	0.13	0.13	95.57	0.02	0	0.38	2.24	0.86	0.03	*	100	100	100	100
ACTC_BRAFL	1	99.37	7.15	0	0.3	0	0	0	0.29	0	0	*	100	100	100	100
ACTM_BRAFL	1	99.27	6.28	0	0.29	0	0	0	0.41	0.01	0	*	100	100	100	100
ATP6_BRAFL	7	0.15	0	0.05	0.22	0.02	0	98.83	0.11	0.62	0	*	100	100	100	100
ATP8_BRAFL	7	0	9.2	12.7	0	0	0	59.66	11.04	16.57	0	*	100	100	100	100
NU2M_BRAFL	7	0.3	0.03	0.09	1.88	0.04	0.03	94.65	2.07	1.01	0.01	*	100	100	100	100
SODM_BRAFL	7	0.26	0.08	0.02	4.4	0.02	0	92.8	1.94	0.53	0	*	100	100	100	100
HOX3_BRAFL	8	0.19	0.01	0.01	0.47	0	0	0.05	99.11	0.24	0	*	100	100	100	100
COX2_BRAHY	7	0.45	0	0.06	5.19	0	0	94.05	0.13	0.07	0	*	100	100	100	100
ACTC_BRALA	1	99.25	6.94	0	0.29	0	0	0	0.43	0	0	*	100	100	100	100
ACTM_BRALA	1	99.4	6.72	0	0.28	0	0	0	0.28	0	0	*	100	100	100	100
CAVP_BRALA	1	50.03	64.81	0.16	0.35	0.3	0	0.19	16.93	1.69	0.05	*	0	100	100	100
IFE_BRALA	1	81.66	7.25	0.21	3.75	0.11	0.02	0.27	32.89	0.49	0.03	*	100	100	100	100
ATP6_BRALA	7	0.16	0	0.05	0.23	0.02	0	98.79	0.11	0.65	0	*	100	100	100	100
ATP8_BRALA	7	0	9.2	12.7	0	0	0	59.66	11.04	16.57	0	*	100	100	100	100
COX2_BRALA	7	0.45	0	0.06	5.36	0	0	93.83	0.15	0.11	0	*	100	100	100	100
NU2M_BRALA	7	0.31	0.03	0.08	1.62	0.03	0.03	95.01	2.02	0.99	0.01	*	100	100	100	100
ACTB1_BRARE	1	99.25	7	0	0.29	0	0	0	0.43	0	0	*	100	100	100	100
ASC_BRARE	1	83.51	0.63	1.17	2.16	0.45	0	0.97	9.26	6.65	0.11	*	100	100	100	100
DACT1_BRARE	1	94.58	0.13	0.42	0.52	0.27	0.06	0.41	96.17	1.36	0.06	*	0	100	100	100
DAZL_BRARE	1	93.67	0.01	0.04	0.24	0.07	0	0.1	66.88	0.18	0	*	100	100	100	100
DCUP_BRARE	1	98.77	0.05	0.05	0.13	0.06	0	0.24	0.39	0.46	0.02	*	100	100	100	100
DND1_BRARE	1	1.45	0.18	0.9	0.29	0.09	0	0.82	95.82	1.94	0.11	*	0	0	100	100
EF1A_BRARE	1	91.96	0	0	1.66	0	0	0.04	6.23	0.06	0	*	100	100	100	100
HS90A_BRARE	1	90.96	0.04	8.29	0.05	0.01	0	3.84	0.29	0.16	0	*	100	100	100	100
HS90B_BRARE	1	90.61	0.04	8.62	0.04	0.02	0	3.41	0.3	0.19	0	*	100	100	100	100
RIR1_BRARE	1	99.08	0.06	0.08	0.09	0.03	0	0.14	0.36	0.28	0	*	100	100	100	100
RIR2_BRARE	1	99.47	0.02	0.03	0.08	0.02	0	0.06	40.67	0.16	0.01	*	100	100	100	100
RL8_BRARE	1	88.44	0.01	0.05	10.71	0.03	0	0.41	0.16	0.22	0	*	100	100	100	100
RS18_BRARE	1	99.16	0.06	0.09	0.11	0.03	0	0.13	0.33	0.19	0.01	*	100	100	100	100
SND1_BRARE	1	22.56	1.94	11.7	6.08	6	0.29	15.27	27.82	24.98	0.91	*	0	0	100	100
ST1S1_BRARE	1	90.79	0.01	0.02	0.03	0.03	8.68	0.07	0.15	0.2	0	*	100	100	100	100
ST1S3_BRARE	1	91.18	0.01	0.01	0.04	0.02	8.35	0.05	0.13	0.19	0	*	100	100	100	100
ST2S2_BRARE	1	94.79	0.01	0.02	0.04	0.03	4.71	0.06	0.13	0.2	0	*	100	100	100	100
CP26A_BRARE	3	1.35	0.16	95.38	0.3	0.22	0.03	1.02	1.19	0.97	0.09	*	100	100	100	100
APOA1_BRARE	4	3.34	1.03	0.92	90.58	0.48	0.01	0.75	3.08	1.59	0.11	*	100	100	100	100
APOEB_BRARE	4	3.47	0.5	0.74	88.74	0.57	0	1.2	5.22	1.54	0.02	*	100	100	100	100
[truncated: 23,888 more rows]
