# Supplementary material for: Protein subcellular localization prediction of eukaryotes using a knowledge-based approach
Source: BMC Bioinformatics. 2009 Dec 3;10(Suppl 15):S8. doi: 10.1186/1471-2105-10-S15-S8 (PMC2788359; doi:10.1186/1471-2105-10-S15-S8)
Supplement: Additional file 4 — KnowPredsite prediction results for multi-localized proteins using leave-one-out cross validation. Each row is a prediction result for a protein sequence. Columns A to L are the same to Additional File 2. Columns N to Q are the Top 1 to Top 4 accuracies based on the "at least one correct" criterion. Columns S to U are Top 2 to Top 4 accuracies based on the "both correct" criterion. [file 1471-2105-10-S15-S8-S4.csv]

name	localization_site	1	2	3	4	5	6	7	8	9	10	*	Top1	Top2	Top3	Top4	*	Top2	Top3	Top4
LA_AEDAL	1:8	51.09	2.37	3.38	4.27	1.08	0.9	6.14	21.02	16.59	0.47	*	100	100	100	100	*	100	100	100
MX_ANAPL	1:8	84.18	9.98	0.06	0.12	0.08	0	2.22	14.09	0.28	0.01	*	100	100	100	100	*	100	100	100
RO40_ARTSA	1:8	42.42	0.01	0.33	1.17	0.08	0.01	0.46	91.73	1.08	0.32	*	100	100	100	100	*	100	100	100
ROAB_ARTSA	1:8	55.16	0	0.39	0.54	0.14	0.02	0.67	91.88	0.57	0	*	100	100	100	100	*	100	100	100
NPC2_ASPOR	1:5	26.11	4.03	3.9	12.75	2.71	0.43	8.16	30.92	20.25	2.69	*	0	100	100	100	*	0	0	0
BFSP1_BOVIN	1:2	96.35	94.86	0.26	0.26	0.16	0.01	0.66	1.7	1.05	0.02	*	100	100	100	100	*	100	100	100
BFSP2_BOVIN	1:2	72.84	55.52	0.42	1.29	0.43	0	0.45	23.72	1	0.02	*	100	100	100	100	*	100	100	100
S10A8_BOVIN	1:2	93.4	28.2	1.16	3.77	0.23	0.04	0.71	25.25	1.54	0.13	*	100	100	100	100	*	100	100	100
S10A9_BOVIN	1:2	94.23	19.56	0.7	3.05	0.16	0.03	0.99	22.45	2.09	0.08	*	100	100	100	100	*	0	100	100
SYUG_BOVIN	1:2	81.36	35.68	0.1	0.33	0.02	0	0.27	36.4	0.53	0.02	*	100	100	100	100	*	0	100	100
F13A_BOVIN	1:4	96.88	0	0.02	97.24	0	0	0.15	0.59	1.85	0	*	100	100	100	100	*	100	100	100
LECT1_BOVIN	1:4	95.56	0.14	0.23	95.92	0.15	0.02	0.31	1.08	1.87	0.04	*	100	100	100	100	*	100	100	100
VDP_BOVIN	1:5	97.14	0.3	0.24	0.26	96.18	0.01	0.25	1.43	0.73	0.01	*	100	100	100	100	*	100	100	100
FABPH_BOVIN	1:7	99.06	0.03	0.01	0.43	0.01	0.01	0.07	0.17	0.24	0	*	100	100	100	100	*	0	0	0
NLTP_BOVIN	1:7	19.64	2	2.53	5.91	1.13	0.21	16.68	20.48	21.33	21.27	*	0	0	0	100	*	0	0	0
41_BOVIN	1:8	59.96	0.04	16.19	0.07	0.03	0.02	0.09	74.11	23.33	0	*	100	100	100	100	*	100	100	100
AKT1_BOVIN	1:8	94.45	2.2	0.04	0.1	0.08	0.01	0.08	31.73	19.51	0.02	*	100	100	100	100	*	100	100	100
CFDP2_BOVIN	1:8	32.07	5.11	7.28	2.38	2.83	0.82	10.34	41.18	16.03	0.75	*	100	100	100	100	*	100	100	100
KAPB1_BOVIN	1:8	93.83	1.38	0.25	0.11	0.02	0	0.23	89.27	5.54	0.01	*	100	100	100	100	*	100	100	100
KAPCA_BOVIN	1:8	93.79	1.44	0.24	0.12	0.05	0	0.23	89.17	5.63	0	*	100	100	100	100	*	100	100	100
PSB3_BOVIN	1:8	98.65	0.03	0.06	0.15	0.03	0.01	0.19	98.57	0.67	0.02	*	100	100	100	100	*	100	100	100
S100B_BOVIN	1:8	97.38	16.09	0.13	1.58	0.12	0.03	0.39	45.75	0.88	0.09	*	100	100	100	100	*	100	100	100
MARCS_BOVIN	1:9	21.75	3.6	1.2	8.03	0.38	2.53	6.07	42.6	23.68	1.79	*	0	100	100	100	*	0	100	100
NDKA_BOVIN	1:9	89.18	7.85	0.02	0.1	0.01	0	8.88	39.35	37.57	0.02	*	100	100	100	100	*	0	100	100
NDKB_BOVIN	1:9	89.21	7.69	0.03	0.1	0.01	0	8.84	39.54	37.51	0.02	*	100	100	100	100	*	0	100	100
ROCK2_BOVIN	1:9	96	1.94	0.18	0.31	0.11	0.01	0.25	2.57	68.35	0.04	*	100	100	100	100	*	100	100	100
RPE65_BOVIN	1:9	25.65	3.18	5.51	8.71	4.43	2.13	7.65	28.86	23.32	3.61	*	0	100	100	100	*	0	100	100
TAU_BOVIN	1:9	98.73	0.14	0.08	0.07	0	0	0.3	0.61	98.74	0	*	100	100	100	100	*	100	100	100
ITPR1_BOVIN	3:4	0.2	0.02	99.16	15.42	0.02	0	0.06	0.25	0.24	0	*	100	100	100	100	*	100	100	100
ITPR2_BOVIN	3:4	0.16	0.02	99.3	16.04	0.01	0	0.06	0.19	0.22	0	*	100	100	100	100	*	100	100	100
ITPR3_BOVIN	3:4	0.19	0.02	99.19	16.81	0.02	0.01	0.08	0.21	0.25	0	*	100	100	100	100	*	100	100	100
FURIN_BOVIN	3:5	0.17	0.01	45.03	45.44	59.56	0.02	0.12	0.21	5.42	0	*	100	100	100	100	*	0	100	100
LMA2L_BOVIN	3:5	0.41	0.11	78.32	0.32	97.88	0.02	0.19	0.34	0.8	0.04	*	100	100	100	100	*	100	100	100
3BHS_BOVIN	3:7	0.35	0.06	98.61	0.07	0.16	0	93.81	0.3	0.29	0.08	*	100	100	100	100	*	100	100	100
ADA10_BOVIN	5:9	0.25	0.02	0.11	2.36	26.61	0	0.05	0.26	98.58	0	*	100	100	100	100	*	100	100	100
VDAC1_BOVIN	7:9	0.19	0.01	0.05	0.1	0.02	0	99.15	0.25	11.02	0.01	*	100	100	100	100	*	100	100	100
DAG1_BOVIN	9:4	0.42	0.02	0.1	98.34	0.05	0	0.14	0.55	98.73	0	*	100	100	100	100	*	100	100	100
ENDP1_BOVIN	9:4	8.54	0.11	0.56	90.26	0.08	0.01	0.18	6.88	0.62	0	*	100	100	100	100	*	0	0	100
OLR1_BOVIN	9:4	2.11	0.3	0.36	74.02	0.2	0.09	0.21	1.72	95.07	0.02	*	100	100	100	100	*	100	100	100
PIGR_BOVIN	9:4	0.92	0.08	0.21	95.35	0.13	0.05	0.36	1.17	96.94	0.05	*	100	100	100	100	*	100	100	100
SFRP1_BOVIN	9:4	0.37	0.05	0.21	87.58	0.31	0.01	0.17	0.58	76.73	0.01	*	100	100	100	100	*	100	100	100
ZP2_BOVIN	9:4	1.7	0.04	0.18	98.56	0.03	0.01	0.13	0.41	97.37	0.03	*	100	100	100	100	*	100	100	100
ZP3_BOVIN	9:4	0.35	0.02	0.04	98.48	0.01	0	0.08	0.43	99.01	0.01	*	100	100	100	100	*	100	100	100
ZP4_BOVIN	9:4	9.11	0.03	0.08	98.51	0.02	0.02	0.1	0.47	89.97	0.01	*	100	100	100	100	*	100	100	100
PCSK5_BRACL	9:4	0.31	0.04	37.72	57.82	51.97	0.02	0.15	0.33	0.42	0	*	100	100	100	100	*	0	0	100
IF4EA_BRARE	1:8	99.07	0.02	0.05	0.08	0.02	0	0.1	33.94	0.39	0.02	*	100	100	100	100	*	100	100	100
IF4EB_BRARE	1:8	98.81	0.02	0.1	0.1	0.04	0.01	0.13	42.96	0.39	0.02	*	100	100	100	100	*	100	100	100
SOX2_BRARE	1:8	0.45	0.02	0.04	2.25	0.01	0.01	0.09	97.02	0.37	0	*	100	100	100	100	*	0	100	100
MIB1_BRARE	1:9	95.1	34.44	0.16	1.5	0.22	0.01	0.63	2.84	57.18	0.11	*	100	100	100	100	*	100	100	100
DYN1_CAEEL	1:2	96.18	82.78	0.02	0.07	0.01	0	6.18	2.35	0.21	0	*	100	100	100	100	*	100	100	100
KPC1B_CAEEL	1:2	67.85	0.78	0.06	0.12	0.04	0.01	0.11	8.46	32.71	0.01	*	100	100	100	100	*	0	0	100
RHOA_CAEEL	1:2	12.18	8.4	0.17	7	7.02	0.02	0.23	1.08	67.28	0.02	*	0	100	100	100	*	0	100	100
RIC8_CAEEL	1:2	91.91	89.47	0.51	0.69	0.28	0.04	0.92	3.34	2.95	0.17	*	100	100	100	100	*	100	100	100
SAS5_CAEEL	1:2	37.19	8.62	4.36	0.73	4.96	1.74	3.47	27.23	16.83	3.49	*	100	100	100	100	*	0	0	100
SAS6_CAEEL	1:2	47.11	4.51	1.4	8.63	5.29	0	9.15	32.27	11.26	1.65	*	100	100	100	100	*	0	0	0
CSN1_CAEEL	1:8	83.86	1.7	0.45	1.53	0.91	0.16	3.16	84.15	4.45	0.13	*	100	100	100	100	*	100	100	100
CSN2_CAEEL	1:8	97.87	0.07	0.13	0.22	0.17	0.11	0.22	97.98	0.46	0.01	*	100	100	100	100	*	100	100	100
CSN3_CAEEL	1:8	62.65	0.44	2.81	4.59	0.76	0.87	6.61	63.53	13.74	0.25	*	100	100	100	100	*	100	100	100
CSN4_CAEEL	1:8	94.62	0.56	0.5	0.5	0.14	0.11	0.67	95.17	1.54	0.09	*	100	100	100	100	*	100	100	100
CSN5_CAEEL	1:8	97.82	0.02	0.06	0.14	0.03	0	0.24	98.1	0.96	0.02	*	100	100	100	100	*	100	100	100
CSN6_CAEEL	1:8	94.87	0.1	0.72	0.43	0.12	0.08	0.56	95.61	1.73	0.01	*	100	100	100	100	*	100	100	100
CUL2_CAEEL	1:8	45.91	0.52	0.59	0.87	39.3	0.03	1.61	91.15	2.41	0.31	*	100	100	100	100	*	100	100	100
CUL3_CAEEL	1:8	8.64	0.14	0.2	0.39	78.8	0.01	0.43	97.27	0.65	0.02	*	100	100	100	100	*	0	100	100
HDA1_CAEEL	1:8	18.57	0.01	0.06	0.05	0.02	0	0.11	99.43	0.17	0	*	100	100	100	100	*	100	100	100
IMA3_CAEEL	1:8	88.32	0.2	0.11	0.26	0.07	0.03	0.25	60.74	0.62	0.02	*	100	100	100	100	*	100	100	100
NEDD8_CAEEL	1:8	66.95	0.05	0.17	2.21	0.02	0	0.06	97.21	0.13	0	*	100	100	100	100	*	100	100	100
OGT1_CAEEL	1:8	29.86	19.51	11.01	3.03	0.92	0.94	15.11	25.59	8	6.15	*	100	100	100	100	*	100	100	100
PIN2_CAEEL	1:8	19.82	5.26	0.23	0.91	0.04	0	0.27	78.05	63.65	1.16	*	100	100	100	100	*	0	100	100
SMC4_CAEEL	1:8	75.99	0.29	0.61	0.25	0.2	0.01	0.46	96.36	0.9	0.13	*	100	100	100	100	*	100	100	100
STAT1_CAEEL	1:8	95.61	0.3	0.18	0.36	0.12	0	0.61	95.59	1.65	0.22	*	100	100	100	100	*	100	100	100
TCL2_CAEEL	1:8	26.06	2.84	2.91	7.18	3.5	1.43	15.04	37.4	21.82	0	*	100	100	100	100	*	100	100	100
TRA1_CAEEL	1:8	9.47	0.14	0.26	0.4	0.12	0.01	0.34	96.74	0.69	0.1	*	100	100	100	100	*	100	100	100
UBIQ_CAEEL	1:8	90.46	0	0	1.31	0	0	0	98.42	0.03	0	*	100	100	100	100	*	100	100	100
UNC98_CAEEL	1:8	14.37	0.11	0	0.21	0.04	0	1.22	91.99	1.89	0.48	*	100	100	100	100	*	100	100	100
ZYG12_CAEEL	1:8	35.13	10.37	3.34	4.72	8.02	0.49	7.15	33.27	16.79	0.68	*	100	100	100	100	*	100	100	100
EST2_CAEEL	1:9	0.64	0.08	62.14	19.51	0.08	0.02	0.35	0.8	16.56	0.02	*	0	0	100	100	*	0	0	0
UN112_CAEEL	1:9	96.18	0.16	0.2	0.41	0.04	0.03	0.33	1.12	2.11	0.05	*	100	100	100	100	*	100	100	100
VINC_CAEEL	2:9	1.54	92.15	0.22	0.45	0.24	0.01	0.66	1.62	95.09	0.27	*	100	100	100	100	*	100	100	100
PEN2_CAEEL	3:5	1.71	0.15	92.1	0.91	92.86	0	0.74	2.52	1.34	0.14	*	100	100	100	100	*	100	100	100
SPE4_CAEEL	3:5	4.44	0.23	80.82	1.21	78.66	0.53	2.78	4.2	7.17	0.29	*	100	100	100	100	*	100	100	100
PICA_CAEEL	5:9	0.57	0.04	0.13	0.17	51.76	0.03	0.13	0.93	98.23	0.01	*	100	100	100	100	*	100	100	100
UNC97_CAEEL	8:9	91.44	22.55	0.06	1.2	0.48	0.5	0.66	30.32	2.65	0	*	0	100	100	100	*	0	0	100
DAZL_CALJA	1:8	96.4	0.01	0.03	0.09	0	0	0.05	58.03	0.62	0	*	100	100	100	100	*	100	100	100
SPYA_CALJA	7:9	1.01	0.15	0.32	0.3	0.05	0.03	74.74	0.86	48.01	49.14	*	100	100	100	100	*	0	100	100
ZP3_CALSQ	9:4	0.33	0	0.03	98.93	0.01	0	0.06	0.28	99.28	0	*	100	100	100	100	*	100	100	100
UBA1_CANAL	1:8	95.06	0.05	0.28	0.53	0.16	0.07	0.73	96.19	1.49	0.06	*	100	100	100	100	*	100	100	100
UBIQ_CANAL	1:8	90.87	0	0	1.31	0	0	0	98.46	0.01	0	*	100	100	100	100	*	100	100	100
CATA_CANBO	1:10	14.43	0.01	0.05	0.81	0.01	0.01	0.1	0.21	1.21	83.18	*	100	100	100	100	*	100	100	100
TRIB2_CANFA	1:2	27.09	3.66	0.31	1.03	0.2	0.11	0.64	74.25	3.12	0.59	*	0	100	100	100	*	0	100	100
41_CANFA	1:8	59.3	0.06	17.84	0.1	0.02	0.02	0.11	75.09	22.28	0	*	100	100	100	100	*	100	100	100
DNJC1_CANFA	3:8	0.77	0.77	98.22	0	0	0	0.11	98.22	0	0	*	100	100	100	100	*	100	100	100
DAG1_CANFA	9:4	0.43	0.02	0.11	98.32	0.05	0	0.14	0.53	98.72	0	*	100	100	100	100	*	100	100	100
GP2_CANFA	9:4	1.97	0.08	0.2	94.52	0.35	0	0.59	0.99	96.87	0.13	*	100	100	100	100	*	100	100	100
SCF_CANFA	9:4	24.76	1.14	2.85	8.64	5.24	0	11.66	26.82	25.48	0.41	*	0	100	100	100	*	0	0	0
ZP2_CANFA	9:4	1.67	0.02	0.18	98.31	0.02	0	0.14	0.41	97.43	0.03	*	100	100	100	100	*	100	100	100
ZP3_CANFA	9:4	0.29	0.01	0.07	98.56	0.02	0	0.15	0.38	99.04	0.01	*	100	100	100	100	*	100	100	100
TAU_CAPHI	1:9	98.85	0.11	0.02	0.04	0	0	0.21	0.67	98.87	0.01	*	100	100	100	100	*	100	100	100
PVR_CERAE	9:4	0.62	0.09	0.08	60.42	0.12	0	0.35	0.83	97.72	0	*	100	100	100	100	*	100	100	100
BFSP1_CHICK	1:2	94.59	91.79	0.24	0.41	0.15	0.03	0.91	2.87	1.5	0.03	*	100	100	100	100	*	100	100	100
CSRP1_CHICK	1:2	35.44	0.85	0.13	0.01	0.06	0	0.29	96.3	0.89	0.01	*	0	100	100	100	*	0	0	100
ZYX_CHICK	1:2	97.25	96.22	0.11	0.25	0.03	0.01	0.14	2.12	0.44	0.08	*	100	100	100	100	*	100	100	100
OPTN_CHICK	1:5	96.05	0.68	0.43	0.29	86.02	0.02	0.59	10.81	0.54	0.03	*	100	100	100	100	*	100	100	100
BIR_CHICK	1:8	84.93	0.98	0.77	1.04	0.65	0.05	2.59	42.31	3.8	0.16	*	100	100	100	100	*	100	100	100
NFKB1_CHICK	1:8	84.05	0.08	0.08	0.28	0.03	0.01	0.22	95.06	0.48	0.01	*	100	100	100	100	*	100	100	100
PRS4_CHICK	1:8	95.69	0.75	0.37	0.17	0.03	0	1.6	94.66	0.63	0.02	*	100	100	100	100	*	100	100	100
SMC2_CHICK	1:8	84.52	0.33	0.27	0.41	0.13	0.06	0.49	96.49	1.08	0.06	*	100	100	100	100	*	100	100	100
TF65_CHICK	1:8	45.56	0.02	0.03	0.05	0.01	0	0.11	99.45	0.17	0.01	*	100	100	100	100	*	100	100	100
ZBP2_CHICK	1:8	94.17	0.06	0.12	0.3	0.04	0	0.34	97.36	0.59	0.08	*	100	100	100	100	*	100	100	100
VINC_CHICK	2:9	0.62	96.31	0.08	0.17	0.05	0.01	0.23	0.5	97.88	0.01	*	100	100	100	100	*	100	100	100
SIA4A_CHICK	5:4	0.37	0.02	0.09	95.97	96.09	0.02	0.13	0.39	2.96	0.03	*	100	100	100	100	*	100	100	100
SIAT1_CHICK	5:4	0.77	0.02	0.15	95.11	95.94	0	0.29	0.64	2.11	0.04	*	100	100	100	100	*	100	100	100
NDK_COLLI	1:9	88.69	7.76	0.02	0.11	0.01	0	9.38	38.88	37.52	0.02	*	100	100	100	100	*	0	100	100
CGL1_COPCI	1:4	6.13	0	0.04	92.9	0.23	0.27	0.57	1.58	1.27	0	*	100	100	100	100	*	100	100	100
UBIQ_COPCO	1:8	90.84	0	0	1.32	0	0	0	98.45	0.02	0	*	100	100	100	100	*	100	100	100
PEX7_CRIGR	1:10	70.09	9.48	0.74	0.14	0.32	0.32	0.11	31.97	2.51	44.4	*	100	100	100	100	*	100	100	100
KIF2C_CRIGR	1:8	50.79	46.48	0.32	0.24	0.24	0.04	0.45	49.47	0.59	0.03	*	100	100	100	100	*	100	100	100
SAR1B_CRIGR	3:5	23.86	0.15	85.79	0.24	68.98	2.18	0.35	4.26	1.78	0.01	*	100	100	100	100	*	100	100	100
SCAP_CRIGR	3:5	27.85	3.73	8.67	5.95	1.89	1.21	7.78	29.05	26.62	0.91	*	0	0	0	100	*	0	0	0
SRBP1_CRIGR	3:5	0.53	0.07	96.94	0.18	96.92	0	0.19	1.55	0.66	0.02	*	100	100	100	100	*	100	100	100
SRBP2_CRIGR	3:5	0.84	0.11	95.61	0.3	95.51	0.01	0.25	2.65	0.64	0.02	*	100	100	100	100	*	100	100	100
CRYP_CRYPA	9:4	2.44	0.35	0.67	89.16	0.15	0	0.74	2.83	14.85	0.16	*	100	100	100	100	*	100	100	100
CNN_DROME	1:2	35.7	9.83	3.49	4.19	6.61	0.24	9.22	38.63	11.93	0.42	*	0	100	100	100	*	0	0	100
DYN_DROME	1:2	96.19	83.24	0.02	0.13	0.01	0	6.03	2.39	0.24	0.01	*	100	100	100	100	*	100	100	100
FUTSC_DROME	1:2	67.7	2.88	1.92	3.94	1.28	0.49	3.48	15.9	7.3	1.21	*	100	100	100	100	*	0	0	0
LIS1_DROME	1:2	57.96	29.64	0.86	0.45	0.66	0.68	0.49	44.04	3.27	8.08	*	100	100	100	100	*	0	100	100
MA205_DROME	1:2	25.97	3.18	2.19	7.63	3.5	0.99	8.53	38.44	21.62	1.66	*	0	100	100	100	*	0	0	0
MIB_DROME	1:2	90.55	0.55	0.2	2.24	0.51	0.03	2.16	5.75	83.64	0.08	*	100	100	100	100	*	0	0	0
MYS9_DROME	1:2	37.04	70	0.72	1.41	0.45	0.04	1.9	6.12	3.02	0.43	*	100	100	100	100	*	100	100	100
NDKA_DROME	1:2	87.43	0.07	0.09	0.16	0.03	0	10.13	36.46	43.81	0.03	*	100	100	100	100	*	0	0	0
NINAC_DROME	1:2	73.56	38.73	1.34	2.3	3.68	0.06	3.33	12.29	6.48	0.32	*	100	100	100	100	*	100	100	100
RABEP_DROME	1:2	75.77	0.46	1.37	3.54	0.66	0.51	5.72	10.51	4.94	0.71	*	100	100	100	100	*	0	0	0
RIC8_DROME	1:2	96.07	95	0.15	0.49	0.17	0.07	0.43	1.45	1.56	0.09	*	100	100	100	100	*	100	100	100
SUB_DROME	1:2	21.32	10.81	0.59	1.53	28.99	0	3.06	41.12	4.17	0.37	*	0	0	100	100	*	0	0	100
BTHD_DROME	1:4	32.33	7.55	2.31	3.28	2.52	0.88	13.08	33.13	19.18	0.98	*	0	100	100	100	*	0	0	0
GELS_DROME	1:4	75.03	1.79	0.37	42.38	0.21	0.17	0.84	14.01	2.07	0.07	*	100	100	100	100	*	100	100	100
TRXR1_DROME	1:7	21.1	0.08	0.09	0.36	0.05	0	81.05	0.79	0.61	0.09	*	100	100	100	100	*	100	100	100
ASP_DROME	1:8	74.41	5.77	1.72	1.91	1.28	0.84	3.22	72.78	7.05	0.31	*	100	100	100	100	*	100	100	100
BOULE_DROME	1:8	89.2	0.05	0.1	0.56	0.07	0.01	0.2	44.7	0.51	0	*	100	100	100	100	*	100	100	100
BUN1_DROME	1:8	95.84	0.37	0.16	0.25	0.1	0.07	0.62	96.77	1.04	0.1	*	100	100	100	100	*	100	100	100
BUN2_DROME	1:8	74.94	1.04	1.35	2.06	0.66	0.18	1.58	84.79	5.57	0.1	*	100	100	100	100	*	100	100	100
DIF_DROME	1:8	53.68	0.07	0.21	0.49	0.15	0	0.88	96.36	1.13	0.01	*	100	100	100	100	*	100	100	100
DOA_DROME	1:8	7.5	1.04	0.27	0.27	0.09	0.05	0.44	91.84	2.12	0.01	*	100	100	100	100	*	100	100	100
DORS_DROME	1:8	48.74	0.23	0.18	0.2	0.11	0	0.77	97.08	0.62	0.04	*	100	100	100	100	*	100	100	100
ERKA_DROME	1:8	37.96	0.14	0.24	0.33	0.12	0.01	4.18	88.05	1.45	0.01	*	100	100	100	100	*	100	100	100
FSYA_DROME	1:8	29.62	4.6	1.32	8.13	4.62	1.37	4.07	46.63	18.2	0.07	*	100	100	100	100	*	100	100	100
IMA_DROME	1:8	91.75	0.16	0.12	0.17	0.11	0.01	0.32	59.83	0.62	0.06	*	100	100	100	100	*	100	100	100
IPYR_DROME	1:8	88.46	0.1	0.1	0.11	0.05	0.01	10.21	0.59	0.48	0.02	*	100	100	100	100	*	0	100	100
LARK_DROME	1:8	55.16	0.27	0.24	0.58	0.07	0.03	0.52	85.93	0.6	0.01	*	100	100	100	100	*	100	100	100
LINES_DROME	1:8	27.4	2.88	2.16	12.45	4.61	1.23	6.17	33.55	21.68	1.21	*	100	100	100	100	*	100	100	100
MGN_DROME	1:8	21.97	2.53	1.49	2.46	5.88	0.12	12.05	47.88	18.67	0.65	*	100	100	100	100	*	100	100	100
MLP1_DROME	1:8	58.55	11.95	0.04	0.07	0.01	0	0.52	84.93	1.64	0.02	*	100	100	100	100	*	100	100	100
MLP2_DROME	1:8	61.29	11.18	0.11	0.03	0.08	0	0.31	86.11	0.36	0	*	100	100	100	100	*	100	100	100
MST40_DROME	1:8	45	0	4.75	0	0	0	0	65	0	0	*	100	100	100	100	*	100	100	100
NFKB1_DROME	1:8	64.9	0.66	1.21	2.84	1.08	0.16	0.82	82.72	5.7	0.24	*	100	100	100	100	*	100	100	100
NHK1_DROME	1:8	18.09	1.34	1.63	1.12	0.83	0.53	2.17	74.08	6.18	0.08	*	100	100	100	100	*	100	100	100
NUP88_DROME	1:8	7.35	1.37	3.05	2.45	0.93	0.62	3.37	78	6.85	0.05	*	100	100	100	100	*	100	100	100
NXF1_DROME	1:8	64.86	0.35	0.66	1.03	0.34	0.12	0.97	92.03	2.86	0.08	*	100	100	100	100	*	100	100	100
NXF2_DROME	1:8	30.98	2.13	7.19	6.64	1.59	1.6	7.45	47.58	17.49	0.26	*	100	100	100	100	*	100	100	100
OGG1_DROME	1:8	1.46	0.25	0.2	0.22	0.2	0.02	56.9	95.76	1.01	0.01	*	100	100	100	100	*	0	100	100
OVO_DROME	1:8	11.19	1.49	0.69	1.48	0.61	0.47	1.87	80.84	7.6	0.28	*	100	100	100	100	*	100	100	100
PER_DROME	1:8	21.9	2.72	1.05	10.87	1.57	1.03	4.63	53.25	15.16	0.29	*	100	100	100	100	*	100	100	100
PTP61_DROME	1:8	42.26	0.12	20.51	1.61	0.27	0.01	0.55	2.7	36.38	0.05	*	100	100	100	100	*	0	0	100
RANL_DROME	1:8	10.35	0.26	0.77	0.15	3	0.05	0.12	94.71	1.08	0.05	*	100	100	100	100	*	100	100	100
RB27C_DROME	1:8	66.51	0.15	0.06	0.41	0.07	0.07	0.34	76.61	0.57	0.03	*	100	100	100	100	*	100	100	100
RB87F_DROME	1:8	42.63	0.03	0.11	0.18	0.03	0	0.19	94.24	0.26	0	*	100	100	100	100	*	100	100	100
RBM8A_DROME	1:8	91.64	0.24	0.33	0.5	0.29	0	0.77	94.96	0.61	0.26	*	100	100	100	100	*	100	100	100
RBX1A_DROME	1:8	99.6	0.04	0	0.07	0.01	0	0.05	99.63	0.1	0	*	100	100	100	100	*	100	100	100
RBX1B_DROME	1:8	99.72	0	0.01	0.03	0.01	0	0.02	99.76	0.09	0	*	100	100	100	100	*	100	100	100
RCC1_DROME	1:8	73.05	0.19	0.22	0.51	3.85	0	0.94	89.28	1.82	0.13	*	100	100	100	100	*	100	100	100
RIG_DROME	1:8	44	2.34	3.21	5.08	2.76	0.67	10.08	47.5	17.22	1.61	*	100	100	100	100	*	100	100	100
RLA0_DROME	1:8	37.21	3.23	1.71	5.28	1.59	0.24	8.62	38.2	12.25	2.42	*	100	100	100	100	*	100	100	100
RS3_DROME	1:8	31.05	4.48	3.49	6.4	9.53	0.18	14.79	28.3	16.9	0.42	*	100	100	100	100	*	100	100	100
SINA_DROME	1:8	98.57	0.05	0.14	0.18	0.01	0.01	0.12	69.17	0.28	0.07	*	100	100	100	100	*	100	100	100
SUH_DROME	1:8	0.77	0.12	0.09	0.18	0.01	0	0.07	98.65	0.52	0	*	100	100	100	100	*	100	100	100
SWA_DROME	1:8	22.98	3.34	8.81	11.95	2.99	0.4	8.19	38.27	17.69	0.32	*	100	100	100	100	*	100	100	100
TAF10_DROME	1:8	37.36	0.3	0.37	0.93	0.06	0.05	0.39	96.5	0.79	0.07	*	100	100	100	100	*	100	100	100
TAFAB_DROME	1:8	33.41	0.11	0.2	0.42	0.08	0.04	0.49	97.11	1.22	0.05	*	100	100	100	100	*	100	100	100
TAN_DROME	1:8	34.5	6.46	6.42	8.04	1.79	0	5.29	40.5	13.99	0	*	100	100	100	100	*	100	100	100
TIM_DROME	1:8	13.9	2.54	2.59	5.32	1.35	0.07	6.59	62.03	13.04	0.66	*	100	100	100	100	*	100	100	100
TSH_DROME	1:8	21.98	1.51	3.19	8.49	4.12	0.37	9.97	36.87	25.09	0.68	*	100	100	100	100	*	0	100	100
UBIQ_DROME	1:8	89.64	0	0	1.34	0	0	0	98.42	0.01	0	*	100	100	100	100	*	100	100	100
ZW10_DROME	1:8	57.71	2.28	2.11	5.79	5.82	0.73	5.38	21.14	10.84	1.79	*	100	100	100	100	*	100	100	100
AKT1_DROME	1:9	93.03	3.06	0.06	0.18	0.06	0	0.12	42.04	7.45	0.02	*	100	100	100	100	*	0	100	100
ARM_DROME	1:9	98.56	0.1	0.09	0.13	0.03	0	0.13	55.47	0.45	0.01	*	100	100	100	100	*	0	100	100
DLG1_DROME	1:9	3.51	0.39	0.36	0.34	0.15	0.01	1.73	1.93	93.26	0.03	*	100	100	100	100	*	100	100	100
DPP3_DROME	1:9	95.19	0.36	0.34	0.7	0.29	0.02	0.73	1.59	1.75	0.2	*	100	100	100	100	*	100	100	100
LAP4_DROME	1:9	70.74	9.53	2.26	2.28	0.63	0.08	1.63	11.39	10.73	0.04	*	100	100	100	100	*	0	100	100
SPTCA_DROME	2:5	60.63	5.26	2.55	3.65	1.43	0.14	6.69	19.36	9.01	1.25	*	0	0	0	0	*	0	0	0
EXT1_DROME	3:5	0.88	0.06	96.67	0.25	86.95	0.01	0.45	1.05	0.92	0.08	*	100	100	100	100	*	100	100	100
FOJO_DROME	5:4	20.08	5.95	2.92	16.31	4.2	0.22	8.58	26.8	23.96	0.22	*	0	0	0	100	*	0	0	0
PICA_DROME	5:9	0.48	0.06	0.06	0.15	50.8	0	0.15	0.73	98.46	0.06	*	100	100	100	100	*	100	100	100
ANLN_DROME	8:2	10.65	65.53	1.75	2.86	0.62	0.34	2.61	76.99	7.96	0.08	*	100	100	100	100	*	100	100	100
DJ_DROME	8:7	29.26	2.43	0.91	7.44	6.63	0.24	6.7	43	8	0.24	*	100	100	100	100	*	0	0	0
NOTCH_DROME	8:9	7.07	0.15	0.17	17.86	0.07	0	0.34	50.3	83	0.03	*	100	100	100	100	*	100	100	100
L2GL_DROME	9:4	42.09	0.13	0.13	55.82	0.08	0.02	0.38	0.93	63.35	0.07	*	100	100	100	100	*	100	100	100
RIC8_DROPS	1:2	96.5	95.62	0.13	0.43	0.11	0.07	0.39	1.27	1.43	0.09	*	100	100	100	100	*	100	100	100
L2GL_DROPS	9:4	42.93	0.1	0.17	55.12	0.08	0.02	0.31	0.76	63.24	0.07	*	100	100	100	100	*	100	100	100
NDE1_EMENI	1:2	65.22	58.09	2.13	3.2	2.1	0.02	3.31	13.32	10.02	1.16	*	100	100	100	100	*	100	100	100
NUDF_EMENI	1:2	66.68	45.42	0.65	0.19	0.83	0.42	0.2	33.32	4.08	4.82	*	100	100	100	100	*	100	100	100
PACC_EMENI	1:8	60.05	1.14	0.83	3.33	0.91	0.22	4.1	77.25	7.15	2.19	*	100	100	100	100	*	100	100	100
SPYA_FELCA	7:9	1.31	0.16	0.33	0.38	0.16	0.03	73.02	1.15	48.06	48.4	*	100	100	100	100	*	0	100	100
ZP2_FELCA	9:4	1.66	0.04	0.19	98.4	0.03	0.01	0.12	0.39	97.52	0.01	*	100	100	100	100	*	100	100	100
ZP3_FELCA	9:4	0.3	0.01	0.08	98.59	0.02	0	0.11	0.36	99.06	0.01	*	100	100	100	100	*	100	100	100
ZP4_FELCA	9:4	9.41	0.03	0.16	98.12	0.03	0.02	0.13	0.71	89.34	0.02	*	100	100	100	100	*	100	100	100
ACTM_HELER	1:2	99.3	6.51	0	0.27	0	0	0	0.4	0	0	*	100	100	100	100	*	100	100	100
ACTM_HELTB	1:2	99.3	6.51	0	0.27	0	0	0	0.4	0	0	*	100	100	100	100	*	100	100	100
ARS_HEMPU	1:4	1.18	0.15	29.1	25.34	8.34	33.82	0.41	1.04	1.04	0.03	*	0	0	100	100	*	0	0	0
H2A_HIPHI	8:4	0.02	0	0	1.82	0	0	0.02	99.82	0.1	0	*	100	100	100	100	*	100	100	100
3BHS_HORSE	3:7	0.43	0.07	98.67	0.07	0.02	0	94.55	0.31	0.35	0.07	*	100	100	100	100	*	100	100	100
HYES_HUMAN	1:10	97.11	0.13	0.25	0.25	0.15	0.01	0.57	1.13	0.89	95.96	*	100	100	100	100	*	100	100	100
IDHC_HUMAN	1:10	49.69	0.02	0.02	0.04	0.01	0.01	44.65	0.16	0.13	5.26	*	100	100	100	100	*	0	100	100
KIME_HUMAN	1:10	96.24	0.13	0.18	0.6	0.04	0.06	0.5	1.17	1.31	81.72	*	100	100	100	100	*	100	100	100
PEX5_HUMAN	1:10	97.62	0.2	0.22	0.16	0.04	0.01	0.49	0.8	0.67	79.29	*	100	100	100	100	*	100	100	100
PEX7_HUMAN	1:10	70.17	10.14	0.69	0.12	0.4	0.33	0.22	32.15	2.05	43.47	*	100	100	100	100	*	100	100	100
AKA11_HUMAN	1:2	6.16	1.22	1.09	1.42	0.68	0.55	2.11	6.99	3.73	79.4	*	0	0	100	100	*	0	0	0
AKA12_HUMAN	1:2	32.82	5.72	3.1	10.72	2.2	0.25	7.98	36.02	16.19	0.86	*	0	100	100	100	*	0	0	0
AKAP9_HUMAN	1:2	25.46	35.31	3.77	4.33	3.35	0.16	5.51	25.28	9.91	1.13	*	100	100	100	100	*	100	100	100
ALMS1_HUMAN	1:2	24.77	5.18	3.61	9.02	2.94	0.35	8.38	38.47	19.25	1.65	*	0	100	100	100	*	0	0	0
ARHG2_HUMAN	1:2	71.68	2.37	2.57	2.46	2.17	0.11	4.33	12.59	8.13	0.5	*	100	100	100	100	*	0	0	0
ATG5_HUMAN	1:2	98.1	0.12	0.08	0.3	0.05	0	0.19	0.76	0.61	0	*	100	100	100	100	*	0	0	0
BFSP1_HUMAN	1:2	95.25	93.1	0.36	0.4	0.16	0	0.95	2.33	1.09	0.01	*	100	100	100	100	*	100	100	100
BFSP2_HUMAN	1:2	72.57	53.38	0.43	1.43	0.45	0.01	0.44	23.84	1.09	0.03	*	100	100	100	100	*	100	100	100
CCDC5_HUMAN	1:2	34.5	6.51	5.95	8.78	5.17	0.61	8.36	29.01	20.15	1.17	*	100	100	100	100	*	0	0	0
CCDC6_HUMAN	1:2	26.61	11.92	2.22	8.77	2.49	0.13	10.35	42.73	13.18	1.35	*	0	100	100	100	*	0	0	100
CLAP1_HUMAN	1:2	92.51	93.57	0.34	0.62	0.15	0.02	0.75	2.17	1.64	0.08	*	100	100	100	100	*	100	100	100
CP250_HUMAN	1:2	85.61	90.9	0.48	0.79	0.57	0	0.76	3.47	1.58	0.07	*	100	100	100	100	*	100	100	100
DAPK1_HUMAN	1:2	68.2	6.64	0.61	2.15	0.43	0.01	1.73	59.6	3.61	0.07	*	100	100	100	100	*	0	100	100
DCTN4_HUMAN	1:2	23.08	4.79	4.86	3.55	5.1	2.33	10.47	25.5	31.91	0.18	*	0	0	100	100	*	0	0	0
DUET_HUMAN	1:2	76.84	7.76	0.46	3.11	0.59	0.12	1.82	14.97	6.07	0.04	*	100	100	100	100	*	0	100	100
DYN1_HUMAN	1:2	97.1	87.01	0.03	0.05	0.01	0	4.63	1.82	0.13	0	*	100	100	100	100	*	100	100	100
DYN2_HUMAN	1:2	96.42	85.42	0.04	0.08	0.01	0.01	5.2	2.29	0.33	0	*	100	100	100	100	*	100	100	100
FBLI1_HUMAN	1:2	87.87	84.85	0.57	2.55	0.79	0	0.83	5.63	3.36	0.15	*	100	100	100	100	*	100	100	100
FLNB_HUMAN	1:2	94.06	0.32	0.27	0.79	0.08	0.02	0.75	2.29	2.25	0.03	*	100	100	100	100	*	0	0	0
GFAP_HUMAN	1:2	80.94	0.53	0.1	1.33	0.09	0.03	0.11	20.21	0.43	0.09	*	100	100	100	100	*	0	0	100
GTSE1_HUMAN	1:2	87.1	82.45	0.4	1.63	0.18	0.04	1.42	6.14	4.09	0.05	*	100	100	100	100	*	100	100	100
KTNA1_HUMAN	1:2	84.34	66.47	1.14	0.24	0.05	0.01	2.32	26	0.59	0.02	*	100	100	100	100	*	100	100	100
KTNB1_HUMAN	1:2	23.49	42.39	0.66	0.74	0.4	0.49	0.57	39.65	3.47	3.85	*	100	100	100	100	*	0	100	100
LATS2_HUMAN	1:2	68.61	82	0.23	0.29	0.08	0.03	0.2	11.57	2.14	0	*	100	100	100	100	*	100	100	100
LDB3_HUMAN	1:2	90.78	95.51	0.16	0.2	0.06	0.05	0.23	1.68	0.96	0.01	*	100	100	100	100	*	100	100	100
LIPA1_HUMAN	1:2	94.97	0.52	0.43	0.55	0.28	0.06	0.59	1.93	94.73	0.08	*	100	100	100	100	*	0	0	0
LMD1_HUMAN	1:2	28.93	5.28	2.85	4.51	2.39	2.54	9.16	32	21.56	0.19	*	0	100	100	100	*	0	0	0
MARE1_HUMAN	1:2	97.63	96.87	0.2	0.19	0.07	0.01	0.56	1.06	0.47	0.01	*	100	100	100	100	*	100	100	100
MARE2_HUMAN	1:2	97.68	96.63	0.1	0.22	0.13	0.01	0.25	1.48	0.52	0.06	*	100	100	100	100	*	100	100	100
MARE3_HUMAN	1:2	98.28	97.77	0.12	0.12	0.1	0	0.25	0.85	0.42	0.05	*	100	100	100	100	*	100	100	100
MRIP_HUMAN	1:2	94.32	93.51	0.42	0.59	0.22	0	0.71	2.47	1.12	0.09	*	100	100	100	100	*	100	100	100
MYLK2_HUMAN	1:2	82.49	49.27	0.22	1.37	0.08	0.01	0.35	25.77	0.74	0.05	*	100	100	100	100	*	100	100	100
MYO9B_HUMAN	1:2	69.63	37.25	1.53	2.06	1.25	0.06	2.58	12.04	5.68	0.48	*	100	100	100	100	*	100	100	100
MYPT1_HUMAN	1:2	81.04	68.43	0.79	3.65	0.4	0.02	1.82	14.73	4.31	0.16	*	100	100	100	100	*	100	100	100
MYPT2_HUMAN	1:2	90.49	83.43	0.58	1.53	0.26	0.04	1.18	8.62	2	0.09	*	100	100	100	100	*	100	100	100
NHERF_HUMAN	1:2	89.05	0.59	0.67	0.97	0.53	0.02	1.31	57.86	6.89	0.12	*	100	100	100	100	*	0	0	0
NUDC_HUMAN	1:2	85.76	1.67	1.1	1.51	0.41	0.04	2.42	6.89	3.21	0.29	*	100	100	100	100	*	0	0	0
OFD1_HUMAN	1:2	32.01	8.66	6.2	7.26	3.99	0.29	10.63	32.67	16.07	0.51	*	0	100	100	100	*	0	0	0
PDLI2_HUMAN	1:2	67.28	95.53	0.3	0.28	0.08	0	0.57	1.29	1.3	0.03	*	100	100	100	100	*	100	100	100
PDZK4_HUMAN	1:2	45.02	4.08	4.46	2.85	1.04	0.37	8.66	38.92	17.36	0.87	*	100	100	100	100	*	0	0	0
PEA15_HUMAN	1:2	94.68	89.11	0.22	0.76	0.06	0.02	0.47	2.47	1.78	0.02	*	100	100	100	100	*	100	100	100
RASF3_HUMAN	1:2	51.01	88.81	0.99	0.53	0.42	0	0.32	46.01	1.38	0.04	*	100	100	100	100	*	100	100	100
RASF5_HUMAN	1:2	37.08	84.63	0.96	0.62	0.44	0.07	1.42	58.05	2.32	0.05	*	100	100	100	100	*	0	100	100
REST_HUMAN	1:2	61.56	12.77	1.63	3.59	37.33	0.6	3.34	23.17	6.36	0.1	*	100	100	100	100	*	0	0	100
RIC8B_HUMAN	1:2	86.16	83.17	0.74	1.12	0.81	0.26	2.51	5.33	4.53	0.03	*	100	100	100	100	*	100	100	100
SIRT2_HUMAN	1:2	56.74	41.95	0.06	0.29	0.1	0.01	16.06	26.14	0.84	0.05	*	100	100	100	100	*	100	100	100
SPAG6_HUMAN	1:2	96.41	94.54	0.38	0.33	0.15	0.1	0.54	1.67	1.2	0.06	*	100	100	100	100	*	100	100	100
ST38L_HUMAN	1:2	84.45	62.39	0.15	0.12	0.01	0	0.14	31.68	2.11	0	*	100	100	100	100	*	100	100	100
STML2_HUMAN	1:2	24.18	3.92	4.3	8.44	3.56	1.15	11.34	25.1	30.68	0.77	*	0	0	100	100	*	0	0	0
SYUG_HUMAN	1:2	81.89	35.47	0.09	0.36	0.03	0	0.22	35.77	0.5	0.02	*	100	100	100	100	*	0	100	100
TGM5_HUMAN	1:2	36.12	0.14	0.36	21.67	0.16	0.07	0.55	1.87	74.17	0.09	*	0	100	100	100	*	0	0	0
TRI18_HUMAN	1:2	95.65	92.98	0.08	0.29	2.98	0.17	0.45	1.85	0.65	0.02	*	100	100	100	100	*	100	100	100
TRI29_HUMAN	1:2	65.38	3.86	2.87	3.65	2.33	0.17	2.77	18.79	8.42	0.13	*	100	100	100	100	*	0	0	100
TRIM1_HUMAN	1:2	97.97	95.52	0.11	0.17	1.81	0.01	0.1	1.46	0.43	0.02	*	100	100	100	100	*	100	100	100
TWF2_HUMAN	1:2	98.28	96.45	0.13	0.27	0.1	0.01	0.15	2.05	0.49	0.02	*	100	100	100	100	*	100	100	100
ZYX_HUMAN	1:2	97.28	96.16	0.08	0.38	0.06	0	0.18	1.84	0.62	0.05	*	100	100	100	100	*	100	100	100
AHSA1_HUMAN	1:3	70.78	2.35	2.72	5.05	0.82	0	3.09	38.59	9.18	0.18	*	100	100	100	100	*	0	0	0
AMRP_HUMAN	1:3	20.09	3.9	5.13	8.17	4.45	0.63	6.22	34.18	27.9	1.03	*	0	0	100	100	*	0	0	0
CYB5_HUMAN	1:3	13.48	0.06	90.04	0.16	0.02	0.01	8.88	0.35	0.26	0.02	*	100	100	100	100	*	100	100	100
DUS2L_HUMAN	1:3	33.89	6.15	2.77	5.41	2.72	0.23	16.39	30.16	16.16	0.93	*	100	100	100	100	*	0	0	0
SET_HUMAN	1:3	33.03	0.21	0.25	0.76	0.11	0	0.72	87.24	2.46	0.14	*	0	100	100	100	*	0	0	0
TOR3A_HUMAN	1:3	3.19	0.4	73.65	17.52	0.44	0.02	1.27	52.06	1.96	0.1	*	100	100	100	100	*	0	0	100
TPTE2_HUMAN	1:3	21.16	0.07	0.18	0.19	0.06	0.02	0.38	1.15	77.21	0.06	*	0	100	100	100	*	0	0	0
1433S_HUMAN	1:4	99.3	0.03	0.05	0.09	0.04	0	0.17	0.25	0.14	0	*	100	100	100	100	*	0	0	0
AGGF1_HUMAN	1:4	18.95	2.8	2.25	2.22	1.61	0.05	4.14	69.65	8.03	0.24	*	0	100	100	100	*	0	0	0
CLC11_HUMAN	1:4	15.16	3.84	2.37	46.9	3.51	1.15	4.55	15.34	17.52	0.02	*	100	100	100	100	*	0	0	100
CYTF_HUMAN	1:4	4.68	0.43	0.9	90.38	0.04	0	0.46	4.45	1.64	0.05	*	100	100	100	100	*	100	100	100
F13A_HUMAN	1:4	24.03	12.79	0.47	11.05	0.17	0.03	0.63	1.26	72.59	0.12	*	0	100	100	100	*	0	0	100
GELS_HUMAN	1:4	79.47	0.44	0.05	64.55	0.04	0	0.1	4.77	0.28	0.02	*	100	100	100	100	*	100	100	100
IL1RA_HUMAN	1:4	14.93	0.03	0.07	98.85	0	0	0.09	0.31	0.41	0	*	100	100	100	100	*	100	100	100
KLK7_HUMAN	1:4	3.72	0.06	0.2	94.07	0	0.04	0.2	0.36	1.67	0.05	*	100	100	100	100	*	100	100	100
LECT1_HUMAN	1:4	95.31	0.16	0.19	96.02	0.1	0.03	0.29	1.02	1.93	0.04	*	100	100	100	100	*	100	100	100
LECT2_HUMAN	1:4	0.66	0.1	0.03	96.44	0	0	0.61	0.79	1.58	0.05	*	100	100	100	100	*	0	0	100
LPPL_HUMAN	1:4	23.34	0.33	0.43	9.9	0.05	0	0.29	73.63	1.91	0	*	0	100	100	100	*	0	100	100
NUCB2_HUMAN	1:4	92.84	0.63	0.58	0.9	90.49	0.01	0.88	3.36	1.91	0.05	*	100	100	100	100	*	0	0	0
PAI2_HUMAN	1:4	61.28	0.05	2.7	58.17	0.12	0.03	0.11	0.75	0.68	0.01	*	100	100	100	100	*	100	100	100
S10A7_HUMAN	1:4	83.96	31.44	3.31	1.57	0	0.14	0.76	28.21	4.76	0.21	*	100	100	100	100	*	0	0	0
SPB3_HUMAN	1:4	61.63	0.05	2.65	61.47	0.03	0	0.17	0.73	0.57	0.01	*	100	100	100	100	*	100	100	100
SPB4_HUMAN	1:4	62.67	0.05	2.51	61	0.03	0	0.13	0.64	0.54	0.01	*	100	100	100	100	*	100	100	100
UCRP_HUMAN	1:4	81.01	0.02	0.05	1.03	0.04	0.07	0.11	97.31	0.44	0.15	*	0	100	100	100	*	0	100	100
CEND2_HUMAN	1:5	80.78	1.05	1.95	2.1	1.12	0.41	1.75	11.01	74.7	0.3	*	100	100	100	100	*	0	0	0
CLR59_HUMAN	1:5	93.54	13.66	0.1	0.29	80	0.02	0.27	4.15	0.7	0	*	100	100	100	100	*	100	100	100
COG5_HUMAN	1:5	28.39	4.22	5.71	8.97	1.83	0.38	12.73	32.26	15.64	0.71	*	0	100	100	100	*	0	0	0
DCE2_HUMAN	1:5	24.19	2.98	8.55	11.4	1.3	0.29	7.34	26.43	27.59	1.53	*	0	0	100	100	*	0	0	0
GCC2_HUMAN	1:5	35.06	9.13	6.86	6.39	6.49	0.24	9.07	37.3	9.01	0.76	*	0	100	100	100	*	0	0	0
GGABP_HUMAN	1:5	33.32	7.05	5.92	5.05	2.56	0.07	10.82	37.44	10.58	0.33	*	0	100	100	100	*	0	0	0
GO45_HUMAN	1:5	30.02	10.15	3.6	5.32	10.08	0.32	7.41	33.07	21.94	0.41	*	0	100	100	100	*	0	0	0
GOGA3_HUMAN	1:5	39.18	11.75	4.03	6.42	5	0.81	7.93	31.7	14.46	0.11	*	100	100	100	100	*	0	0	0
GOGA4_HUMAN	1:5	91.01	1.76	0.6	0.67	86.36	0.02	1.02	4.73	2.08	0.2	*	100	100	100	100	*	100	100	100
GOLP3_HUMAN	1:5	97.01	0.07	0.67	0.3	95.95	0.04	0.22	1.37	0.72	0.06	*	100	100	100	100	*	100	100	100
GR65_HUMAN	1:5	46.09	0.16	0.15	0.26	93.9	0.02	0.29	1.25	2.49	0.01	*	100	100	100	100	*	100	100	100
HOOK3_HUMAN	1:5	93.17	1.15	0.32	0.54	0.68	0.03	0.68	3.49	1.64	0.2	*	100	100	100	100	*	0	0	0
ICA69_HUMAN	1:5	97.65	0.06	0.11	0.41	88.66	0.02	0.32	1.13	0.71	0.02	*	100	100	100	100	*	100	100	100
JIP4_HUMAN	1:5	98.42	0.04	0.15	0.13	25.8	0	0.17	0.72	0.51	0	*	100	100	100	100	*	100	100	100
MOB3_HUMAN	1:5	42.89	4.55	1.07	5.57	1.07	0.17	10.26	47.75	12.62	2.83	*	0	100	100	100	*	0	0	0
MST4_HUMAN	1:5	86.7	10.52	0.26	0.25	43.57	0.04	0.33	20.03	2.72	0.01	*	100	100	100	100	*	100	100	100
OPTN_HUMAN	1:5	95.6	0.49	0.41	0.67	86.24	0.03	0.59	10.01	0.53	0.03	*	100	100	100	100	*	100	100	100
OSBP1_HUMAN	1:5	6.31	0.46	13.64	0.45	13.63	0.07	0.4	1.52	77.82	0.03	*	0	0	100	100	*	0	0	100
PACE1_HUMAN	1:5	26.97	2.72	3.28	12.99	4.38	0.13	8.37	25.34	26.15	3.77	*	100	100	100	100	*	0	0	0
PGES2_HUMAN	1:5	2.81	0.39	0.21	0.95	0.17	0.06	1.37	2.31	92.96	0.06	*	0	100	100	100	*	0	0	0
PITM1_HUMAN	1:5	72.91	0.74	1.59	3.12	14.55	0.24	8.28	9.4	7.54	0.26	*	100	100	100	100	*	100	100	100
RAIN_HUMAN	1:5	28.1	3.42	5.13	5.98	2.77	0.36	6.97	30.36	27.84	3.7	*	0	100	100	100	*	0	0	0
RASH_HUMAN	1:5	18.95	0.06	0.09	0.09	13.74	0.04	0.24	0.25	83.61	0	*	0	100	100	100	*	0	100	100
RASN_HUMAN	1:5	19.35	0.07	0.09	0.09	14.08	0.04	0.24	0.25	83.22	0	*	0	100	100	100	*	0	100	100
STK25_HUMAN	1:5	87.27	10.29	0.27	0.17	43.33	0.04	0.23	21.18	2.77	0.01	*	100	100	100	100	*	100	100	100
STX16_HUMAN	1:5	24.89	3.28	5.02	6.86	13.57	0.18	7.24	25.99	24.65	1.48	*	0	100	100	100	*	0	0	100
TXND8_HUMAN	1:5	85.07	0.06	0.06	0.2	36.29	0.11	8.4	5.75	0.42	0.01	*	100	100	100	100	*	100	100	100
VDP_HUMAN	1:5	96.99	0.35	0.25	0.27	96.06	0.01	0.27	1.44	0.8	0.01	*	100	100	100	100	*	100	100	100
DPP2_HUMAN	1:6	1.08	0.13	0.42	0.4	0.12	95.5	0.52	1.31	1.06	0.01	*	100	100	100	100	*	0	100	100
NPS3A_HUMAN	1:6	29.5	3.67	2.02	2.44	0.19	1.33	26.49	18.23	31.45	1.25	*	0	100	100	100	*	0	0	0
AAT1_HUMAN	1:7	33.04	7.28	3.9	3.24	4.03	0.76	6.81	41.03	16.74	1.87	*	0	100	100	100	*	0	0	0
ABCE1_HUMAN	1:7	26.69	5.49	5.93	9.06	1.44	0.63	8.08	27.26	28.91	1.41	*	0	0	100	100	*	0	0	0
AKA10_HUMAN	1:7	96.67	0.16	0.34	0.47	0.06	0.04	95.45	1.61	0.92	0.07	*	100	100	100	100	*	100	100	100
AMID_HUMAN	1:7	20.78	1.02	4.58	6.85	1.39	0.9	44.68	17.86	10.72	1.95	*	100	100	100	100	*	100	100	100
BACH_HUMAN	1:7	97.75	0.24	0.17	0.19	0.13	0.01	0.44	0.89	0.5	0.06	*	100	100	100	100	*	0	0	100
BAD_HUMAN	1:7	96.96	0.26	0.07	0.16	0	0	94.69	3.25	0.75	0	*	100	100	100	100	*	100	100	100
BCAT2_HUMAN	1:7	55.22	0.05	0.13	0.15	0.07	0.01	43.41	0.53	0.6	0.01	*	100	100	100	100	*	100	100	100
BPL1_HUMAN	1:7	21.5	2.51	7.09	10.79	2.62	1.77	10.6	25.87	25.54	1.27	*	0	0	100	100	*	0	0	0
DBLOH_HUMAN	1:7	96.62	0.05	0.19	0.39	0.11	0.01	95.85	1.69	0.89	0.01	*	100	100	100	100	*	100	100	100
FOLC_HUMAN	1:7	96.48	0.13	0.26	0.5	0.12	0.03	79.47	1.13	1.18	0.09	*	100	100	100	100	*	100	100	100
FUMH_HUMAN	1:7	98.76	0.04	0.08	0.13	0.06	0.02	98.52	0.45	0.38	0.01	*	100	100	100	100	*	100	100	100
GATM_HUMAN	1:7	0.35	0.09	0.07	0.08	0.06	0.02	98.89	0.32	0.19	0.02	*	100	100	100	100	*	100	100	100
GLPK_HUMAN	1:7	26.22	2.8	5.45	10.23	7.2	0.11	14.57	22.4	22.76	2.84	*	100	100	100	100	*	0	0	100
GPX4_HUMAN	1:7	56.3	0.05	0.03	13.62	0.02	0	48.08	29.45	0.34	0.02	*	100	100	100	100	*	100	100	100
GSHR_HUMAN	1:7	83.33	0.06	0.26	0.24	0.12	0.01	95.24	0.97	0.7	0.11	*	100	100	100	100	*	100	100	100
HTRA2_HUMAN	1:7	59.12	0.28	0.2	38.38	0.05	0.05	57.99	0.98	0.99	0.04	*	100	100	100	100	*	100	100	100
LRRK2_HUMAN	1:7	58.37	3.95	3.19	4.56	1.98	0.29	5.13	18.41	15.1	0.63	*	100	100	100	100	*	0	0	100
MK12_HUMAN	1:7	66.46	0.17	0.2	0.08	0.02	0.01	22.31	60.61	0.66	0.01	*	100	100	100	100	*	0	100	100
NFS1_HUMAN	1:7	1.87	0.21	0.31	0.42	0.23	0	94.43	2.13	1.25	0.1	*	100	100	100	100	*	0	100	100
OM34_HUMAN	1:7	74.75	0.61	1.62	1.11	0.36	0.02	7.11	23.28	3.79	0.3	*	100	100	100	100	*	0	100	100
PANK2_HUMAN	1:7	96.79	0.3	0.2	0.23	0.26	0	0.34	1.51	0.97	0.02	*	100	100	100	100	*	0	0	100
RIMB1_HUMAN	1:7	7.76	1.78	1.07	2.25	1.11	0.13	2.17	9.93	77.57	0.67	*	0	0	100	100	*	0	0	0
RN5A_HUMAN	1:7	79.54	2.93	0.64	6.18	0.3	0.09	53.49	12.87	4.39	0.07	*	100	100	100	100	*	100	100	100
SHC1_HUMAN	1:7	53.51	1.72	1.81	5.6	2.21	0.11	7	20.73	29.83	1.08	*	100	100	100	100	*	0	0	100
41_HUMAN	1:8	60.07	0.06	16.67	0.1	0.06	0.02	0.14	74.86	22.55	0	*	100	100	100	100	*	100	100	100
10-Sep_HUMAN	1:8	48.58	36.28	0.53	0.65	0.5	0.15	1.67	5.24	8.66	0.24	*	100	100	100	100	*	0	0	100
2A5D_HUMAN	1:8	71.26	0.11	0.13	0.14	0.12	0	0.19	56.9	0.52	0.01	*	100	100	100	100	*	100	100	100
4ET_HUMAN	1:8	33.55	5.77	5.9	7.94	1.07	0.55	5.91	32.55	19.61	0.73	*	100	100	100	100	*	100	100	100
AB14B_HUMAN	1:8	43.87	1.27	5.23	8.52	2.86	5.11	4.48	21.32	16.63	20.6	*	100	100	100	100	*	100	100	100
ABC3G_HUMAN	1:8	30.46	2.25	10.67	2.24	0.25	1.53	19.41	27.4	12.95	1.43	*	100	100	100	100	*	100	100	100
AHR_HUMAN	1:8	98.14	0.04	0.05	0.18	0.03	0.01	0.12	98.92	0.4	0	*	100	100	100	100	*	100	100	100
AIPL1_HUMAN	1:8	90.93	0.78	0.85	0.59	0.42	0.03	1.18	6.68	1.77	0.19	*	100	100	100	100	*	100	100	100
AIRE_HUMAN	1:8	72.29	0.26	0.2	0.7	0.22	0.01	0.29	96.42	1.18	0.04	*	100	100	100	100	*	100	100	100
AKP8L_HUMAN	1:8	5.89	1.64	0.59	1.83	0.2	0	1.94	85.82	5.58	0.1	*	100	100	100	100	*	100	100	100
AKT1_HUMAN	1:8	94.41	2.07	0.05	0.1	0.09	0	0.08	32.42	19	0.02	*	100	100	100	100	*	100	100	100
AN32A_HUMAN	1:8	50.89	0.19	0.68	0.46	0.09	0.01	0.24	95.42	1.43	0.03	*	100	100	100	100	*	100	100	100
ANR37_HUMAN	1:8	58.23	5.09	1.46	17.31	0.89	0.33	6.24	20.64	8.96	0.07	*	100	100	100	100	*	100	100	100
APBP2_HUMAN	1:8	28.13	3.92	2.62	6.34	1.3	2.07	16.76	31.03	17.09	0.49	*	100	100	100	100	*	100	100	100
APC11_HUMAN	1:8	98.22	0	0.07	0.21	0.08	0	0.27	97.96	0.54	0.1	*	100	100	100	100	*	100	100	100
API5_HUMAN	1:8	41.05	7.38	2.93	6.55	0.93	0.8	9.98	30.87	16.92	1.31	*	100	100	100	100	*	100	100	100
ASPP1_HUMAN	1:8	84.61	2.27	0.51	0.72	0.41	0.02	0.58	91.66	1.99	0.04	*	100	100	100	100	*	100	100	100
ASPP2_HUMAN	1:8	87.14	3.41	0.25	0.7	0.51	0.21	0.87	89.54	2.43	0.06	*	100	100	100	100	*	100	100	100
ATF5_HUMAN	1:8	9.52	1.17	0.9	0.55	0.58	0.12	2.11	82.29	7.18	0.22	*	100	100	100	100	*	100	100	100
BAF_HUMAN	1:8	84.14	0.39	1.47	1.4	1.65	0.13	2.33	85.27	4.38	0.16	*	100	100	100	100	*	100	100	100
BAFL_HUMAN	1:8	95.58	0.15	0.19	0.29	0.39	0	0.61	96.51	1.06	0	*	100	100	100	100	*	100	100	100
BAT2_HUMAN	1:8	25.62	5.91	4.04	7.07	4.23	0.03	6.91	42.59	18.39	1	*	100	100	100	100	*	100	100	100
BC11A_HUMAN	1:8	86.48	0.08	0.1	0.13	0.14	0	0.36	97.14	1.13	0	*	100	100	100	100	*	100	100	100
BCLF1_HUMAN	1:8	25.53	4.65	1.65	5.36	0.31	2.01	2.85	53.8	15.38	0.99	*	100	100	100	100	*	100	100	100
BIN1_HUMAN	1:8	91.78	0.4	0.9	1.61	0.36	0.2	1.48	2.19	2.33	0.22	*	100	100	100	100	*	0	100	100
BINCA_HUMAN	1:8	47.57	8.9	1.74	4.48	0.76	0	9.24	27.55	13.49	0.54	*	100	100	100	100	*	100	100	100
BIRC7_HUMAN	1:8	89.68	0.84	0.57	0.84	0.5	0.23	0.53	47	1.08	0.13	*	100	100	100	100	*	100	100	100
BNIP2_HUMAN	1:8	64.78	1.55	1.19	3.62	1.78	1.1	5.34	12.89	12.57	0.27	*	100	100	100	100	*	100	100	100
BORIS_HUMAN	1:8	11.29	0.16	0.14	0.13	0.16	0	0.19	96.96	0.5	0	*	100	100	100	100	*	100	100	100
BRE_HUMAN	1:8	29.65	1.97	2.71	13.71	3.47	0.08	10.63	32.86	22.75	2.09	*	100	100	100	100	*	100	100	100
BRSK1_HUMAN	1:8	56.59	11.73	0.56	1.5	0.3	0.22	1.57	23.09	22.42	0.09	*	100	100	100	100	*	100	100	100
BUB1B_HUMAN	1:8	15.93	23.89	3.02	4.97	3.41	0.14	3.12	66.96	10.13	0.88	*	100	100	100	100	*	0	100	100
C8AP2_HUMAN	1:8	31.85	5.16	3.52	10.42	3.32	0.7	8.43	32.99	18.07	1.19	*	100	100	100	100	*	100	100	100
CABYR_HUMAN	1:8	94.85	0.11	0.98	0.46	0.31	0.05	0.6	2.38	1.29	0.02	*	100	100	100	100	*	100	100	100
CAF1B_HUMAN	1:8	5.4	1.12	1.01	0.91	0.86	0.17	1.97	88.44	3.01	0.59	*	100	100	100	100	*	100	100	100
CALL6_HUMAN	1:8	45.77	49.79	0.31	0.24	0.04	0.04	0.09	9.09	2.46	0.01	*	0	100	100	100	*	0	100	100
CAPG_HUMAN	1:8	77.86	1.73	0.21	65.2	0.1	0	0.42	1.34	0.98	0.16	*	100	100	100	100	*	0	0	100
CARD8_HUMAN	1:8	87	0.31	0.68	0.55	0.42	0.02	2.8	6.74	3.19	0.11	*	100	100	100	100	*	100	100	100
CARM1_HUMAN	1:8	87.26	0.04	0.3	0.19	0.09	0.02	0.32	87.56	0.67	0.03	*	100	100	100	100	*	100	100	100
CC45L_HUMAN	1:8	0.85	0.14	0.16	0.19	0.07	0.02	0.4	97.85	0.7	0.01	*	100	100	100	100	*	100	100	100
CCD1A_HUMAN	1:8	94.42	0.43	0.45	0.61	0.31	0.01	0.72	94.68	1.38	0.01	*	100	100	100	100	*	100	100	100
CCHCR_HUMAN	1:8	31.48	5.25	5.07	6.52	4.33	1.02	8.85	33.44	19.31	1.06	*	100	100	100	100	*	100	100	100
CCND3_HUMAN	1:8	12.51	26.48	4.43	4	2.03	0.23	5.21	40.26	13.36	1.11	*	100	100	100	100	*	0	0	100
CD2L1_HUMAN	1:8	83.77	0.29	0.15	0.22	0.02	0	0.31	95.61	1.08	0.02	*	100	100	100	100	*	100	100	100
CD2L2_HUMAN	1:8	84.28	0.28	0.16	0.17	0.02	0	0.21	95.96	0.86	0.02	*	100	100	100	100	*	100	100	100
CD5R1_HUMAN	1:8	13.19	5.24	1.25	12.04	1.7	0.85	9.47	32.76	28.58	2.57	*	100	100	100	100	*	0	100	100
CDC5L_HUMAN	1:8	84.73	0.23	0.09	0.21	0.17	0	0.26	97.98	0.56	0.03	*	100	100	100	100	*	100	100	100
CDC6_HUMAN	1:8	5.23	0.46	1.18	0.71	0.24	0.11	1.56	68.82	24.87	0.21	*	100	100	100	100	*	0	100	100
CDKL1_HUMAN	1:8	67.65	0.86	0.56	0.19	0.17	0.01	0.57	84.91	1.42	0.02	*	100	100	100	100	*	100	100	100
CDKL2_HUMAN	1:8	77.57	0.78	0.4	0.25	0.09	0	0.45	89.54	0.95	0	*	100	100	100	100	*	100	100	100
CDN1A_HUMAN	1:8	57.73	1.21	0.94	1.45	0.28	0	0.79	85.06	7.14	0	*	100	100	100	100	*	100	100	100
CENG1_HUMAN	1:8	97.45	0.21	0.08	0.36	1.31	0.03	0.28	46.28	1.86	0	*	100	100	100	100	*	100	100	100
CERKL_HUMAN	1:8	75.94	0.87	2.83	1.69	0.84	0.13	2.77	11.62	7.54	1.25	*	100	100	100	100	*	100	100	100
CEZ1_HUMAN	1:8	73.96	3.75	1.92	2.38	1.74	0.08	2.75	76.23	7.45	0.62	*	100	100	100	100	*	100	100	100
CHD9_HUMAN	1:8	6.6	0.81	0.88	1.68	0.81	0.1	2.35	86.76	3.94	0.1	*	100	100	100	100	*	100	100	100
CHK1_HUMAN	1:8	63.32	4.3	0.32	0.41	0.2	0.01	0.23	80.5	3.69	0.1	*	100	100	100	100	*	100	100	100
CHK2_HUMAN	1:8	20.78	1.98	0.51	0.35	0.11	0.01	0.4	86.17	2.75	0.03	*	100	100	100	100	*	100	100	100
CITE4_HUMAN	1:8	3.98	0.25	0.13	0.48	0	0	1	94.01	2.07	0.08	*	100	100	100	100	*	100	100	100
CLIC3_HUMAN	1:8	38.49	0.06	18.72	0.38	40.28	0	19.07	1.16	19.42	0.04	*	0	100	100	100	*	0	0	0
CN166_HUMAN	1:8	34.46	4.32	7.38	2.77	3.65	2.32	7.38	37.59	21.52	0.68	*	100	100	100	100	*	100	100	100
CND1_HUMAN	1:8	88.67	0.49	0.63	0.64	0.42	0.04	1.06	92.53	3.06	0.23	*	100	100	100	100	*	100	100	100
CND2_HUMAN	1:8	67.92	1.41	3.3	4.51	1.59	0.32	2.36	70.72	10.91	0.05	*	100	100	100	100	*	100	100	100
CND3_HUMAN	1:8	57.61	1.73	2.01	3.97	1.87	0.25	5.94	59.84	12.37	0.99	*	100	100	100	100	*	100	100	100
CNOT8_HUMAN	1:8	10.93	0.06	0.18	0.27	0.04	0.06	0.26	98.05	0.59	0.03	*	100	100	100	100	*	100	100	100
COF1_HUMAN	1:8	98.21	11.59	0.1	0.24	0.03	0.01	0.21	86.96	0.52	0.01	*	100	100	100	100	*	100	100	100
CRNL1_HUMAN	1:8	1.02	0.13	0.18	0.22	0.1	0.01	0.27	97.86	0.69	0.04	*	100	100	100	100	*	100	100	100
CSN1_HUMAN	1:8	70.88	1.68	1.18	3.56	0.92	0.09	4.57	74.48	9.31	0.39	*	100	100	100	100	*	100	100	100
CSN2_HUMAN	1:8	95.95	0.15	0.17	0.45	0.22	0.1	0.58	96.84	0.72	0.01	*	100	100	100	100	*	100	100	100
CSN3_HUMAN	1:8	50.91	1.44	1.22	4.86	0.97	0.25	14.78	47.47	13.99	1.77	*	100	100	100	100	*	100	100	100
CSN4_HUMAN	1:8	68.79	1.86	2.37	1.46	4.33	0.14	7.14	72.17	8	0.4	*	100	100	100	100	*	100	100	100
CSN5_HUMAN	1:8	98.49	0.03	0.07	0.18	0.06	0	0.21	98.56	0.56	0.01	*	100	100	100	100	*	100	100	100
CSN6_HUMAN	1:8	74.36	0.93	2.12	3.23	2.29	0.58	3.24	78.81	7.12	0.37	*	100	100	100	100	*	100	100	100
CSN7A_HUMAN	1:8	91.9	0.59	0.35	0.87	0.23	0.04	1.64	92.56	2.24	0.43	*	100	100	100	100	*	100	100	100
CSN7B_HUMAN	1:8	92.07	0.4	0.29	0.65	0.45	0.05	1.13	92.46	2.87	0.6	*	100	100	100	100	*	100	100	100
CSN8_HUMAN	1:8	20.87	0.85	6.36	6.18	2.91	3.6	7.04	36.49	23.34	0.37	*	100	100	100	100	*	0	100	100
CSR2B_HUMAN	1:8	24.64	5.1	7.08	4.79	4.65	0.12	7.42	39.59	22.11	0.25	*	100	100	100	100	*	100	100	100
CST11_HUMAN	1:8	8.58	0.09	0.68	89.37	0.42	0	1.25	2.72	4.39	0	*	0	100	100	100	*	0	0	100
CTNB1_HUMAN	1:8	99.19	0.09	0.05	0.06	0.02	0	0.09	46.85	13.6	0	*	100	100	100	100	*	100	100	100
CTND1_HUMAN	1:8	70.85	9	0.08	0.11	0.05	0	0.17	89.63	17.96	0.01	*	100	100	100	100	*	100	100	100
CYBP_HUMAN	1:8	95.7	0.52	0.45	0.78	0.33	0.01	0.43	95.63	0.73	0.17	*	100	100	100	100	*	100	100	100
CYTB_HUMAN	1:8	98.26	0.1	0.1	0.74	0.06	0.02	0.08	0.47	0.4	0	*	100	100	100	100	*	0	100	100
DAXX_HUMAN	1:8	24.79	7.14	5.28	7.72	2.19	0.48	6.55	41.85	18.22	1.06	*	100	100	100	100	*	100	100	100
DAZ1_HUMAN	1:8	98.6	0.05	0.02	0.16	0	0	0.04	77.41	0.25	0	*	100	100	100	100	*	100	100	100
DAZ2_HUMAN	1:8	97.41	0.02	0.08	0.37	0	0	0.1	86.95	0.15	0	*	100	100	100	100	*	100	100	100
DAZ3_HUMAN	1:8	96.62	0	0.14	0.31	0	0	0.15	88.34	0.04	0	*	100	100	100	100	*	100	100	100
DAZ4_HUMAN	1:8	98.73	0.04	0.02	0.06	0	0	0.04	79.07	0.24	0	*	100	100	100	100	*	100	100	100
DBPA_HUMAN	1:8	76.3	0.1	0.09	1.09	0.13	0	0.36	61.98	1.08	0.03	*	100	100	100	100	*	100	100	100
DCP1A_HUMAN	1:8	27.58	3.95	3.32	10.68	2.44	1.34	10.99	29.61	24.85	1.24	*	100	100	100	100	*	100	100	100
DCP2_HUMAN	1:8	74.21	0.23	2.01	2.59	1.43	0.11	2.67	10.6	7.05	4.32	*	100	100	100	100	*	100	100	100
DCPS_HUMAN	1:8	85.67	0.99	1.52	1.43	1.05	0.08	1.55	8.61	3.7	0.39	*	100	100	100	100	*	100	100	100
DD19B_HUMAN	1:8	87.7	0.09	0.11	0.24	0.22	0.01	0.38	26.27	0.61	0.02	*	100	100	100	100	*	100	100	100
DDX20_HUMAN	1:8	78.34	0.1	0.13	0.22	0.04	0.02	0.5	81.3	0.59	0.02	*	100	100	100	100	*	100	100	100
DDX3X_HUMAN	1:8	85.59	0.12	0.08	0.19	0.06	0.02	0.53	64.53	0.4	0.02	*	100	100	100	100	*	100	100	100
DDX3Y_HUMAN	1:8	86.23	0.08	0.05	0.19	0.07	0.01	0.54	63.39	0.35	0.03	*	100	100	100	100	*	100	100	100
DFFB_HUMAN	1:8	95.33	0.07	0.23	1.06	0.02	0	0.72	93.86	1.37	0.01	*	100	100	100	100	*	100	100	100
DGKI_HUMAN	1:8	49.89	0.1	0.26	0.36	0.09	0.01	0.24	67.48	16.69	0.01	*	100	100	100	100	*	100	100	100
DGKZ_HUMAN	1:8	42.27	0.08	0.02	0.16	0.02	0.01	0.12	75.1	12.73	0	*	100	100	100	100	*	100	100	100
DHX9_HUMAN	1:8	0.84	0.23	0.13	0.22	0.12	0.02	0.23	97.96	0.64	0.02	*	100	100	100	100	*	100	100	100
DNJB1_HUMAN	1:8	65.52	0.58	14.3	1.08	0.22	0.06	9.95	63.79	8.89	0.07	*	100	100	100	100	*	100	100	100
DRBP1_HUMAN	1:8	18.08	4.33	3.63	5.35	3.99	0.04	4.38	60.95	13.85	0.38	*	100	100	100	100	*	100	100	100
DSRAD_HUMAN	1:8	79.82	0.25	0.78	0.59	0.1	0.02	0.35	96.01	1.2	0.03	*	100	100	100	100	*	100	100	100
DTX1_HUMAN	1:8	94.51	0.4	0.31	0.61	0.09	0	0.79	82	1.55	0.2	*	100	100	100	100	*	100	100	100
DTX2_HUMAN	1:8	93.37	0.43	0.75	0.9	0.24	0.08	0.51	82.5	1.97	0.13	*	100	100	100	100	*	100	100	100
DUS10_HUMAN	1:8	70.69	0.15	0.47	1.35	0.16	0.03	0.6	55.43	1.12	0.15	*	100	100	100	100	*	100	100	100
DUS16_HUMAN	1:8	78.24	0.28	0.08	1.16	0.06	0	0.71	62.26	2.43	0.03	*	100	100	100	100	*	100	100	100
DUS18_HUMAN	1:8	87.54	0.16	0.14	0.59	0.13	0.07	0.8	85.82	0.62	0.03	*	100	100	100	100	*	100	100	100
DUS21_HUMAN	1:8	85.44	0.04	0.06	0.45	0.11	0.04	0.55	84.8	0.66	0.05	*	100	100	100	100	*	100	100	100
DUS23_HUMAN	1:8	12.72	0.11	2.46	1.19	1.67	0.03	6.65	79.75	4.3	0.06	*	100	100	100	100	*	100	100	100
DZIP1_HUMAN	1:8	92.76	0.55	0.44	0.8	0.38	0.02	0.92	93.62	1.34	0.04	*	100	100	100	100	*	100	100	100
EAPP_HUMAN	1:8	22.03	3.93	10.36	2.2	5.38	0.07	5.21	49.07	13.32	0.94	*	100	100	100	100	*	100	100	100
EDF1_HUMAN	1:8	90.46	0.24	0.18	0.67	0.2	0.01	1.89	89.41	3.97	0.15	*	100	100	100	100	*	100	100	100
EGLN2_HUMAN	1:8	93.79	0.45	0.25	0.91	0.04	0.21	45.02	50.58	1.31	0.17	*	100	100	100	100	*	100	100	100
EGLN3_HUMAN	1:8	98.93	0.24	0.1	0.12	0.02	0	58.56	40.26	0.27	0.01	*	100	100	100	100	*	0	100	100
ESPL1_HUMAN	1:8	42.18	2.05	3.29	4.76	2.9	0.59	5.68	54.54	16.82	0.73	*	100	100	100	100	*	100	100	100
EWS_HUMAN	1:8	5.1	0.42	0.62	1.14	0.79	0.07	0.66	90.25	3.64	0.39	*	100	100	100	100	*	100	100	100
EXOS3_HUMAN	1:8	96.28	0.12	0.25	0.41	0.25	0.06	0.45	96.34	1.34	0.03	*	100	100	100	100	*	100	100	100
EXOS4_HUMAN	1:8	55.75	0.72	0.93	2.77	0.54	0.15	5.43	79.57	5.78	0.3	*	100	100	100	100	*	100	100	100
EXOS9_HUMAN	1:8	66.36	0.73	1.58	2.65	0.82	0.19	3.9	77.99	7.15	1.06	*	100	100	100	100	*	100	100	100
EXOSX_HUMAN	1:8	29.35	5.01	3.09	6.75	1.72	1.1	13.48	31.18	17.91	2.1	*	100	100	100	100	*	100	100	100
FALZ_HUMAN	1:8	22.51	2.85	3	5.68	1.52	0.13	4.83	62.41	10.86	0.01	*	100	100	100	100	*	100	100	100
FANCA_HUMAN	1:8	27.31	3.8	5.98	8.06	3.45	1.88	10.82	29.03	20.17	2.3	*	100	100	100	100	*	100	100	100
FANCC_HUMAN	1:8	33.41	3.57	8.52	4.37	2.77	0.18	8.06	33.06	22.69	0.73	*	100	100	100	100	*	100	100	100
FANCG_HUMAN	1:8	3.46	0.38	0.67	1.66	0.2	0.1	1.37	90.75	3.32	0.06	*	100	100	100	100	*	100	100	100
FANCL_HUMAN	1:8	30.71	1.36	3.07	6.09	3.66	0	9.65	40.33	17.78	1.62	*	100	100	100	100	*	100	100	100
FBXL3_HUMAN	1:8	30.94	2.32	5.43	6.68	4.73	0.57	14.62	25.37	25.94	2.63	*	100	100	100	100	*	0	100	100
FBXL4_HUMAN	1:8	26.8	3.02	4.14	8.63	3.49	0.51	8.59	27.73	28.12	0.62	*	0	100	100	100	*	0	100	100
FER_HUMAN	1:8	40.16	0.6	0.59	1.64	0.41	0.2	2.24	10.66	62.53	0.09	*	0	100	100	100	*	0	100	100
FHL1_HUMAN	1:8	83.72	0.39	0.05	0.17	0.07	0.03	0.13	97.97	0.7	0	*	100	100	100	100	*	100	100	100
FHL2_HUMAN	1:8	58.17	1.76	0.05	0.08	0.26	0	0.07	93.2	1.46	0.08	*	100	100	100	100	*	100	100	100
FKBP4_HUMAN	1:8	94.79	0.24	2.14	0.32	0.05	0.01	0.29	70.96	0.39	0.01	*	100	100	100	100	*	100	100	100
FKBP5_HUMAN	1:8	94.76	0.11	2.27	0.15	0.02	0	0.28	49.62	0.45	0.02	*	100	100	100	100	*	100	100	100
FMR1_HUMAN	1:8	95.15	0.16	0.28	0.5	0.05	0.02	0.74	2.18	1.17	0.01	*	100	100	100	100	*	100	100	100
FOXO1_HUMAN	1:8	60.87	0.04	0.08	0.19	0.06	0.02	0.14	98.08	0.86	0.05	*	100	100	100	100	*	100	100	100
FUSIP_HUMAN	1:8	6.47	0.45	0.35	1.09	0.06	0.05	1.36	88.44	5.26	0.02	*	100	100	100	100	*	100	100	100
FZR_HUMAN	1:8	36.4	0.46	0.29	0.62	0.11	0.04	0.54	95.1	1.47	0.25	*	100	100	100	100	*	100	100	100
GCR_HUMAN	1:8	48.07	0.05	0.08	0.25	0.05	0.02	0.17	98.54	0.56	0.02	*	100	100	100	100	*	100	100	100
GEMI2_HUMAN	1:8	94.49	0.09	0.58	0.44	0.08	0.11	0.67	95.13	2.32	0.01	*	100	100	100	100	*	100	100	100
GEMI4_HUMAN	1:8	25.62	3.24	3.04	11.31	1.97	0.32	8.9	32.81	23.7	0.87	*	100	100	100	100	*	100	100	100
GEMI5_HUMAN	1:8	37.35	3.86	5.03	6.74	2.37	0.94	6.84	44.13	15.35	2.1	*	100	100	100	100	*	100	100	100
GEMI6_HUMAN	1:8	38.2	0.81	1.28	14.78	0.3	0.32	9.31	32.02	24.66	0.41	*	100	100	100	100	*	100	100	100
GEMI7_HUMAN	1:8	24.92	6.08	0.41	5.68	1.25	0.41	8.88	41.86	25.32	5.58	*	100	100	100	100	*	0	100	100
GLE1_HUMAN	1:8	32.08	5.46	4.51	4.01	3.89	0.01	7.89	48.81	17.42	1.07	*	100	100	100	100	*	100	100	100
GLI1_HUMAN	1:8	2.66	0.06	0.16	0.19	0.07	0.01	0.1	98.51	0.51	0.02	*	100	100	100	100	*	100	100	100
GMEB1_HUMAN	1:8	95.6	0.16	0.11	0.74	0.08	0	0.19	97.27	1.17	0.1	*	100	100	100	100	*	100	100	100
GMEB2_HUMAN	1:8	94.72	0.23	0.2	1.05	0.43	0.07	0.29	97.13	0.91	0.01	*	100	100	100	100	*	100	100	100
GNEFR_HUMAN	1:8	49.49	0.27	0.73	1.46	23.14	0.11	0.87	53.12	3.46	0.09	*	100	100	100	100	*	100	100	100
HAT1_HUMAN	1:8	69.52	1.02	2.15	4.77	2.87	0.09	2.34	71.97	7.43	0.42	*	100	100	100	100	*	100	100	100
HCFC2_HUMAN	1:8	31.86	1.8	0.24	0.42	0.01	0.04	0.46	92.26	1.04	0	*	100	100	100	100	*	100	100	100
HD_HUMAN	1:8	26.2	3.26	4.8	8.33	4.04	0.73	8.77	33.09	24.08	1.36	*	100	100	100	100	*	100	100	100
HDA10_HUMAN	1:8	78.44	0.27	0.29	0.72	0.22	0.07	1.09	94.07	2.2	0.1	*	100	100	100	100	*	100	100	100
HDAC4_HUMAN	1:8	92.66	0.19	0.12	0.42	0.14	0.02	0.3	97	1.04	0.09	*	100	100	100	100	*	100	100	100
HDAC5_HUMAN	1:8	92.58	0.2	0.15	0.39	0.22	0.01	0.31	96.54	1.25	0.18	*	100	100	100	100	*	100	100	100
HDAC6_HUMAN	1:8	79.85	0.14	0.18	0.39	0.13	0.04	0.73	95.67	1.5	0.09	*	100	100	100	100	*	100	100	100
HDAC7_HUMAN	1:8	94.15	0.05	0.11	0.27	0.08	0.02	0.26	97.92	0.65	0.07	*	100	100	100	100	*	100	100	100
HIF1A_HUMAN	1:8	7.01	0.98	1.34	2.03	0.64	0.23	1.77	84.98	4.81	0.45	*	100	100	100	100	*	100	100	100
HINT1_HUMAN	1:8	98.41	0.07	0.05	0.17	0.01	0.01	0.19	33.55	0.43	0.04	*	100	100	100	100	*	100	100	100
HIPK2_HUMAN	1:8	63.44	0.36	0.02	0.08	0.02	0	0.06	98.09	0.32	0.01	*	100	100	100	100	*	100	100	100
HIPK3_HUMAN	1:8	61.48	0.43	0.06	0.09	0.04	0	0.19	97.64	0.32	0	*	100	100	100	100	*	100	100	100
HN1L_HUMAN	1:8	8.35	0.67	0.32	2.22	1.8	0.18	1.32	78.77	8.8	0	*	100	100	100	100	*	0	100	100
HNRPK_HUMAN	1:8	51.5	2.22	1.05	2.58	0.12	0.61	0.38	68.89	3.87	0.06	*	100	100	100	100	*	100	100	100
HSF1_HUMAN	1:8	59.57	0.1	0.1	0.31	0.08	0	0.23	97.92	0.87	0	*	100	100	100	100	*	100	100	100
HSF2_HUMAN	1:8	66.53	0.1	0.1	0.11	0.05	0.01	0.26	98.55	0.39	0.02	*	100	100	100	100	*	100	100	100
HSH2D_HUMAN	1:8	88.08	0.12	0.46	0.97	0.3	0.01	60.81	5.04	18.51	0.53	*	100	100	100	100	*	0	0	100
HSP7C_HUMAN	1:8	57.3	0.1	39.28	0.19	0.01	0	2.6	0.82	0.22	0.01	*	100	100	100	100	*	0	0	100
HSPB1_HUMAN	1:8	90.13	0.53	0.42	0.83	0.09	0.03	0.63	2.51	5.81	0.07	*	100	100	100	100	*	0	100	100
HUS1_HUMAN	1:8	32.03	3.21	7.06	6.3	4.79	0.68	10.51	33.24	17.24	2.12	*	100	100	100	100	*	100	100	100
IASPP_HUMAN	1:8	73.57	8.95	0.96	1.05	0.65	0.08	1.15	78.55	5.19	0.1	*	100	100	100	100	*	100	100	100
IF3C_HUMAN	1:8	28.48	0.4	11.17	7.51	2.93	0.2	12.4	19.15	29.29	1.12	*	0	100	100	100	*	0	100	100
IF6_HUMAN	1:8	95.65	0.21	0.63	0.71	0.15	0.01	0.56	95.67	1.07	0.06	*	100	100	100	100	*	100	100	100
IMA1_HUMAN	1:8	90.74	0.1	0.05	0.11	0.04	0.01	0.11	54.07	0.35	0.02	*	100	100	100	100	*	100	100	100
IMA2_HUMAN	1:8	90.17	0.14	0.15	0.38	0.16	0.06	0.22	57.37	0.82	0.02	*	100	100	100	100	*	100	100	100
IMB1_HUMAN	1:8	97.35	0.19	0.21	0.36	0.11	0.04	0.41	66.02	0.76	0.02	*	100	100	100	100	*	100	100	100
IMB3_HUMAN	1:8	78.67	1.04	2.21	2.56	0.88	0.52	3.64	79.15	5.45	0.39	*	100	100	100	100	*	100	100	100
ING2_HUMAN	1:8	3.17	1.01	0.31	0.79	0.08	0.01	0.46	92.49	2.73	0.19	*	100	100	100	100	*	100	100	100
IP3KC_HUMAN	1:8	96.59	0.26	0.25	0.39	0.21	0.06	0.27	96.54	1.04	0.07	*	100	100	100	100	*	100	100	100
IP6K1_HUMAN	1:8	46.83	0.15	0.09	0.53	0.07	0.05	0.51	51.14	1.02	0.04	*	100	100	100	100	*	100	100	100
IPO11_HUMAN	1:8	30.67	3.87	5.52	8.83	3.27	1.27	7.85	32.18	20.87	0.79	*	100	100	100	100	*	100	100	100
IPO13_HUMAN	1:8	39.2	3.24	2.48	6.01	0.78	1.44	12.75	37.49	19.41	1.36	*	100	100	100	100	*	100	100	100
IPO7_HUMAN	1:8	34.76	2.86	5.14	6.11	2.52	1.45	14.73	39.76	12.86	1.67	*	100	100	100	100	*	100	100	100
IRF3_HUMAN	1:8	19.8	0.5	1.4	2.41	0.41	0.02	1.95	88.78	2.06	0.01	*	100	100	100	100	*	100	100	100
IRF7_HUMAN	1:8	17.2	0.44	0.46	1.76	0.02	0.15	0.9	89.71	4.29	0	*	100	100	100	100	*	100	100	100
IRTF_HUMAN	1:8	2.82	0.16	0.14	0.3	0.23	0.01	0.17	97.67	0.97	0	*	100	100	100	100	*	100	100	100
KAISO_HUMAN	1:8	1.31	0.13	0.13	0.43	0.08	0.01	0.19	97.78	0.6	0.05	*	100	100	100	100	*	100	100	100
KCY_HUMAN	1:8	91.39	0.1	0.27	0.17	0.07	0.04	5.3	26.76	1.21	0.17	*	100	100	100	100	*	100	100	100
KNTC1_HUMAN	1:8	27.46	3.29	5.33	8.86	4.04	1.31	11.25	31.51	18.41	1.67	*	100	100	100	100	*	100	100	100
KS6A5_HUMAN	1:8	22.32	1.49	0.42	0.29	0.17	0	0.36	78.11	4	0.02	*	100	100	100	100	*	100	100	100
LIMK2_HUMAN	1:8	94.8	0.2	0.2	0.22	0.07	0	0.18	3.77	1.42	0.05	*	100	100	100	100	*	100	100	100
LORI_HUMAN	1:8	16.77	1.63	3.03	4.1	1.02	0	4.14	52.82	23.57	4.84	*	100	100	100	100	*	0	100	100
LY10_HUMAN	1:8	8.49	0.17	0.45	2.58	0.39	0	0.87	93.47	2.47	0.08	*	100	100	100	100	*	100	100	100
M3K2_HUMAN	1:8	85.9	1.02	0.54	0.68	1.07	0.05	0.3	75.41	10.39	0.06	*	100	100	100	100	*	100	100	100
MAGAB_HUMAN	1:8	95.46	0.11	0.21	0.62	0.21	0.07	0.51	50.09	10.3	0.07	*	100	100	100	100	*	100	100	100
MAGC2_HUMAN	1:8	94.69	0.19	0.44	0.48	0.35	0.1	0.5	60.42	11.29	0.02	*	100	100	100	100	*	100	100	100
MAPK3_HUMAN	1:8	64.2	6.94	1.06	1.92	0.35	0.01	1.68	67.98	6.83	0.19	*	100	100	100	100	*	100	100	100
MBIP1_HUMAN	1:8	27.9	1.61	2.31	11.38	3.41	0	12.24	41.37	15.37	3.21	*	100	100	100	100	*	100	100	100
MBN3_HUMAN	1:8	1.42	0.61	0.29	0.5	0.02	0	0.41	96.61	1.21	0.03	*	100	100	100	100	*	100	100	100
MCA3_HUMAN	1:8	96.16	0.25	0.2	0.28	0.22	0	0.43	95.83	1.39	0.13	*	100	100	100	100	*	100	100	100
MDM2_HUMAN	1:8	70.9	0.06	0.1	0.43	0.17	0	0.19	95.94	2.14	0	*	100	100	100	100	*	100	100	100
MED28_HUMAN	1:8	27.73	8.13	4.47	7.94	1.52	1.13	7.95	33.45	22.17	0.04	*	100	100	100	100	*	100	100	100
MERL_HUMAN	1:8	19.48	44.32	0.27	0.33	0.24	0.01	0.55	2.86	33.38	0.1	*	0	0	100	100	*	0	0	100
MIER1_HUMAN	1:8	3.14	0.29	0.68	0.37	0.17	0.04	0.36	96.07	0.88	0.08	*	100	100	100	100	*	100	100	100
MKNK1_HUMAN	1:8	48.72	9.75	2.51	1.58	1.07	0.25	2.04	63.48	6.97	0.21	*	100	100	100	100	*	100	100	100
MLF1_HUMAN	1:8	97.25	0.21	0.22	0.4	0.05	0.03	0.29	76.24	1.07	0.01	*	100	100	100	100	*	100	100	100
MLX_HUMAN	1:8	20	2.1	1.02	0.57	2.8	0	3.6	72.39	5.21	0.02	*	100	100	100	100	*	100	100	100
MNDA_HUMAN	1:8	12.21	0.2	0.34	0.45	0.3	0	0.32	96.37	1.08	0.12	*	100	100	100	100	*	100	100	100
MOB2_HUMAN	1:8	78.23	17.35	0.27	0.42	0.26	0.04	0.93	51.81	1.66	0	*	100	100	100	100	*	100	100	100
MOL1A_HUMAN	1:8	43.84	53.8	0.13	0.42	0.56	0.01	0.53	25.7	0.55	0.14	*	0	100	100	100	*	0	100	100
MTA1_HUMAN	1:8	20.07	0.03	0.05	0.15	0.03	0	0.07	98.97	0.39	0	*	100	100	100	100	*	100	100	100
MUS81_HUMAN	1:8	10.34	2.08	1.01	2.79	1.15	0.84	2.27	77.75	6.91	0.86	*	100	100	100	100	*	100	100	100
MVP_HUMAN	1:8	95.14	0.49	0.34	0.71	0.14	0.05	0.94	1.67	1.33	0.11	*	100	100	100	100	*	100	100	100
MYCBP_HUMAN	1:8	35.76	8.71	3.55	11.89	4.05	0.61	11.69	21.73	22.41	0.52	*	100	100	100	100	*	0	100	100
NACA_HUMAN	1:8	97.51	0.06	0.15	0.21	0.06	0	0.2	98.23	0.68	0	*	100	100	100	100	*	100	100	100
NADAP_HUMAN	1:8	31.32	4.29	2.72	2.57	2.42	0.58	2.85	64.9	7.95	0.36	*	100	100	100	100	*	100	100	100
NAF1_HUMAN	1:8	93.87	0.43	0.24	0.42	0.77	0	0.92	3.38	1.21	0.03	*	100	100	100	100	*	100	100	100
NARG1_HUMAN	1:8	70.21	2.02	2.74	3.28	1.52	0.17	5.44	14.61	6.27	0.54	*	100	100	100	100	*	100	100	100
NCOA3_HUMAN	1:8	2.76	0.19	0.39	1.1	0.11	0.15	0.68	93.57	2.33	0.16	*	100	100	100	100	*	100	100	100
NDKA_HUMAN	1:8	89.06	7.71	0.02	0.1	0.01	0	9.02	29.97	47.02	0.02	*	100	100	100	100	*	0	100	100
NDKB_HUMAN	1:8	89.19	7.62	0.02	0.1	0	0	8.94	29	48.03	0.02	*	100	100	100	100	*	0	100	100
NECD_HUMAN	1:8	96.94	0.14	0.19	0.31	0.04	0.01	0.28	73.21	17.06	0.01	*	100	100	100	100	*	100	100	100
NEK2_HUMAN	1:8	20.68	9.27	1.45	0.47	0.45	0.01	0.29	74.28	2.53	0.01	*	100	100	100	100	*	100	100	100
NEK6_HUMAN	1:8	84.77	3.95	1.28	0.15	0.3	0	0.21	16.01	1.43	0.01	*	100	100	100	100	*	100	100	100
NEK9_HUMAN	1:8	61.42	6.4	2.58	1.04	2.22	0.29	1.72	34.95	5.15	0.05	*	100	100	100	100	*	100	100	100
NEMO_HUMAN	1:8	73.67	3.05	1.82	1.99	63.36	0.04	3.41	14.39	5.68	0.23	*	100	100	100	100	*	0	100	100
NF2L2_HUMAN	1:8	67.88	0.35	0.15	0.28	0.06	0.01	0.43	96.71	1.18	0.08	*	100	100	100	100	*	100	100	100
NFAC1_HUMAN	1:8	94.76	0.15	0.12	0.36	0.07	0	0.2	98.39	0.52	0.01	*	100	100	100	100	*	100	100	100
NFAC2_HUMAN	1:8	95.93	0.1	0.13	0.21	0.05	0.03	0.07	98.71	0.5	0.01	*	100	100	100	100	*	100	100	100
NFAC3_HUMAN	1:8	95.63	0.05	0.13	0.25	0.07	0	0.19	98.52	0.52	0.04	*	100	100	100	100	*	100	100	100
NFAC4_HUMAN	1:8	89.18	0.39	0.53	1.26	0.21	0.02	0.84	93.76	1.56	0.01	*	100	100	100	100	*	100	100	100
NFKB1_HUMAN	1:8	84.7	0.13	0.08	0.47	0.05	0	0.34	94.79	0.81	0.05	*	100	100	100	100	*	100	100	100
NFKB2_HUMAN	1:8	70	0.37	0.32	0.7	0.32	0.05	0.75	89.12	1.82	0.03	*	100	100	100	100	*	100	100	100
NHRF2_HUMAN	1:8	95.39	23.53	0.25	0.44	0.13	0.07	0.75	47.34	2.94	0.12	*	100	100	100	100	*	100	100	100
NOL3_HUMAN	1:8	42.01	1.91	0.73	2.94	3.62	0.05	13.92	37.39	14.31	0	*	100	100	100	100	*	100	100	100
NOLC1_HUMAN	1:8	83.03	0.5	0.79	0.99	0.52	0	0.77	90.54	3.64	0.3	*	100	100	100	100	*	100	100	100
NRIF3_HUMAN	1:8	41.07	10.4	2.61	7.68	5.85	0.21	11.55	29.91	15.53	5.19	*	100	100	100	100	*	100	100	100
NU214_HUMAN	1:8	26.96	2.94	3.74	5.51	1.85	0.42	5.23	58.4	15.02	1.03	*	100	100	100	100	*	100	100	100
NUPL_HUMAN	1:8	37.6	1.89	0.92	13.07	4.47	0.3	4.34	31.39	23.15	0.27	*	100	100	100	100	*	100	100	100
NUPL2_HUMAN	1:8	26.83	5.5	3.25	4.71	2.88	1.05	5.28	51.17	12.14	0.89	*	100	100	100	100	*	100	100	100
NXF1_HUMAN	1:8	56.7	0.11	0.18	0.46	0.18	0.03	0.29	97.12	1.05	0.08	*	100	100	100	100	*	100	100	100
NXF2_HUMAN	1:8	74.24	0.07	0.2	0.39	0.09	0.05	0.26	97.7	0.72	0.08	*	100	100	100	100	*	100	100	100
NXF3_HUMAN	1:8	73.81	0.13	0.29	0.27	0.14	0.06	0.21	97.72	0.53	0.09	*	100	100	100	100	*	100	100	100
NXF5_HUMAN	1:8	77.1	0.09	0.14	0.41	0.06	0	0.29	97.64	0.74	0.11	*	100	100	100	100	*	100	100	100
NXT1_HUMAN	1:8	98.14	0.03	0.06	0.22	0	0	0.23	95.34	0.37	0.01	*	100	100	100	100	*	100	100	100
NXT2_HUMAN	1:8	96.53	0.15	0.1	0.29	0.17	0.01	0.65	96.29	0.73	0.05	*	100	100	100	100	*	100	100	100
P53_HUMAN	1:8	2.45	0.26	0.41	1.02	0.2	0.06	0.56	93.78	1.95	0.06	*	100	100	100	100	*	100	100	100
PA2G4_HUMAN	1:8	16.77	1.25	1.82	1.37	1.7	0.1	3.18	79.1	4.95	0.3	*	100	100	100	100	*	100	100	100
PABP1_HUMAN	1:8	93.26	0.1	0.2	0.14	0.06	0.01	0.29	18.95	0.35	0.02	*	100	100	100	100	*	100	100	100
PAIRB_HUMAN	1:8	28.02	1.9	4.05	5.27	1.71	0.03	7.09	51.25	20.83	0.95	*	100	100	100	100	*	100	100	100
PAPOA_HUMAN	1:8	18.49	0.04	0.06	0.12	0.06	0	0.15	99.09	0.24	0.01	*	100	100	100	100	*	100	100	100
PARG_HUMAN	1:8	29.2	5.78	5.17	8.34	1.18	0.17	10.76	34.34	23.78	1.5	*	100	100	100	100	*	100	100	100
PARK7_HUMAN	1:8	33.74	4.28	7.68	6.85	5.42	0.89	8.92	22.98	21.27	0.4	*	100	100	100	100	*	100	100	100
PARN_HUMAN	1:8	97.6	0.31	0.18	0.34	0.07	0.01	0.21	97.4	0.74	0	*	100	100	100	100	*	100	100	100
PARP4_HUMAN	1:8	50.66	1.4	4.11	3.89	2.28	0.57	7.3	61.15	12.7	1.17	*	100	100	100	100	*	100	100	100
PBOV1_HUMAN	1:8	40.43	0	1.93	20	0	0	10	31.93	10	0	*	100	100	100	100	*	100	100	100
PCBP1_HUMAN	1:8	71.44	0.02	0.04	0.11	0	0	0.07	63.17	0.26	0	*	100	100	100	100	*	100	100	100
PCBP2_HUMAN	1:8	63.31	0.02	0.37	0.19	0.01	0	0.05	64.72	0.28	0	*	100	100	100	100	*	100	100	100
PCQAP_HUMAN	1:8	25.62	3.33	1.71	6.38	2.33	0.1	7.71	51.33	15.56	0.37	*	100	100	100	100	*	100	100	100
PFD3_HUMAN	1:8	96.62	0.2	0.29	0.25	0.11	0.03	0.36	96.88	0.89	0.06	*	100	100	100	100	*	100	100	100
PFTK1_HUMAN	1:8	84.87	0.22	0.3	0.15	0.14	0.02	0.21	89.72	1.19	0.01	*	100	100	100	100	*	100	100	100
PHAR3_HUMAN	1:8	92.85	0.83	0.46	1.15	0.19	0.01	1.01	2.92	2.02	0.02	*	100	100	100	100	*	100	100	100
PHLA1_HUMAN	1:8	23.68	2.99	5.41	3.92	3.08	0.12	5.76	51.34	18.18	0.07	*	100	100	100	100	*	100	100	100
PIM1_HUMAN	1:8	52.84	7.4	2.99	2.23	1.07	0.24	2.96	35.5	16.45	0.04	*	100	100	100	100	*	100	100	100
PKN3_HUMAN	1:8	92.38	2.91	0.19	0.4	0.16	0.03	0.53	6.59	6.12	0.11	*	100	100	100	100	*	100	100	100
PP1R8_HUMAN	1:8	36.57	0.92	3.03	1.37	2.7	0.47	5.87	77.71	5.54	0.05	*	100	100	100	100	*	100	100	100
PPHLN_HUMAN	1:8	33.39	4.64	0.71	9.04	2.22	0	10.2	37.19	20.47	0.63	*	100	100	100	100	*	100	100	100
PPP5_HUMAN	1:8	13.97	0.66	0.06	0.15	0.06	0.01	0.27	88.87	0.4	0.02	*	100	100	100	100	*	100	100	100
PRC1_HUMAN	1:8	33.81	4.65	4.96	8.35	2.89	0.21	11.34	37.32	11.56	2.31	*	100	100	100	100	*	100	100	100
PRIC1_HUMAN	1:8	35.76	5.63	2.55	6.26	2.28	0.4	6.8	41.12	17.17	1.16	*	100	100	100	100	*	100	100	100
PRS4_HUMAN	1:8	95.53	0.77	0.39	0.17	0.03	0	1.61	94.56	0.69	0.04	*	100	100	100	100	*	100	100	100
PRS6B_HUMAN	1:8	95.89	0.95	0.44	0.09	0.04	0	1.5	94.7	0.43	0	*	100	100	100	100	*	100	100	100
PRS7_HUMAN	1:8	96.25	0.51	0.37	0.23	0.04	0.01	1.43	94.9	0.36	0.01	*	100	100	100	100	*	100	100	100
PSA1_HUMAN	1:8	98.7	0.07	0.07	0.12	0.02	0	0.19	98.87	0.43	0.02	*	100	100	100	100	*	100	100	100
PSA2_HUMAN	1:8	97.56	0.07	0.12	0.17	0.04	0.01	0.23	98.32	0.46	0.02	*	100	100	100	100	*	100	100	100
PSA3_HUMAN	1:8	97.64	0.21	0.19	0.15	0.06	0.04	0.23	97.93	0.56	0.03	*	100	100	100	100	*	100	100	100
PSA4_HUMAN	1:8	89.36	0.09	0.09	0.15	0.13	0	0.28	98.45	0.45	0.02	*	100	100	100	100	*	100	100	100
PSA7_HUMAN	1:8	98.15	0.09	0.09	0.1	0.02	0.02	0.14	98.67	0.48	0.02	*	100	100	100	100	*	100	100	100
PSB1_HUMAN	1:8	98.23	0.05	0.11	0.16	0.05	0.01	0.27	98.17	0.71	0.02	*	100	100	100	100	*	100	100	100
PSB2_HUMAN	1:8	97.3	0.23	0.17	0.25	0.1	0.01	0.3	97.12	1.03	0.02	*	100	100	100	100	*	100	100	100
PSB3_HUMAN	1:8	98.65	0.03	0.06	0.14	0.03	0.01	0.19	98.55	0.68	0.02	*	100	100	100	100	*	100	100	100
PSB5_HUMAN	1:8	99.05	0.02	0.04	0.15	0.03	0	0.12	99.02	0.37	0.02	*	100	100	100	100	*	100	100	100
PSB6_HUMAN	1:8	98.3	0.05	0.15	0.25	0.04	0.02	0.27	98.3	0.6	0.02	*	100	100	100	100	*	100	100	100
PSB7_HUMAN	1:8	98.4	0.06	0.09	0.25	0.05	0.04	0.17	98.39	0.51	0.1	*	100	100	100	100	*	100	100	100
PTK6_HUMAN	1:8	66.61	0.12	0.06	0.63	0.04	0	0.15	18.38	58.8	0.04	*	100	100	100	100	*	0	100	100
PTTG1_HUMAN	1:8	90.16	1.68	0.85	2.08	0.13	0.01	0.85	89.89	3.39	0.1	*	100	100	100	100	*	100	100	100
RAB3I_HUMAN	1:8	95.91	1.21	0.17	0.24	0.2	0	0.3	95.72	0.92	0.03	*	100	100	100	100	*	100	100	100
RAE1L_HUMAN	1:8	21.26	0.97	0.09	0.82	0.3	0.01	0.29	94.39	1.83	0.58	*	100	100	100	100	*	100	100	100
RAN_HUMAN	1:8	6.05	0.2	0.1	0.17	1.06	0.06	0.12	97.31	0.87	0.01	*	100	100	100	100	*	100	100	100
RANB3_HUMAN	1:8	14.17	2.88	4.57	3.45	0.58	0.49	3.24	70.16	10.38	0.57	*	100	100	100	100	*	100	100	100
RANB9_HUMAN	1:8	46.53	2.72	2.41	3.14	1.85	1.82	3.85	61.7	14.39	0.84	*	100	100	100	100	*	100	100	100
RARB_HUMAN	1:8	0.16	0.01	0.02	0.24	0.01	0	0.02	99.54	0.09	0	*	100	100	100	100	*	0	100	100
RBBP9_HUMAN	1:8	35.36	0.94	7.13	4.2	2.31	0	10.48	34.28	23.3	1.5	*	100	100	100	100	*	100	100	100
RBM4_HUMAN	1:8	16.13	0.14	0.11	0.39	0.06	0	0.22	97.22	0.79	0.02	*	100	100	100	100	*	100	100	100
RBM8A_HUMAN	1:8	91.57	0.14	0.13	0.37	0.1	0.03	0.63	96.13	0.49	0.07	*	100	100	100	100	*	100	100	100
RBP2_HUMAN	1:8	61.94	0.56	3.15	1.88	0.63	0.07	9.45	39.67	4.08	0.43	*	100	100	100	100	*	100	100	100
RBX1_HUMAN	1:8	99.49	0	0	0.06	0.01	0	0.14	99.61	0.09	0	*	100	100	100	100	*	100	100	100
RBX2_HUMAN	1:8	98.07	0	0.05	0.98	0.02	0	0.24	97.85	0.35	0.07	*	100	100	100	100	*	100	100	100
RCC1_HUMAN	1:8	85.69	0.03	0.1	0.21	2.81	0.04	0.22	91.94	0.52	0.02	*	100	100	100	100	*	100	100	100
RCOR1_HUMAN	1:8	7.14	0.45	0.47	0.96	0.42	0.07	0.73	94	1.36	0.14	*	100	100	100	100	*	100	100	100
REC2_HUMAN	1:8	21.44	12.11	0.27	12.84	0.57	0	2.14	45.51	25.24	0	*	100	100	100	100	*	0	100	100
RECQ4_HUMAN	1:8	17.74	0.88	1.11	1.22	0.82	0.11	2.18	87.06	4.63	0.2	*	100	100	100	100	*	100	100	100
RECQ5_HUMAN	1:8	13.63	0.51	0.69	0.63	0.41	0.02	1.58	91.33	2.93	0.1	*	100	100	100	100	*	100	100	100
REN3A_HUMAN	1:8	91.21	0.61	0.51	1.09	0.17	0.03	0.95	92.62	2.12	0.15	*	100	100	100	100	*	100	100	100
REN3B_HUMAN	1:8	85.46	1.53	0.7	0.72	0.92	0.03	1.77	87.97	3.5	0.34	*	100	100	100	100	*	100	100	100
REQU_HUMAN	1:8	89.95	0.08	0.07	0.14	0.04	0	0.11	98.58	0.58	0.02	*	100	100	100	100	*	100	100	100
RFWD2_HUMAN	1:8	94.11	0.92	0.21	0.45	0.07	0.05	0.16	95.99	0.86	0.36	*	100	100	100	100	*	100	100	100
RGS3_HUMAN	1:8	89	0.13	0.43	0.46	0.15	0.01	0.63	82.63	7.33	0.01	*	100	100	100	100	*	100	100	100
RIP_HUMAN	1:8	6.03	0.32	0.29	0.86	0.22	0	1.15	89.83	4.47	0.72	*	100	100	100	100	*	100	100	100
RIR2B_HUMAN	1:8	99.33	0.05	0.04	0.08	0.03	0	0.08	28.06	0.19	0.01	*	100	100	100	100	*	100	100	100
RL5_HUMAN	1:8	99.14	0.12	0.1	0.1	0.02	0.01	0.1	0.47	0.17	0.01	*	100	100	100	100	*	100	100	100
RNF14_HUMAN	1:8	43.48	1.41	12.26	6.48	2.08	0.63	7.64	25.58	9.62	0.08	*	100	100	100	100	*	100	100	100
RNF4_HUMAN	1:8	92.32	0.12	0.19	0.11	0.05	0	0.16	96.47	0.55	1.35	*	100	100	100	100	*	100	100	100
RNPS1_HUMAN	1:8	19.39	1.27	1.6	1.96	0.37	0	1.95	74.28	8.71	0.18	*	100	100	100	100	*	100	100	100
RNUXA_HUMAN	1:8	30.83	3.67	4.82	6.28	5.25	0.49	18.77	32.48	11.9	4.91	*	100	100	100	100	*	100	100	100
RO52_HUMAN	1:8	74.31	0.48	0.21	1.38	0.12	0.01	0.21	58.76	6.33	0.03	*	100	100	100	100	*	100	100	100
ROA1_HUMAN	1:8	57.55	0.01	0.03	0.11	0.01	0	0.09	95.51	0.33	0	*	100	100	100	100	*	100	100	100
RRAGA_HUMAN	1:8	97.88	0.06	0.2	0.17	0.06	0.01	0.33	7.7	0.97	0.03	*	100	100	100	100	*	100	100	100
RRAGC_HUMAN	1:8	97.83	0.09	0.15	0.35	0.11	0.01	0.26	95.25	0.57	0.03	*	100	100	100	100	*	100	100	100
RRAGD_HUMAN	1:8	98.11	0.04	0.15	0.31	0.13	0.02	0.32	95.22	0.45	0.03	*	100	100	100	100	*	100	100	100
RRP44_HUMAN	1:8	92.86	0.34	0.41	0.64	0.15	0.06	1.15	92.55	2.05	0.26	*	100	100	100	100	*	100	100	100
RUSC1_HUMAN	1:8	27.44	3.02	6.63	13.49	1.1	1.19	5.37	28.95	23.73	2.1	*	100	100	100	100	*	100	100	100
RUVB1_HUMAN	1:8	23.54	0.15	0.37	0.26	0.14	0.03	0.85	96.28	0.94	0.05	*	100	100	100	100	*	100	100	100
RUVB2_HUMAN	1:8	24.57	0.26	0.37	0.36	0.14	0.02	1.01	95.81	0.9	0.03	*	100	100	100	100	*	100	100	100
RYBP_HUMAN	1:8	3.51	1.03	0.08	0.26	0.02	0.01	0.6	94.34	2.02	0.01	*	100	100	100	100	*	100	100	100
S100B_HUMAN	1:8	97.6	15.76	0.13	1.64	0.12	0.03	0.37	46.88	0.65	0.09	*	100	100	100	100	*	100	100	100
S14L2_HUMAN	1:8	9.09	1.09	0.86	1.27	17.33	0.17	47.2	22.91	4.03	0.23	*	0	100	100	100	*	0	0	100
S2A4R_HUMAN	1:8	87.78	1.01	0.93	0.92	0.63	0.35	1.48	88.76	2.8	0.2	*	100	100	100	100	*	100	100	100
SAFB2_HUMAN	1:8	2.49	0.62	0.27	0.62	0.31	0.05	0.61	95.11	1.21	0.1	*	100	100	100	100	*	100	100	100
SART3_HUMAN	1:8	22.39	6.04	3.71	7.88	2.29	0.53	4.65	50.26	11.72	0.3	*	100	100	100	100	*	100	100	100
SF3B1_HUMAN	1:8	0.73	0.07	0.14	0.22	0.11	0.02	0.25	98.15	0.64	0.06	*	100	100	100	100	*	100	100	100
SFRS1_HUMAN	1:8	1.64	0.05	0.14	0.21	0.09	0	0.19	97.81	0.85	0	*	100	100	100	100	*	100	100	100
SGK1_HUMAN	1:8	84.54	3.68	0.49	0.42	0.25	0.09	0.32	31.78	22.35	0.09	*	100	100	100	100	*	100	100	100
SH3K1_HUMAN	1:8	79.76	1.7	0.57	1.91	1.83	0.03	1.21	6.01	12.12	0.15	*	100	100	100	100	*	0	100	100
SH3L3_HUMAN	1:8	9.41	2.62	0.35	1.3	0.17	0.08	0.69	86.9	3.31	0.52	*	100	100	100	100	*	100	100	100
SIAH1_HUMAN	1:8	99.55	0.01	0.06	0.06	0.02	0.01	0.04	71.09	0.15	0	*	100	100	100	100	*	100	100	100
SIPA1_HUMAN	1:8	1.42	0.24	0.24	0.39	10.55	0.01	0.31	86.61	0.81	0.01	*	100	100	100	100	*	0	100	100
SIX5_HUMAN	1:8	18.62	0.23	0.35	0.56	0.15	0	0.49	95.56	1.55	0.05	*	100	100	100	100	*	100	100	100
SLBP_HUMAN	1:8	97.24	0.06	0.08	0.25	0.01	0	0.15	86.98	0.94	0	*	100	100	100	100	*	100	100	100
SMAD1_HUMAN	1:8	99.3	0.01	0.08	0.04	0.05	0	0.1	99.44	0.21	0	*	100	100	100	100	*	100	100	100
SMAD2_HUMAN	1:8	99.49	0.01	0.03	0.02	0.05	0	0.1	99.54	0.13	0	*	100	100	100	100	*	100	100	100
SMAD4_HUMAN	1:8	88.6	0.44	0.79	0.54	0.76	0.25	0.97	91.61	3.61	0.02	*	100	100	100	100	*	100	100	100
SMAD5_HUMAN	1:8	99.14	0.03	0.03	0.04	0.04	0	0.1	99.29	0.31	0	*	100	100	100	100	*	100	100	100
SMC2_HUMAN	1:8	82.24	0.51	0.6	0.75	0.27	0.05	0.62	94.2	1.57	0.07	*	100	100	100	100	*	100	100	100
SMC4_HUMAN	1:8	73.32	0.9	0.84	0.79	0.42	0.13	1.45	90.28	2.52	0.13	*	100	100	100	100	*	100	100	100
SMG1_HUMAN	1:8	61.75	1.44	1.84	3.64	1.23	0.44	4.53	22.31	8.04	0.34	*	100	100	100	100	*	100	100	100
SMG5_HUMAN	1:8	37.13	4.95	3.04	5.54	3.25	0.98	8.53	45.24	15.5	1.81	*	100	100	100	100	*	100	100	100
SMG7_HUMAN	1:8	29.56	3.64	3.04	6.36	1.04	0.92	5.04	57.95	12.15	1.1	*	100	100	100	100	*	100	100	100
SMN_HUMAN	1:8	11.44	0.59	0.17	4.06	1.5	0.07	5.58	75.2	8.93	0.66	*	100	100	100	100	*	100	100	100
SMUF2_HUMAN	1:8	86.83	0.24	0.12	0.33	0.07	0.03	0.34	25.91	0.83	0.36	*	100	100	100	100	*	100	100	100
SMYD3_HUMAN	1:8	78.43	1.42	2.1	1.4	0.43	0	3.37	80.32	8.42	0.16	*	100	100	100	100	*	100	100	100
SND1_HUMAN	1:8	95.56	0.22	0.46	0.45	0.23	0.05	0.66	1.69	1.4	0.05	*	100	100	100	100	*	100	100	100
SNTG1_HUMAN	1:8	6.28	0.57	87.23	0.5	2.77	0.01	1.22	1.92	3.12	0.02	*	0	100	100	100	*	0	0	0
SOX10_HUMAN	1:8	0.7	0.06	0.07	0.36	0.01	0	0.1	98.81	0.36	0	*	100	100	100	100	*	100	100	100
SPAST_HUMAN	1:8	65.66	45.48	2.23	0.69	0.41	0.11	10.1	32.37	1.86	0.12	*	100	100	100	100	*	0	100	100
SPIB_HUMAN	1:8	1.87	0.09	0.21	0.61	0	0.01	0.46	95.43	1.95	0.18	*	100	100	100	100	*	0	100	100
SPN1_HUMAN	1:8	25.28	2.61	3.54	12.16	4.75	0.12	6.86	36.38	19.98	3.68	*	100	100	100	100	*	100	100	100
SPNXA_HUMAN	1:8	98.79	0	0	0.09	0	0	0	98.96	0.67	0	*	100	100	100	100	*	100	100	100
SPNXB_HUMAN	1:8	98.43	0	0	0.12	0	0	0	98.44	0.83	0	*	100	100	100	100	*	100	100	100
SPNXC_HUMAN	1:8	98.73	0	0	0.09	0	0	0	98.9	0.72	0	*	100	100	100	100	*	100	100	100
SRA1_HUMAN	1:8	22.94	1.5	3.33	8.89	3.71	0.32	11.05	39.68	19.56	0	*	100	100	100	100	*	100	100	100
SRP68_HUMAN	1:8	22.68	3.27	5.64	9.35	3.48	0.47	10.18	35.21	17.51	0.49	*	100	100	100	100	*	100	100	100
SRPK1_HUMAN	1:8	82.7	0.39	0.17	0.32	0.15	0	0.27	96.82	0.75	0.04	*	100	100	100	100	*	100	100	100
SRPK2_HUMAN	1:8	85.28	0.39	0.07	0.24	0.12	0.01	0.14	97.62	0.68	0.01	*	100	100	100	100	*	100	100	100
SRRM1_HUMAN	1:8	23.83	6.18	3.8	4.33	1.58	0.19	3.8	53.9	16.46	0.26	*	100	100	100	100	*	100	100	100
STA5A_HUMAN	1:8	99.3	0.04	0.03	0.09	0.03	0	0.08	99.28	0.22	0.01	*	100	100	100	100	*	100	100	100
STABP_HUMAN	1:8	30.5	6.21	6.38	7.05	3.37	0.28	8.18	29.14	21.17	0.75	*	100	100	100	100	*	100	100	100
STAT1_HUMAN	1:8	98.92	0.08	0.05	0.11	0.03	0.01	0.07	98.87	0.45	0	*	100	100	100	100	*	100	100	100
STAT2_HUMAN	1:8	95.27	0.25	0.4	0.74	0.28	0.03	0.49	95.67	1.2	0.04	*	100	100	100	100	*	100	100	100
STAT3_HUMAN	1:8	99.05	0.09	0.05	0.07	0.02	0	0.09	99.12	0.32	0.01	*	100	100	100	100	*	100	100	100
STAT4_HUMAN	1:8	98.91	0.08	0.12	0.12	0.1	0.01	0.08	98.85	0.4	0.01	*	100	100	100	100	*	100	100	100
STAT6_HUMAN	1:8	98.47	0.15	0.06	0.21	0.06	0.01	0.19	98.37	0.55	0.02	*	100	100	100	100	*	100	100	100
STK35_HUMAN	1:8	11.5	1.43	1.08	0.39	0.25	0.04	0.75	86.52	3.29	0.02	*	100	100	100	100	*	100	100	100
STK36_HUMAN	1:8	52.64	5.28	4.6	3.47	2.06	0.73	3.84	36.55	17.4	0.17	*	100	100	100	100	*	100	100	100
STK38_HUMAN	1:8	83.82	91.79	0.15	0.12	0.02	0	0.14	2.13	2.26	0	*	0	100	100	100	*	0	0	100
STK4_HUMAN	1:8	79.54	12.11	0.9	1.05	33.67	0.06	0.71	12.7	6.01	0.11	*	100	100	100	100	*	0	100	100
STOX1_HUMAN	1:8	30.25	5.63	2.99	6.48	6.39	2.22	15.41	29.83	15.53	0.45	*	100	100	100	100	*	100	100	100
SUFU_HUMAN	1:8	97.77	0.09	0.11	0.45	0.02	0.03	0.17	97.96	0.71	0.01	*	100	100	100	100	*	100	100	100
SYUA_HUMAN	1:8	82.52	25.77	0.15	0.31	0.02	0.05	1.19	16.37	0.41	0	*	100	100	100	100	*	0	100	100
TACC1_HUMAN	1:8	44.06	0.32	0.86	0.59	0.33	0.21	0.91	52.13	2.32	0.05	*	100	100	100	100	*	100	100	100
TERA_HUMAN	1:8	76.53	2.82	13.74	0.13	0.03	0.01	1.4	70.05	0.33	0.01	*	100	100	100	100	*	100	100	100
TF65_HUMAN	1:8	53.36	0.06	0.09	0.45	0.03	0	0.12	98.62	0.39	0	*	100	100	100	100	*	100	100	100
THOC4_HUMAN	1:8	95.13	0.09	0.25	0.29	0.06	0.02	0.42	96.72	1.04	0.17	*	100	100	100	100	*	100	100	100
TIP30_HUMAN	1:8	31.75	3.81	4.99	8.24	3.29	0.53	16.9	24.38	17	1.09	*	100	100	100	100	*	100	100	100
TIP60_HUMAN	1:8	6.45	0.03	0.16	0.28	0.14	0.01	0.33	97.09	1	0.03	*	100	100	100	100	*	100	100	100
TNAP3_HUMAN	1:8	79.37	0.35	3.75	2.55	4.05	0.22	2.66	82.31	5.41	0.18	*	100	100	100	100	*	100	100	100
TNI3K_HUMAN	1:8	65.73	5.88	1.5	8.06	1.34	0.27	4.65	18.82	9.78	0.1	*	100	100	100	100	*	100	100	100
TNPO1_HUMAN	1:8	80.82	0.8	1.33	1.03	0.57	0.32	2.42	13.68	4.59	0.31	*	100	100	100	100	*	100	100	100
TNPO3_HUMAN	1:8	36.56	5.45	3.04	4.65	1.26	0.35	8.34	40.23	22.77	1.95	*	100	100	100	100	*	100	100	100
TOP2A_HUMAN	1:8	8.76	0.05	0.04	0.1	0.02	0	0.12	99.17	0.27	0.01	*	100	100	100	100	*	100	100	100
TOP2B_HUMAN	1:8	8.45	0.05	0.06	0.09	0.02	0	0.1	99.14	0.29	0	*	100	100	100	100	*	100	100	100
TP53B_HUMAN	1:8	28.09	3	3.7	10.19	2.13	1.55	6.36	39.52	19.32	2.19	*	100	100	100	100	*	100	100	100
TPR_HUMAN	1:8	30.52	7.46	2.74	6.58	3.87	0.31	7.78	45.04	13.06	0.88	*	100	100	100	100	*	100	100	100
TRABD_HUMAN	1:8	78.54	1.55	0.85	1.98	1.23	0.06	3.47	78.49	7.39	0.3	*	100	100	100	100	*	100	100	100
TRAF4_HUMAN	1:8	89.49	1.26	0.52	1.7	0.86	0.24	0.86	3.91	2.84	0.17	*	100	100	100	100	*	100	100	100
TRI11_HUMAN	1:8	65.15	0.88	0.81	3.81	0.23	0.1	0.98	55.68	11.46	0.07	*	100	100	100	100	*	100	100	100
TRI45_HUMAN	1:8	33.39	1.86	2.31	5.76	0.78	0.43	3.79	54.03	6.67	0.27	*	100	100	100	100	*	100	100	100
TRI47_HUMAN	1:8	48.85	5.13	4.8	8.02	0.8	0.21	2.98	26.86	12.38	0.78	*	100	100	100	100	*	100	100	100
TRIP4_HUMAN	1:8	32.61	5.37	3.11	8.88	2.71	0.27	10.89	34.3	17.17	0.46	*	100	100	100	100	*	100	100	100
TS101_HUMAN	1:8	97.15	0.09	0.1	0.19	0.1	0	0.32	97.29	1.5	0	*	100	100	100	100	*	100	100	100
TSPY1_HUMAN	1:8	34.56	0.12	32.6	0.31	0.33	0.18	0.94	62.52	1.87	0.1	*	100	100	100	100	*	100	100	100
TTF2_HUMAN	1:8	14.49	0.75	1.12	1.07	0.57	0.13	3.53	87.94	3.42	0.14	*	100	100	100	100	*	100	100	100
TWST2_HUMAN	1:8	24.48	0.02	0.03	0.12	0.1	0.02	0.13	98.83	0.37	0.14	*	100	100	100	100	*	100	100	100
TX1B3_HUMAN	1:8	65.18	4	0.35	0.29	0.31	0	2.85	40.7	39.94	0.06	*	100	100	100	100	*	100	100	100
UACA_HUMAN	1:8	94.58	0.88	0.36	0.59	0.25	0.04	1.05	93.92	1.26	0.1	*	100	100	100	100	*	100	100	100
UB2E3_HUMAN	1:8	36.53	0.13	12.76	1.54	0.77	0.1	1.21	42.23	6.58	13.17	*	100	100	100	100	*	100	100	100
UBQL1_HUMAN	1:8	96.4	0.11	0.14	0.32	0.13	0.04	0.32	97.13	1.02	0.03	*	100	100	100	100	*	100	100	100
UBQL2_HUMAN	1:8	97.63	0.09	0.13	0.3	0.03	0.01	0.25	97.94	0.75	0.03	*	100	100	100	100	*	100	100	100
UFM1_HUMAN	1:8	49.04	0	6.45	5.52	0.27	0.19	5.98	26.19	29.34	0.13	*	100	100	100	100	*	0	100	100
UK14_HUMAN	1:8	18.05	0.22	0.25	74.63	0.13	0.15	12.18	7.65	1.4	0.08	*	0	100	100	100	*	0	0	100
VHL_HUMAN	1:8	25.24	5.86	5.69	11.17	6.81	1.03	4.89	27.74	20.28	2.48	*	100	100	100	100	*	100	100	100
VIGLN_HUMAN	1:8	92.5	0.31	2.88	0.56	0.14	0.04	0.91	2.31	1.17	0.07	*	100	100	100	100	*	0	100	100
VPS25_HUMAN	1:8	42.22	5.33	4.64	4.65	3.06	0.19	5.72	32.84	18.59	1.31	*	100	100	100	100	*	100	100	100
VPS4A_HUMAN	1:8	93.43	13.44	0.44	0.18	0.06	0.03	1.4	82.32	0.35	0.02	*	100	100	100	100	*	100	100	100
VPS4B_HUMAN	1:8	93.34	13.05	0.44	0.22	0.06	0.03	1.41	82.66	0.38	0.02	*	100	100	100	100	*	100	100	100
WBP11_HUMAN	1:8	27.87	2.61	4.26	8.46	2.19	0.06	6.98	47.89	13.81	0.2	*	100	100	100	100	*	100	100	100
WWTR1_HUMAN	1:8	96.42	0.13	0.18	0.25	0.18	0.06	0.23	95.25	1	0.01	*	100	100	100	100	*	100	100	100
XPO1_HUMAN	1:8	21.38	0.09	0.27	0.26	0.18	0.01	0.44	97.51	0.72	0.04	*	100	100	100	100	*	100	100	100
XPO2_HUMAN	1:8	81.24	1.08	1.29	1.1	0.82	0.07	3.04	82.73	5.41	0.37	*	100	100	100	100	*	100	100	100
XPO4_HUMAN	1:8	30.23	5.73	3.92	7.83	3.3	0.62	8.89	31.72	21.34	1.06	*	100	100	100	100	*	100	100	100
XPO5_HUMAN	1:8	31.82	3.17	3.65	5.76	1.61	1	7.63	47.71	19.59	0.72	*	100	100	100	100	*	100	100	100
XPO6_HUMAN	1:8	95.77	0.22	0.14	0.57	0.11	0.03	0.3	96.52	1.37	0.02	*	100	100	100	100	*	100	100	100
XPOT_HUMAN	1:8	28.85	4.52	4.08	4.49	1.39	0.31	8.78	43.68	17.71	1.01	*	100	100	100	100	*	100	100	100
YBOX1_HUMAN	1:8	54.15	0.06	0.14	0.48	0.03	0	0.18	71.78	0.92	0.01	*	100	100	100	100	*	100	100	100
YYAP1_HUMAN	1:8	27.96	8.06	4.37	10.08	1.28	0.55	5.28	35.81	22.73	2.18	*	100	100	100	100	*	100	100	100
Z322A_HUMAN	1:8	13.56	0	0	0.02	0	0	0.02	97.48	0.14	0	*	100	100	100	100	*	100	100	100
ZCSL2_HUMAN	1:8	89.51	0.69	0.72	0.58	0.67	0.4	2.33	91.12	1.44	0.08	*	100	100	100	100	*	100	100	100
ZIM10_HUMAN	1:8	2.21	0.54	0.12	0.88	0.17	0.11	0.41	94.93	2.35	0.07	*	100	100	100	100	*	0	100	100
ZN175_HUMAN	1:8	13.17	0.04	0.01	0.06	0	0	0.01	97.75	0.08	0	*	100	100	100	100	*	100	100	100
ZN346_HUMAN	1:8	30.43	4.03	3.03	12.47	0.13	0.06	6.01	48.87	16.91	0.26	*	100	100	100	100	*	100	100	100
ZN383_HUMAN	1:8	12.49	0.03	0.01	0.04	0	0	0.06	97.3	0.11	0	*	100	100	100	100	*	100	100	100
ZN385_HUMAN	1:8	27.71	3.42	6.57	7.67	0.44	3.4	12.39	42.26	13.82	0.08	*	100	100	100	100	*	100	100	100
ZN395_HUMAN	1:8	80.57	0.82	0.85	1.55	0.49	0.63	3.15	84.2	5.88	0.13	*	100	100	100	100	*	100	100	100
ZN396_HUMAN	1:8	15.68	0.11	0.06	0.18	0.06	0	0.17	96.77	0.45	0.07	*	100	100	100	100	*	100	100	100
ZN397_HUMAN	1:8	13.91	0.04	0.02	0.03	0.01	0	0.04	98.03	0.07	0	*	100	100	100	100	*	100	100	100
ZN622_HUMAN	1:8	43.91	4.21	2.22	9.2	2.8	0.67	6.86	27.1	12.35	1.51	*	100	100	100	100	*	100	100	100
ZPR1_HUMAN	1:8	96.42	0.14	0.29	0.56	0.09	0.03	0.41	96.74	0.86	0.18	*	100	100	100	100	*	100	100	100
ZWIA_HUMAN	1:8	40.76	4.61	0	7.69	0	0	8.46	42.56	14.83	0	*	100	100	100	100	*	100	100	100
APS_HUMAN	1:9	95.64	0.28	0.21	0.45	0.23	0.01	2.31	1.99	2.12	0.42	*	100	100	100	100	*	0	100	100
CAN2_HUMAN	1:9	98.03	0.06	0.13	0.17	0.08	0.02	0.19	2.47	21.43	0.04	*	100	100	100	100	*	100	100	100
CENA2_HUMAN	1:9	87.31	0.71	0.68	2.21	19.75	0.04	2.89	20.3	3.24	0.71	*	100	100	100	100	*	0	0	100
COMT_HUMAN	1:9	96.01	0.09	0.22	0.51	0.11	0.08	0.54	1.12	96.35	0.13	*	100	100	100	100	*	100	100	100
CTNL1_HUMAN	1:9	8.06	13.03	1.49	2.4	0.75	0.08	2.42	8.32	67.51	0.15	*	100	100	100	100	*	0	0	100
DGKD_HUMAN	1:9	86.58	0.64	0.43	1.19	0.36	0.12	1.55	10.97	5	0.18	*	100	100	100	100	*	0	100	100
ELMO1_HUMAN	1:9	97.95	0.15	0.23	0.17	0.12	0.02	0.17	0.73	0.86	0.02	*	100	100	100	100	*	100	100	100
ENOA_HUMAN	1:9	99.4	0.01	0.02	0.17	0.01	0	0.04	0.11	7.03	0	*	100	100	100	100	*	100	100	100
EPB42_HUMAN	1:9	68.73	12.41	0.38	11.13	0.1	0.08	0.47	1.3	73.3	0.02	*	100	100	100	100	*	100	100	100
ERMAP_HUMAN	1:9	59.68	0.38	0.28	5.11	0.16	0.03	0.55	18.3	69.91	0.03	*	100	100	100	100	*	100	100	100
FAK2_HUMAN	1:9	50.91	0.07	0.1	0.35	0.03	0	0.12	1.23	96.16	0.03	*	100	100	100	100	*	100	100	100
FCG2C_HUMAN	1:9	0.16	8.16	0.02	6.24	0	0	0.08	0.46	91.09	0.01	*	100	100	100	100	*	0	0	0
FOLH1_HUMAN	1:9	13.47	0.25	0.52	8.55	0.43	0.15	2.27	3	89.92	0.2	*	100	100	100	100	*	100	100	100
FTS1_HUMAN	1:9	21.16	2.26	2.09	9.17	3.62	0.35	11.5	31.57	27.04	0.44	*	0	100	100	100	*	0	100	100
HCK_HUMAN	1:9	62.44	0.06	0.03	0.29	0.02	0.02	0.06	7.11	75.18	0.01	*	100	100	100	100	*	100	100	100
LCK_HUMAN	1:9	66.25	0.06	0.06	0.31	0.02	0.02	0.06	6.72	76.06	0	*	100	100	100	100	*	100	100	100
LIMA1_HUMAN	1:9	94.63	91.77	0.19	0.28	0.12	0.02	0.3	4.78	1.4	0.03	*	100	100	100	100	*	0	0	100
LIPA2_HUMAN	1:9	94.45	92.45	0.43	0.54	0.39	0.04	0.78	2.78	1.39	0.09	*	100	100	100	100	*	0	0	100
LRIG2_HUMAN	1:9	4.17	0.65	0.6	10.4	0.31	0.15	1.3	4.39	80.15	0.1	*	100	100	100	100	*	0	0	100
NPSR1_HUMAN	1:9	0.85	0.05	0.41	2.49	0.36	0.02	0.5	1.07	94.16	0.24	*	100	100	100	100	*	0	0	100
PA2G6_HUMAN	1:9	92.33	0.33	0.22	4.38	0.28	0.16	0.64	2.93	1.7	0.05	*	100	100	100	100	*	0	0	100
PACN3_HUMAN	1:9	49.58	1.35	0.19	0.23	0.05	0	0.42	1.41	48.29	0.12	*	100	100	100	100	*	100	100	100
PAK1_HUMAN	1:9	43.25	0.78	0.14	37.66	0.2	0.29	0.71	21.56	15.56	0.08	*	100	100	100	100	*	0	0	100
PDPK1_HUMAN	1:9	92.01	1.16	0.22	0.46	0.08	0.02	0.26	17.9	73.01	0.01	*	100	100	100	100	*	100	100	100
PERF_HUMAN	1:9	92.4	0.09	0.28	3.59	0.39	0.03	0.55	1.25	93.23	0.06	*	100	100	100	100	*	100	100	100
PEX19_HUMAN	1:9	36.95	6.59	6.42	4.95	1.29	0	6.83	31.75	18.08	8.1	*	100	100	100	100	*	0	100	100
PHLB2_HUMAN	1:9	33.99	5.98	4.24	5.63	8.74	1.29	8.67	37.05	13.12	0.88	*	0	100	100	100	*	0	100	100
PI51C_HUMAN	1:9	46.31	0.05	0.07	0.16	0.01	0	0.11	7.11	91.94	0	*	100	100	100	100	*	100	100	100
PREX1_HUMAN	1:9	63.11	2	2.24	3.96	3.35	0.41	3.84	16.07	16.69	0.63	*	100	100	100	100	*	100	100	100
PTPRE_HUMAN	1:9	10.52	0.02	1.22	0.77	0.02	0	0.04	1.32	87.88	0	*	100	100	100	100	*	100	100	100
PTPRR_HUMAN	1:9	79.66	0.1	0.74	0.62	0.11	0.03	0.24	1.28	75.48	0.06	*	100	100	100	100	*	100	100	100
PXK_HUMAN	1:9	96.23	0.33	0.23	0.28	0.09	0.03	0.21	2.1	95.63	0.02	*	100	100	100	100	*	100	100	100
RAP1B_HUMAN	1:9	12.09	0.18	0.23	0.17	9.83	0.06	0.22	0.5	86.07	0.04	*	100	100	100	100	*	100	100	100
RASL2_HUMAN	1:9	40.63	0.76	1.93	2.12	0.52	0.12	1.18	5.89	49.48	0.58	*	100	100	100	100	*	100	100	100
RHOQ_HUMAN	1:9	34.69	6.5	0.16	31.12	1.47	0.02	0.25	0.42	29.24	0	*	100	100	100	100	*	0	100	100
RPGF6_HUMAN	1:9	18.63	3.78	1.72	4.89	1.78	0.13	6.25	58.32	13.47	0.49	*	0	100	100	100	*	0	100	100
SEM6D_HUMAN	1:9	0.61	0.06	0.03	4.42	0.01	0.01	0.23	0.61	94.2	0.02	*	100	100	100	100	*	0	100	100
TAOK3_HUMAN	1:9	94.72	1.44	0.23	0.46	2.51	0.12	0.37	4.34	1.48	0.02	*	100	100	100	100	*	0	0	100
TAU_HUMAN	1:9	98.68	0.03	0.11	0.14	0.02	0	0.21	0.59	98.6	0	*	100	100	100	100	*	100	100	100
TAZ_HUMAN	1:9	8.68	0.69	3.08	1.7	0.22	0.37	68.12	13.94	6.87	0.65	*	0	0	100	100	*	0	0	100
TNR8_HUMAN	1:9	13.49	5.48	3.48	21.91	0.8	0	6.77	20.48	40.39	0.59	*	100	100	100	100	*	0	0	100
UROL1_HUMAN	1:9	2.35	0.45	0.69	10.3	0.38	0.16	0.6	2.11	91.76	0.15	*	100	100	100	100	*	0	100	100
VASP_HUMAN	1:9	95.63	35.97	0.2	0.34	0.11	0.01	0.49	2.03	59.37	0	*	100	100	100	100	*	100	100	100
YIPF3_HUMAN	1:9	14.91	3.63	4.22	8.85	4.37	0.22	12.82	24.2	42.45	0.09	*	100	100	100	100	*	0	100	100
ZMY19_HUMAN	1:9	51.09	4.1	0.72	2.83	0.14	2.27	4.15	54.04	21.3	0.31	*	0	100	100	100	*	0	100	100
CEP35_HUMAN	2:8	47.31	9.96	2.37	6.35	21.28	0.15	7	27.47	12.54	0.87	*	0	100	100	100	*	0	0	0
RASF1_HUMAN	2:8	89.85	85.94	1.14	0.26	0.35	0.04	1.6	6.74	1.48	0.05	*	0	100	100	100	*	0	100	100
SPN90_HUMAN	2:8	27.45	4.17	5.91	9.53	2.39	0.81	9.51	22.19	26.42	1.61	*	0	0	100	100	*	0	0	0
SYMPK_HUMAN	2:9	23.39	5.06	5.48	9.61	3.59	0.35	11.93	27.52	23.74	1.72	*	0	100	100	100	*	0	0	0
VINC_HUMAN	2:9	0.63	96.21	0.08	0.17	0.05	0.01	0.21	0.51	97.85	0.01	*	100	100	100	100	*	100	100	100
CALU_HUMAN	3:4	0.78	0.14	96.72	0.16	1.26	0.01	0.21	0.42	0.51	0.03	*	100	100	100	100	*	0	0	0
MYOC_HUMAN	3:4	0.67	0.18	67.51	80.95	0.13	0.03	0.17	0.63	17.41	0.01	*	100	100	100	100	*	100	100	100
PCSK6_HUMAN	3:4	0.58	0.06	24.59	58.64	55.68	0.02	0.26	0.82	9.5	0	*	100	100	100	100	*	0	100	100
ABCG1_HUMAN	3:5	6	0.21	10.01	0.95	0.52	0.13	4.28	5.77	75.04	0.39	*	0	100	100	100	*	0	0	0
APH1A_HUMAN	3:5	16.46	3.42	7.85	6.26	2.29	0.25	11.12	20.68	38.89	0.21	*	0	0	0	0	*	0	0	0
APHC_HUMAN	3:5	3.44	0.28	87.65	0.8	86.69	0.12	0.63	1.39	6.97	0.13	*	100	100	100	100	*	100	100	100
BAP31_HUMAN	3:5	4.67	1.03	78.51	2.05	1.41	0.14	1.33	6.14	7.76	0.09	*	100	100	100	100	*	0	0	0
CLN8_HUMAN	3:5	21.1	0.62	13.23	2.31	6.98	2.29	6.33	13.26	44.45	1.47	*	0	0	0	100	*	0	0	0
DHC24_HUMAN	3:5	23.63	4.42	4.88	7.92	3.55	0.75	8.14	25.16	33.63	1.37	*	0	0	0	0	*	0	0	0
ERGI1_HUMAN	3:5	3.3	0.28	86.84	0.82	86.95	0.01	1.19	3.75	5.02	0.12	*	100	100	100	100	*	100	100	100
ERGI2_HUMAN	3:5	4.58	0.33	84.76	1.2	84.58	0	2.46	4.19	4.04	0.27	*	100	100	100	100	*	100	100	100
ERGI3_HUMAN	3:5	0.6	0.06	97.39	0.28	97.35	0	0.22	0.55	1.05	0.03	*	100	100	100	100	*	100	100	100
EXT1_HUMAN	3:5	0.45	0.05	98.42	0.13	90.94	0	0.13	0.46	0.48	0.04	*	100	100	100	100	*	100	100	100
EXT2_HUMAN	3:5	0.5	0.07	98.05	0.23	87.52	0.01	0.28	0.43	0.53	0	*	100	100	100	100	*	100	100	100
FURIN_HUMAN	3:5	0.17	0.01	45.26	45.51	59.58	0.02	0.11	0.22	5.34	0	*	100	100	100	100	*	0	100	100
LMA2L_HUMAN	3:5	0.4	0.1	78.38	0.31	97.88	0.02	0.19	0.33	0.82	0.04	*	100	100	100	100	*	100	100	100
LMAN1_HUMAN	3:5	7.32	1.53	59.43	2.64	73.96	0.05	3.36	8.69	5.53	0.16	*	100	100	100	100	*	100	100	100
LMAN2_HUMAN	3:5	0.47	0.05	48.56	0.29	98.01	0.04	0.18	0.38	0.67	0.01	*	100	100	100	100	*	100	100	100
MBTP1_HUMAN	3:5	35.66	2.26	2.51	28.16	1.24	1.18	6.68	15.79	11.8	0.97	*	0	0	0	0	*	0	0	0
MCFD2_HUMAN	3:5	32.06	3.57	13.1	9	3.87	0	5.47	25.18	20.2	0.49	*	0	0	0	100	*	0	0	0
P3H2_HUMAN	3:5	2.06	0.28	80.81	89.69	0.28	0.15	0.67	6.39	1.28	0.09	*	0	100	100	100	*	0	0	0
PEN2_HUMAN	3:5	5.05	0.14	85.01	1.55	85.18	0.9	1.9	3.05	4.16	0.13	*	100	100	100	100	*	100	100	100
PMYT1_HUMAN	3:5	30.42	5.14	2.66	3.05	3.09	0.02	3.75	54.33	13.34	0.48	*	0	0	0	0	*	0	0	0
PSN2_HUMAN	3:5	9.22	1.41	37.87	5.75	37.49	0.34	5.38	16.53	25.85	0.77	*	100	100	100	100	*	100	100	100
RAB2A_HUMAN	3:5	14.85	2.13	64.71	0.84	77.5	0.56	0.5	0.88	3.73	0.04	*	100	100	100	100	*	100	100	100
S23IP_HUMAN	3:5	18.42	1.77	2.4	5.53	2.08	1.03	46.61	19.48	11.35	0.49	*	0	0	0	0	*	0	0	0
SRBP1_HUMAN	3:5	1.11	0.09	95.01	0.38	94.93	0.04	0.45	2.01	1.26	0.03	*	100	100	100	100	*	100	100	100
SRBP2_HUMAN	3:5	0.9	0.1	95.56	0.33	95.45	0	0.24	2.57	0.67	0.01	*	100	100	100	100	*	100	100	100
TMCO1_HUMAN	3:5	23.75	2.45	5.16	3.76	0.77	0.27	10.55	34.04	25.97	1.46	*	0	0	0	0	*	0	0	0
TMED3_HUMAN	3:5	8.45	1.47	12.93	2.25	66.54	0.77	3.09	7.19	9.66	0.43	*	100	100	100	100	*	100	100	100
UGGG1_HUMAN	3:5	0.74	0.06	97.35	0.18	67.62	0.02	0.24	0.7	0.88	0.05	*	100	100	100	100	*	100	100	100
YIF1A_HUMAN	3:5	5.88	0.3	67.36	3.26	63.56	0.43	4.05	8.71	10.95	0.04	*	100	100	100	100	*	100	100	100
YIPF5_HUMAN	3:5	0.88	0.06	96.37	0.49	96.28	0.01	0.34	1	1.17	0.05	*	100	100	100	100	*	100	100	100
ZDHC9_HUMAN	3:5	5.05	0.31	71.67	1.27	7.78	0.16	1.93	6.88	7.81	0.18	*	100	100	100	100	*	0	100	100
3BHS1_HUMAN	3:7	0.42	0.06	98.82	0.05	0.02	0	94.27	0.28	0.26	0.06	*	100	100	100	100	*	100	100	100
3BHS2_HUMAN	3:7	0.44	0.06	98.77	0.06	0.02	0	93.13	0.28	0.31	0.06	*	100	100	100	100	*	100	100	100
CASQ1_HUMAN	3:7	0.5	0.01	98.11	0.18	0.06	0.01	0.15	0.6	0.44	0.03	*	100	100	100	100	*	0	0	0
NCB5R_HUMAN	3:7	0.97	0.11	88	0.31	0.12	0.13	96.55	1.11	0.98	0.02	*	100	100	100	100	*	100	100	100
SEPN1_HUMAN	3:7	24.07	1.78	4.98	13.19	1.88	3.36	9.97	29.79	24.88	0.43	*	0	0	0	0	*	0	0	0
AKAP6_HUMAN	3:8	1.44	0.22	94.93	0.6	0.19	0.03	0.36	96.23	1.22	0.05	*	100	100	100	100	*	100	100	100
AT2A3_HUMAN	3:8	0.24	0.03	95.39	0.1	1.14	0	0.08	0.2	2.86	0.01	*	100	100	100	100	*	0	0	0
ATF6A_HUMAN	3:8	6.31	1.48	73.99	1.89	0.32	0.65	1.74	87.52	3.72	0.26	*	100	100	100	100	*	100	100	100
ATF6B_HUMAN	3:8	6.48	2.59	69.18	1.4	0.58	0.19	1.31	86.37	4.15	0.06	*	100	100	100	100	*	100	100	100
CREB3_HUMAN	3:8	8.29	1.55	13.77	3.1	1.47	0.32	1.44	80.51	5.65	0.01	*	100	100	100	100	*	100	100	100
NHLC1_HUMAN	3:8	55.89	1.65	1.71	4.19	0.98	0.11	5.97	28.47	9.71	1.31	*	0	100	100	100	*	0	0	0
PO210_HUMAN	3:8	1.49	0.18	94.65	0.52	0.2	0.06	0.62	95.8	1.49	0.03	*	100	100	100	100	*	100	100	100
TOR1A_HUMAN	3:8	40.91	0.43	64.88	26.77	0.28	0.04	1.49	1.78	2.79	0.09	*	100	100	100	100	*	0	0	0
A4_HUMAN	3:9	0.91	0.04	0.36	3.23	0.03	0.01	0.6	1.16	94.11	0.02	*	100	100	100	100	*	0	0	0
HMDH_HUMAN	3:9	0.3	0.02	98.89	0.09	0.03	0	0.1	0.31	12.04	0.01	*	100	100	100	100	*	100	100	100
N2DL1_HUMAN	3:9	1.8	0.23	0.3	26.39	0.42	0.02	0.49	2.26	93.08	0.41	*	100	100	100	100	*	0	0	0
S27A2_HUMAN	3:9	26.16	0.11	71.41	0.36	0.08	0.04	0.46	0.72	78.91	0.25	*	100	100	100	100	*	100	100	100
S39A1_HUMAN	3:9	3.14	0.27	0.79	1.49	0.33	0.17	2.14	4.2	88.65	0.17	*	100	100	100	100	*	0	0	0
TRIPB_HUMAN	5:2	34.54	10.02	4.36	6.97	5.67	0.72	7.96	32.82	14.83	0.8	*	0	0	0	100	*	0	0	0
BGAT_HUMAN	5:4	3.57	0.92	1.22	1.18	88.61	0	1.06	2.15	3.75	0	*	100	100	100	100	*	0	0	0
ENP6_HUMAN	5:4	0.81	0.05	18.85	54.21	78.25	0	0.34	1	0.81	0.03	*	100	100	100	100	*	100	100	100
GALT1_HUMAN	5:4	1.84	0.26	0.33	61.3	93.66	0.04	0.67	2.3	1.1	0.04	*	100	100	100	100	*	100	100	100
GALT2_HUMAN	5:4	0.48	0.07	0.13	87.02	98.18	0	0.17	0.53	0.47	0.01	*	100	100	100	100	*	100	100	100
SIA4A_HUMAN	5:4	0.28	0.04	0.2	95.82	95.94	0.02	0.19	0.45	2.95	0.02	*	100	100	100	100	*	100	100	100
SIA4C_HUMAN	5:4	2.83	0.39	0.6	69.4	69.38	0.07	0.86	3.25	23.01	0.04	*	100	100	100	100	*	100	100	100
SIAT1_HUMAN	5:4	0.41	0.03	0.13	95.88	96.94	0.01	0.27	0.87	1.14	0.04	*	100	100	100	100	*	100	100	100
SIAT6_HUMAN	5:4	0.57	0.04	0.12	57.17	57.09	0.03	0.19	0.36	41.55	0	*	100	100	100	100	*	100	100	100
ARD1_HUMAN	5:6	25.29	0.4	7.67	0.82	44.3	0.15	1.15	27.27	1.9	0.06	*	100	100	100	100	*	0	0	0
CUL3_HUMAN	5:8	25.3	0.13	0.15	0.21	67.58	0.01	0.21	98.11	0.43	0.02	*	100	100	100	100	*	100	100	100
PGEA1_HUMAN	5:8	36.17	6.26	4.24	4.7	3.82	0.58	7.91	29.49	23.07	0.15	*	0	100	100	100	*	0	0	0
ADA10_HUMAN	5:9	0.27	0.02	0.12	2.28	26.55	0	0.05	0.25	98.55	0	*	100	100	100	100	*	100	100	100
ADRB1_HUMAN	5:9	0.58	0.1	0.04	0.14	0.03	0	0.09	0.86	98.38	0.01	*	100	100	100	100	*	0	0	0
CHIC2_HUMAN	5:9	30.86	6.79	5.29	6.37	4.74	0.39	3.7	26.99	32.52	0.38	*	100	100	100	100	*	0	0	0
FGRL1_HUMAN	5:9	3.92	0.61	1.13	9.06	0.64	0.27	1.57	3.31	87.58	0.28	*	100	100	100	100	*	0	0	0
LPP3_HUMAN	5:9	0.23	0.02	45.05	0.11	0.39	0	0.12	0.37	53.81	0.01	*	100	100	100	100	*	0	100	100
PICAL_HUMAN	5:9	2.31	0.28	0.17	0.16	36.87	0.12	0.69	2.85	93.67	0.01	*	100	100	100	100	*	100	100	100
SMS2_HUMAN	5:9	0.8	0.09	0.2	0.47	96.42	0.01	0.33	0.8	1.2	0	*	100	100	100	100	*	100	100	100
TGON2_HUMAN	5:9	5.85	0.76	1.25	1.93	82.35	0.03	2.2	6.49	2.81	0.06	*	100	100	100	100	*	0	0	100
TNR17_HUMAN	5:9	15.28	5.39	8.11	6.33	1.45	0	9.38	27.87	37.47	0	*	100	100	100	100	*	0	0	0
CHIT1_HUMAN	6:4	0.89	0.08	0.05	97.2	0.08	0.08	0.26	0.75	0.78	0.11	*	100	100	100	100	*	0	0	0
GGH_HUMAN	6:4	2.98	0.23	0.38	91.98	0.13	91.14	0.74	2.46	1.98	0.21	*	100	100	100	100	*	100	100	100
HYAL1_HUMAN	6:4	1.52	0.19	0.38	1.11	0.08	0.05	1.18	1.67	94.09	0.17	*	0	0	0	0	*	0	0	0
AMACR_HUMAN	7:10	1.45	0.09	0.15	0.44	0.1	0.06	95.05	1.61	1.46	94.58	*	100	100	100	100	*	100	100	100
SPYA_HUMAN	7:10	1.09	0.12	0.29	0.31	0.04	0.03	74.41	0.91	74.86	22.26	*	0	100	100	100	*	0	100	100
B2L10_HUMAN	7:8	19.12	3.42	4.64	4.24	4.75	0.44	9.71	12.1	49.26	0.05	*	0	0	100	100	*	0	0	100
BNIP3_HUMAN	7:8	2.01	0.17	0.55	1.14	0.29	0.01	92.75	2.85	1.48	0.07	*	100	100	100	100	*	100	100	100
DUT_HUMAN	7:8	95.74	0.1	0.25	0.47	0.14	0.02	0.88	96.27	1.01	0.09	*	100	100	100	100	*	0	0	100
GLRX2_HUMAN	7:8	29.61	0.22	0.88	0.69	0.08	0.02	72.58	67.15	1.51	0.42	*	100	100	100	100	*	100	100	100
NDUAD_HUMAN	7:8	20.22	20.15	4.72	11.65	0.59	0.15	9.7	21.07	22.01	0.37	*	0	100	100	100	*	0	0	0
OGG1_HUMAN	7:8	44.4	0.13	0.98	2.23	0.42	0.03	2.11	88.9	2.28	0.38	*	100	100	100	100	*	0	0	0
ORN_HUMAN	7:8	6.65	0.46	1.85	1.79	0.37	0.05	81.14	9.03	2.95	0.23	*	100	100	100	100	*	100	100	100
PDCD8_HUMAN	7:8	1.34	0.1	0.15	0.3	0.09	0.04	96.74	96.64	0.91	0.07	*	100	100	100	100	*	100	100	100
PEO1_HUMAN	7:8	30.35	3.08	7.02	6.08	2.76	0.11	14.86	31.24	14.58	0.25	*	100	100	100	100	*	0	100	100
TIM50_HUMAN	7:8	6.4	0.89	1.95	0.86	1.41	0.75	66.19	8.68	15.98	1.03	*	100	100	100	100	*	0	100	100
UNG_HUMAN	7:8	0.76	0.14	0.21	0.23	0.09	0.03	82.58	98.22	0.52	0	*	100	100	100	100	*	100	100	100
FIS1_HUMAN	7:9	2.03	0.21	0.36	0.73	0.29	0.07	92.65	2.38	93.91	0.08	*	100	100	100	100	*	100	100	100
VDAC1_HUMAN	7:9	0.19	0.01	0.05	0.1	0.02	0	99.15	0.25	11.03	0.01	*	100	100	100	100	*	100	100	100
ANLN_HUMAN	8:2	2.81	89.76	0.46	0.53	0.31	0.1	0.96	93.45	2.35	0.02	*	100	100	100	100	*	100	100	100
INCE_HUMAN	8:2	5.74	2.01	0.65	1.01	0.52	0.02	0.9	89.51	2.98	0.09	*	100	100	100	100	*	0	0	100
MYOZ1_HUMAN	8:2	3.95	84.34	0.38	1.97	0.35	0.01	0.8	6.55	2.72	0.07	*	100	100	100	100	*	100	100	100
PIAS1_HUMAN	8:2	1.25	0.09	0.3	0.38	0.11	0.08	0.3	97.67	0.55	0	*	100	100	100	100	*	0	0	0
RIF1_HUMAN	8:2	29.58	4.54	3.52	8.23	2.91	0.51	8.79	33.61	22.61	0.6	*	100	100	100	100	*	0	0	0
TPX2_HUMAN	8:2	32.64	11.68	2.65	4.12	5.27	1.29	7.58	36.43	15.03	0.44	*	100	100	100	100	*	0	0	100
DDX28_HUMAN	8:7	16.71	0.87	0.48	1.05	0.24	0.05	4	82.68	2.73	0.08	*	100	100	100	100	*	0	100	100
PAF_HUMAN	8:7	31.52	2.86	10.89	6.9	4.07	0.61	1.41	28.25	22.56	4.35	*	0	100	100	100	*	0	0	0
MTND_HUMAN	8:9	0.7	0.23	0.1	0.54	0.24	0.06	0.27	97.67	97.23	0.04	*	100	100	100	100	*	100	100	100
NOTC2_HUMAN	8:9	4.37	0.13	0.06	13.26	0.05	0.01	0.07	61.64	88.18	0	*	100	100	100	100	*	100	100	100
NOTC3_HUMAN	8:9	4.95	0.08	0.06	13.35	0.04	0.01	0.09	60.59	88.23	0	*	100	100	100	100	*	100	100	100
NOTC4_HUMAN	8:9	4.83	0.12	0.07	13.87	0.05	0.03	0.17	59.2	87.55	0.02	*	100	100	100	100	*	100	100	100
PININ_HUMAN	8:9	30.59	4.77	5.95	5.03	2.59	0.03	3.08	51.58	13.89	0.46	*	100	100	100	100	*	0	100	100
PKP2_HUMAN	8:9	30.68	14	0.46	0.74	0.19	0.01	0.58	81.63	35.37	0.14	*	100	100	100	100	*	100	100	100
PKP3_HUMAN	8:9	17.58	8.14	0.15	0.23	0.09	0.02	0.28	89.81	67.38	0.04	*	100	100	100	100	*	100	100	100
S29A2_HUMAN	8:9	0.9	0.19	0.23	0.31	0.12	0.01	0.5	21.08	76.95	0.07	*	100	100	100	100	*	100	100	100
1C16_HUMAN	9:4	0.02	0	0	0.22	0	0	0.01	0.01	99.71	0	*	100	100	100	100	*	100	100	100
ACE_HUMAN	9:4	0.46	0.06	0.14	62.62	0.04	0.01	0.19	0.49	79.15	0.01	*	100	100	100	100	*	100	100	100
ACE2_HUMAN	9:4	2.32	0.31	0.35	66.14	0.31	0.15	0.7	2.44	70.6	0.09	*	100	100	100	100	*	100	100	100
ACET_HUMAN	9:4	1.08	0.09	0.15	65.93	0.18	0.01	0.44	1.11	80.17	0.02	*	100	100	100	100	*	100	100	100
ADA12_HUMAN	9:4	0.49	0.03	0.15	16.58	0.1	0.01	0.08	0.46	85.77	0.01	*	100	100	100	100	*	100	100	100
ADA28_HUMAN	9:4	0.31	0.09	0.15	30.42	0.11	0	0.08	0.33	71.74	0	*	100	100	100	100	*	100	100	100
ADAM9_HUMAN	9:4	0.94	0.04	0.38	18.69	0.18	0.05	0.39	0.98	83.06	0.02	*	100	100	100	100	*	100	100	100
ATRN_HUMAN	9:4	0.77	0.13	0.19	1.09	0.07	0.06	0.2	0.82	96.97	0.01	*	100	100	100	100	*	100	100	100
BTC_HUMAN	9:4	2.16	0.17	0.47	89.27	0.46	0.02	0.57	2.95	91.56	0.25	*	100	100	100	100	*	100	100	100
C163A_HUMAN	9:4	0.5	0.01	0.07	71.05	0.04	0.02	0.11	0.33	27.94	0.03	*	100	100	100	100	*	100	100	100
CANT1_HUMAN	9:4	1.27	0.08	96.32	0.31	96.3	0.04	0.32	0.94	1.04	0.06	*	0	0	0	100	*	0	0	0
CD40L_HUMAN	9:4	1.14	0.09	0.17	95.61	0.07	0.02	0.19	1.42	95.85	0.03	*	100	100	100	100	*	100	100	100
CD8A_HUMAN	9:4	0.45	0.04	0.31	0.59	0.04	0.05	0.3	1.05	97.52	0.01	*	100	100	100	100	*	0	100	100
CD97_HUMAN	9:4	0.42	0.15	0.12	7.14	0.06	0	0.14	0.76	96.48	0	*	100	100	100	100	*	100	100	100
CEAM1_HUMAN	9:4	0.41	0.1	0.06	4.85	0.02	0	0.12	0.65	94.09	0.02	*	100	100	100	100	*	100	100	100
CKLF_HUMAN	9:4	1.29	0.11	1.6	2.84	0.55	0	1.1	3.64	89.57	0	*	100	100	100	100	*	0	100	100
COVA1_HUMAN	9:4	33.45	5.02	3.76	7.41	4.29	0.18	8.01	33.24	17.78	0.77	*	0	0	100	100	*	0	0	0
CRIM1_HUMAN	9:4	10.63	0.73	3	60.14	1.35	0.02	3.3	9.08	14.7	0	*	100	100	100	100	*	100	100	100
CRUM1_HUMAN	9:4	8.39	0.11	0.22	30.23	0.07	0.01	0.26	31.26	76.12	0	*	100	100	100	100	*	0	100	100
CRUM2_HUMAN	9:4	8.65	0.23	0.26	30.95	0.16	0.06	0.83	32.39	78.2	0.11	*	100	100	100	100	*	0	100	100
CXAR_HUMAN	9:4	10.97	0.17	2.76	5.98	2.44	0.37	3.61	11.08	69.11	0.28	*	100	100	100	100	*	0	0	100
DAG1_HUMAN	9:4	0.47	0.02	0.12	98.25	0.05	0	0.14	0.52	98.7	0	*	100	100	100	100	*	100	100	100
DPP4_HUMAN	9:4	0.8	0.04	0.08	77.36	0.04	0	0.09	0.39	98.3	0.02	*	100	100	100	100	*	100	100	100
EDA_HUMAN	9:4	11.8	1.21	1.68	57.08	2.62	0	1.34	18.18	18.89	0.81	*	100	100	100	100	*	100	100	100
EGFR_HUMAN	9:4	0.96	0.06	0.09	4.48	0.02	0.01	0.1	0.5	98.26	0.03	*	100	100	100	100	*	100	100	100
EMR3_HUMAN	9:4	0.36	0.11	0.11	7.52	0.07	0	0.12	0.63	97.88	0	*	100	100	100	100	*	100	100	100
EPHA3_HUMAN	9:4	0.33	0.01	0.02	5.45	0.01	0	0.01	0.09	99.56	0	*	100	100	100	100	*	100	100	100
EPOR_HUMAN	9:4	1.21	0.24	0.17	31.21	0.14	0	0.52	1.06	95.8	0.1	*	100	100	100	100	*	100	100	100
ERBB3_HUMAN	9:4	1.08	0.08	0.09	5.52	0.06	0	0.1	0.66	98.06	0.06	*	100	100	100	100	*	100	100	100
EREG_HUMAN	9:4	1.68	0.1	0.67	67.42	0.15	0	1.81	5.65	89.47	0.09	*	100	100	100	100	*	100	100	100
FCAR_HUMAN	9:4	1.86	0.33	0.48	1.45	0.08	0.22	0.56	2	93.9	0.22	*	100	100	100	100	*	0	0	100
FCG3B_HUMAN	9:4	7.76	11.31	0.98	6.24	0.07	0	0.52	2.45	83.24	0.04	*	100	100	100	100	*	0	0	100
FGFR2_HUMAN	9:4	0.59	0.03	0.05	0.23	0.27	0.03	0.01	0.25	99.18	0	*	100	100	100	100	*	0	0	0
FLT3L_HUMAN	9:4	2.49	0.17	1.02	86.33	0.24	0.2	1.64	3.52	89.42	0.02	*	100	100	100	100	*	100	100	100
GFRA4_HUMAN	9:4	1.74	0.16	0.24	1.32	0.25	0.1	0.48	2.87	94.16	0	*	100	100	100	100	*	0	0	100
HBEGF_HUMAN	9:4	1.41	0.09	0.68	93.95	0.17	0.03	0.55	1.41	95.59	0.06	*	100	100	100	100	*	100	100	100
I17RB_HUMAN	9:4	0.73	0.09	0.29	94.7	0.31	0.02	0.88	1.12	96.09	0.18	*	100	100	100	100	*	100	100	100
ICAM4_HUMAN	9:4	1	0.14	0.24	64.11	0.12	0.1	1.13	2.27	94.51	0	*	100	100	100	100	*	100	100	100
IL1AP_HUMAN	9:4	0.58	0.1	0.1	47.28	0.02	0	0.22	0.62	98.32	0	*	100	100	100	100	*	100	100	100
IL4RA_HUMAN	9:4	4.82	0.79	0.65	81.91	0.93	0.06	1.64	7.79	85.55	0.08	*	100	100	100	100	*	100	100	100
IL6RA_HUMAN	9:4	0.93	0.19	0.33	2.77	0.16	0.22	0.28	1.24	94.7	0.03	*	100	100	100	100	*	100	100	100
IL6RB_HUMAN	9:4	0.8	0.06	0.23	2.19	0.07	0.05	0.32	1.08	96.54	0.01	*	100	100	100	100	*	100	100	100
IL7RA_HUMAN	9:4	3.71	0.7	0.49	1.99	0.54	0.08	1.37	2.95	90.77	0.06	*	100	100	100	100	*	0	0	100
IL9R_HUMAN	9:4	2.95	0.45	0.62	82.26	0.16	0.1	0.89	4.76	91.66	0.01	*	100	100	100	100	*	100	100	100
ILRL1_HUMAN	9:4	1.19	0.32	0.24	56.81	0.06	0	0.2	0.86	97.11	0	*	100	100	100	100	*	100	100	100
ITLN1_HUMAN	9:4	13.82	2.31	1.79	41.44	1.37	2.51	4.09	15.72	17.41	3.49	*	100	100	100	100	*	100	100	100
KLOT_HUMAN	9:4	14.94	0.06	0.09	45.68	0.05	0.05	0.26	0.69	83.72	0.03	*	100	100	100	100	*	100	100	100
LCAP_HUMAN	9:4	3.51	0.06	0.11	11.74	0.06	0	0.26	3.42	83.84	0.03	*	100	100	100	100	*	100	100	100
LIFR_HUMAN	9:4	1.36	0.16	0.16	92.17	0.1	0.04	0.4	1.74	96.07	0.03	*	100	100	100	100	*	100	100	100
MOX2R_HUMAN	9:4	2.12	0.1	0.62	1.05	0.36	0	0.57	2.33	94.44	0.05	*	100	100	100	100	*	0	0	100
MUC1_HUMAN	9:4	1.37	0.8	0.1	0.15	0.02	0	0.16	0.9	97.28	0.01	*	100	100	100	100	*	0	0	0
N2DL2_HUMAN	9:4	0.73	0.11	16.51	1.63	0.53	0.04	0.43	1.34	95.51	0.04	*	100	100	100	100	*	0	100	100
NRG1_HUMAN	9:4	0.78	0.29	0.2	96.49	0.06	0	0.11	0.97	92.76	0.04	*	100	100	100	100	*	100	100	100
NRP1_HUMAN	9:4	0.14	0.01	0.05	3.35	0.83	0	0.04	0.26	95.34	0	*	100	100	100	100	*	100	100	100
OLR1_HUMAN	9:4	2.87	0.58	0.39	78.9	0.15	0	0.24	1.85	94.68	0.01	*	100	100	100	100	*	100	100	100
PGCB_HUMAN	9:4	1.11	0.1	0.28	94.16	0.18	0.04	0.42	1.63	46.06	0.02	*	100	100	100	100	*	100	100	100
PIGR_HUMAN	9:4	1.39	0.13	0.33	94.64	0.19	0.05	0.28	1.42	95.97	0.04	*	100	100	100	100	*	100	100	100
PLXB1_HUMAN	9:4	0.75	0.09	0.12	0.33	0.06	0.01	0.28	0.76	97.87	0.02	*	100	100	100	100	*	0	0	100
PRSS8_HUMAN	9:4	4.77	1.55	2.77	75.03	0.09	0.04	0.49	0.83	18.72	0	*	100	100	100	100	*	100	100	100
PVR_HUMAN	9:4	0.72	0.08	0.17	59.97	0.13	0.01	0.37	0.84	97.26	0	*	100	100	100	100	*	100	100	100
PVRL1_HUMAN	9:4	0.45	0.03	0.05	5.55	0.04	0	0.13	0.74	98.27	0	*	100	100	100	100	*	100	100	100
RAGE_HUMAN	9:4	0.87	0.18	0.22	0.81	0.03	0.01	0.68	0.81	96.73	0.05	*	100	100	100	100	*	0	100	100
SFRP1_HUMAN	9:4	0.46	0.03	0.29	86.6	0.32	0	0.23	0.82	76.34	0.07	*	100	100	100	100	*	100	100	100
SIG10_HUMAN	9:4	0.97	0.12	0.21	5.16	0.09	0	0.29	1.5	97.06	0.03	*	100	100	100	100	*	100	100	100
SIGL6_HUMAN	9:4	0.44	0.13	0.08	4.78	0.02	0.01	0.2	0.5	98.74	0.01	*	100	100	100	100	*	100	100	100
SN_HUMAN	9:4	2.6	0.57	0.53	74.93	0.18	0.09	0.78	2.33	91.98	0.04	*	100	100	100	100	*	100	100	100
TFR1_HUMAN	9:4	73.53	0.24	1.15	0.68	0.25	0	1.08	3.62	91.1	0.23	*	100	100	100	100	*	0	0	0
TGFA_HUMAN	9:4	0.35	0	0.12	97.16	0.09	0.01	0.12	0.32	98.66	0.04	*	100	100	100	100	*	100	100	100
TM11D_HUMAN	9:4	1.54	0.38	5.62	58.08	0.08	0.19	0.3	0.59	47.36	0.03	*	100	100	100	100	*	100	100	100
TMPS2_HUMAN	9:4	2.28	0.66	20.1	47.65	0.24	0.01	0.25	1.3	32.65	0.04	*	100	100	100	100	*	100	100	100
TN13B_HUMAN	9:4	2.73	0.09	0.17	92	0.29	0.01	0.34	2.31	85.27	0.08	*	100	100	100	100	*	100	100	100
TNF12_HUMAN	9:4	20.44	1.19	4.44	18.85	3.34	0.89	4.84	27.36	33.36	0.97	*	100	100	100	100	*	0	0	100
TNFA_HUMAN	9:4	0.55	0.28	0.26	88.95	0.07	0	0.34	1.18	91.74	0.04	*	100	100	100	100	*	100	100	100
TNFL6_HUMAN	9:4	1.55	0.29	0.41	88.2	0.04	0	0.38	1.75	90.04	0	*	100	100	100	100	*	100	100	100
TNR18_HUMAN	9:4	2.71	0.14	0.22	75.72	0.4	0.07	0.55	2.28	91.21	0	*	100	100	100	100	*	100	100	100
TNR1A_HUMAN	9:4	1.17	0	0.16	3.37	0.13	0.01	0.52	1.27	96.95	0	*	100	100	100	100	*	100	100	100
TNR1B_HUMAN	9:4	3.29	0.3	0.81	11.93	0.16	0.04	0.46	3.57	84.61	0.02	*	100	100	100	100	*	100	100	100
TNR25_HUMAN	9:4	7.89	0.76	1.39	13.85	0.89	1.02	7.38	6.79	72.26	0.68	*	100	100	100	100	*	100	100	100
TNR5_HUMAN	9:4	0.61	0.14	0.23	56.5	0.07	0.02	0.11	0.49	91.05	0	*	100	100	100	100	*	100	100	100
TNR6_HUMAN	9:4	0.73	0.04	0.34	1.86	0.36	0	0.76	0.9	96.74	0.01	*	100	100	100	100	*	100	100	100
UROM_HUMAN	9:4	1.49	0.24	0.03	93.36	0.04	0	0.36	0.83	93.86	0	*	100	100	100	100	*	100	100	100
VGFR1_HUMAN	9:4	1.1	0.1	0.15	0.57	0.04	0.01	0.19	0.8	97.88	0.01	*	100	100	100	100	*	0	0	100
X3CL1_HUMAN	9:4	2.18	0.19	0.51	92.79	0.25	0.08	0.55	2.11	69.63	0	*	100	100	100	100	*	100	100	100
ZP1_HUMAN	9:4	5.08	0.08	0.14	97.36	0.04	0.04	0.32	0.84	93.17	0.01	*	100	100	100	100	*	100	100	100
ZP2_HUMAN	9:4	1.33	0.07	0.14	98.56	0.04	0.01	0.12	0.41	97.78	0.01	*	100	100	100	100	*	100	100	100
ZP3_HUMAN	9:4	0.33	0.01	0.04	98.86	0.01	0	0.08	0.29	99.22	0	*	100	100	100	100	*	100	100	100
ZP4_HUMAN	9:4	10.5	0.16	0.17	97.78	0.02	0.03	0.3	0.55	88.31	0	*	100	100	100	100	*	100	100	100
ACT1_LYTPI	1:2	99.3	6.58	0	0.27	0	0	0	0.4	0	0	*	100	100	100	100	*	100	100	100
ACT2_LYTPI	1:2	99.29	6.6	0	0.27	0	0	0	0.41	0	0	*	100	100	100	100	*	100	100	100
ACT3_LYTPI	1:2	99.28	7.01	0	0.24	0	0	0	0.45	0	0	*	100	100	100	100	*	100	100	100
ACT4_LYTPI	1:2	99.24	7.07	0	0.25	0	0	0	0.48	0.01	0	*	100	100	100	100	*	100	100	100
PSA1_MACFA	1:8	98.7	0.07	0.07	0.11	0.02	0	0.2	98.86	0.44	0.02	*	100	100	100	100	*	100	100	100
PSA4_MACFA	1:8	89.34	0.09	0.09	0.15	0.13	0	0.28	98.44	0.46	0.02	*	100	100	100	100	*	100	100	100
ROA1_MACMU	1:8	64.28	0.02	0.05	0.1	0.02	0	0.13	95.8	0.4	0.01	*	100	100	100	100	*	100	100	100
TAU_MACMU	1:9	98.81	0.14	0.08	0.08	0	0	0.18	0.45	98.99	0	*	100	100	100	100	*	100	100	100
3BHS_MACMU	3:7	0.41	0.06	98.77	0.06	0.02	0	94.34	0.29	0.3	0.06	*	100	100	100	100	*	100	100	100
IL1AP_MACMU	9:4	0.59	0.1	0.09	47.15	0.02	0	0.21	0.61	98.34	0	*	100	100	100	100	*	100	100	100
TGFA_MACMU	9:4	0.07	0	0.08	97.94	0.09	0	0.05	0.22	99.15	0	*	100	100	100	100	*	100	100	100
ZP2_MACRA	9:4	1.39	0.05	0.15	98.5	0.04	0.01	0.12	0.44	97.71	0.01	*	100	100	100	100	*	100	100	100
ZP3_MACRA	9:4	0.33	0.02	0.04	98.81	0.01	0	0.08	0.32	99.21	0	*	100	100	100	100	*	100	100	100
DCXR_MESAU	1:5	53.06	0.13	2.46	0.56	0.14	0.03	34.82	2.16	1.38	5.87	*	100	100	100	100	*	0	0	0
RCC1_MESAU	1:8	84.52	0.04	0.07	0.29	3.5	0	0.21	89.21	0.49	0.01	*	100	100	100	100	*	100	100	100
3BHS1_MESAU	3:7	0.4	0.07	98.81	0.07	0.02	0	95.27	0.3	0.27	0.05	*	100	100	100	100	*	100	100	100
3BHS2_MESAU	3:7	0.45	0.07	98.78	0.06	0.02	0	95.17	0.33	0.24	0.05	*	100	100	100	100	*	100	100	100
3BHS3_MESAU	3:7	0.46	0.08	98.64	0.07	0.02	0	94.75	0.33	0.34	0.06	*	100	100	100	100	*	100	100	100
ZP3_MESAU	9:4	0.42	0.01	0.07	98.27	0.17	0	0.1	0.35	98.83	0.01	*	100	100	100	100	*	100	100	100
HYES_MOUSE	1:10	98.06	0.1	0.2	0.21	0.12	0.01	0.25	0.81	0.58	97.35	*	100	100	100	100	*	100	100	100
KIME_MOUSE	1:10	96.38	0.09	0.17	0.62	0.05	0.04	0.46	1.18	1.3	81.48	*	100	100	100	100	*	100	100	100
PEX5_MOUSE	1:10	97.73	0.22	0.16	0.29	0.09	0.01	0.31	0.87	0.61	79.35	*	100	100	100	100	*	100	100	100
PEX7_MOUSE	1:10	70.93	9.05	0.66	0.13	0.34	0.31	0.1	31.37	2.27	45.59	*	100	100	100	100	*	100	100	100
SERHL_MOUSE	1:10	34.85	1.37	5.2	10.96	3.02	2.47	11.61	28.11	11.97	1.17	*	100	100	100	100	*	0	0	0
ABLM1_MOUSE	1:2	46.16	5.37	2.36	8.83	1.9	0.29	5.56	35.4	19.05	0.94	*	100	100	100	100	*	0	0	0
CLAP2_MOUSE	1:2	92.7	94.76	0.27	0.36	0.14	0.02	0.67	1.5	1.81	0.02	*	100	100	100	100	*	100	100	100
CP250_MOUSE	1:2	87.22	91.5	0.45	0.83	0.53	0.01	0.68	3.09	1.41	0.06	*	100	100	100	100	*	100	100	100
DYN1_MOUSE	1:2	97.12	86.93	0.03	0.04	0.01	0	4.67	1.81	0.13	0	*	100	100	100	100	*	100	100	100
EVL_MOUSE	1:2	84.58	0.59	1.41	1.2	0.58	0.14	2.3	5.19	85.74	0.14	*	0	100	100	100	*	0	0	0
GAS8_MOUSE	1:2	35.44	9.93	2.53	6.22	6.12	0.89	11.5	31.58	12.59	1.96	*	100	100	100	100	*	0	0	0
GTSE1_MOUSE	1:2	91.59	89.12	0.48	1.06	0.17	0.06	0.54	4.96	2.04	0.08	*	100	100	100	100	*	100	100	100
LATS2_MOUSE	1:2	68.79	82.38	0.22	0.16	0.07	0.01	0.22	11.36	2.11	0.01	*	100	100	100	100	*	100	100	100
LDB3_MOUSE	1:2	91.84	96.72	0.08	0.1	0.09	0.05	0.22	1.16	0.59	0.01	*	100	100	100	100	*	100	100	100
LIMA1_MOUSE	1:2	95.44	0.84	0.09	0.35	0.1	0.02	0.23	4.45	93.12	0.03	*	100	100	100	100	*	0	0	100
MISS_MOUSE	1:2	27.21	3.25	5.17	15.18	4.56	0	8.41	45.67	10.42	0	*	0	100	100	100	*	0	0	0
MRIP_MOUSE	1:2	96.38	95.39	0.27	0.35	0.15	0	0.3	1.77	1.08	0.01	*	100	100	100	100	*	100	100	100
MYRIP_MOUSE	1:2	68.92	2.68	2.23	5.52	1.28	0.48	4.42	14.02	10.8	0.29	*	100	100	100	100	*	0	0	0
NDE1_MOUSE	1:2	93.35	92.35	0.38	0.64	0.23	0	0.64	2.73	1.45	0	*	100	100	100	100	*	100	100	100
NDEL1_MOUSE	1:2	92.44	90.83	0.45	0.57	0.4	0.06	0.74	3.3	1.56	0	*	100	100	100	100	*	100	100	100
PDE4D_MOUSE	1:2	60.06	50.31	0.04	0.08	0.02	0	0.07	0.44	39.24	0	*	100	100	100	100	*	100	100	100
PDLI1_MOUSE	1:2	34.96	94.94	0.06	0.5	0.09	0.04	0.49	2.19	0.85	0.01	*	100	100	100	100	*	100	100	100
PEA15_MOUSE	1:2	94.72	88	0.23	0.76	0.15	0.02	0.39	2.48	1.77	0	*	100	100	100	100	*	100	100	100
PPIP1_MOUSE	1:2	89.75	6.32	0.58	1.18	0.23	0.15	1.09	5.3	3.67	0.06	*	100	100	100	100	*	100	100	100
SIRT2_MOUSE	1:2	56.94	42.05	0.07	0.25	0.1	0.01	16.16	25.9	0.73	0.06	*	100	100	100	100	*	100	100	100
SPAG6_MOUSE	1:2	96.43	94.25	0.32	0.34	0.16	0.1	0.56	1.72	1.31	0.07	*	100	100	100	100	*	100	100	100
ST38L_MOUSE	1:2	84.5	62.63	0.15	0.11	0.01	0	0.14	31.41	2.13	0	*	100	100	100	100	*	100	100	100
TRI54_MOUSE	1:2	95.99	2.78	0.33	0.74	4.4	0	0.43	89.72	0.59	0.04	*	100	100	100	100	*	0	0	100
TRIM1_MOUSE	1:2	97.47	95.38	0.08	0.17	1.91	0.01	0.09	1.45	0.5	0.01	*	100	100	100	100	*	100	100	100
TWF1_MOUSE	1:2	96.67	93.6	0.2	0.34	0.25	0.01	0.4	3.66	0.86	0.05	*	100	100	100	100	*	100	100	100
TWF2_MOUSE	1:2	98.26	96.32	0.13	0.27	0.09	0.01	0.16	2.18	0.49	0.02	*	100	100	100	100	*	100	100	100
WNK4_MOUSE	1:2	94.18	0.6	0.31	0.7	0.19	0.04	0.45	2.97	2.08	0.02	*	100	100	100	100	*	0	0	0
ZYX_MOUSE	1:2	96.7	95.72	0.09	0.33	0.08	0	0.51	1.97	0.67	0.05	*	100	100	100	100	*	100	100	100
CNBP_MOUSE	1:3	67.07	0.03	0.07	0.13	0.01	0	0.73	10.57	24.51	0	*	100	100	100	100	*	0	0	0
DNJC3_MOUSE	1:3	36.04	1.68	17.61	2.29	1.39	0.15	14.85	43.03	14.51	1.29	*	0	100	100	100	*	0	100	100
EPM2A_MOUSE	1:3	26.91	4.26	2.2	2.73	2.97	0.78	18.52	30.38	19.22	5.18	*	0	100	100	100	*	0	0	0
HOME1_MOUSE	1:3	90.75	1.24	0.51	0.91	0.89	0	1.52	3.89	2.32	0.01	*	100	100	100	100	*	0	0	0
LRMP_MOUSE	1:3	29.05	3.8	2.95	4.91	3.86	0.42	10.03	35.38	18.53	0.36	*	0	100	100	100	*	0	0	0
PRKN2_MOUSE	1:3	96.33	0.16	0.24	0.26	0.06	0	0.24	2.15	0.87	0	*	100	100	100	100	*	0	0	0
GELS_MOUSE	1:4	79.35	0.39	0.03	64.79	0.04	0	0.2	5.25	0.29	0.02	*	100	100	100	100	*	100	100	100
HMMR_MOUSE	1:4	31.96	8.58	2.07	8.92	3.95	0.91	6.4	38.97	15.74	1.28	*	0	100	100	100	*	0	0	100
IL1RA_MOUSE	1:4	15.53	0.03	0.09	98.64	0.01	0	0.03	0.44	0.47	0	*	100	100	100	100	*	100	100	100
LEG9_MOUSE	1:4	54.95	0.03	0.32	10	0.33	0.09	0.48	40.11	1.6	0.08	*	100	100	100	100	*	0	100	100
PAI2_MOUSE	1:4	62.03	0.05	3.23	59.23	0.09	0	0.12	0.73	0.56	0.01	*	100	100	100	100	*	100	100	100
CORO7_MOUSE	1:5	7.03	78.5	0.82	1.27	0.47	0.27	1.77	9.92	4.17	0.35	*	0	0	100	100	*	0	0	0
DNMBP_MOUSE	1:5	62.34	4.13	4.39	3.61	2.67	0.36	6.15	24.28	13.56	1.22	*	100	100	100	100	*	0	0	0
GGNB1_MOUSE	1:5	45.57	0.84	0.84	2.63	0.91	0	2.08	47.84	4.34	0	*	0	100	100	100	*	0	0	0
GOGA4_MOUSE	1:5	90.92	1.96	0.64	0.84	86.2	0.02	0.95	4.66	1.91	0.24	*	100	100	100	100	*	100	100	100
GOPC_MOUSE	1:5	22.64	2.87	44.38	3	0.36	0.03	3.4	16.81	17.44	0.37	*	0	100	100	100	*	0	0	0
ICA69_MOUSE	1:5	98.24	0.11	0.09	0.33	89.33	0.02	0.27	0.71	0.53	0.03	*	100	100	100	100	*	100	100	100
INP5E_MOUSE	1:5	66.41	0.52	13.03	1.59	0.14	0.13	3.95	7.06	9.28	0.16	*	100	100	100	100	*	0	0	0
JIP3_MOUSE	1:5	95.73	0.11	0.46	0.48	37.82	0.01	0.37	1.92	1.22	0.05	*	100	100	100	100	*	100	100	100
NUCB1_MOUSE	1:5	96.56	0.31	0.27	37.23	58.58	0.02	0.4	1.64	0.81	0.03	*	100	100	100	100	*	100	100	100
OPTN_MOUSE	1:5	96.17	0.51	0.34	0.36	87.41	0.02	0.45	9.26	0.62	0.05	*	100	100	100	100	*	100	100	100
PIPNB_MOUSE	1:5	98.77	0.13	0.05	0.22	9.87	0	0.17	0.44	0.33	0.02	*	100	100	100	100	*	100	100	100
RAB34_MOUSE	1:5	4.15	3.88	3.91	3.11	67.45	2.19	2.58	4.19	13.82	0.15	*	100	100	100	100	*	0	0	100
RB6I2_MOUSE	1:5	91.83	1.16	0.63	0.61	0.35	0	0.95	4.76	1.8	0.02	*	100	100	100	100	*	0	0	0
TRI36_MOUSE	1:5	70.05	61.99	0.86	2.95	1.14	0.21	2.28	21.34	5.74	0.33	*	100	100	100	100	*	0	0	0
TXND8_MOUSE	1:5	74.2	0.05	0.16	0.26	15.53	0.1	10.9	13.9	0.74	0.03	*	100	100	100	100	*	100	100	100
VPS45_MOUSE	1:5	37.65	3.64	4.84	6.44	1.66	0.51	9.71	27.58	18.55	1.22	*	100	100	100	100	*	0	0	0
SIAE_MOUSE	1:6	10.04	1.94	2.02	4.11	1.16	53.88	3.9	11.38	17.1	0.18	*	100	100	100	100	*	0	0	100
AKA10_MOUSE	1:7	96.89	0.16	0.21	0.46	0.05	0.03	96.02	1.55	0.67	0.07	*	100	100	100	100	*	100	100	100
BAD_MOUSE	1:7	95.68	0	0.02	0.54	0	0.04	95.31	1.18	1.22	0.57	*	100	100	100	100	*	100	100	100
BID_MOUSE	1:7	25.26	3.01	0.71	4.66	1.61	0	9.28	45.41	25.37	1.68	*	0	0	100	100	*	0	0	100
CLIC4_MOUSE	1:7	26.93	0.01	25.57	0.06	46.65	0	0.15	8.14	19.14	0.02	*	0	100	100	100	*	0	0	0
DBLOH_MOUSE	1:7	96.74	0.05	0.22	0.57	0.09	0.01	96.49	1.05	1	0.01	*	100	100	100	100	*	100	100	100
DGUOK_MOUSE	1:7	1.11	0.09	0.24	0.12	0.09	0	70.98	26.68	1.02	0.02	*	100	100	100	100	*	0	100	100
FOLC_MOUSE	1:7	96.63	0.18	0.27	0.49	0.1	0.03	80.24	1.08	1.15	0.05	*	100	100	100	100	*	100	100	100
FUMH_MOUSE	1:7	98.89	0.04	0.07	0.12	0.06	0.02	98.64	0.39	0.36	0.01	*	100	100	100	100	*	100	100	100
GPX41_MOUSE	1:7	55.54	0.04	0.02	13.6	0.01	0	47.64	30.25	0.33	0.02	*	100	100	100	100	*	100	100	100
GSHR_MOUSE	1:7	83.33	0.04	0.26	0.23	0.09	0.01	95.14	0.98	0.67	0.12	*	100	100	100	100	*	100	100	100
HSH2D_MOUSE	1:7	93.57	0.3	0.44	0.91	0.13	0.07	0.77	66.44	15.88	0.22	*	100	100	100	100	*	0	0	0
HTRA2_MOUSE	1:7	58.76	0.27	0.22	38.68	0.06	0.05	57.58	0.95	1.06	0.04	*	100	100	100	100	*	100	100	100
RN5A_MOUSE	1:7	78.58	2.9	0.72	6.01	0.29	0.22	52.91	14.54	4.13	0.05	*	100	100	100	100	*	100	100	100
ABL1_MOUSE	1:8	88.45	0.13	0.16	0.97	0.04	0.01	0.18	3.19	15.55	0.05	*	100	100	100	100	*	0	100	100
AHR_MOUSE	1:8	97.96	0.07	0.04	0.19	0.02	0.02	0.09	98.73	0.54	0	*	100	100	100	100	*	100	100	100
AIRE_MOUSE	1:8	77.27	0.17	0.14	0.64	0.19	0.04	0.26	95.7	1.87	0.08	*	100	100	100	100	*	100	100	100
AN32A_MOUSE	1:8	51.35	0.14	0.5	0.55	0.07	0.01	0.27	95.52	1.53	0.03	*	100	100	100	100	*	100	100	100
AN32E_MOUSE	1:8	51.51	0.15	0.42	0.75	0.15	0.18	0.62	94.22	1.53	0.07	*	100	100	100	100	*	100	100	100
ARHG8_MOUSE	1:8	94.44	0.35	0.56	0.71	0.58	0.04	1.09	3.12	1.45	0.03	*	100	100	100	100	*	100	100	100
ARRB2_MOUSE	1:8	27.41	3.9	4.78	9.65	3.26	1.92	12.94	27.13	22.62	0.29	*	100	100	100	100	*	100	100	100
ASPM_MOUSE	1:8	68.52	5.99	1.1	4	1.82	0.28	4.56	64.58	9.33	0.71	*	100	100	100	100	*	100	100	100
ATE1_MOUSE	1:8	66.69	0.81	1.09	2.51	0.8	0.03	3.72	16.6	11.49	0.87	*	100	100	100	100	*	100	100	100
ATX1_MOUSE	1:8	95.89	0.09	0.17	0.34	0.09	0.05	0.37	96.74	1.22	0.04	*	100	100	100	100	*	100	100	100
BARD1_MOUSE	1:8	4.85	0.55	0.32	1.89	0.47	0	0.86	91.8	1.48	0.22	*	100	100	100	100	*	100	100	100
BC11A_MOUSE	1:8	90.94	0.1	0.12	0.24	0.11	0.01	0.44	97	1.25	0.01	*	100	100	100	100	*	100	100	100
BEX1_MOUSE	1:8	96.9	0.41	0.09	0	0.39	0	0.63	87.81	1.8	0.13	*	100	100	100	100	*	100	100	100
BEX3_MOUSE	1:8	89.29	0.59	0	0.2	0.79	0	1.29	39.11	4.13	0	*	100	100	100	100	*	100	100	100
BRWD1_MOUSE	1:8	26.9	3.96	2.02	4.75	2.75	0.2	8.5	42.72	20.87	0.7	*	100	100	100	100	*	100	100	100
CABL1_MOUSE	1:8	25.73	3.38	4.03	10.06	1.92	0.53	7.99	42.32	19.52	0.59	*	100	100	100	100	*	100	100	100
CARM1_MOUSE	1:8	87.02	0.04	0.31	0.22	0.09	0.03	0.37	87.64	0.72	0.03	*	100	100	100	100	*	100	100	100
CASC3_MOUSE	1:8	28.5	3.54	4.29	6.67	0.86	0.75	10.44	36.7	21.78	1.13	*	100	100	100	100	*	100	100	100
CCD16_MOUSE	1:8	32.83	2.98	2.47	10.09	1.67	1.57	9.58	36.57	16.96	0.02	*	100	100	100	100	*	100	100	100
CCNG2_MOUSE	1:8	2.57	0.9	0.32	0.89	0.38	0	0.68	93.1	2.36	0.12	*	100	100	100	100	*	100	100	100
CDC5L_MOUSE	1:8	84.71	0.24	0.09	0.2	0.16	0	0.24	98.03	0.56	0.03	*	100	100	100	100	*	100	100	100
CDN1B_MOUSE	1:8	48.19	0.4	0.59	1.18	0.05	0	0.43	87.48	3.2	1.67	*	100	100	100	100	*	100	100	100
CNBP1_MOUSE	1:8	13.3	8.65	1.47	5.04	0	0	7.61	46.32	16.66	12.53	*	100	100	100	100	*	0	100	100
COF1_MOUSE	1:8	98.23	10.38	0.1	0.24	0.03	0.01	0.22	88.18	0.49	0.02	*	100	100	100	100	*	100	100	100
COF2_MOUSE	1:8	96.95	13.71	0.12	0.29	0.13	0.02	0.47	83.76	1.06	0.01	*	100	100	100	100	*	100	100	100
CSN5_MOUSE	1:8	98.49	0.03	0.07	0.18	0.06	0	0.21	98.56	0.56	0.01	*	100	100	100	100	*	100	100	100
CTNB1_MOUSE	1:8	99.2	0.09	0.05	0.06	0.02	0	0.09	46.85	13.6	0	*	100	100	100	100	*	100	100	100
CTND1_MOUSE	1:8	71.39	8.91	0.02	0.12	0.04	0	0.14	89.85	17.8	0.01	*	100	100	100	100	*	100	100	100
CYBP_MOUSE	1:8	95.49	0.52	0.51	0.78	0.39	0.02	0.48	95.43	0.86	0.16	*	100	100	100	100	*	100	100	100
DAPK3_MOUSE	1:8	75.91	23.71	0.3	1.09	0.06	0.02	0.33	51.31	1.01	0.05	*	100	100	100	100	*	100	100	100
DAZP1_MOUSE	1:8	73.11	0.15	0.04	0.36	0.31	0.01	0.21	56.52	0.71	0	*	100	100	100	100	*	100	100	100
DDX20_MOUSE	1:8	80.55	0.1	0.11	0.19	0.04	0.03	0.45	80.19	0.46	0.02	*	100	100	100	100	*	100	100	100
DDX3Y_MOUSE	1:8	86.32	0.08	0.04	0.19	0.06	0.01	0.54	62.66	0.29	0.02	*	100	100	100	100	*	100	100	100
DFFB_MOUSE	1:8	96.35	0.08	0.23	0.42	0.04	0	0.32	95.82	1.21	0.09	*	100	100	100	100	*	100	100	100
DIDO1_MOUSE	1:8	15.2	3.43	2.9	6.45	1.68	0.55	5.9	57.55	15.4	0.85	*	100	100	100	100	*	0	100	100
DNMT1_MOUSE	1:8	0.63	0.08	0.08	0.26	0.04	0	0.18	98.5	0.48	0	*	100	100	100	100	*	100	100	100
DPPA3_MOUSE	1:8	28.59	5.01	9.3	5.96	3.6	0.48	7.28	41.6	11.53	1.29	*	100	100	100	100	*	100	100	100
DSRAD_MOUSE	1:8	80.3	0.18	0.44	0.62	0.09	0.02	0.36	96.59	1.03	0.03	*	100	100	100	100	*	100	100	100
DUS22_MOUSE	1:8	72.54	0.49	0.41	1.13	0.48	0.2	1.91	56.42	1.77	0.04	*	100	100	100	100	*	100	100	100
DUS8_MOUSE	1:8	79.6	0.28	0.32	0.57	0.14	0.02	0.73	64.62	1.13	0.02	*	100	100	100	100	*	100	100	100
DZIP1_MOUSE	1:8	94.88	0.41	0.36	0.55	0.32	0.02	0.62	95.19	1.18	0.01	*	100	100	100	100	*	100	100	100
EXOS3_MOUSE	1:8	96.42	0.09	0.24	0.52	0.2	0.05	0.43	96.37	1.25	0.1	*	100	100	100	100	*	100	100	100
EYA1_MOUSE	1:8	71.28	0.33	0.27	0.3	0.14	0	0.26	96.95	1.05	0.01	*	100	100	100	100	*	100	100	100
EYA2_MOUSE	1:8	73.71	0.3	0.23	0.13	0.1	0	0.18	98.03	0.82	0.01	*	100	100	100	100	*	100	100	100
EYA3_MOUSE	1:8	70.59	0.2	0.29	0.58	0.37	0	0.64	96.93	0.68	0.01	*	100	100	100	100	*	100	100	100
FBX38_MOUSE	1:8	25	5.38	1.86	3.9	3.98	0.3	12.41	40.94	17.73	0.89	*	100	100	100	100	*	100	100	100
FHL1_MOUSE	1:8	85.33	0.4	0.03	0.09	0	0	0.74	97.35	0.69	0.03	*	100	100	100	100	*	100	100	100
FIZ1_MOUSE	1:8	15.94	0.2	0.08	0.31	0.14	0	0.27	94.85	0.74	0.04	*	100	100	100	100	*	100	100	100
FKBP4_MOUSE	1:8	94.64	0.24	2.33	0.16	0.06	0.01	0.31	72.04	0.46	0.01	*	100	100	100	100	*	100	100	100
FKBP5_MOUSE	1:8	93.65	0.08	3.43	0.21	0.03	0.01	0.18	50.64	0.39	0.02	*	100	100	100	100	*	100	100	100
FOXO1_MOUSE	1:8	61.64	0.04	0.07	0.19	0.04	0.05	0.16	98.27	0.76	0.02	*	100	100	100	100	*	100	100	100
FYB_MOUSE	1:8	31.14	5.89	1.82	7.17	6.45	0.05	6.27	41.87	18	0.26	*	100	100	100	100	*	100	100	100
GCR_MOUSE	1:8	48.02	0.05	0.08	0.19	0.04	0.01	0.1	98.73	0.49	0.01	*	100	100	100	100	*	100	100	100
GGN_MOUSE	1:8	27.39	3.86	2.69	7.87	0.01	1.16	4.79	40.01	25.69	0.25	*	100	100	100	100	*	100	100	100
GMEB1_MOUSE	1:8	95.48	0.14	0.11	0.89	0.08	0	0.16	97.53	1.04	0.1	*	100	100	100	100	*	100	100	100
GRIPE_MOUSE	1:8	42.86	2.66	3.64	5.15	2.71	0.19	8.14	25.67	18.95	1.14	*	100	100	100	100	*	100	100	100
GSTT1_MOUSE	1:8	98.24	0.05	0.08	0.18	0.09	0.03	0.34	23.33	0.55	0.03	*	100	100	100	100	*	100	100	100
GSTT2_MOUSE	1:8	98.1	0.06	0.11	0.25	0.04	0.01	0.24	46.17	0.59	0.03	*	100	100	100	100	*	100	100	100
HCFC1_MOUSE	1:8	12.84	0.55	0.12	0.27	0.02	0.02	0.23	96.8	0.74	0.06	*	100	100	100	100	*	100	100	100
HDAC7_MOUSE	1:8	94.42	0.06	0.03	0.28	0.05	0.02	0.26	98.21	0.52	0.09	*	100	100	100	100	*	100	100	100
HINT1_MOUSE	1:8	98.4	0.07	0.05	0.14	0.02	0.01	0.19	33.42	0.46	0.02	*	100	100	100	100	*	100	100	100
HIPK1_MOUSE	1:8	64.07	0.48	0.36	0.26	0.08	0.02	0.22	95.4	1.28	0	*	100	100	100	100	*	100	100	100
HIPK2_MOUSE	1:8	63.42	0.38	0.02	0.08	0.02	0	0.06	98.02	0.32	0	*	100	100	100	100	*	100	100	100
HIPK3_MOUSE	1:8	60.7	0.44	0.03	0.09	0.02	0	0.1	97.8	0.29	0	*	100	100	100	100	*	100	100	100
HMGB1_MOUSE	1:8	0.5	0.05	0.11	0.1	0.02	0	0.14	98.91	0.42	0.02	*	100	100	100	100	*	100	100	100
HOP_MOUSE	1:8	6.42	2.71	1	3.18	0.03	0.09	2.34	85.56	3.18	0	*	100	100	100	100	*	100	100	100
HS105_MOUSE	1:8	90.93	0.15	7.14	0.16	0.05	0.01	0.71	1.08	0.41	0.01	*	100	100	100	100	*	0	100	100
HSF1_MOUSE	1:8	59.56	0.09	0.08	0.22	0.08	0	0.23	98.16	0.75	0	*	100	100	100	100	*	100	100	100
HSF2_MOUSE	1:8	66.82	0.06	0.15	0.13	0.08	0.01	0.22	98.51	0.37	0.02	*	100	100	100	100	*	100	100	100
II2A_MOUSE	1:8	21.67	0.01	0.35	0.28	0.04	0.03	0.23	98.19	0.43	0.06	*	100	100	100	100	*	100	100	100
IKBB_MOUSE	1:8	78.57	2.06	0.94	4.82	0.47	0.42	2.33	22.12	8.7	0.02	*	100	100	100	100	*	100	100	100
IMA1_MOUSE	1:8	90.81	0.1	0.05	0.11	0.04	0.01	0.11	54.37	0.35	0.02	*	100	100	100	100	*	100	100	100
IMPL_MOUSE	1:8	0	0	0	50	0	0	0	0	50	0	*	0	0	100	100	*	0	0	0
ITCH_MOUSE	1:8	86.85	0.09	0.13	0.45	0.15	0.13	0.53	24.51	1.14	0.01	*	100	100	100	100	*	100	100	100
KCC1B_MOUSE	1:8	81.15	3.77	1.03	0.21	0.06	0	0.34	75.97	1.72	0.03	*	100	100	100	100	*	100	100	100
M1IP1_MOUSE	1:8	6.29	0.38	1.33	4.28	0.05	1.22	1.09	83.39	4	0.05	*	100	100	100	100	*	100	100	100
M3K2_MOUSE	1:8	87.85	0.91	0.54	0.66	0.71	0.05	0.28	78.04	8.49	0.06	*	100	100	100	100	*	100	100	100
MAGG1_MOUSE	1:8	95.49	0.32	0.29	0.54	0.2	0.01	0.39	58.98	25.79	0.03	*	100	100	100	100	*	100	100	100
MCA3_MOUSE	1:8	95.46	0.3	0.27	0.36	0.2	0.01	1.13	93.59	1.82	0.22	*	100	100	100	100	*	100	100	100
MCM3A_MOUSE	1:8	29.84	6.5	5.83	4.85	4.77	1.21	10.03	34.69	17.5	1.61	*	100	100	100	100	*	100	100	100
MDM2_MOUSE	1:8	73.5	0.05	0.29	0.19	0.04	0	0.25	97.33	1.32	0	*	100	100	100	100	*	100	100	100
MK14_MOUSE	1:8	56.48	0.16	0.17	0.23	0.02	0.01	25.06	55.86	0.9	0.02	*	100	100	100	100	*	100	100	100
MLF1_MOUSE	1:8	98.15	0.23	0.02	0.17	0.02	0.02	0.3	80.04	0.55	0.02	*	100	100	100	100	*	100	100	100
MLTK_MOUSE	1:8	52.26	23.76	0.89	0.88	0.54	0.01	3.23	11.44	14.04	0.25	*	100	100	100	100	*	0	0	100
MTA3_MOUSE	1:8	22.72	0.03	0.02	0.19	0.06	0.01	0.07	99.23	0.27	0	*	100	100	100	100	*	100	100	100
NACA_MOUSE	1:8	97.5	0.06	0.1	0.21	0.06	0	0.21	98.27	0.69	0	*	100	100	100	100	*	100	100	100
NACAM_MOUSE	1:8	93.02	0.31	0.39	0.85	0.31	0.06	0.73	94.25	2.14	0.05	*	100	100	100	100	*	100	100	100
NDKA_MOUSE	1:8	89.24	7.58	0.02	0.1	0.01	0	8.86	30.36	46.78	0.02	*	100	100	100	100	*	0	100	100
NECD_MOUSE	1:8	96.79	0.11	0.22	0.35	0.03	0.02	0.36	73.23	16.57	0.04	*	100	100	100	100	*	100	100	100
NF2L2_MOUSE	1:8	68.32	0.29	0.16	0.26	0.06	0.01	0.41	97.16	1.03	0.02	*	100	100	100	100	*	100	100	100
NFAC2_MOUSE	1:8	95.95	0.11	0.11	0.24	0.06	0.02	0.12	98.6	0.49	0.03	*	100	100	100	100	*	100	100	100
NFAC3_MOUSE	1:8	95.72	0.06	0.11	0.24	0.05	0	0.16	98.7	0.48	0.03	*	100	100	100	100	*	100	100	100
NFKB1_MOUSE	1:8	84.76	0.16	0.09	0.39	0.09	0	0.29	95.15	0.69	0.01	*	100	100	100	100	*	100	100	100
NLK_MOUSE	1:8	51.01	0.49	0.77	0.98	0.23	0	6.08	76.97	3.76	0	*	100	100	100	100	*	100	100	100
NP1L3_MOUSE	1:8	1.96	0.34	0.54	0.41	0.19	0.02	0.16	96.21	1.52	0	*	100	100	100	100	*	100	100	100
NPM2_MOUSE	1:8	3.24	0.37	0.62	0.83	0.25	0.05	0.54	93.38	2.34	0.13	*	100	100	100	100	*	100	100	100
NXT1_MOUSE	1:8	98.19	0.03	0.06	0.2	0.01	0	0.24	95.14	0.36	0	*	100	100	100	100	*	100	100	100
OAZ3_MOUSE	1:8	33.03	8.33	9.52	1.62	0.27	0.54	10.75	20.89	25.89	0	*	100	100	100	100	*	0	100	100
OLIG2_MOUSE	1:8	9.23	0.43	0.22	0.81	0.24	0.03	0.74	92.06	3.7	0.04	*	100	100	100	100	*	100	100	100
PADI6_MOUSE	1:8	96.65	0.14	0.23	0.46	0.12	0.04	0.67	1.08	1.14	0.02	*	100	100	100	100	*	0	100	100
PAPOB_MOUSE	1:8	20.47	0.05	0.07	0.15	0.05	0	0.15	99.03	0.25	0.01	*	100	100	100	100	*	100	100	100
PARN_MOUSE	1:8	97.74	0.28	0.18	0.36	0.05	0.01	0.28	97.65	0.51	0.01	*	100	100	100	100	*	100	100	100
PFD3_MOUSE	1:8	96.62	0.2	0.28	0.25	0.11	0.03	0.38	96.93	0.87	0.06	*	100	100	100	100	*	100	100	100
PFTK1_MOUSE	1:8	84.85	0.22	0.3	0.14	0.14	0.02	0.21	89.72	1.18	0.01	*	100	100	100	100	*	100	100	100
PHS_MOUSE	1:8	66	32.13	0.14	0.32	0.2	0	0.3	65.84	0.53	0.03	*	100	100	100	100	*	100	100	100
PP4C_MOUSE	1:8	88.84	0.57	0.07	0.06	0.04	0	0.14	38.88	0.2	0.01	*	100	100	100	100	*	100	100	100
PRS6B_MOUSE	1:8	95.75	0.98	0.47	0.09	0.05	0	1.54	94.5	0.44	0	*	100	100	100	100	*	100	100	100
PRS7_MOUSE	1:8	96.26	0.51	0.36	0.23	0.04	0.01	1.43	94.92	0.36	0.01	*	100	100	100	100	*	100	100	100
PSA_MOUSE	1:8	2.88	0.14	0.4	12.3	0.34	0.16	1.09	2.46	85.59	0.21	*	0	0	100	100	*	0	0	100
PSA1_MOUSE	1:8	98.65	0.07	0.08	0.13	0.02	0	0.2	98.82	0.45	0.02	*	100	100	100	100	*	100	100	100
PSA2_MOUSE	1:8	97.61	0.07	0.11	0.17	0.04	0.01	0.23	98.38	0.45	0.02	*	100	100	100	100	*	100	100	100
PSA3_MOUSE	1:8	97.63	0.21	0.19	0.15	0.06	0.04	0.23	97.92	0.56	0.03	*	100	100	100	100	*	100	100	100
PSA4_MOUSE	1:8	89.32	0.09	0.09	0.15	0.13	0	0.27	98.45	0.45	0.02	*	100	100	100	100	*	100	100	100
PSA5_MOUSE	1:8	97.49	0.09	0.2	0.22	0.19	0.02	0.36	97.94	0.54	0.05	*	100	100	100	100	*	100	100	100
PSA6_MOUSE	1:8	96.3	0.1	0.33	0.31	0.06	0.01	0.25	97.87	0.77	0.06	*	100	100	100	100	*	100	100	100
PSA7_MOUSE	1:8	98.18	0.09	0.09	0.1	0.03	0.02	0.14	98.67	0.48	0.02	*	100	100	100	100	*	100	100	100
PSB1_MOUSE	1:8	98.15	0.05	0.11	0.18	0.05	0.01	0.27	98.1	0.74	0.05	*	100	100	100	100	*	100	100	100
PSB2_MOUSE	1:8	97.32	0.22	0.17	0.25	0.08	0.01	0.29	97.16	1.04	0.01	*	100	100	100	100	*	100	100	100
PSB3_MOUSE	1:8	98.65	0.03	0.06	0.14	0.03	0.01	0.19	98.56	0.68	0.02	*	100	100	100	100	*	100	100	100
PSB5_MOUSE	1:8	99.06	0.02	0.05	0.16	0.03	0	0.13	99	0.38	0.02	*	100	100	100	100	*	100	100	100
PSB6_MOUSE	1:8	98.41	0.04	0.13	0.24	0.04	0.02	0.2	98.44	0.58	0.02	*	100	100	100	100	*	100	100	100
PSB7_MOUSE	1:8	98.29	0.11	0.09	0.31	0.06	0.04	0.16	98.25	0.54	0.1	*	100	100	100	100	*	100	100	100
PTF1A_MOUSE	1:8	60.25	0.2	0.08	0.29	0.26	0.09	0.37	97.31	0.6	0.08	*	100	100	100	100	*	100	100	100
PTK6_MOUSE	1:8	66.49	0.14	0.06	0.74	0.04	0	0.1	19.53	58.9	0.03	*	100	100	100	100	*	0	100	100
PTN18_MOUSE	1:8	46.97	0.12	1.92	2.11	0.11	0	0.06	1.92	51.3	0.01	*	0	100	100	100	*	0	0	0
QKI_MOUSE	1:8	53.85	0.2	0.05	0.08	0.03	0.01	0.18	98.6	0.44	0	*	100	100	100	100	*	100	100	100
RAVR1_MOUSE	1:8	77.07	1.08	1.38	2.83	0.8	0.2	2.77	80.27	6.04	0.74	*	100	100	100	100	*	100	100	100
RAVR2_MOUSE	1:8	78.47	0.31	1.48	2.53	0.37	0.18	2.66	85.02	4.13	0.38	*	100	100	100	100	*	100	100	100
REFP2_MOUSE	1:8	95.63	0.12	0.26	0.27	0.05	0.02	0.33	96.86	0.8	0.14	*	100	100	100	100	*	100	100	100
REQU_MOUSE	1:8	90.46	0.08	0.07	0.14	0.04	0	0.12	98.59	0.59	0.02	*	100	100	100	100	*	100	100	100
RFWD2_MOUSE	1:8	94.19	0.95	0.23	0.45	0.07	0.07	0.17	96.18	0.73	0.28	*	100	100	100	100	*	100	100	100
RFXK_MOUSE	1:8	33.66	1.11	0.15	6.33	0.27	0.04	1.46	58.92	3.29	0.05	*	100	100	100	100	*	100	100	100
RGS3_MOUSE	1:8	87.44	0.16	0.33	0.23	0.13	0.01	0.56	76.37	9.88	0.01	*	100	100	100	100	*	100	100	100
RNF4_MOUSE	1:8	92.52	0.11	0.15	0.1	0.05	0	0.16	96.6	0.54	1.28	*	100	100	100	100	*	100	100	100
RO52_MOUSE	1:8	75.51	0.39	0.25	1.33	0.15	0.03	0.26	59.67	5.95	0.02	*	100	100	100	100	*	100	100	100
ROA1_MOUSE	1:8	61.41	0.01	0.04	0.08	0.01	0	0.09	95.04	0.33	0	*	100	100	100	100	*	100	100	100
SIA1A_MOUSE	1:8	99.55	0.01	0.06	0.06	0.02	0.01	0.04	71.06	0.15	0	*	100	100	100	100	*	100	100	100
SIX4_MOUSE	1:8	14.72	0.21	0.22	0.32	0.14	0.02	0.57	96.58	1.17	0.04	*	100	100	100	100	*	100	100	100
SLBP_MOUSE	1:8	96.59	0.05	0.09	0.34	0.02	0	0.27	86.76	1.18	0	*	100	100	100	100	*	100	100	100
SMAD2_MOUSE	1:8	99.49	0.01	0.03	0.02	0.05	0	0.1	99.54	0.13	0	*	100	100	100	100	*	100	100	100
SMAD7_MOUSE	1:8	72.33	1.06	2.34	3.04	1.75	0.05	2.33	76.26	7.9	0.03	*	100	100	100	100	*	100	100	100
SMAD9_MOUSE	1:8	99.26	0.01	0.03	0.07	0.04	0.01	0.11	99.38	0.21	0	*	100	100	100	100	*	100	100	100
SMOX_MOUSE	1:8	47.02	2.11	3.16	3.59	0.21	3.45	6.6	30.92	7.3	1.85	*	100	100	100	100	*	100	100	100
SMYD1_MOUSE	1:8	80.09	1.84	0.8	2.89	0.45	0.17	1.6	79.98	7.87	0.08	*	100	100	100	100	*	100	100	100
SPA3G_MOUSE	1:8	1.66	0.04	0.5	97.14	0.1	0	0.22	0.53	6.33	0	*	0	0	100	100	*	0	0	100
SRPK2_MOUSE	1:8	85.4	0.39	0.07	0.28	0.11	0.01	0.14	97.5	0.76	0.01	*	100	100	100	100	*	100	100	100
SSH3_MOUSE	1:8	93.38	0.31	0.19	0.39	0.18	0.03	0.69	7.33	1.92	0.06	*	100	100	100	100	*	100	100	100
STA5A_MOUSE	1:8	99.38	0.04	0.03	0.09	0.02	0	0.06	99.36	0.2	0.01	*	100	100	100	100	*	100	100	100
STA5B_MOUSE	1:8	99.32	0.08	0.04	0.13	0.01	0	0.07	99.26	0.19	0.02	*	100	100	100	100	*	100	100	100
STAT1_MOUSE	1:8	98.94	0.12	0.06	0.11	0.03	0.01	0.07	98.89	0.38	0	*	100	100	100	100	*	100	100	100
STAT3_MOUSE	1:8	99.05	0.09	0.05	0.07	0.02	0	0.09	99.12	0.32	0.01	*	100	100	100	100	*	100	100	100
STAT4_MOUSE	1:8	99	0.08	0.08	0.13	0.06	0.01	0.06	98.95	0.38	0.01	*	100	100	100	100	*	100	100	100
STAT6_MOUSE	1:8	98.75	0.09	0.1	0.16	0.04	0.01	0.16	98.63	0.39	0.01	*	100	100	100	100	*	100	100	100
STAU2_MOUSE	1:8	62.8	0.17	34.59	0.17	0.05	0	0.11	63.8	0.6	0.06	*	100	100	100	100	*	100	100	100
STIP1_MOUSE	1:8	81.77	1.69	1.07	1.5	0.37	0.07	8.93	9.6	2.39	0.43	*	100	100	100	100	*	100	100	100
SUFU_MOUSE	1:8	97.9	0.14	0.12	0.35	0.03	0.03	0.17	98.13	0.67	0.01	*	100	100	100	100	*	100	100	100
SUMO1_MOUSE	1:8	34.92	0.12	0.19	0.57	0.05	0.03	1.2	65.12	0.76	0.02	*	100	100	100	100	*	100	100	100
T22D1_MOUSE	1:8	88.09	0.46	1.91	1.98	0.33	0	1.33	87.56	3.07	0.19	*	100	100	100	100	*	100	100	100
T53I1_MOUSE	1:8	1.38	0.02	0.13	0.49	0.31	0	0.09	97.09	1.32	0	*	100	100	100	100	*	100	100	100
TAB2_MOUSE	1:8	97.39	0.23	0.32	0.34	0.09	0	0.21	1.43	0.49	0.02	*	100	100	100	100	*	100	100	100
TDT_MOUSE	1:8	1.08	0.12	0.17	7.08	0.04	0.01	0.2	91.04	0.64	0.01	*	100	100	100	100	*	0	100	100
TERA_MOUSE	1:8	76.44	2.83	13.75	0.11	0.03	0.01	1.47	69.98	0.31	0.01	*	100	100	100	100	*	100	100	100
TF65_MOUSE	1:8	53.39	0.04	0.11	0.09	0.03	0.03	0.12	99.17	0.26	0	*	100	100	100	100	*	100	100	100
TFP11_MOUSE	1:8	25.7	2.12	6.33	9.24	4.08	0.69	10.71	41.02	14.18	1.06	*	100	100	100	100	*	100	100	100
THOC4_MOUSE	1:8	95.2	0.13	0.24	0.29	0.05	0.01	0.38	96.56	1.08	0.15	*	100	100	100	100	*	100	100	100
TRBP2_MOUSE	1:8	29.8	0.05	5.98	0.17	0.11	0	0.3	91.69	0.82	0.08	*	100	100	100	100	*	100	100	100
TRI35_MOUSE	1:8	44.05	1.68	2.01	6.97	2.01	0.24	1.55	60.79	9.93	0.08	*	100	100	100	100	*	100	100	100
TS101_MOUSE	1:8	97.28	0.08	0.08	0.19	0.1	0.01	0.31	97.49	1.38	0	*	100	100	100	100	*	100	100	100
TWST2_MOUSE	1:8	24.42	0.02	0.03	0.13	0.1	0.02	0.13	98.83	0.36	0.14	*	100	100	100	100	*	100	100	100
TX1B3_MOUSE	1:8	65.3	4.29	0.34	0.29	0.31	0	2.84	41.2	39.47	0.06	*	100	100	100	100	*	100	100	100
UACA_MOUSE	1:8	94.78	0.81	0.33	0.57	0.25	0.04	1	94.16	1.23	0.1	*	100	100	100	100	*	100	100	100
UBE3A_MOUSE	1:8	80.92	1.23	1.67	1.55	0.61	0.19	2.23	12.33	4.59	0.22	*	100	100	100	100	*	100	100	100
UBQL2_MOUSE	1:8	97.96	0.1	0.1	0.27	0.04	0.01	0.2	98.24	0.55	0.04	*	100	100	100	100	*	100	100	100
VPS4A_MOUSE	1:8	93.43	13.53	0.44	0.18	0.06	0.03	1.4	82.24	0.35	0.02	*	100	100	100	100	*	100	100	100
VPS4B_MOUSE	1:8	93.19	12.67	0.45	0.23	0.06	0.03	1.43	82.91	0.44	0.02	*	100	100	100	100	*	100	100	100
WASL_MOUSE	1:8	28.9	1.75	3.41	6.38	0.99	0.15	10.85	41.24	16.21	2.1	*	100	100	100	100	*	100	100	100
WWTR1_MOUSE	1:8	96.83	0.14	0.19	0.22	0.16	0.07	0.22	95.32	0.87	0.01	*	100	100	100	100	*	100	100	100
YBOX2_MOUSE	1:8	78.82	0.17	0.08	0.34	0.02	0	0.26	54.64	1.03	0.01	*	100	100	100	100	*	100	100	100
ZPR1_MOUSE	1:8	96.45	0.2	0.25	0.52	0.11	0.03	0.59	96.01	0.88	0.16	*	100	100	100	100	*	100	100	100
CBLB_MOUSE	1:9	98.68	0.04	0.07	0.2	0.05	0.01	0.08	0.53	0.54	0	*	100	100	100	100	*	100	100	100
CEND3_MOUSE	1:9	85.59	1.68	1.17	2.25	75.75	0.12	1.43	7.03	4.51	0.11	*	100	100	100	100	*	0	0	100
COMT_MOUSE	1:9	97.12	0.11	0.17	0.43	0.07	0.06	0.57	0.92	96.82	0.07	*	100	100	100	100	*	100	100	100
CSK_MOUSE	1:9	70.99	0.18	0.23	0.84	0.1	0.01	0.32	11.8	44.1	0.04	*	100	100	100	100	*	100	100	100
EP15_MOUSE	1:9	16.51	4.84	0.45	1.42	0.88	0.11	1.06	79.11	76.41	0.13	*	0	100	100	100	*	0	100	100
EPB42_MOUSE	1:9	72.98	15.51	0.32	9.87	0.08	0.03	0.47	1.08	72.16	0.03	*	100	100	100	100	*	100	100	100
ERMAP_MOUSE	1:9	50.88	0.34	0.35	3.91	0.16	0.05	0.77	9.1	82	0.04	*	100	100	100	100	*	100	100	100
EXOC7_MOUSE	1:9	31.89	6.85	4.69	8.93	3.76	1.69	9.38	29.09	14.44	1.54	*	100	100	100	100	*	0	100	100
FAK2_MOUSE	1:9	51.83	0.07	0.1	0.3	0.03	0	0.11	1.39	95.74	0.03	*	100	100	100	100	*	100	100	100
GRASP_MOUSE	1:9	93.88	0.69	0.15	0.76	0.39	0.01	0.47	3.24	69.16	0.02	*	100	100	100	100	*	100	100	100
HCK_MOUSE	1:9	62	0.06	0.04	0.28	0.02	0.02	0.05	6.92	75.71	0.01	*	100	100	100	100	*	100	100	100
LCK_MOUSE	1:9	66.15	0.06	0.04	0.31	0.01	0.02	0.05	6.66	76.45	0	*	100	100	100	100	*	100	100	100
MIB1_MOUSE	1:9	95.79	33.04	0.16	1.34	0.12	0.01	0.63	2.68	58.79	0.01	*	100	100	100	100	*	100	100	100
NDKB_MOUSE	1:9	89.11	7.5	0.02	0.1	0	0	9	39.01	38.06	0.02	*	100	100	100	100	*	0	100	100
PDPK1_MOUSE	1:9	91.98	1.12	0.23	0.47	0.1	0.02	0.26	17.36	73.14	0.01	*	100	100	100	100	*	100	100	100
PERF_MOUSE	1:9	94.49	0.2	0.28	3.01	0.23	0	0.28	0.71	94.87	0.06	*	100	100	100	100	*	100	100	100
PTPRR_MOUSE	1:9	80.64	0.11	0.67	0.58	0.09	0.02	0.25	1.2	75.63	0.01	*	100	100	100	100	*	100	100	100
PXK_MOUSE	1:9	96.28	0.32	0.24	0.31	0.16	0.03	0.2	1.88	95.81	0.03	*	100	100	100	100	*	100	100	100
S25BP_MOUSE	1:9	33.8	2.98	5.27	12.7	3.37	0.67	7.11	21.18	24.1	1.11	*	100	100	100	100	*	100	100	100
S27A1_MOUSE	1:9	64.62	0.08	33.11	0.3	0.07	0.05	0.37	0.71	88.23	0.2	*	100	100	100	100	*	100	100	100
SH22A_MOUSE	1:9	94.68	0.47	0.19	0.86	0.13	0	6.68	6.23	2.45	0	*	100	100	100	100	*	0	0	100
SLAP2_MOUSE	1:9	65.25	0.07	0.49	0.48	0.54	0.3	0.9	7.89	69.72	0.17	*	100	100	100	100	*	100	100	100
STXB5_MOUSE	1:9	92.54	0.07	0.23	5.31	0.06	0.01	0.22	1.14	88.43	0.01	*	100	100	100	100	*	100	100	100
SYNPO_MOUSE	1:9	96.75	0.17	0.23	0.4	0.09	0	0.23	1.58	96.76	0.12	*	100	100	100	100	*	100	100	100
TAU_MOUSE	1:9	99.07	0.03	0.11	0.13	0.02	0	0.12	0.34	99.01	0	*	100	100	100	100	*	100	100	100
TFR2_MOUSE	1:9	16.55	0.35	0.65	55.51	0.33	0.02	0.7	2.34	93.7	0.08	*	100	100	100	100	*	0	100	100
TRPV2_MOUSE	1:9	2.16	0.38	0.18	0.7	0.13	0.02	0.5	1.72	95.5	0.06	*	100	100	100	100	*	100	100	100
VASP_MOUSE	1:9	95.58	36.37	0.24	0.38	0.15	0.03	0.53	1.85	59.07	0.01	*	100	100	100	100	*	100	100	100
IF3A_MOUSE	2:8	95.85	0.41	0.17	0.33	0.36	0.03	0.45	2.36	0.94	0.05	*	0	100	100	100	*	0	0	0
PP2BA_MOUSE	2:8	50.21	1.36	2.97	4.27	1.9	0.16	2.74	49.42	6.11	0.27	*	0	100	100	100	*	0	0	0
MYOC_MOUSE	3:4	0.57	0.16	66.67	77.03	0.14	0.03	0.11	0.5	21.68	0.02	*	100	100	100	100	*	100	100	100
ERGI3_MOUSE	3:5	0.59	0.05	97.4	0.28	97.35	0	0.22	0.55	1.05	0.03	*	100	100	100	100	*	100	100	100
EXT1_MOUSE	3:5	0.45	0.05	98.44	0.13	90.78	0	0.13	0.44	0.49	0.04	*	100	100	100	100	*	100	100	100
EXT2_MOUSE	3:5	0.48	0.07	97.97	0.23	87.42	0.01	0.36	0.45	0.49	0	*	100	100	100	100	*	100	100	100
FAAH_MOUSE	3:5	0.93	28.33	56.67	0.31	56.5	0.03	12.03	0.89	1.02	0.03	*	100	100	100	100	*	100	100	100
FURIN_MOUSE	3:5	0.19	0.01	45.01	45.34	59.52	0.02	0.1	0.23	5.2	0	*	100	100	100	100	*	0	100	100
MBL1_MOUSE	3:5	0.84	0.04	69.2	26.83	69.16	0.1	0.29	0.84	2.24	0.04	*	100	100	100	100	*	100	100	100
MBL2_MOUSE	3:5	0.67	0.05	65.52	29.49	65.38	0	0.22	0.68	3.82	0.02	*	100	100	100	100	*	100	100	100
RAB2A_MOUSE	3:5	14.82	2.17	64.35	0.88	77.24	0.6	0.52	0.89	3.88	0.04	*	100	100	100	100	*	100	100	100
SAR1B_MOUSE	3:5	23.91	0.14	85.77	0.24	68.93	2.19	0.35	4.26	1.79	0.01	*	100	100	100	100	*	100	100	100
SRBP1_MOUSE	3:5	0.59	0.06	96.87	0.18	96.84	0.01	0.2	1.65	0.58	0.02	*	100	100	100	100	*	100	100	100
BGLR_MOUSE	3:6	0.33	0.03	0.06	0.11	0.01	98.79	0.15	0.31	0.3	0.01	*	100	100	100	100	*	0	0	0
3BHS1_MOUSE	3:7	0.4	0.07	98.73	0.07	0.02	0	94.32	0.28	0.36	0.05	*	100	100	100	100	*	100	100	100
3BHS2_MOUSE	3:7	0.38	0.06	98.82	0.09	0.02	0	94.29	0.25	0.32	0.05	*	100	100	100	100	*	100	100	100
3BHS3_MOUSE	3:7	0.37	0.06	98.8	0.08	0.02	0	94.39	0.27	0.31	0.05	*	100	100	100	100	*	100	100	100
3BHS4_MOUSE	3:7	0.53	0.14	98.5	0.07	0.02	0	94.53	0.37	0.38	0.08	*	100	100	100	100	*	100	100	100
3BHS5_MOUSE	3:7	0.51	0.13	98.51	0.07	0.02	0	94.59	0.36	0.39	0.08	*	100	100	100	100	*	100	100	100
3BHS6_MOUSE	3:7	0.38	0.06	98.81	0.07	0.02	0	94.45	0.29	0.32	0.05	*	100	100	100	100	*	100	100	100
AKAP1_MOUSE	3:7	47.43	2.83	1.99	8.05	1.2	0.47	7.93	32.22	14.56	1.19	*	0	0	0	0	*	0	0	0
DNJC1_MOUSE	3:8	31.98	2.62	18.6	2.68	1.96	0.47	13.64	43.86	16.56	0.27	*	100	100	100	100	*	0	100	100
LGP1_MOUSE	3:8	22.69	2.56	6.62	8.3	3.23	1.99	18.09	27.46	22.8	1.33	*	100	100	100	100	*	0	0	0
JPH1_MOUSE	3:9	2.51	0.68	93.84	0.24	0.2	0.01	0.65	1.25	94.79	0.02	*	100	100	100	100	*	100	100	100
JPH2_MOUSE	3:9	1.78	0.81	94.05	0.43	0.04	0	0.59	1.54	95.14	0.03	*	100	100	100	100	*	100	100	100
JPH3_MOUSE	3:9	2.83	1.02	91.2	0.56	0.24	0.02	0.67	2.24	92.63	0.19	*	100	100	100	100	*	100	100	100
LTK_MOUSE	3:9	2.36	0.29	0.17	0.51	0.06	0	0.36	1.78	95.81	0.09	*	100	100	100	100	*	0	0	0
NCKX6_MOUSE	3:9	1.19	0.12	0.9	0.56	0.36	0.03	0.86	1.29	95.38	0.12	*	100	100	100	100	*	0	0	100
VEGFA_MOUSE	4:9	0.26	0.03	0.03	99.01	0.07	0	0.05	0.25	0.39	0	*	100	100	100	100	*	100	100	100
BICD2_MOUSE	5:2	1.55	0.62	0.22	36.91	95.16	0	0.34	1.83	0.72	0.04	*	100	100	100	100	*	0	0	0
BGAT_MOUSE	5:4	0	0	0	0	0	0	0	0	0	0	*	0	0	0	100	*	0	0	0
GALT2_MOUSE	5:4	0.49	0.08	0.13	87.18	98.18	0	0.17	0.56	0.43	0.01	*	100	100	100	100	*	100	100	100
GNPTG_MOUSE	5:4	25.81	2.67	11.11	3.23	3.24	0.31	10.99	41.49	14.18	0.27	*	0	0	0	0	*	0	0	0
PCSK5_MOUSE	5:4	0.46	0.04	41.89	58.54	39.21	0.04	0.31	0.67	9.77	0.03	*	100	100	100	100	*	0	100	100
SIA4A_MOUSE	5:4	0.3	0.01	0.2	96.38	96.48	0	0.17	0.38	2.51	0.02	*	100	100	100	100	*	100	100	100
SIA4B_MOUSE	5:4	0.21	0.02	0.07	97.15	97.25	0	0.05	0.39	2	0.01	*	100	100	100	100	*	100	100	100
SIAT1_MOUSE	5:4	0.27	0.02	0.09	96.49	97.94	0	0.18	0.4	0.99	0.04	*	100	100	100	100	*	100	100	100
GCP60_MOUSE	5:7	36.22	6.38	3.41	4.98	3.2	0.01	5.76	49.93	12.39	0.13	*	0	0	0	0	*	0	0	0
CUL3_MOUSE	5:8	25.47	0.14	0.15	0.2	67.4	0.01	0.23	98.13	0.43	0.02	*	100	100	100	100	*	100	100	100
FZD5_MOUSE	5:9	0.29	0.05	0.09	0.78	0.05	0.01	0.12	0.16	98.73	0.01	*	100	100	100	100	*	0	0	0
GSLG1_MOUSE	5:9	0.45	0.09	0.07	0.27	97.86	0.04	0.09	0.86	0.45	0.03	*	100	100	100	100	*	0	0	100
SERC3_MOUSE	5:9	0.96	0.03	0.32	0.52	0.11	0.06	0.81	1.41	96.18	0.04	*	100	100	100	100	*	0	0	0
SYT8_MOUSE	5:9	4.83	0.07	0.44	2	0.27	0.14	1.72	1.87	90.8	0.11	*	100	100	100	100	*	0	0	0
TJAP1_MOUSE	5:9	75.14	1.43	0.8	1.97	2.58	0.06	3.59	15.57	5.96	0.29	*	0	0	100	100	*	0	0	0
AMACR_MOUSE	7:10	1.27	0.15	0.18	0.41	0.1	0.05	95.72	1.18	1.32	95.26	*	100	100	100	100	*	100	100	100
GLRX2_MOUSE	7:8	29.85	0.01	0.33	0.41	0.09	0.09	75.04	67.62	0.93	0.17	*	100	100	100	100	*	100	100	100
PDCD8_MOUSE	7:8	1.31	0.07	0.15	0.28	0.08	0.02	97.05	96.93	0.78	0.04	*	100	100	100	100	*	100	100	100
UNG_MOUSE	7:8	0.7	0.1	0.22	0.24	0.1	0.01	83.29	98.2	0.56	0	*	100	100	100	100	*	100	100	100
BUB1_MOUSE	8:2	31.6	1.81	1.32	2.72	1.3	0.16	3.53	75.58	6.62	0.38	*	100	100	100	100	*	0	0	0
CCL27_MOUSE	8:4	14.17	0.7	0.31	72.69	0.19	0.26	1.14	12.11	6.12	0	*	100	100	100	100	*	0	100	100
RSPO1_MOUSE	8:4	0.91	0	0.7	93.55	0.4	0.04	0.54	2.6	2.17	0	*	100	100	100	100	*	100	100	100
TFAM_MOUSE	8:7	1.65	0.12	0.32	0.35	0.12	0	89.11	58.85	0.83	0.05	*	100	100	100	100	*	100	100	100
CTND2_MOUSE	8:9	38.59	44.74	0.18	0.29	0.11	0.06	0.39	52.04	12.07	0.16	*	100	100	100	100	*	0	0	100
EP15R_MOUSE	8:9	90.69	4.27	0.81	0.62	1.07	0.2	1.27	4.92	71.75	0.04	*	0	100	100	100	*	0	100	100
NOTC1_MOUSE	8:9	6.21	0.16	0.08	16.4	0.03	0.02	0.12	44.91	85.5	0.01	*	100	100	100	100	*	100	100	100
NOTC2_MOUSE	8:9	5.1	0.06	0.06	13.21	0.03	0	0.08	61.76	88.48	0	*	100	100	100	100	*	100	100	100
NOTC3_MOUSE	8:9	5	0.11	0.06	13.78	0.06	0.01	0.08	60.46	88.31	0	*	100	100	100	100	*	100	100	100
NOTC4_MOUSE	8:9	5.56	0.18	0.1	15.84	0.06	0.05	0.2	57.29	86.17	0.03	*	100	100	100	100	*	100	100	100
PEPL_MOUSE	8:9	19.97	58.74	1.73	2.47	2.14	0.29	3.74	12.08	4.7	0.5	*	0	0	100	100	*	0	0	100
PKP3_MOUSE	8:9	16.26	7.92	0.14	0.26	0.08	0.06	0.33	89.8	69.17	0.04	*	100	100	100	100	*	100	100	100
ADA17_MOUSE	9:4	0.37	0.06	0.08	1.03	3.04	0.02	0.08	0.44	98.16	0.01	*	100	100	100	100	*	0	100	100
BTC_MOUSE	9:4	1.97	0.08	0.42	91.47	0.42	0.01	0.46	2.24	93.05	0.02	*	100	100	100	100	*	100	100	100
CD40L_MOUSE	9:4	1.11	0.03	0.16	95.57	0.15	0.02	0.19	1.18	96.29	0.03	*	100	100	100	100	*	100	100	100
CRLF2_MOUSE	9:4	20.98	3.18	3.17	6.91	4.62	1.41	7.73	29.89	34.58	0.38	*	100	100	100	100	*	0	0	0
DAG1_MOUSE	9:4	0.46	0.02	0.12	98.32	0.04	0	0.14	0.58	98.66	0	*	100	100	100	100	*	100	100	100
DPP4_MOUSE	9:4	0.76	0.03	0.1	76.46	0.05	0	0.1	0.31	98.39	0.02	*	100	100	100	100	*	100	100	100
EPHA3_MOUSE	9:4	0.32	0.01	0.01	5.5	0	0	0.01	0.09	99.58	0	*	100	100	100	100	*	100	100	100
EPHB6_MOUSE	9:4	0.54	0.08	0.04	3.73	0.03	0	0.04	0.29	99.05	0	*	100	100	100	100	*	100	100	100
EPOR_MOUSE	9:4	0.92	0.23	0.1	30.89	0.09	0.03	0.52	0.97	96.42	0.1	*	100	100	100	100	*	100	100	100
FLT3L_MOUSE	9:4	2.8	0.12	0.74	86.88	0.84	0.24	1.02	3.67	89.22	0.02	*	100	100	100	100	*	100	100	100
HBEGF_MOUSE	9:4	1.15	0.02	0.62	94.69	0.13	0.03	0.3	1.43	96.29	0.07	*	100	100	100	100	*	100	100	100
HHIP_MOUSE	9:4	26.97	2.06	7.1	10.82	4.77	0.92	8.38	28.46	27.21	1.1	*	0	100	100	100	*	0	0	100
I17RB_MOUSE	9:4	0.95	0.08	0.26	95.15	0.15	0.01	0.8	0.75	96.64	0.12	*	100	100	100	100	*	100	100	100
ICAM4_MOUSE	9:4	1.85	0.06	0.36	69.21	0.19	0.11	0.75	2.05	94.42	0	*	100	100	100	100	*	100	100	100
IL1AP_MOUSE	9:4	0.6	0.1	0.07	44.65	0.02	0	0.18	0.59	98.44	0	*	100	100	100	100	*	100	100	100
IL4RA_MOUSE	9:4	2.31	0.31	0.43	88.58	0.35	0.07	1.89	3.38	91.82	0.01	*	100	100	100	100	*	100	100	100
IL9R_MOUSE	9:4	1.88	0.33	0.3	86.18	0.29	0.08	0.35	2.62	94.18	0.02	*	100	100	100	100	*	100	100	100
ILRL1_MOUSE	9:4	0.75	0.18	0.17	59.99	0.03	0.02	0.09	0.4	98.23	0	*	100	100	100	100	*	100	100	100
KIRR3_MOUSE	9:4	11.76	4.27	1.62	5.97	0.7	0.47	7.2	12.37	61.03	1.63	*	100	100	100	100	*	0	0	0
KLOT_MOUSE	9:4	15.71	0.04	0.14	43.77	0.08	0.04	0.24	0.72	82.99	0.02	*	100	100	100	100	*	100	100	100
LIFR_MOUSE	9:4	0.93	0.09	0.3	93.43	0.22	0.04	0.48	1.19	96.61	0.03	*	100	100	100	100	*	100	100	100
MASS1_MOUSE	9:4	1.16	0.12	0.25	0.42	0.07	0.06	0.51	1.15	96.7	0.05	*	100	100	100	100	*	0	0	0
MMP24_MOUSE	9:4	27.21	0.09	0.45	26.84	0.06	0.04	0.73	1.67	43.46	0.02	*	100	100	100	100	*	0	100	100
NMD3B_MOUSE	9:4	1.39	0.27	0.18	0.45	0.18	0.04	0.77	1.12	96.16	0.07	*	100	100	100	100	*	0	0	0
PIGR_MOUSE	9:4	0.97	0.06	0.25	95.57	0.18	0.06	0.41	1.04	97.11	0.03	*	100	100	100	100	*	100	100	100
SN_MOUSE	9:4	2.53	0.71	0.87	75.47	0.39	0.01	0.72	3.82	90.65	0.09	*	100	100	100	100	*	100	100	100
SYTL4_MOUSE	9:4	26.14	0.97	0.1	58.2	0.29	0	0.38	1.11	71.75	0.03	*	100	100	100	100	*	100	100	100
TGFA_MOUSE	9:4	0.34	0	0.07	97.43	0.08	0	0.12	0.5	98.75	0.04	*	100	100	100	100	*	100	100	100
TM11E_MOUSE	9:4	1.44	0.28	4.88	56.02	0.07	0.02	0.29	0.8	49.8	0.04	*	100	100	100	100	*	100	100	100
TN13B_MOUSE	9:4	1.53	0.19	0.13	94.13	0.04	0.01	0.38	1.63	85.37	0.03	*	100	100	100	100	*	100	100	100
TNFA_MOUSE	9:4	0.67	0.1	0.3	89.04	0.07	0.06	0.39	0.91	91.73	0.05	*	100	100	100	100	*	100	100	100
TNFL6_MOUSE	9:4	1.26	0.06	0.43	89.78	0.03	0.1	0.27	1.13	92.22	0.03	*	100	100	100	100	*	100	100	100
TNR18_MOUSE	9:4	1.09	0	0.12	83.54	0.05	0.12	0.53	1.29	95.81	0	*	100	100	100	100	*	100	100	100
TNR5_MOUSE	9:4	1.32	0	0.88	63.3	0.71	0.01	0.32	1.72	87.78	0	*	100	100	100	100	*	100	100	100
X3CL1_MOUSE	9:4	0.64	0.34	0.28	94.07	0.22	0.06	0.67	2.47	70.64	0.08	*	100	100	100	100	*	100	100	100
ZP1_MOUSE	9:4	4.28	0.06	0.14	97.82	0.1	0.02	0.28	0.68	94.18	0	*	100	100	100	100	*	100	100	100
ZP2_MOUSE	9:4	1.48	0.02	0.16	98.4	0.02	0.01	0.13	0.46	97.61	0.04	*	100	100	100	100	*	100	100	100
ZP3_MOUSE	9:4	0.44	0.01	0.04	98.37	0.02	0.01	0.1	0.48	98.89	0	*	100	100	100	100	*	100	100	100
CYPH_NEUCR	1:7	60.53	0.05	10.19	2.26	0.01	0	13.94	11.64	3.09	0.01	*	100	100	100	100	*	100	100	100
SYV_NEUCR	1:7	94.24	0.16	0.25	0.42	0.15	0.04	94.92	1.45	0.99	0.04	*	100	100	100	100	*	100	100	100
UBIQ_NEUCR	1:8	90.82	0	0	1.36	0	0	0	98.41	0.01	0	*	100	100	100	100	*	100	100	100
PSB3_ONCMY	1:8	98.35	0.07	0.08	0.17	0.03	0.01	0.23	98.28	0.8	0.02	*	100	100	100	100	*	100	100	100
H2A_ONCMY	8:4	0.07	0	0	0.66	0	0	0.01	99.86	0.04	0	*	100	100	100	100	*	100	100	100
VAOX_PENSI	1:10	19.87	1.49	5.7	7.37	3.83	0.12	30.62	21.05	12.79	5.81	*	0	0	100	100	*	0	0	0
PEX5_PICAN	1:10	97.51	0.13	0.11	0.31	0.05	0.02	0.33	1.39	0.6	85.73	*	100	100	100	100	*	100	100	100
PEX5_PICPA	1:10	97.32	0.1	0.13	0.28	0.03	0.03	0.52	1.6	0.46	85.04	*	100	100	100	100	*	100	100	100
PEX6_PICPA	1:2	72.41	2.04	7.07	0.57	0.16	0.04	3.59	44.31	0.87	0.06	*	100	100	100	100	*	0	0	0
CYB5_PIG	1:3	13.23	0.09	89.92	0.15	0.03	0.01	8.85	0.4	0.32	0.02	*	100	100	100	100	*	100	100	100
GELS_PIG	1:4	80.43	0.37	0.03	62.9	0.04	0	0.11	4.88	0.28	0.03	*	100	100	100	100	*	100	100	100
GPX4_PIG	1:7	56.04	0.04	0.05	13.82	0.02	0	47.67	29.44	0.37	0.02	*	100	100	100	100	*	100	100	100
NEUL_PIG	1:7	97.21	0.1	0.14	0.13	0.05	0.06	43.78	0.93	0.56	0.04	*	100	100	100	100	*	100	100	100
COF1_PIG	1:8	98.27	10.05	0.11	0.23	0.03	0.01	0.22	88.53	0.48	0.02	*	100	100	100	100	*	100	100	100
NFAC1_PIG	1:8	95.81	0.04	0.1	0.2	0.02	0	0.09	99.11	0.3	0	*	100	100	100	100	*	100	100	100
PI3R5_PIG	1:8	44.23	3.89	2.68	4.19	2.19	0.51	10.32	21.81	15.63	0.95	*	100	100	100	100	*	100	100	100
PTTG1_PIG	1:8	95.6	0.23	0.25	0.49	0.09	0.06	0.86	95.99	1.53	0.12	*	100	100	100	100	*	100	100	100
TERA_PIG	1:8	76.64	2.82	13.65	0.11	0.03	0.01	1.44	70.03	0.31	0.02	*	100	100	100	100	*	100	100	100
COMT_PIG	1:9	97.02	0.12	0.13	0.49	0.09	0.09	0.68	1.09	96.33	0.07	*	100	100	100	100	*	100	100	100
VINC_PIG	2:9	0.62	96.12	0.09	0.18	0.06	0.01	0.22	0.52	97.8	0.01	*	100	100	100	100	*	100	100	100
FAAH_PIG	3:5	1.2	29.04	54.58	0.34	54.41	0.02	13.07	0.9	1.05	0.04	*	100	100	100	100	*	100	100	100
GANAB_PIG	3:5	6.56	0.38	1.94	4.17	0.94	27.64	3.69	6.86	50.13	0.4	*	0	0	0	0	*	0	0	0
3BHS_PIG	3:7	0.44	0.07	98.42	0.06	0.16	0	92.16	0.38	0.33	0.1	*	100	100	100	100	*	100	100	100
ACRBP_PIG	5:4	24.77	5.55	5.17	9.88	3.29	0.88	9.99	37.31	18.77	0.14	*	0	0	0	0	*	0	0	0
SIA4A_PIG	5:4	0.29	0.03	0.19	96.25	96.38	0.01	0.16	0.37	2.65	0.02	*	100	100	100	100	*	100	100	100
CATK_PIG	6:4	0.26	0.03	0.08	15.29	0.04	87.78	0.15	0.25	0.29	0.03	*	100	100	100	100	*	100	100	100
DAG1_PIG	9:4	0.19	0.03	0.06	98.76	0	0	0.04	0.34	99.24	0	*	100	100	100	100	*	100	100	100
DPP4_PIG	9:4	0.8	0.04	0.08	75.6	0.03	0	0.09	0.35	98.37	0.02	*	100	100	100	100	*	100	100	100
PIGR_PIG	9:4	0.77	0.08	0.91	92.81	0.23	0	1.43	1.02	95.42	0.01	*	100	100	100	100	*	100	100	100
TGBR3_PIG	9:4	0.89	0.06	0.3	91.54	0.12	0	0.21	1.18	97.33	0.03	*	100	100	100	100	*	100	100	100
TGFA_PIG	9:4	0.33	0	0.12	97.23	0.09	0.01	0.09	0.3	98.79	0.04	*	100	100	100	100	*	100	100	100
ZP2_PIG	9:4	1.67	0.04	0.19	98.45	0.02	0.01	0.11	0.47	97.41	0.05	*	100	100	100	100	*	100	100	100
ZP3_PIG	9:4	0.3	0.01	0.05	98.75	0.03	0	0.09	0.26	99.18	0	*	100	100	100	100	*	100	100	100
ZP4_PIG	9:4	8.91	0.04	0.08	98.42	0.03	0.03	0.21	0.38	90.07	0.01	*	100	100	100	100	*	100	100	100
CLR59_PONPY	1:5	91.94	12.73	0.12	0.44	78.85	0.22	0.63	3.78	0.54	0.16	*	100	100	100	100	*	100	100	100
PSA1_PONPY	1:8	98.7	0.07	0.07	0.11	0.02	0	0.2	98.86	0.44	0.02	*	100	100	100	100	*	100	100	100
MYLK2_RABIT	1:2	82.54	49.71	0.19	1.33	0.08	0.01	0.35	26.05	0.76	0.05	*	100	100	100	100	*	100	100	100
PGM1_RABIT	1:3	80.25	0.05	0.11	0.17	0.05	0	0.15	0.43	18.92	0.02	*	100	100	100	100	*	0	0	0
AHR_RABIT	1:8	98.23	0.04	0.05	0.18	0.05	0	0.09	98.96	0.37	0.01	*	100	100	100	100	*	100	100	100
CDKL2_RABIT	1:8	78.52	0.84	0.38	0.33	0.1	0.01	0.47	89.64	1	0	*	100	100	100	100	*	100	100	100
FKBP4_RABIT	1:8	93.24	0.28	3.12	0.18	0.08	0.01	0.3	71.25	0.53	0.01	*	100	100	100	100	*	100	100	100
PP4C_RABIT	1:8	88.91	0.57	0.06	0.06	0.03	0	0.14	38.87	0.2	0.01	*	100	100	100	100	*	100	100	100
CAN2_RABIT	1:9	98.7	0.04	0.03	0.11	0.05	0.02	0.12	1.75	35.83	0.02	*	100	100	100	100	*	100	100	100
CLIC6_RABIT	1:9	31.43	0.06	21.42	0.19	45.12	0.09	22.32	9.66	0.76	0.03	*	0	100	100	100	*	0	0	0
MYOC_RABIT	3:4	0.62	0.17	67.61	77.93	0.13	0.03	0.08	0.59	20.62	0.02	*	100	100	100	100	*	100	100	100
RAB2A_RABIT	3:5	14.86	2.13	64.77	0.83	77.53	0.55	0.5	0.86	3.71	0.04	*	100	100	100	100	*	100	100	100
TM109_RABIT	3:8	14.58	2.32	8.74	11.85	4.91	0	11.73	15.4	39.03	2.56	*	0	100	100	100	*	0	0	0
HMDH_RABIT	3:9	0.32	0.02	98.95	0.09	0.03	0	0.1	0.26	12.09	0	*	100	100	100	100	*	100	100	100
AT11B_RABIT	8:9	0.35	0.04	0.22	0.12	3.74	0	0.15	0.32	95.14	0.01	*	100	100	100	100	*	0	0	100
DAG1_RABIT	9:4	0.42	0.01	0.12	98.33	0.04	0	0.13	0.52	98.75	0	*	100	100	100	100	*	100	100	100
PIGR_RABIT	9:4	1.25	0.18	0.26	93.85	0.23	0.01	0.42	1.62	95.53	0.03	*	100	100	100	100	*	100	100	100
ZP2_RABIT	9:4	1.55	0.01	0.16	98.43	0.01	0	0.21	0.41	97.45	0.02	*	100	100	100	100	*	100	100	100
ZP3_RABIT	9:4	0.31	0.03	0.04	98.58	0.02	0	0.07	0.34	99.16	0.01	*	100	100	100	100	*	100	100	100
ZP4_RABIT	9:4	14.95	0.06	0.14	98.46	0.01	0.01	0.19	0.43	84.09	0	*	100	100	100	100	*	100	100	100
PRVA_RANTE	1:4	100	0	0	100	0	0	0	0	0	0	*	100	100	100	100	*	100	100	100
PRVB_RANTE	1:4	100	0	0	0	0	0	0	0	0	0	*	100	100	100	100	*	0	0	100
HYES_RAT	1:10	98.02	0.08	0.2	0.21	0.12	0.02	0.26	0.84	0.6	97.3	*	100	100	100	100	*	100	100	100
KIME_RAT	1:10	96.48	0.1	0.14	0.62	0.04	0.07	0.43	1.17	1.2	82.41	*	100	100	100	100	*	100	100	100
BFSP1_RAT	1:2	94.22	92.32	0.53	0.31	0.32	0.07	0.86	2.87	1.47	0.02	*	100	100	100	100	*	100	100	100
CABP1_RAT	1:2	35.6	49.03	0.84	0.75	0.63	0.07	1.01	13.49	3.86	0.03	*	100	100	100	100	*	100	100	100
DYN1_RAT	1:2	97.1	87.06	0.03	0.04	0.01	0	4.61	1.81	0.14	0	*	100	100	100	100	*	100	100	100
DYN3_RAT	1:2	96.86	86.38	0.07	0.04	0.01	0	4.92	1.93	0.19	0	*	100	100	100	100	*	100	100	100
FGD4_RAT	1:2	93.71	0.42	0.54	0.71	0.63	0.07	0.58	2.94	2.54	0.18	*	100	100	100	100	*	0	0	0
FLIP1_RAT	1:2	16.59	4.37	2.23	2.69	1.84	0.05	5.44	66.56	8.23	0.52	*	0	100	100	100	*	0	0	0
LASP1_RAT	1:2	41.11	27.56	1.81	5.9	1.59	0.05	3.94	11.14	31.32	1.12	*	100	100	100	100	*	0	100	100
MARK1_RAT	1:2	31.71	0.39	0.14	0.19	0.08	0	0.17	12.71	59.67	0.02	*	0	100	100	100	*	0	0	100
PDE4D_RAT	1:2	59.89	50.14	0.04	0.1	0.02	0	0.06	0.45	39.38	0	*	100	100	100	100	*	100	100	100
PDLI2_RAT	1:2	66.29	96.52	0.23	0.26	0.05	0	0.4	1.27	0.78	0.03	*	100	100	100	100	*	100	100	100
FETA_RAT	1:4	0.44	0.08	0.06	98.47	0.04	0	0.15	0.54	0.42	0.01	*	100	100	100	100	*	0	100	100
ARFG1_RAT	1:5	89.88	0.89	0.9	1.33	1.3	0.03	40.79	4.93	2.93	0.07	*	100	100	100	100	*	0	0	0
GOLP3_RAT	1:5	96.96	0.07	0.67	0.3	95.9	0.04	0.22	1.44	0.7	0.06	*	100	100	100	100	*	100	100	100
GR65_RAT	1:5	44.21	0.15	0.1	0.29	96.27	0.03	0.26	1.16	0.71	0.01	*	100	100	100	100	*	100	100	100
NUCB1_RAT	1:5	96.56	0.34	0.27	37.65	58.15	0.02	0.42	1.65	0.8	0.03	*	100	100	100	100	*	100	100	100
SYNG_RAT	1:5	31.59	9.59	5.14	8.93	2.04	0.08	9.4	33.57	22.11	0.12	*	0	100	100	100	*	0	0	0
VDP_RAT	1:5	97.12	0.32	0.24	0.28	96.16	0.02	0.24	1.37	0.76	0.01	*	100	100	100	100	*	100	100	100
PRDX6_RAT	1:6	6.39	1.23	0.75	0.88	0.38	0.18	84.7	5.18	2.43	0.38	*	0	100	100	100	*	0	0	0
EGLN3_RAT	1:7	98.78	0.26	0.12	0.13	0.02	0.02	0.11	98.59	0.32	0.01	*	100	100	100	100	*	0	0	0
FUMH_RAT	1:7	98.9	0.04	0.08	0.12	0.06	0.02	98.64	0.39	0.36	0.02	*	100	100	100	100	*	100	100	100
GPX41_RAT	1:7	55.71	0.04	0.02	13.82	0.01	0	47.69	29.87	0.33	0.02	*	100	100	100	100	*	100	100	100
KAT1_RAT	1:7	97.27	0.19	0.16	0.3	0.07	0.03	15.51	1.22	0.71	0.03	*	100	100	100	100	*	100	100	100
MK12_RAT	1:7	67.38	0.18	0.2	0.08	0.02	0.01	22.6	60.43	0.68	0.02	*	100	100	100	100	*	0	100	100
NEUL_RAT	1:7	97.15	0.09	0.13	0.21	0.06	0.06	43.82	0.94	0.57	0.04	*	100	100	100	100	*	100	100	100
THTM_RAT	1:7	38.98	0.06	0.06	0.22	0.02	0.01	64.98	0.71	0.56	0.02	*	100	100	100	100	*	100	100	100
AHR_RAT	1:8	98.09	0.06	0.06	0.16	0.02	0.02	0.1	98.86	0.47	0	*	100	100	100	100	*	100	100	100
ATX1_RAT	1:8	95.41	0.1	0.18	0.41	0.09	0.05	0.38	96.34	1.38	0.04	*	100	100	100	100	*	100	100	100
BEX1_RAT	1:8	96.88	0.43	0.07	0.02	0.36	0	0.66	87.31	1.71	0.11	*	100	100	100	100	*	100	100	100
BEX2_RAT	1:8	96.88	0.44	0.1	0.02	0.37	0	0.57	86.47	1.72	0.13	*	100	100	100	100	*	100	100	100
CAN10_RAT	1:8	89.85	0.4	0.7	0.63	0.38	0.08	1.01	5.8	18.47	0.32	*	100	100	100	100	*	0	100	100
CC21A_RAT	1:8	95.19	0.29	0.39	0.69	0.29	0	0.68	95.08	1.14	0	*	100	100	100	100	*	100	100	100
CD2L1_RAT	1:8	79.22	0.25	0.17	0.12	0.03	0	0.23	95.34	0.9	0.01	*	100	100	100	100	*	100	100	100
CDC5L_RAT	1:8	84.58	0.23	0.1	0.21	0.16	0	0.25	98.01	0.56	0.03	*	100	100	100	100	*	100	100	100
CDKL3_RAT	1:8	74.76	1.08	0.54	0.7	0.28	0.1	1.06	84.89	1.88	0.12	*	100	100	100	100	*	100	100	100
CENG1_RAT	1:8	97.42	0.18	0.08	0.37	0.85	0.03	0.32	46.64	1.92	0	*	100	100	100	100	*	100	100	100
CSDC2_RAT	1:8	95.35	0.47	0.59	0.52	0.55	0	0.44	3.63	0.72	0.05	*	100	100	100	100	*	100	100	100
CSRP3_RAT	1:8	45.72	13.09	0.04	0.14	0.01	0	0.29	82.35	1.29	0.01	*	100	100	100	100	*	100	100	100
CTBP1_RAT	1:8	3.6	0.08	0.16	0.97	0.06	0.01	0.82	93.78	0.83	0.15	*	100	100	100	100	*	100	100	100
CTNB1_RAT	1:8	98.9	0.09	0.06	0.06	0.05	0	0.16	46.28	13.48	0	*	100	100	100	100	*	100	100	100
DAPK3_RAT	1:8	75.76	23.28	0.33	1.07	0.05	0.02	0.33	51.45	1.01	0.05	*	100	100	100	100	*	100	100	100
DNJB9_RAT	1:8	21.13	0.29	35.43	0.31	0.09	0.03	40.96	29.65	9.1	0.02	*	0	0	100	100	*	0	0	100
DUT_RAT	1:8	1.38	0.08	0.12	0.41	0.15	0.02	95.88	97.03	0.73	0.19	*	100	100	100	100	*	0	100	100
FUBP2_RAT	1:8	93.17	0.06	0.2	0.44	0.07	0	0.34	96.52	0.71	0.01	*	100	100	100	100	*	100	100	100
GMEB1_RAT	1:8	89.22	0	0	4.54	0	0	0	90.9	4.54	0	*	100	100	100	100	*	100	100	100
GMEB2_RAT	1:8	94.47	0.28	0.29	1.18	0.42	0.09	0.31	96.97	0.92	0.01	*	100	100	100	100	*	100	100	100
GRLF1_RAT	1:8	90.16	2.01	0.5	0.98	0.74	0.06	1.24	3.16	3.4	0.03	*	100	100	100	100	*	0	100	100
GSTT2_RAT	1:8	98.14	0.06	0.11	0.21	0.04	0.01	0.26	45.76	0.62	0.02	*	100	100	100	100	*	100	100	100
HS74L_RAT	1:8	90	0	0	0	0	0	0	34.05	0	0	*	100	100	100	100	*	100	100	100
IMB1_RAT	1:8	97.41	0.19	0.23	0.39	0.11	0.04	0.4	67.22	0.72	0.03	*	100	100	100	100	*	100	100	100
IP3KC_RAT	1:8	96.53	0.26	0.24	0.37	0.21	0.06	0.32	96.54	1.06	0.04	*	100	100	100	100	*	100	100	100
K2C8_RAT	1:8	66.05	7.06	0.8	10.76	0.93	0.06	2.02	19.02	2.83	0.04	*	100	100	100	100	*	100	100	100
KCC1A_RAT	1:8	78.32	4.68	0.77	0.6	0.1	0	0.51	75.61	1.68	0.03	*	100	100	100	100	*	100	100	100
KKCC1_RAT	1:8	90.22	1.94	0.34	0.59	0.14	0.07	0.41	8.73	2.55	0.01	*	100	100	100	100	*	100	100	100
MORG1_RAT	1:8	46.08	13.32	1.15	0.71	0.56	0.72	0.62	57.39	4.61	6.63	*	100	100	100	100	*	100	100	100
MSI1H_RAT	1:8	69.38	0.08	0.11	0.2	0.03	0.01	0.39	63.28	0.52	0	*	100	100	100	100	*	100	100	100
NAMPT_RAT	1:8	97.75	0.11	0.16	0.18	0.06	0.05	0.31	0.99	0.77	0.03	*	100	100	100	100	*	100	100	100
NDF1_RAT	1:8	25.16	0.43	1.04	3.38	0.27	0.08	1.76	83.99	5.81	0	*	100	100	100	100	*	100	100	100
NDKA_RAT	1:8	89.34	7.54	0.02	0.1	0.01	0	8.78	30.3	46.99	0.02	*	100	100	100	100	*	0	100	100
NHRF2_RAT	1:8	95.45	24.48	0.25	0.43	0.24	0.02	0.63	49.53	2.64	0.1	*	100	100	100	100	*	100	100	100
NOLC1_RAT	1:8	84.7	0.38	0.66	1.74	0.32	0	0.65	91.27	2.6	0	*	100	100	100	100	*	100	100	100
NRBF2_RAT	1:8	28.47	10.38	3.31	2.73	2.84	2.21	9.41	41.29	16.25	0.25	*	100	100	100	100	*	100	100	100
NU155_RAT	1:8	54.07	1.91	2.87	3.21	1.5	0.44	6.43	68.72	9.86	0.49	*	100	100	100	100	*	100	100	100
NUP54_RAT	1:8	28.08	2.92	6.51	8.23	1.78	0.49	8.99	42.25	17.74	0.68	*	100	100	100	100	*	100	100	100
NUPL1_RAT	1:8	28.5	2.05	4.97	8.76	3.13	0.46	9.63	38.5	17.76	0.88	*	100	100	100	100	*	100	100	100
OGFR_RAT	1:8	38.09	9.05	1.23	6.54	0.75	0.06	12.26	40.31	17.2	0.51	*	100	100	100	100	*	100	100	100
PHS_RAT	1:8	65.91	32.21	0.14	0.32	0.2	0	0.3	65.77	0.53	0.03	*	100	100	100	100	*	100	100	100
PRS6B_RAT	1:8	95.89	0.95	0.44	0.09	0.04	0	1.49	94.7	0.43	0	*	100	100	100	100	*	100	100	100
PRS7_RAT	1:8	96.22	0.52	0.37	0.23	0.04	0.01	1.44	94.84	0.37	0.01	*	100	100	100	100	*	100	100	100
PSA1_RAT	1:8	98.65	0.07	0.08	0.12	0.02	0	0.2	98.82	0.45	0.02	*	100	100	100	100	*	100	100	100
PSA2_RAT	1:8	97.59	0.07	0.11	0.17	0.04	0.01	0.23	98.36	0.45	0.02	*	100	100	100	100	*	100	100	100
PSA3_RAT	1:8	97.65	0.21	0.19	0.15	0.06	0.04	0.23	97.93	0.56	0.03	*	100	100	100	100	*	100	100	100
PSA4_RAT	1:8	89.34	0.09	0.09	0.15	0.13	0	0.28	98.45	0.46	0.02	*	100	100	100	100	*	100	100	100
PSA5_RAT	1:8	97.59	0.09	0.2	0.22	0.2	0	0.34	98.04	0.49	0.05	*	100	100	100	100	*	100	100	100
PSA6_RAT	1:8	96.3	0.1	0.33	0.32	0.06	0.01	0.24	97.9	0.75	0.06	*	100	100	100	100	*	100	100	100
PSA7_RAT	1:8	98.14	0.08	0.09	0.11	0.03	0.02	0.15	98.7	0.44	0.01	*	100	100	100	100	*	100	100	100
PSB1_RAT	1:8	98.2	0.05	0.1	0.18	0.06	0.01	0.27	98.13	0.72	0.05	*	100	100	100	100	*	100	100	100
PSB2_RAT	1:8	97.3	0.21	0.17	0.25	0.08	0.01	0.31	97.12	1.04	0.02	*	100	100	100	100	*	100	100	100
PSB3_RAT	1:8	98.65	0.03	0.06	0.14	0.03	0.01	0.19	98.56	0.67	0.02	*	100	100	100	100	*	100	100	100
PSB4_RAT	1:8	96.77	0.19	0.66	0.36	0.11	0.04	0.37	96.42	0.96	0.02	*	100	100	100	100	*	100	100	100
PSB5_RAT	1:8	99.09	0.03	0.05	0.15	0.03	0	0.1	99.02	0.38	0.02	*	100	100	100	100	*	100	100	100
PSB6_RAT	1:8	98.42	0.04	0.13	0.25	0.04	0.02	0.2	98.41	0.59	0.02	*	100	100	100	100	*	100	100	100
PSB7_RAT	1:8	98.31	0.09	0.09	0.31	0.06	0.04	0.16	98.29	0.52	0.1	*	100	100	100	100	*	100	100	100
PTF1A_RAT	1:8	60.04	0.22	0.06	0.29	0.26	0.09	0.37	97.3	0.55	0.08	*	100	100	100	100	*	100	100	100
RAB3I_RAT	1:8	94.67	2.4	0.17	0.52	0.29	0	0.32	94.64	0.72	0.03	*	100	100	100	100	*	100	100	100
RNF4_RAT	1:8	92.85	0.09	0.18	0.1	0.05	0	0.15	96.75	0.56	1.14	*	100	100	100	100	*	100	100	100
ROA1_RAT	1:8	69.76	0.03	0.07	0.12	0.02	0	0.16	95.72	0.48	0.01	*	100	100	100	100	*	100	100	100
SMAD2_RAT	1:8	99.49	0.01	0.03	0.02	0.05	0	0.1	99.54	0.13	0	*	100	100	100	100	*	100	100	100
SMAD3_RAT	1:8	99.47	0	0.08	0.03	0.04	0	0.1	99.6	0.07	0	*	100	100	100	100	*	100	100	100
SMU1_RAT	1:8	35.95	9.14	5.52	2.81	3.58	1.19	4.34	48.47	10.49	2.67	*	100	100	100	100	*	100	100	100
STAU2_RAT	1:8	66.46	0.11	30.89	0.14	0.05	0	0.09	67.66	0.57	0.04	*	100	100	100	100	*	100	100	100
TRI55_RAT	1:8	94.99	87.53	0.43	0.38	5.93	0	0.26	2.92	1.35	0.01	*	100	100	100	100	*	0	0	100
UHMK1_RAT	1:8	7.77	0.8	0.49	0.21	0.05	0	0.52	93.84	1.14	0	*	100	100	100	100	*	100	100	100
BCAR1_RAT	1:9	34.51	3.22	2.36	5.2	5.54	0.01	7.27	27.03	23.77	10.31	*	100	100	100	100	*	0	100	100
COMT_RAT	1:9	97.08	0.09	0.17	0.49	0.08	0.06	0.57	0.92	96.76	0.05	*	100	100	100	100	*	100	100	100
CRK_RAT	1:9	40.64	2.87	1.57	5.55	1.26	0.01	3.06	16.52	35.29	5.47	*	100	100	100	100	*	100	100	100
ENOA_RAT	1:9	99.39	0.02	0.02	0.17	0.01	0	0.05	0.12	7.02	0	*	100	100	100	100	*	100	100	100
FEZ1_RAT	1:9	23.35	4.36	5.62	5.94	2.65	0.54	9.55	37.75	24.18	1.7	*	0	100	100	100	*	0	100	100
GRASP_RAT	1:9	93.53	0.63	0.18	0.77	0.37	0.01	0.45	3.43	69.71	0.02	*	100	100	100	100	*	100	100	100
GRIP1_RAT	1:9	88.15	0.82	1.52	1.78	1.65	0.17	1.5	3.53	84.71	0.19	*	100	100	100	100	*	100	100	100
GRIP2_RAT	1:9	91.75	0.8	0.56	1.11	0.24	0.05	0.86	2.89	89.56	0.08	*	100	100	100	100	*	100	100	100
MAGD1_RAT	1:9	89.17	0.94	0.63	0.86	0.18	0	2	82.38	3.08	0.02	*	100	100	100	100	*	0	100	100
NDKB_RAT	1:9	89.05	7.5	0.02	0.1	0	0	9.05	39.01	38.03	0.02	*	100	100	100	100	*	0	100	100
PERF_RAT	1:9	94.1	0.15	0.28	3.37	0.32	0	0.32	0.67	94.42	0.05	*	100	100	100	100	*	100	100	100
PI51C_RAT	1:9	45.74	0.06	0.07	0.15	0.02	0	0.1	6.88	92.17	0	*	100	100	100	100	*	100	100	100
PRAF1_RAT	1:9	20.12	2.73	6.76	13.8	2.23	0.35	8.22	17.34	37.99	0.63	*	100	100	100	100	*	100	100	100
ROCK2_RAT	1:9	96.15	1.84	0.18	0.32	0.13	0	0.27	2.42	69.51	0.04	*	100	100	100	100	*	100	100	100
S27A1_RAT	1:9	64.44	0.07	33.25	0.3	0.07	0.05	0.39	0.72	88.15	0.2	*	100	100	100	100	*	100	100	100
STXB5_RAT	1:9	92.28	0.07	0.23	5.61	0.06	0.01	0.22	1.11	88.28	0.01	*	100	100	100	100	*	100	100	100
SYNPO_RAT	1:9	96.42	0.19	0.27	0.43	0.14	0	0.24	1.65	96.5	0.12	*	100	100	100	100	*	100	100	100
TAU_RAT	1:9	98.6	0.04	0.1	0.25	0.05	0	0.23	0.66	98.44	0	*	100	100	100	100	*	100	100	100
P3H1_RAT	3:4	3.7	0.57	71.67	12.75	71.71	0.01	1.19	9.55	1.41	0.06	*	0	100	100	100	*	0	100	100
CANT1_RAT	3:5	0.99	0.09	0.19	96.71	0.09	0.04	0.27	0.89	97.5	0.07	*	0	0	0	0	*	0	0	0
FAAH_RAT	3:5	0.98	28.15	56.84	0.31	56.67	0.03	12.01	0.91	0.97	0.03	*	100	100	100	100	*	100	100	100
FPRP_RAT	3:5	15.45	1.86	4.45	9.04	1.05	2.02	13.8	24.46	39.45	0.09	*	0	0	0	0	*	0	0	0
FURIN_RAT	3:5	0.19	0.01	44.56	45.61	59.28	0.02	0.11	0.21	5.22	0	*	100	100	100	100	*	0	100	100
MBL1_RAT	3:5	0.7	0.26	69.03	27.17	68.91	0	0.23	0.85	2.06	0.03	*	100	100	100	100	*	100	100	100
MBL2_RAT	3:5	0.79	0.05	66.17	29.59	66.11	0	0.13	0.86	2.99	0.03	*	100	100	100	100	*	100	100	100
SRBP1_RAT	3:5	0.57	0.06	97.41	0.15	97.38	0	0.16	1.2	0.58	0.02	*	100	100	100	100	*	100	100	100
STX5_RAT	3:5	2.25	0.33	0.54	0.66	91.85	0.03	0.88	1.87	2.49	0.19	*	100	100	100	100	*	0	0	0
SULF1_RAT	3:5	4.86	0.58	0.59	2.16	0.31	80.78	1.37	8.49	3.14	0.03	*	0	0	0	0	*	0	0	0
UGGG1_RAT	3:5	0.69	0.06	97.57	0.2	67.77	0.02	0.21	0.64	0.76	0.05	*	100	100	100	100	*	100	100	100
VCIP1_RAT	3:5	43.3	4.27	0.99	7.2	1.3	1.53	11.98	47.04	13.3	1.55	*	0	0	0	0	*	0	0	0
YIPF5_RAT	3:5	0.92	0.06	96.39	0.48	96.29	0.01	0.37	0.94	1.14	0.05	*	100	100	100	100	*	100	100	100
3BHS1_RAT	3:7	0.4	0.07	98.82	0.06	0.02	0	94.72	0.28	0.29	0.05	*	100	100	100	100	*	100	100	100
3BHS2_RAT	3:7	0.38	0.07	98.82	0.07	0.02	0	94.82	0.29	0.29	0.05	*	100	100	100	100	*	100	100	100
3BHS3_RAT	3:7	0.42	0.07	98.69	0.06	0.03	0	94.78	0.33	0.36	0.06	*	100	100	100	100	*	100	100	100
3BHS4_RAT	3:7	0.37	0.06	98.87	0.06	0.02	0	94.66	0.27	0.3	0.05	*	100	100	100	100	*	100	100	100
MGST1_RAT	3:7	29.09	0.15	11.48	3.04	1.83	0.38	5.57	37.4	23.99	1.66	*	0	0	0	100	*	0	0	0
NCB5R_RAT	3:7	0.95	0.14	87.79	0.28	0.11	0.13	96.5	1.2	0.93	0.02	*	100	100	100	100	*	100	100	100
AKAP6_RAT	3:8	1.28	0.22	95.43	0.42	0.15	0.03	0.31	96.58	1.17	0.05	*	100	100	100	100	*	100	100	100
PO121_RAT	3:8	26.49	2.58	1.94	11.05	2.98	0.03	6.59	44.23	21.76	0.33	*	100	100	100	100	*	0	0	0
PO210_RAT	3:8	1.26	0.14	95.14	0.43	0.08	0.09	0.47	96.3	1.51	0.03	*	100	100	100	100	*	100	100	100
PREB_RAT	3:8	25.14	2.82	6.93	10.82	2.53	2.11	3.67	36.26	25.97	0.36	*	100	100	100	100	*	0	0	0
KCMA1_RAT	3:9	0.46	0.08	0.06	0.16	0.05	0.03	0.15	0.75	98.5	0.02	*	100	100	100	100	*	0	0	0
S27A2_RAT	3:9	26.59	0.12	70.85	0.36	0.07	0.06	0.48	0.71	79.38	0.25	*	100	100	100	100	*	100	100	100
GBRAP_RAT	5:2	21.54	0.11	0.02	19.61	41.58	0	0.28	0.57	35.61	0.03	*	100	100	100	100	*	0	0	0
B4GT1_RAT	5:4	0	0	0	0	0	0	0	0	0	0	*	0	0	0	100	*	0	0	0
ENP6_RAT	5:4	0.59	0.05	19.19	53.96	78.42	0	0.29	0.77	0.65	0.03	*	100	100	100	100	*	100	100	100
SIA4B_RAT	5:4	0.21	0.03	0.07	97.08	97.17	0	0.06	0.31	2.14	0.01	*	100	100	100	100	*	100	100	100
SIAT1_RAT	5:4	0.26	0.02	0.12	96.06	97.71	0.03	0.19	0.39	1.18	0.03	*	100	100	100	100	*	100	100	100
SIAT6_RAT	5:4	0.57	0.04	0.13	56.71	56.63	0.03	0.21	0.37	41.98	0	*	100	100	100	100	*	100	100	100
CLCKB_RAT	5:9	0.18	0.02	0.06	0.11	0.02	0.01	0.12	0.16	99.37	0.01	*	100	100	100	100	*	0	0	0
CATL_RAT	6:4	0.19	0.01	0.04	14.99	0.04	87.6	0.14	0.16	0.25	0	*	100	100	100	100	*	100	100	100
GGH_RAT	6:4	2.1	0.14	0.26	94.03	0.14	93.53	0.6	2	1.28	0.1	*	100	100	100	100	*	100	100	100
S36A1_RAT	6:9	20.81	1.87	4.75	11.61	4.07	0.56	7.77	19.92	40.32	0.25	*	100	100	100	100	*	0	0	0
AMACR_RAT	7:10	1.23	0.17	0.16	0.43	0.1	0.04	95.76	1.18	1.31	95.31	*	100	100	100	100	*	100	100	100
PDCD8_RAT	7:8	1.32	0.07	0.15	0.27	0.08	0.02	97.06	96.92	0.78	0.05	*	100	100	100	100	*	100	100	100
ECH1_RAT	7:9	12.14	0.69	2.08	3.53	0.74	1.03	55.65	10.91	10.03	9.86	*	100	100	100	100	*	0	0	100
FIS1_RAT	7:9	1.81	0.21	0.36	0.65	0.29	0.06	93.26	1.95	94.7	0.1	*	100	100	100	100	*	100	100	100
SPYA_RAT	7:9	1.23	0.13	0.4	0.37	0.2	0.05	73.19	1.32	49.1	47.21	*	100	100	100	100	*	100	100	100
DEAF1_RAT	8:4	22.86	0.76	1.14	1.87	0.56	0	1.67	78.59	10.09	0.28	*	100	100	100	100	*	0	0	100
PBAS_RAT	8:4	4.9	1.39	0.45	84.23	0.42	0.13	2.87	4.14	3.3	0	*	100	100	100	100	*	0	100	100
SPEG_RAT	8:4	6.48	3.89	0.31	0.54	0.14	0.02	0.26	89.79	1.91	0.03	*	100	100	100	100	*	0	0	0
TFAM_RAT	8:7	1.5	0.11	0.32	0.27	0.12	0	87.07	61.88	0.84	0.05	*	100	100	100	100	*	100	100	100
CBPD_RAT	8:9	0.57	0.07	0.09	56.45	0.08	0.05	0.28	0.68	41.97	0.02	*	0	100	100	100	*	0	100	100
MAST1_RAT	8:9	58.26	0.76	0.17	0.22	0.05	0.01	0.17	3.02	40.45	0.01	*	0	100	100	100	*	0	100	100
MTND_RAT	8:9	0.74	0.19	0.09	0.58	0.04	0.04	0.41	97.71	97.36	0.02	*	100	100	100	100	*	100	100	100
NOTC2_RAT	8:9	4.17	0.07	0.04	11.57	0.03	0.02	0.08	63.98	90.03	0	*	100	100	100	100	*	100	100	100
NOTC3_RAT	8:9	4.73	0.08	0.05	13.36	0.04	0	0.09	59.61	88.55	0	*	100	100	100	100	*	100	100	100
UBE2B_RAT	8:9	39.78	0.15	0.24	0.31	0.04	0.02	0.34	89.88	0.66	3.17	*	100	100	100	100	*	0	0	100
DPP4_RAT	9:4	0.72	0.04	0.08	76.04	0.05	0	0.1	0.34	98.4	0.02	*	100	100	100	100	*	100	100	100
ELTD1_RAT	9:4	0.12	0.05	0.05	4.41	0.03	0	0.06	0.2	99.01	0	*	100	100	100	100	*	100	100	100
FCERA_RAT	9:4	5.3	5.89	0.03	11.11	0.01	0	0.31	0.72	92.52	0.02	*	100	100	100	100	*	100	100	100
GP2_RAT	9:4	2.01	0.03	0.17	94.58	0.07	0	0.53	0.91	97.41	0.05	*	100	100	100	100	*	100	100	100
HBEGF_RAT	9:4	1.22	0.02	0.61	94.58	0.13	0.03	0.28	1.56	96.12	0.08	*	100	100	100	100	*	100	100	100
ILRL1_RAT	9:4	0.58	0.16	0.1	59.4	0.04	0.02	0.11	0.36	98.51	0.01	*	100	100	100	100	*	100	100	100
LSHR_RAT	9:4	0.14	0.02	0.04	0.89	0.01	0	0.05	0.19	98.67	0	*	100	100	100	100	*	100	100	100
NRG1_RAT	9:4	0.76	0.21	0.13	96.91	0.01	0	0.08	0.91	90.3	0.03	*	100	100	100	100	*	100	100	100
PGCB_RAT	9:4	1.14	0.08	0.2	94.67	0.2	0	0.38	1.28	47.22	0.02	*	100	100	100	100	*	100	100	100
PIGR_RAT	9:4	0.97	0.11	0.29	95.67	0.12	0.05	0.32	0.94	97.3	0.03	*	100	100	100	100	*	100	100	100
SYTL4_RAT	9:4	25.8	0.94	0.11	58.55	0.31	0	0.37	1.16	72.07	0.03	*	100	100	100	100	*	100	100	100
TGBR3_RAT	9:4	1.01	0.05	0.26	91.58	0.08	0.01	0.19	1.29	97.44	0.03	*	100	100	100	100	*	100	100	100
TGFA_RAT	9:4	0.36	0	0.09	97.03	0.09	0	0.12	0.49	98.69	0.04	*	100	100	100	100	*	100	100	100
UROM_RAT	9:4	1.59	0.34	0.05	94.03	0.05	0	0.28	0.76	95.22	0	*	100	100	100	100	*	100	100	100
ZP1_RAT	9:4	4.43	0.07	0.12	98.12	0.06	0.01	0.22	0.61	94.15	0	*	100	100	100	100	*	100	100	100
ZP2_RAT	9:4	1.62	0.03	0.15	98.33	0.02	0.03	0.13	0.45	97.47	0.04	*	100	100	100	100	*	100	100	100
ZP3_RAT	9:4	0.47	0.01	0.04	98.3	0.02	0	0.12	0.45	98.83	0	*	100	100	100	100	*	100	100	100
ZP4_RAT	9:4	8.61	0.03	0.16	98.33	0.01	0.02	0.17	0.56	90.2	0.01	*	100	100	100	100	*	100	100	100
H2B_RHASC	8:4	0.03	0	0	1.06	0	0	0.01	98.84	0.03	0	*	100	100	100	100	*	100	100	100
FUMH_RHIOR	1:7	97.97	0.09	0.21	0.15	0.17	0.03	97.66	0.61	0.61	0.05	*	100	100	100	100	*	100	100	100
SC1_SCHCO	9:4	1.82	0.03	0.27	92.74	0.35	0.02	1.5	0.99	47.27	0.17	*	100	100	100	100	*	100	100	100
SC3_SCHCO	9:4	2.08	0.11	0.61	91.21	0.38	0.06	1.21	1.87	48.57	0.18	*	100	100	100	100	*	100	100	100
SC4_SCHCO	9:4	1.7	0.01	0.47	92.91	0.31	0.23	0.91	1.77	50.68	0.19	*	100	100	100	100	*	100	100	100
HMDH_SCHMA	3:9	0.32	0.01	98.65	0.09	0.03	0.01	0.11	0.3	11.55	0.04	*	100	100	100	100	*	100	100	100
DYHC_SCHPO	1:2	95.75	0.24	0.52	0.39	0.19	0.02	0.66	1.67	8.59	0.04	*	100	100	100	100	*	0	0	0
ENT1_SCHPO	1:2	96.72	39.8	0.21	0.3	8.18	0.06	0.54	1.6	0.81	0.03	*	100	100	100	100	*	100	100	100
IMP2_SCHPO	1:2	75.97	18.17	0.9	1.76	1.01	0.99	3.95	9.45	13.55	0.21	*	100	100	100	100	*	100	100	100
KLP5_SCHPO	1:2	72.96	65.07	0.16	0.53	0.52	0	1.79	20.53	1.28	0.07	*	100	100	100	100	*	100	100	100
KLP6_SCHPO	1:2	74.64	66.37	0.2	0.52	0.56	0	1.46	19.4	1.12	0.05	*	100	100	100	100	*	100	100	100
MAL3_SCHPO	1:2	97.66	96.77	0.14	0.3	0.14	0.02	0.52	0.83	0.49	0	*	100	100	100	100	*	100	100	100
MYO1_SCHPO	1:2	84.75	23.02	0.79	0.52	0.18	0.07	0.75	2.29	1.86	0.32	*	100	100	100	100	*	100	100	100
MYO51_SCHPO	1:2	66.99	83.61	0.12	0.37	0.06	0.01	0.31	1.28	0.65	0.04	*	100	100	100	100	*	100	100	100
MYO52_SCHPO	1:2	67.69	81.61	0.21	0.55	0.21	0.03	0.52	1.43	1	0.05	*	100	100	100	100	*	100	100	100
RNG3_SCHPO	1:2	30.17	4.63	6.13	4.89	2.56	0.45	14.41	32.35	17.58	1.22	*	0	100	100	100	*	0	0	0
SEC8_SCHPO	1:2	31.56	4	5.36	8.4	3.13	0.89	4.45	39.14	19.84	1.42	*	0	100	100	100	*	0	0	0
TIP1_SCHPO	1:2	46.7	33.2	1.9	2.91	2.17	0.35	5.65	24.46	10.2	1.01	*	100	100	100	100	*	100	100	100
YGB7_SCHPO	1:2	26	0.55	3.96	11.09	2.64	0	7.4	30.47	28.62	1.32	*	0	0	100	100	*	0	0	0
MMF1_SCHPO	1:7	46.5	0.16	0.46	24.92	0.25	0.08	24.83	46.32	1.89	0.1	*	100	100	100	100	*	0	0	100
2AD1_SCHPO	1:8	83.66	0.03	0.05	0.09	0.02	0	0.12	58.92	0.3	0.01	*	100	100	100	100	*	100	100	100
2AD2_SCHPO	1:8	83.99	0.05	0.05	0.07	0.03	0	0.1	59.62	0.27	0.01	*	100	100	100	100	*	100	100	100
ALP7_SCHPO	1:8	32.14	7.3	4.78	7.98	3.68	0	10.8	35.22	12.95	0	*	100	100	100	100	*	100	100	100
CDC37_SCHPO	1:8	88.39	0.78	1.01	1.05	0.18	0.06	1.81	6.08	3.33	0.15	*	100	100	100	100	*	100	100	100
CND1_SCHPO	1:8	25.67	0.47	0.53	0.96	0.41	0.11	0.91	92.51	2.29	0.09	*	100	100	100	100	*	100	100	100
CND2_SCHPO	1:8	94.46	0.28	0.23	0.58	0.23	0	0.62	95.13	1.66	0.18	*	100	100	100	100	*	100	100	100
CND3_SCHPO	1:8	85.25	0.69	1.06	1.39	0.97	0.42	1.76	86.16	4.13	0.72	*	100	100	100	100	*	100	100	100
CSN1_SCHPO	1:8	96.75	0.27	0.11	0.34	0.28	0.01	0.5	96.84	1.29	0.07	*	100	100	100	100	*	100	100	100
CSN2_SCHPO	1:8	98.02	0.11	0.15	0.22	0.14	0.01	0.21	98.28	0.37	0	*	100	100	100	100	*	100	100	100
CSN4_SCHPO	1:8	72.53	1	1.43	2.5	1.32	0	6.08	73.75	10.26	0	*	100	100	100	100	*	100	100	100
CUT1_SCHPO	1:8	47.59	0.54	0.87	0.97	0.58	0.02	1.62	90.86	2.66	0.18	*	100	100	100	100	*	100	100	100
DIS3_SCHPO	1:8	96.8	0.14	0.3	0.35	0.1	0.09	0.63	96.17	0.7	0.07	*	100	100	100	100	*	100	100	100
ELF1_SCHPO	1:8	88.8	0.28	0.93	0.74	0.27	0.05	1.38	3.63	5.13	0.46	*	100	100	100	100	*	0	100	100
HSP16_SCHPO	1:8	62.76	3.06	1.76	3.96	0.87	0.4	6.57	13.61	13.76	0.62	*	100	100	100	100	*	0	100	100
HUB1_SCHPO	1:8	97.07	0.02	0.05	0.47	0.09	0.12	0.52	0.92	1.29	0.02	*	100	100	100	100	*	0	100	100
IMB3_SCHPO	1:8	93.63	0.19	0.38	0.74	0.25	0.03	1.03	93.85	1.81	0.12	*	100	100	100	100	*	100	100	100
KLP2_SCHPO	1:8	15.43	9.6	0.37	0.43	1	0.01	1.05	79.3	1.01	0.13	*	100	100	100	100	*	100	100	100
KMS2_SCHPO	1:8	23.1	7.89	3.33	5.13	1.6	1.5	11.62	32.27	26.03	1.12	*	100	100	100	100	*	0	100	100
LUB1_SCHPO	1:8	75.46	3.87	0.72	0.73	0.5	0.4	1.04	79.56	3.6	2.62	*	100	100	100	100	*	100	100	100
MET7_SCHPO	1:8	93.01	0.36	0.55	1	0.34	0.03	0.81	83.99	2.04	0.34	*	100	100	100	100	*	100	100	100
MEU14_SCHPO	1:8	91.77	0.44	0.69	0.8	0.57	0	1.52	5.71	3.04	0.04	*	100	100	100	100	*	100	100	100
NG06_SCHPO	1:8	52.22	0.41	0.63	1.19	0.51	0.13	1.81	89.33	3.42	0.11	*	100	100	100	100	*	100	100	100
PABPX_SCHPO	1:8	83.77	0.14	0.36	0.65	0.06	0.08	0.55	54.42	1.16	0	*	100	100	100	100	*	100	100	100
POP2_SCHPO	1:8	35.56	8.06	1.16	0.24	1.29	0.4	0.34	67.63	2.12	4.97	*	100	100	100	100	*	100	100	100
PPZ_SCHPO	1:8	80.94	1.09	0.06	0.1	0.03	0	0.14	35.26	0.33	0.01	*	100	100	100	100	*	100	100	100
PRZ1_SCHPO	1:8	46.93	0.26	0.44	0.96	0.27	0.06	0.52	94.01	2.58	0.08	*	100	100	100	100	*	100	100	100
RBX1_SCHPO	1:8	99.87	0	0.01	0	0.02	0	0.02	99.87	0.03	0	*	100	100	100	100	*	100	100	100
RGS1_SCHPO	1:8	29.21	0.41	3.02	3.68	2.13	0.62	2.65	42.18	22.45	0	*	100	100	100	100	*	100	100	100
RIR2_SCHPO	1:8	99.32	0.05	0.02	0.08	0.04	0.02	0.07	35.37	0.2	0.01	*	100	100	100	100	*	100	100	100
SCD1_SCHPO	1:8	76.72	4.15	2.05	2.05	21.08	0	2.06	15.55	21.85	0.39	*	100	100	100	100	*	0	0	100
SECU_SCHPO	1:8	28.18	4.03	2.7	15.8	2.7	0	0	38.49	22.72	2.7	*	100	100	100	100	*	100	100	100
SET3_SCHPO	1:8	8.99	0.3	1.03	3.02	0.64	0	1.49	81.2	6.65	0.51	*	100	100	100	100	*	100	100	100
SMC2_SCHPO	1:8	82.64	0.38	0.32	0.41	0.18	0.03	0.67	95.71	1.26	0.05	*	100	100	100	100	*	100	100	100
SMC4_SCHPO	1:8	81.86	0.3	0.47	0.37	0.21	0.05	0.64	96.32	0.93	0.1	*	100	100	100	100	*	100	100	100
SRK1_SCHPO	1:8	78.53	2.87	1.14	0.18	0.11	0.01	0.43	35.8	2.85	0.06	*	100	100	100	100	*	100	100	100
STE11_SCHPO	1:8	8.29	0.46	0.55	1.24	0.39	0	0.39	92.09	2.49	0.17	*	100	100	100	100	*	100	100	100
STY1_SCHPO	1:8	58.93	0.42	0.25	0.21	0.07	0	18.24	62.32	1.73	0.01	*	100	100	100	100	*	100	100	100
UBA1_SCHPO	1:8	93.48	0.19	0.27	0.57	0.17	0.05	0.67	95.14	1.9	0.11	*	100	100	100	100	*	100	100	100
YG49_SCHPO	1:8	4.09	0.28	0.4	0.55	0.1	0.02	0.64	94.43	0.99	0.39	*	100	100	100	100	*	100	100	100
YJ27_SCHPO	1:8	29.35	2.17	9.78	5.95	2.7	2.27	3.53	25.39	25.83	1.18	*	100	100	100	100	*	0	100	100
YKI9_SCHPO	1:8	41.07	1.62	5.99	5.1	0.94	0.33	11.19	25.11	17.74	0.93	*	100	100	100	100	*	100	100	100
YOSB_SCHPO	1:8	21.7	2.42	2.58	17.54	1.93	0.5	13.02	31.07	22.4	1.76	*	100	100	100	100	*	0	100	100
YQKA_SCHPO	1:8	12.65	2.44	2.59	7.06	0.17	0.17	2.51	62.74	13.65	0	*	100	100	100	100	*	0	100	100
SKB1_SCHPO	2:8	73.63	22.73	0.19	0.37	0.11	0.12	0.6	1.91	1.1	0.15	*	0	100	100	100	*	0	100	100
BSU1_SCHPO	2:9	3.66	0.15	1.06	1.87	0.93	0.29	1.8	6.32	85.27	0.2	*	100	100	100	100	*	0	0	0
SPO14_SCHPO	3:5	32.25	3.84	18.43	2.27	15.02	0.41	11.34	31.69	20.8	2.69	*	0	0	0	100	*	0	0	0
PMT1_SCHPO	3:8	1.09	0.08	94.27	1.07	0.17	0.03	0.57	12.2	2.02	0.05	*	100	100	100	100	*	100	100	100
PMT2_SCHPO	3:8	0.97	0.07	94.42	1.08	0.14	0.07	0.72	7.75	1.88	0.02	*	100	100	100	100	*	100	100	100
SEY1_SCHPO	3:8	92.13	0.4	0.65	0.8	0.54	0.09	1.25	2.61	3.25	0.06	*	0	0	100	100	*	0	0	0
ZHF1_SCHPO	3:8	2.24	0.18	10.28	0.57	0.24	0.04	82.35	10.99	4	0.06	*	0	100	100	100	*	0	100	100
PKD2_SCHPO	5:9	3.69	0.3	0.8	1.08	0.5	0.17	1.51	3.08	90.83	0.25	*	100	100	100	100	*	0	0	0
BIS1_SCHPO	8:2	5.24	0.24	0.77	1.22	0.44	0	1.34	88.68	4.11	0.2	*	100	100	100	100	*	0	0	0
DMF1_SCHPO	8:2	25.81	3.58	4.97	6.1	5.14	0.97	9.51	31.51	24.55	3.02	*	100	100	100	100	*	0	0	0
NDC1_SCHPO	8:2	28.73	12.23	5.85	16.01	0	1.56	9.98	30.13	11.44	0	*	100	100	100	100	*	0	0	100
AGN1_SCHPO	9:4	92.98	0.2	0.33	1.24	0.08	0.31	1.07	2.21	2.62	0.43	*	0	100	100	100	*	0	0	100
STA5A_SHEEP	1:8	99.3	0.04	0.03	0.1	0.01	0	0.08	99.34	0.21	0.01	*	100	100	100	100	*	100	100	100
TGFA_SHEEP	9:4	0.39	0	0.12	97.67	0.08	0	0.12	0.4	98.55	0.04	*	100	100	100	100	*	100	100	100
ACTA_STRPU	1:2	99.3	6.59	0	0.27	0	0	0	0.4	0	0	*	100	100	100	100	*	100	100	100
ACTB_STRPU	1:2	99.29	6.59	0	0.27	0	0	0	0.4	0	0	*	100	100	100	100	*	100	100	100
ACTC_STRPU	1:2	99.29	6.58	0	0.27	0	0	0	0.4	0	0	*	100	100	100	100	*	100	100	100
ACTD_STRPU	1:2	99.29	6.59	0	0.27	0	0	0	0.4	0	0	*	100	100	100	100	*	100	100	100
ACTE_STRPU	1:2	99.29	6.61	0	0.27	0	0	0	0.41	0	0	*	100	100	100	100	*	100	100	100
ACTF_STRPU	1:2	99.29	6.61	0	0.27	0	0	0	0.41	0	0	*	100	100	100	100	*	100	100	100
KTNA1_STRPU	1:2	82.43	61.78	0.65	0.23	0.04	0.01	3.04	30.4	0.55	0.09	*	100	100	100	100	*	100	100	100
TKB1_STRPU	1:2	32.43	8.69	4.35	5.9	3.74	0.95	12.63	36.27	11.98	0.53	*	0	100	100	100	*	0	0	0
FBP1_STRPU	1:4	0.08	0.07	0.02	20.72	0.07	0.01	0.05	42.64	84.89	0	*	0	0	100	100	*	0	0	100
SHR2_STRPU	1:8	2.47	0.4	0.27	0.41	0.21	0.02	0.36	94.97	2.33	0	*	100	100	100	100	*	100	100	100
UBIQ_STRPU	1:8	89.62	0	0	1.34	0	0	0	98.42	0.01	0	*	100	100	100	100	*	100	100	100
SPC3_STRPU	5:9	23.75	3.57	2.97	3.75	0.71	0	8.83	29.52	39.24	0	*	100	100	100	100	*	0	0	0
MYSP_TAESO	2:4	0.49	97.71	0.15	1.03	0.07	0	0.11	0.45	0.19	0.01	*	100	100	100	100	*	100	100	100
HYP1_TRIRE	9:4	0.88	0.27	0.3	92.48	0.35	0.24	0.29	1.76	15.37	0.12	*	100	100	100	100	*	100	100	100
EG51_XENLA	1:2	66.23	79.34	0.17	0.3	0.47	0.01	6.21	10.82	0.69	0.03	*	100	100	100	100	*	100	100	100
EG52_XENLA	1:2	66.41	79.38	0.18	0.33	0.5	0.01	6.15	10.81	0.72	0.03	*	100	100	100	100	*	100	100	100
KTNA1_XENLA	1:2	84.41	66.88	0.85	0.25	0.06	0.01	2.51	25.71	0.63	0.02	*	100	100	100	100	*	100	100	100
CLR59_XENLA	1:5	93.72	15.31	0.12	0.29	78.31	0.04	0.33	4.23	0.38	0	*	100	100	100	100	*	100	100	100
CHK1_XENLA	1:8	64.01	4.01	0.17	0.23	0.18	0	0.2	81.74	3.43	0	*	100	100	100	100	*	100	100	100
CND1_XENLA	1:8	91.16	0.17	0.29	0.39	0.21	0.02	0.59	96.12	1.41	0.11	*	100	100	100	100	*	100	100	100
DCT1B_XENLA	1:8	91.45	0.7	0.4	0.96	0.2	0.14	0.93	5.1	2.05	0.03	*	100	100	100	100	*	100	100	100
DDX6_XENLA	1:8	87.72	0.06	0.07	0.14	0.04	0	0.33	17.97	0.34	0.01	*	100	100	100	100	*	100	100	100
GEMI2_XENLA	1:8	96.47	0.09	0.36	0.4	0.1	0.06	0.6	97.08	0.78	0.01	*	100	100	100	100	*	100	100	100
GV7_XENLA	1:8	23.85	5.49	3.68	2.69	0.66	0	16.38	34.51	25.19	2.21	*	100	100	100	100	*	0	100	100
HDA1B_XENLA	1:8	14.79	0.02	0.06	0.07	0.02	0	0.12	99.34	0.2	0	*	100	100	100	100	*	100	100	100
IMA1_XENLA	1:8	92.67	0.1	0.09	0.19	0.08	0	0.16	55.05	0.47	0.02	*	100	100	100	100	*	100	100	100
KCM1_XENLA	1:8	54.11	43.52	0.1	0.13	0.2	0.01	0.32	52.96	0.45	0.01	*	100	100	100	100	*	100	100	100
NU160_XENLA	1:8	0	0	0	0	0	0	0	100	0	0	*	100	100	100	100	*	100	100	100
PARN_XENLA	1:8	97.63	0.24	0.16	0.34	0.14	0.01	0.24	97.61	0.62	0	*	100	100	100	100	*	100	100	100
PSB4_XENLA	1:8	96.45	0.17	0.72	0.41	0.14	0.06	0.51	96.45	0.93	0.03	*	100	100	100	100	*	100	100	100
QKIA_XENLA	1:8	53.34	0.12	0.05	0.07	0.03	0.01	0.18	98.91	0.37	0	*	100	100	100	100	*	100	100	100
RCC1_XENLA	1:8	84.62	0.12	0.08	0.27	1.59	0	0.37	90.85	0.78	0.02	*	100	100	100	100	*	100	100	100
SLBP1_XENLA	1:8	97.4	0.09	0.15	0.26	0.1	0.04	0.12	82.73	0.93	0	*	100	100	100	100	*	100	100	100
T7L1A_XENLA	1:8	0.16	0.04	0.01	0.09	0.03	0	0.04	99.4	0.25	0.04	*	100	100	100	100	*	0	100	100
TERA_XENLA	1:8	69.41	3.03	20.2	0.11	0.03	0.01	1.24	63.15	0.34	0.01	*	100	100	100	100	*	100	100	100
TRBP_XENLA	1:8	47.27	0.09	6.82	0.66	0.31	0.18	0.45	88.51	1.4	0.15	*	100	100	100	100	*	100	100	100
WDHD1_XENLA	1:8	24.39	4.21	2.27	5.8	0.95	0.37	6.24	56.59	12.69	1.75	*	100	100	100	100	*	100	100	100
XPO6A_XENLA	1:8	96.85	0.21	0.14	0.4	0.13	0.02	0.32	97.07	1.07	0.03	*	100	100	100	100	*	100	100	100
RBP1A_XENLA	1:9	4.3	0.88	0.33	0.55	0.21	0	0.3	5.08	89.42	0.03	*	100	100	100	100	*	0	100	100
VINC_XENLA	2:9	0.65	92.84	0.19	0.21	0.03	0	0.14	0.32	96.63	0.02	*	100	100	100	100	*	100	100	100
ANLN_XENLA	8:2	1.84	94.21	0.11	0.29	0.17	0.09	0.53	96.01	1.64	0.03	*	100	100	100	100	*	100	100	100
SGOL1_XENLA	8:2	4.42	1.31	1.23	1.48	0.78	0.13	1.55	88.05	3.41	0.23	*	100	100	100	100	*	0	0	0
PEX5_YARLI	1:10	97.22	0.13	0.12	0.26	0.13	0	0.49	1.48	0.81	80.98	*	100	100	100	100	*	100	100	100
GPD1_YEAST	1:10	94.86	0.07	0.19	3.33	0.09	0.02	26.31	0.67	0.68	0.03	*	100	100	100	100	*	0	0	0
PEX19_YEAST	1:10	44.89	6.61	3.51	4.27	3.47	1.58	7.76	38.09	20.41	0.17	*	100	100	100	100	*	0	0	0
PEX5_YEAST	1:10	96.37	0.23	0.24	0.31	0.12	0.01	0.58	2.32	0.83	83.74	*	100	100	100	100	*	100	100	100
AB140_YEAST	1:2	28.3	2.31	6	9.48	4.17	0.25	12.22	31.24	21.38	0.65	*	0	100	100	100	*	0	0	0
COFI_YEAST	1:2	94.33	5.55	0.35	0.9	0.53	0.05	1.05	89.2	1.46	0.11	*	100	100	100	100	*	0	100	100
CYK3_YEAST	1:2	55.91	3.43	4.04	2.92	3.05	0	5.98	20.04	13.15	0.26	*	100	100	100	100	*	0	0	0
ENT1_YEAST	1:2	95.21	58.2	0.27	0.41	5.46	0.05	0.42	2.85	1.44	0.02	*	100	100	100	100	*	100	100	100
ENT2_YEAST	1:2	91.36	59.06	0.48	0.42	5.59	0.08	0.57	6.06	2.09	0.02	*	100	100	100	100	*	100	100	100
LSB5_YEAST	1:2	23.82	3.02	4.36	8.17	3.41	0.98	7.51	36.52	23.09	0.57	*	0	100	100	100	*	0	0	0
MHP1_YEAST	1:2	63.59	1.47	54.12	4.14	1.81	0.18	5.04	16.27	11.2	0.57	*	100	100	100	100	*	0	0	0
PAN1_YEAST	1:2	56.67	4.52	1.62	4.71	1.5	0.15	3.11	28.03	40.17	0.91	*	100	100	100	100	*	0	0	0
SLA1_YEAST	1:2	36.65	7.76	2.68	7.14	3.3	0.41	8.54	27.73	20.37	2.14	*	100	100	100	100	*	0	0	0
TBCB_YEAST	1:2	86.09	37.14	0.45	1.18	18.34	0	2.06	4.51	1.43	0.15	*	100	100	100	100	*	100	100	100
YD034_YEAST	1:2	98.66	0	0	0	0	0	0	100	0	0	*	0	100	100	100	*	0	100	100
FAR8_YEAST	1:3	74	2.34	0.51	0.98	1.03	0.02	1.87	6.62	15.76	0.17	*	100	100	100	100	*	0	0	0
GIP3_YEAST	1:3	66.94	56.01	1.91	2.85	1.07	0.51	2.98	17.04	10.71	0.87	*	100	100	100	100	*	0	0	0
SAR1_YEAST	1:3	4.82	0.08	69.2	0.38	79.72	4.3	0.7	10.61	3.27	0.01	*	0	100	100	100	*	0	0	100
AGE2_YEAST	1:5	96.86	0.02	0.2	0.15	1.07	0.02	1.59	10.36	13.53	0.4	*	100	100	100	100	*	0	0	0
ENT3_YEAST	1:5	96.15	17.77	0.17	0.53	0.29	0.01	0.61	1.7	1.22	0	*	100	100	100	100	*	0	0	0
IMH1_YEAST	1:5	36.36	9.44	5.92	5.78	4.68	0.04	9.72	32.34	12.66	0.96	*	100	100	100	100	*	0	0	0
LDB19_YEAST	1:5	26.14	1.63	7.46	4.45	4.55	0.63	16.47	32.43	21.1	0.82	*	0	100	100	100	*	0	0	0
SEC7_YEAST	1:5	24.62	3.15	5.36	8.11	5.19	1.59	10.26	31.47	24.21	0.65	*	0	100	100	100	*	0	0	0
USO1_YEAST	1:5	44.55	8.12	4.76	4.96	21.44	0.4	7.71	26.01	13.87	0.5	*	100	100	100	100	*	0	100	100
ACON_YEAST	1:7	1.23	0.14	0.09	0.32	0.06	0.03	97	0.69	0.71	0.02	*	100	100	100	100	*	100	100	100
ATG7_YEAST	1:7	27.37	2.06	3.43	7.5	3.8	0.67	11.99	25.68	30.55	1.26	*	0	100	100	100	*	0	0	100
BNA3_YEAST	1:7	90.1	0.4	0.78	1.19	0.23	0.18	41.93	4.57	2.62	0.2	*	100	100	100	100	*	100	100	100
CCS1_YEAST	1:7	88.45	0.1	0.03	2.97	0.58	0.73	0.57	4.68	2.79	0.01	*	100	100	100	100	*	0	0	0
COX19_YEAST	1:7	19.21	0.82	7.3	6.34	3.88	0	6.79	23.67	38.46	0	*	0	0	100	100	*	0	0	0
DNM1_YEAST	1:7	91.44	61.93	0.09	0.32	0.13	0.01	3.99	4.71	0.93	0	*	100	100	100	100	*	0	0	100
EF1G2_YEAST	1:7	96.62	0.12	0.24	0.35	0.09	0.01	0.46	96.37	1.28	0.08	*	100	100	100	100	*	0	0	100
FOLE_YEAST	1:7	95.62	0.17	0.32	0.44	0.21	0.08	59.03	1.83	1.41	0.09	*	100	100	100	100	*	100	100	100
FRDS_YEAST	1:7	18.41	0.69	4.83	6.6	1.04	2.6	41.68	20.32	10.94	1.77	*	100	100	100	100	*	0	100	100
FUMH_YEAST	1:7	98.11	0.1	0.08	0.24	0.07	0.01	97.72	0.78	0.48	0.05	*	100	100	100	100	*	100	100	100
GCS1_YEAST	1:7	93.65	0.07	0.24	0.68	60.46	0	1.25	4.77	2.05	0	*	100	100	100	100	*	0	0	0
GDE_YEAST	1:7	26.43	2.59	5.38	7.9	2.65	0.96	10.84	36.6	20.95	2.94	*	0	100	100	100	*	0	0	100
GLRX2_YEAST	1:7	43.74	0.41	0.41	0.72	0.46	0.2	42.99	51.64	2.14	0.14	*	0	100	100	100	*	0	100	100
GPB2_YEAST	1:7	86.38	0.44	1.01	1.7	0.18	0.06	1.2	7.45	3.36	0.09	*	100	100	100	100	*	0	0	0
GPD2_YEAST	1:7	94.79	0.08	0.24	3.19	0.05	0.03	0.45	0.75	0.72	28.34	*	100	100	100	100	*	0	0	0
HSC82_YEAST	1:7	87.67	0.11	10.9	0.07	0.03	0.01	0.35	0.71	0.32	0.01	*	100	100	100	100	*	0	0	100
LCF2_YEAST	1:7	24.03	1.39	9.69	3.07	0.99	1.27	5.63	20.24	26.55	26.62	*	0	0	100	100	*	0	0	0
LEU1_YEAST	1:7	31.35	2.42	4.3	6.22	2.49	0.18	15.39	33.19	19.66	0.53	*	0	100	100	100	*	0	0	100
MDM30_YEAST	1:7	23.15	4.25	7.91	9.38	3.91	1.95	8.83	33.12	16.16	1.64	*	0	100	100	100	*	0	0	0
MET3_YEAST	1:7	24.36	6.62	5.81	13.31	2.47	0.69	12.45	22.23	23.17	2.62	*	100	100	100	100	*	0	0	0
PUS6_YEAST	1:7	9.78	2.43	2.8	4.63	0.84	0.52	58.41	11.94	15.65	1.09	*	100	100	100	100	*	0	0	100
SODC_YEAST	1:7	85.81	0	0.06	13.67	0.01	0.01	0.13	0.23	0.14	0	*	100	100	100	100	*	0	0	0
SYG_YEAST	1:7	95	0.22	0.41	0.4	0.32	0.05	0.75	1.76	1.82	0.05	*	100	100	100	100	*	0	0	100
SYH_YEAST	1:7	96.36	0.17	0.27	0.4	0.1	0.04	0.84	1.34	0.94	0.14	*	100	100	100	100	*	0	0	100
SYV_YEAST	1:7	91.4	0.3	0.51	0.83	0.29	0.03	91.61	2.46	1.69	0.21	*	100	100	100	100	*	100	100	100
THTR_YEAST	1:7	45.94	0.24	0.39	0.66	0.15	0.17	71.6	1.72	1.4	0.06	*	100	100	100	100	*	100	100	100
2A5D_YEAST	1:8	83.28	0.07	0.09	0.13	0.08	0	0.13	58.34	0.47	0.02	*	100	100	100	100	*	100	100	100
3HAO_YEAST	1:8	94.58	0.2	0.35	0.49	0.1	0.04	0.85	2.04	2.71	0.21	*	100	100	100	100	*	0	100	100
AAR2_YEAST	1:8	35.36	0	0.26	12.46	3.44	0	8.69	27.96	24.3	0.63	*	100	100	100	100	*	100	100	100
AF9_YEAST	1:8	1.86	0.36	0.32	0.57	0.31	0.01	0.48	95.98	0.85	0.02	*	100	100	100	100	*	100	100	100
AHC1_YEAST	1:8	22.89	3.43	4.55	9.73	0.75	1.8	10.49	33.93	22.44	0.79	*	100	100	100	100	*	100	100	100
AIR1_YEAST	1:8	5.07	0.21	0.88	0.95	0.14	0	1.01	91.79	1.22	0.07	*	100	100	100	100	*	100	100	100
APC1_YEAST	1:8	24.3	2.5	6.24	9.51	3.26	0.23	9.08	25.27	32.05	1	*	0	100	100	100	*	0	100	100
APC10_YEAST	1:8	19.37	7.97	7.24	21.44	1.85	2.17	22.18	23.82	7.57	0	*	100	100	100	100	*	0	0	100
APC2_YEAST	1:8	43.61	6.53	3.03	4.98	5.76	0	6.88	34.91	17.11	1.22	*	100	100	100	100	*	100	100	100
APC4_YEAST	1:8	28.72	4.79	3.74	9.19	1.36	1.19	10.2	30	17.21	4.07	*	100	100	100	100	*	100	100	100
APC9_YEAST	1:8	36.85	5.73	0	10.63	0	0	22.24	31.05	8.94	5.99	*	100	100	100	100	*	100	100	100
APT1_YEAST	1:8	93.78	0.12	0.51	1.68	0.34	0.01	1.19	1.78	1.53	0.07	*	100	100	100	100	*	100	100	100
APTH1_YEAST	1:8	92.3	0.11	0.28	2.25	0.34	0.13	1.07	2.67	1.82	0.13	*	100	100	100	100	*	100	100	100
ARP6_YEAST	1:8	29.73	5.85	3.46	5.33	1.69	0.18	11.06	42.91	14	0.4	*	100	100	100	100	*	100	100	100
ARX1_YEAST	1:8	41.54	2.19	2.62	4	2.37	0.27	4.87	56.75	13.42	1.45	*	100	100	100	100	*	100	100	100
ASR1_YEAST	1:8	21.87	0	1.93	4.32	15.76	0	10.15	33.34	19.64	0.59	*	100	100	100	100	*	100	100	100
ATG4_YEAST	1:8	24.13	3	8.07	2.26	4.52	0.67	8.98	37.03	24.49	0.94	*	100	100	100	100	*	0	100	100
BCP1_YEAST	1:8	26.46	5.96	4.36	8.61	2.43	0.11	11.1	33.39	18.79	0.64	*	100	100	100	100	*	100	100	100
BDF2_YEAST	1:8	2.35	0.41	0.31	0.56	0.11	0.01	0.76	94.69	2.07	0.05	*	100	100	100	100	*	100	100	100
BLM10_YEAST	1:8	28.96	3.81	3.53	8.22	2.31	0.76	10.66	30.04	24.49	1.17	*	100	100	100	100	*	100	100	100
BMS1_YEAST	1:8	26.14	3.01	3.95	5.14	2.28	1.07	10.32	38.65	18.29	1.23	*	100	100	100	100	*	100	100	100
BUD16_YEAST	1:8	97.07	0.04	0.33	0.56	0.08	0.18	0.5	29.75	0.83	0.08	*	100	100	100	100	*	100	100	100
BUD17_YEAST	1:8	96.98	0.11	0.23	0.45	0.15	0.04	0.67	32.84	0.94	0.06	*	100	100	100	100	*	100	100	100
BUD23_YEAST	1:8	38.79	2.62	2.04	5.53	1.01	1.61	9.51	27.19	23.05	1.48	*	100	100	100	100	*	100	100	100
CCR4_YEAST	1:8	21.71	3.7	9.84	8.81	3.79	0.41	5.34	32.83	24.46	0.5	*	100	100	100	100	*	0	100	100
CDC14_YEAST	1:8	3.08	0.06	0.42	0.27	0.11	0.14	0.82	95.52	1.54	0.02	*	100	100	100	100	*	100	100	100
CDC27_YEAST	1:8	3.54	0.59	0.69	0.51	0.7	0.11	1.33	92.31	2.35	0.26	*	100	100	100	100	*	100	100	100
CDC53_YEAST	1:8	56.77	0.56	1.28	0.89	28.3	0.01	1.74	88.92	3.29	0.23	*	100	100	100	100	*	100	100	100
CDH1_YEAST	1:8	47.59	0.2	0.23	0.32	0.09	0.09	0.32	96.7	1.03	0.2	*	100	100	100	100	*	100	100	100
CEF1_YEAST	1:8	71.43	0.36	0.16	0.39	0.24	0.03	0.37	96.85	0.76	0.07	*	100	100	100	100	*	100	100	100
CND2_YEAST	1:8	91.29	0.48	0.31	1.23	0.34	0.16	1.21	91.49	2.15	0.14	*	100	100	100	100	*	100	100	100
CND3_YEAST	1:8	77.94	1.07	1.62	2.28	1.76	0.39	2.33	79.55	6.1	0.73	*	100	100	100	100	*	100	100	100
CRF1_YEAST	1:8	17.41	1.2	2.91	10.79	6.24	1.24	8.04	29.33	34.27	0	*	0	100	100	100	*	0	100	100
CRZ1_YEAST	1:8	33.06	0.67	0.75	1.07	0.13	0.05	0.76	91.17	2.91	0.02	*	100	100	100	100	*	100	100	100
CSE1_YEAST	1:8	89.18	0.56	0.92	1	0.81	0.05	1.34	90.25	2.83	0.2	*	100	100	100	100	*	100	100	100
CSL4_YEAST	1:8	3.89	0.81	0.61	0.53	0.28	0	2.01	89.45	4.18	0.2	*	100	100	100	100	*	0	100	100
CSN12_YEAST	1:8	28.16	4.69	5.13	6.49	2.96	0.47	15.24	25.76	22.8	2.84	*	100	100	100	100	*	100	100	100
CSN5_YEAST	1:8	96.82	0	0.01	0.22	0.07	0	0.47	97.5	1.47	0	*	100	100	100	100	*	100	100	100
CSR2_YEAST	1:8	89.53	0.8	0.52	1.58	0.41	0.12	1.22	4.84	3.14	0.25	*	100	100	100	100	*	100	100	100
CTL1_YEAST	1:8	13.42	1.69	1.02	2.09	1.38	0	1.13	79.46	7.26	0	*	100	100	100	100	*	100	100	100
CWC21_YEAST	1:8	33.03	5.67	3.01	6.38	4.08	0	10.56	39.06	13.98	1.43	*	100	100	100	100	*	100	100	100
CWC22_YEAST	1:8	24.74	2.86	2.43	9.65	2.75	0.3	7.6	29.87	33.09	0.45	*	0	100	100	100	*	0	100	100
CWC23_YEAST	1:8	29.46	0.66	28.63	0.36	0.77	0.24	13.24	28.36	29.56	0.16	*	0	100	100	100	*	0	0	100
CWC26_YEAST	1:8	33.66	1.62	1.28	4.39	1.08	0	8.38	39.74	23.16	0	*	100	100	100	100	*	100	100	100
CWC27_YEAST	1:8	16.26	3.18	4.27	7.43	2.7	0.57	5.55	56.09	13.97	0.1	*	100	100	100	100	*	100	100	100
DBP2_YEAST	1:8	17.03	0.07	0.05	0.2	0.04	0.01	0.86	91.23	0.35	0.01	*	100	100	100	100	*	100	100	100
DBP5_YEAST	1:8	75.97	0.1	0.18	0.26	0.08	0.02	0.51	46.3	0.66	0.06	*	100	100	100	100	*	100	100	100
DDC1_YEAST	1:8	26.52	4.51	6.71	10.07	0.39	1.27	13.43	29.38	24.21	0	*	100	100	100	100	*	100	100	100
DDP1_YEAST	1:8	80.74	1.8	1.55	1.02	2.17	0.39	4.02	6.24	4.9	0.69	*	100	100	100	100	*	100	100	100
DEP1_YEAST	1:8	29.85	3.72	4.76	11.68	3.11	0	8.57	34.68	17.31	1.72	*	100	100	100	100	*	100	100	100
DOA1_YEAST	1:8	70.93	6.44	1.3	0.97	0.69	0.44	1.31	73.31	3.99	3.94	*	100	100	100	100	*	100	100	100
DPB2_YEAST	1:8	8.85	1.69	2.71	4.11	1.02	0.36	3.43	73.11	8.31	0.26	*	100	100	100	100	*	100	100	100
DPH3_YEAST	1:8	95.64	1.44	0.14	0.53	0.11	0.18	0.39	95.02	0.79	0.01	*	100	100	100	100	*	100	100	100
DPH4_YEAST	1:8	41.08	0.9	23	0.73	0.38	0.36	19.95	44.72	15.45	0.11	*	100	100	100	100	*	100	100	100
ECM15_YEAST	1:8	43	4.45	7.92	3.96	2.09	0	6.62	32.83	16.82	1.58	*	100	100	100	100	*	100	100	100
ECM22_YEAST	1:8	1.95	0.4	0.71	0.86	0.28	0.07	1.04	93.85	1.76	0.11	*	100	100	100	100	*	100	100	100
ECM29_YEAST	1:8	27.8	3.87	3.89	6.89	2.81	0.66	13.04	35.62	19.49	0.8	*	100	100	100	100	*	100	100	100
EF1G1_YEAST	1:8	96.59	0.09	0.19	0.4	0.08	0.03	92.04	4.55	0.99	0.04	*	100	100	100	100	*	0	100	100
EGD1_YEAST	1:8	3.6	0.73	0.44	0.93	0.37	0	0.79	91.34	3.48	0.22	*	100	100	100	100	*	100	100	100
ELOC_YEAST	1:8	66.66	0.85	1.02	1.75	0.26	0.21	9.15	66.02	15.75	0.07	*	100	100	100	100	*	100	100	100
ELP2_YEAST	1:8	27.45	5.92	4.09	6.02	1.2	2.5	6.98	46.22	15.28	1.54	*	100	100	100	100	*	100	100	100
ELP3_YEAST	1:8	23.52	1.75	4.56	12.97	1.47	0.13	9.22	27.09	27.42	1.4	*	0	100	100	100	*	0	100	100
ELP4_YEAST	1:8	22.95	5.12	4.05	10.64	0.98	0	15.84	26.8	19.89	5.42	*	100	100	100	100	*	100	100	100
ELP6_YEAST	1:8	33.43	3.04	5.92	3.39	0.76	1.35	10.05	24.51	29.05	0	*	100	100	100	100	*	0	100	100
ESC2_YEAST	1:8	43.39	5.94	1.66	1.87	0.9	0.2	2.57	65.03	4.98	0.2	*	100	100	100	100	*	100	100	100
ESC8_YEAST	1:8	9.03	1.28	0.79	1.91	0.16	0.96	3.63	77.26	8.7	0	*	100	100	100	100	*	100	100	100
ESP1_YEAST	1:8	51.27	1.24	0.94	1.34	0.64	0.1	1.93	86.9	3.39	0.34	*	100	100	100	100	*	100	100	100
ESS1_YEAST	1:8	2.12	0.13	0.26	0.92	0.27	0.13	0.79	94.85	1.31	0.12	*	100	100	100	100	*	100	100	100
FRM2_YEAST	1:8	25.1	0.22	5.99	21.85	1.51	0.4	13.2	18.55	18.49	2.78	*	100	100	100	100	*	0	100	100
FSH1_YEAST	1:8	71.31	0.8	2.08	8.41	0.82	3.35	2.26	9.44	7.54	1.3	*	100	100	100	100	*	100	100	100
FUS3_YEAST	1:8	50.05	0.28	0.25	0.27	0.07	0.01	3.58	88.04	2.01	0.02	*	100	100	100	100	*	100	100	100
GFD1_YEAST	1:8	27.12	11.97	7.71	2.75	5.02	0	6.56	48.42	8.01	0	*	100	100	100	100	*	100	100	100
GID7_YEAST	1:8	27.09	5.01	3.5	5.58	2.25	0.11	5.61	59.69	9.44	0.83	*	100	100	100	100	*	100	100	100
GID8_YEAST	1:8	29.1	5.9	1.32	4.14	1.74	0.5	5.46	45.38	16.84	0.23	*	100	100	100	100	*	100	100	100
GIS3_YEAST	1:8	19.63	0.41	6.19	7.79	5.4	0.98	7.8	34.62	26.02	1.57	*	100	100	100	100	*	0	100	100
GLE1_YEAST	1:8	44.63	5.09	3.22	3.63	1.86	0.25	7.07	48.58	16.58	2.11	*	100	100	100	100	*	100	100	100
GLE2_YEAST	1:8	26.01	0.67	0.14	0.38	0.12	0.03	0.37	95.42	1.04	0.56	*	100	100	100	100	*	100	100	100
GRE2_YEAST	1:8	26.24	2.39	12.33	6.73	3.69	0.48	18.26	25.47	16.49	4.77	*	100	100	100	100	*	100	100	100
GRE3_YEAST	1:8	95.99	0.13	0.3	0.23	0.17	0.04	0.8	1.64	1.04	0.18	*	100	100	100	100	*	100	100	100
HAL9_YEAST	1:8	19.59	2.15	5.86	5.48	3.91	0.64	8.03	49.43	16.59	0.04	*	100	100	100	100	*	100	100	100
HAT1_YEAST	1:8	75.85	0.75	1.9	1.54	1.24	0.41	3.71	81.16	5.21	0.23	*	100	100	100	100	*	100	100	100
HAT2_YEAST	1:8	6.75	0.17	0.08	0.22	0.08	0.01	0.12	98.11	0.76	0.06	*	100	100	100	100	*	100	100	100
HCH1_YEAST	1:8	95.75	0.36	36.08	0.57	0.19	0.05	0.49	2.25	1.56	0	*	100	100	100	100	*	0	100	100
HCM1_YEAST	1:8	4.72	0.55	0.62	1.4	0.56	0	1.03	92.16	1.46	0.23	*	100	100	100	100	*	100	100	100
HMF1_YEAST	1:8	43.11	0.32	0.74	11.45	0.61	0.17	67.66	15.3	2.12	0.02	*	0	100	100	100	*	0	100	100
HNT3_YEAST	1:8	2.98	0.19	0.24	1.01	0.17	0.14	0.16	94.35	1.56	0	*	100	100	100	100	*	100	100	100
HPA3_YEAST	1:8	37.05	3.48	19.28	2.22	1.87	0.77	10.64	23.74	10.05	2.02	*	100	100	100	100	*	100	100	100
HRP1_YEAST	1:8	58.92	0.1	0.29	0.3	0.04	0.01	0.38	82.27	0.54	0	*	100	100	100	100	*	100	100	100
HS104_YEAST	1:8	44.96	0.28	0.37	0.67	0.15	0.01	51.68	2.08	0.76	0.07	*	0	100	100	100	*	0	100	100
IF6_YEAST	1:8	95.01	0.34	0.49	0.67	0.16	0.01	0.66	94.71	1.57	0.07	*	100	100	100	100	*	100	100	100
IKI1_YEAST	1:8	30.96	2.9	3.33	1.79	0.46	0.09	9.66	41.25	25.25	2.26	*	100	100	100	100	*	100	100	100
IKI3_YEAST	1:8	86.04	0.62	1.09	1.15	0.98	0.18	2.01	6.34	4.1	0.19	*	100	100	100	100	*	100	100	100
IMB4_YEAST	1:8	30.28	4.04	3.58	8.36	2.22	0.4	10.25	35.57	19.91	1.29	*	100	100	100	100	*	100	100	100
IPB2_YEAST	1:8	33.13	5.18	1.33	14.34	7.51	1.55	3.62	20.2	25.18	0	*	100	100	100	100	*	0	100	100
ISY1_YEAST	1:8	42.58	13.52	1.88	2.98	3.37	0.6	8.88	36.49	9.53	1.49	*	100	100	100	100	*	100	100	100
KAE1_YEAST	1:8	27.22	2.93	5.04	4.45	3.04	0.61	21.22	26.02	16.94	2.01	*	100	100	100	100	*	100	100	100
KRE29_YEAST	1:8	27.83	0	13.34	8.32	2.36	0	15.11	33.93	13.53	0.82	*	100	100	100	100	*	100	100	100
KSS1_YEAST	1:8	49.32	0.22	0.26	0.16	0.06	0	4.12	87.4	2.16	0.04	*	100	100	100	100	*	100	100	100
KYNU_YEAST	1:8	91.85	0.21	0.5	1.54	0.17	0.15	1.11	3.04	2.44	0.06	*	100	100	100	100	*	100	100	100
LCD1_YEAST	1:8	32.46	4.66	4.89	7.09	2.97	0	9.45	33.59	20.05	0.35	*	100	100	100	100	*	100	100	100
LIC4_YEAST	1:8	35.37	4.55	7.15	25.38	3.77	0	3.71	26.1	32.48	0	*	100	100	100	100	*	0	100	100
LIF1_YEAST	1:8	27.42	4.87	4.07	4.28	5.33	0.65	9.91	44.42	10.63	0.69	*	100	100	100	100	*	100	100	100
LOT6_YEAST	1:8	25.27	0.91	3.28	11.91	9.12	0.17	8.16	28.42	21.35	1.93	*	100	100	100	100	*	100	100	100
LSM1_YEAST	1:8	23.14	0.75	2.46	1.65	1.08	0.03	1.67	74.99	6.72	0.49	*	100	100	100	100	*	100	100	100
LSM3_YEAST	1:8	11.61	0.1	3.23	0.69	0.47	0.01	3.97	82.05	5.21	0.27	*	100	100	100	100	*	100	100	100
LSM4_YEAST	1:8	43.07	0.37	0.99	1.01	0.53	0.01	0.89	90.48	2.96	0.09	*	100	100	100	100	*	100	100	100
LSM7_YEAST	1:8	9.08	0.45	1.07	1.46	0.11	0.04	1.49	90.32	3.32	0.01	*	100	100	100	100	*	100	100	100
LSM8_YEAST	1:8	65.21	1.2	4.25	2.92	1.4	0.68	2.25	72.24	8.7	0.38	*	100	100	100	100	*	100	100	100
MAF1_YEAST	1:8	28.6	15.57	4.61	7.65	1.03	0	8.02	38.23	19.28	0.58	*	100	100	100	100	*	100	100	100
MAK3_YEAST	1:8	84.83	0.84	0.45	1.91	0.14	0.31	1.69	4.71	6.43	0.26	*	100	100	100	100	*	0	100	100
MBF1_YEAST	1:8	93.97	0.23	0.1	0.4	0.24	0	1.59	93.2	1.43	0.12	*	100	100	100	100	*	100	100	100
MCM5_YEAST	1:8	1.2	0.09	0.19	0.23	0.09	0.02	0.38	97.43	0.89	0.03	*	100	100	100	100	*	100	100	100
MDM35_YEAST	1:8	94.02	0.57	0.22	0.58	0.14	0	0.57	3.52	2.2	0	*	100	100	100	100	*	100	100	100
MDY2_YEAST	1:8	30.25	1.36	15.71	3.59	1.3	1.1	5.35	45.29	16.63	0	*	100	100	100	100	*	100	100	100
MET28_YEAST	1:8	5.72	1.5	1.99	1.72	1.72	0.48	4.75	79.44	7.45	0	*	100	100	100	100	*	0	100	100
MET30_YEAST	1:8	46.05	8.26	0.63	0.36	0.57	0.65	0.5	55.75	3.58	4.69	*	100	100	100	100	*	100	100	100
MET31_YEAST	1:8	40.46	0.29	0.35	0.34	0.29	0.15	0.15	92.46	2.99	0.1	*	100	100	100	100	*	100	100	100
MET32_YEAST	1:8	29.71	0.05	0.01	0.24	0.02	0	0.42	94.82	2.05	0.09	*	100	100	100	100	*	100	100	100
MET7_YEAST	1:8	91.75	0.27	0.7	1.23	0.19	0.18	0.94	83.57	2.24	0.29	*	100	100	100	100	*	100	100	100
MEX67_YEAST	1:8	50.91	1.07	2.54	5.49	2.16	0.16	5.16	58.91	11.95	0.7	*	100	100	100	100	*	100	100	100
MMS21_YEAST	1:8	21.18	3.12	11.1	5.17	3.71	2.78	13.35	37.28	16.67	0	*	100	100	100	100	*	100	100	100
MOB2_YEAST	1:8	76.62	21.4	0.09	0.16	0.33	0.16	0.42	41.4	0.65	0.03	*	100	100	100	100	*	100	100	100
MSI1_YEAST	1:8	10.63	0.15	0.12	0.24	0.11	0.08	0.39	97.26	0.86	0.19	*	100	100	100	100	*	100	100	100
MSN2_YEAST	1:8	33.99	0.7	0.34	0.96	0.41	0.13	0.37	93.64	2.05	0	*	100	100	100	100	*	100	100	100
MSN4_YEAST	1:8	40.83	0.06	0.13	0.38	0.12	0	0.5	96.08	1.51	0	*	100	100	100	100	*	100	100	100
MTR3_YEAST	1:8	42.66	0.84	4.71	7.56	3.78	0	7.81	49.43	20.83	0.11	*	100	100	100	100	*	100	100	100
NACA_YEAST	1:8	95.26	0.1	0.23	0.41	0.28	0	0.58	95.96	1.38	0.01	*	100	100	100	100	*	100	100	100
NADC_YEAST	1:8	39.79	1.48	4.41	7.49	2.85	0.49	17.22	20.69	14.59	3.2	*	100	100	100	100	*	100	100	100
NAM7_YEAST	1:8	88.46	0.27	0.26	0.27	0.14	0.01	0.38	10.12	0.83	0.03	*	100	100	100	100	*	100	100	100
NIC96_YEAST	1:8	10.41	1.19	1.32	2.12	1.55	0.1	3.59	75.82	9.33	0.32	*	100	100	100	100	*	100	100	100
NIP7_YEAST	1:8	1.74	0.18	0.34	0.75	0.07	0.07	0.51	95.7	1.4	0.05	*	100	100	100	100	*	100	100	100
NOT1_YEAST	1:8	28.77	2.64	4.33	8.75	3.66	0.5	9.58	31.52	21.94	1.38	*	100	100	100	100	*	100	100	100
NOT2_YEAST	1:8	22.8	3.88	7.83	3.03	5.77	0	5.69	18.43	41.5	1.11	*	0	100	100	100	*	0	100	100
NPT1_YEAST	1:8	33.87	2.32	4.01	5.02	1.02	0.2	7.58	27.29	34.47	1.1	*	0	100	100	100	*	0	100	100
NSE3_YEAST	1:8	17.8	5.16	4.34	11.2	4.22	0.45	19	30.03	17.49	2.55	*	100	100	100	100	*	0	100	100
NSP1_YEAST	1:8	7.85	0.86	0.52	1.65	0.29	0	2.25	86.82	4.38	0.23	*	100	100	100	100	*	100	100	100
NU100_YEAST	1:8	57.73	0.11	1.08	1.83	0.39	0.16	1.9	87.87	4.37	0.45	*	100	100	100	100	*	100	100	100
NU116_YEAST	1:8	46.24	0.78	0.5	1.66	0.19	0.05	1.96	88.66	4.06	0.27	*	100	100	100	100	*	100	100	100
NU120_YEAST	1:8	29.87	3.69	4.64	7.01	2.9	0.94	17.56	28.62	17.89	0.58	*	100	100	100	100	*	100	100	100
NU133_YEAST	1:8	33.7	2.93	4.13	6.44	3.71	0.36	6.2	40.53	22.49	2.92	*	100	100	100	100	*	100	100	100
NU157_YEAST	1:8	19.75	0.26	0.67	1.37	0.5	0.12	1.01	90.88	3.54	0.04	*	100	100	100	100	*	100	100	100
NU159_YEAST	1:8	42.41	2.98	4.27	7.34	4.16	0.57	5.29	48.58	17.67	1.14	*	100	100	100	100	*	100	100	100
NU188_YEAST	1:8	24.62	2.72	7.71	8.1	3.92	0.13	12.02	29.92	23.61	1.44	*	100	100	100	100	*	100	100	100
NUP42_YEAST	1:8	46.97	1.08	1.29	6.24	1.65	0	0.88	68.37	16.95	0.39	*	100	100	100	100	*	100	100	100
NUP49_YEAST	1:8	45.81	0.48	0.41	1.45	0.57	0.01	1.7	86.53	4.5	0.23	*	100	100	100	100	*	100	100	100
NUP53_YEAST	1:8	85.21	0.54	0.86	1.55	0.29	0.09	2.79	89.11	2.96	0.08	*	100	100	100	100	*	100	100	100
NUP57_YEAST	1:8	43.79	0.93	0.54	2.18	1.2	0.16	2.48	81.35	5.27	0.11	*	100	100	100	100	*	100	100	100
NUP59_YEAST	1:8	81.99	0.22	1.09	1.18	0.25	0.07	1.28	87.02	4.31	0.1	*	100	100	100	100	*	100	100	100
NUP82_YEAST	1:8	31.43	10.43	8.82	5.72	2.27	2.88	10.62	25.03	18.83	3.15	*	100	100	100	100	*	100	100	100
NUP84_YEAST	1:8	17.14	1.55	5.73	4.68	1.71	1.31	10.79	47.46	18.88	1.1	*	100	100	100	100	*	0	100	100
NUP85_YEAST	1:8	25.1	4.03	5.27	9.72	2.34	0.95	10.32	30.16	22.52	0.23	*	100	100	100	100	*	100	100	100
PABP_YEAST	1:8	90.66	0.14	0.1	0.18	0.05	0.02	0.2	35.33	0.28	0.03	*	100	100	100	100	*	100	100	100
PACC_YEAST	1:8	59.08	0.67	0.93	1.92	0.57	0.2	1.26	90.85	2.09	0.2	*	100	100	100	100	*	100	100	100
PALA_YEAST	1:8	86.69	1.05	0.92	0.86	0.33	0.05	2.2	7.25	3.1	0.17	*	100	100	100	100	*	100	100	100
PANC_YEAST	1:8	16.94	3.04	11.38	10.73	3.01	0.53	12.03	25.18	29.21	0.86	*	0	100	100	100	*	0	100	100
PBP1_YEAST	1:8	39.94	2.84	2.48	4.11	2.1	0.79	7.24	19.73	32.78	0.26	*	100	100	100	100	*	0	100	100
PDC1_YEAST	1:8	80.14	0.11	0.18	0.3	0.11	0.04	0.52	55.1	1.02	0.05	*	100	100	100	100	*	100	100	100
PDC5_YEAST	1:8	80.19	0.12	0.17	0.29	0.11	0.05	0.52	55.65	1.07	0.05	*	100	100	100	100	*	100	100	100
PDR8_YEAST	1:8	16.54	1.25	3.14	4.32	2.07	0	5.22	63.13	14.1	0.72	*	100	100	100	100	*	100	100	100
PIH1_YEAST	1:8	33.1	5.18	10.89	9.57	0.01	1.66	2.33	27.55	20.92	1.58	*	100	100	100	100	*	100	100	100
PML1_YEAST	1:8	32.51	0.37	0.64	0.8	0.79	0.14	0.63	91.74	2.53	0.33	*	100	100	100	100	*	100	100	100
POP2_YEAST	1:8	34.39	0.2	0.43	0.66	0.22	0.15	1.21	93.96	1.69	0.19	*	100	100	100	100	*	100	100	100
PP12_YEAST	1:8	80.17	0.6	0.01	0.02	0	0	0.05	29.87	0.07	0	*	100	100	100	100	*	100	100	100
PP4C_YEAST	1:8	84.79	0.87	0.05	0.08	0.02	0	0.1	37.5	0.26	0	*	100	100	100	100	*	100	100	100
PRP28_YEAST	1:8	30.36	0.12	0.26	0.21	0.05	0	1.66	82.21	0.71	0.03	*	100	100	100	100	*	100	100	100
PRP46_YEAST	1:8	17.23	5.94	0.89	0.4	0.77	0.42	0.41	81.43	1.98	2.93	*	100	100	100	100	*	100	100	100
PSA1_YEAST	1:8	97.12	0.28	0.15	0.27	0.07	0.07	0.36	97.26	0.73	0.11	*	100	100	100	100	*	100	100	100
PSA2_YEAST	1:8	95.31	0.1	0.26	0.39	0.1	0.05	0.4	97.26	0.87	0.03	*	100	100	100	100	*	100	100	100
PSA3_YEAST	1:8	94.99	0.33	0.21	0.51	0.15	0.01	0.66	96.29	0.79	0.04	*	100	100	100	100	*	100	100	100
PSA4_YEAST	1:8	85.86	0.21	0.29	0.25	0.12	0.05	0.48	96.98	0.75	0.03	*	100	100	100	100	*	100	100	100
[truncated: 170 more rows]
