# Supplementary material for: Protein subcellular localization prediction of eukaryotes using a knowledge-based approach
Source: BMC Bioinformatics. 2009 Dec 3;10(Suppl 15):S8. doi: 10.1186/1471-2105-10-S15-S8 (PMC2788359; doi:10.1186/1471-2105-10-S15-S8)
Supplement: Additional file 5 — KnowPredsite prediction results for multi-localized proteins using ten-fold cross validation. The columns' definition is the same as that for Additional file 4. [file 1471-2105-10-S15-S8-S5.csv]

name	localization_site	1	2	3	4	5	6	7	8	9	10	*	Top1	Top2	Top3	Top4	*	Top2	Top3	Top4
LA_AEDAL	1:8	51.19	2.39	3.33	4.3	1.08	0.92	5.8	20.47	16.66	0.48	*	100	100	100	100	*	100	100	100
MX_ANAPL	1:8	78.63	10.94	0.05	0.13	0.07	0	2.41	19.56	0.28	0.01	*	100	100	100	100	*	100	100	100
RO40_ARTSA	1:8	42.3	0	0.36	1.12	0.08	0	0.48	91.78	0.94	0.32	*	100	100	100	100	*	100	100	100
ROAB_ARTSA	1:8	46.93	0	0.4	0.54	0.14	0.01	0.7	94.36	0.55	0	*	100	100	100	100	*	100	100	100
NPC2_ASPOR	1:5	26.18	4.03	4.19	12.83	2.56	0.44	7.93	31.83	19.32	2.77	*	0	100	100	100	*	0	0	0
BFSP1_BOVIN	1:2	96.62	95.23	0.23	0.24	0.15	0.01	0.58	1.59	1.02	0.01	*	100	100	100	100	*	100	100	100
BFSP2_BOVIN	1:2	66.88	65.82	0.38	1.57	0.4	0	0.44	29.23	1.04	0.02	*	100	100	100	100	*	100	100	100
S10A8_BOVIN	1:2	94.16	28.43	0.88	3.51	0.2	0.04	0.68	25.33	1.54	0.13	*	100	100	100	100	*	100	100	100
S10A9_BOVIN	1:2	94.53	19.6	0.64	3.05	0.14	0.03	0.96	22.37	2.02	0.08	*	100	100	100	100	*	0	100	100
SYUG_BOVIN	1:2	81.45	35.8	0.1	0.31	0.02	0	0.27	36.26	0.53	0.02	*	100	100	100	100	*	0	100	100
F13A_BOVIN	1:4	96.94	0	0.02	97.29	0	0	0.15	0.59	1.78	0	*	100	100	100	100	*	100	100	100
LECT1_BOVIN	1:4	96.05	0.15	0.19	96.2	0.13	0.02	0.29	0.9	1.82	0.04	*	100	100	100	100	*	100	100	100
VDP_BOVIN	1:5	97.28	0.29	0.22	0.25	96.38	0.01	0.24	1.34	0.71	0.01	*	100	100	100	100	*	100	100	100
FABPH_BOVIN	1:7	99.19	0.03	0.01	0.32	0.01	0.01	0.06	0.16	0.23	0	*	100	100	100	100	*	0	0	0
NLTP_BOVIN	1:7	18.82	1.63	2.66	6.13	1.11	0.22	16.45	20.68	20.41	22.57	*	0	0	0	100	*	0	0	0
41_BOVIN	1:8	59.99	0.03	16.19	0.07	0.03	0.02	0.08	74.15	23.34	0	*	100	100	100	100	*	100	100	100
AKT1_BOVIN	1:8	93.66	2.6	0.05	0.11	0.09	0.01	0.09	35.95	25.31	0.02	*	100	100	100	100	*	100	100	100
CFDP2_BOVIN	1:8	34.15	5.16	7.31	2.44	3.39	0.89	10.88	38.53	16.4	0.82	*	100	100	100	100	*	100	100	100
KAPB1_BOVIN	1:8	94.07	1.38	0.25	0.11	0.01	0	0.22	89.25	5.4	0.01	*	100	100	100	100	*	100	100	100
KAPCA_BOVIN	1:8	93.94	1.44	0.23	0.12	0.05	0	0.22	89.26	5.55	0	*	100	100	100	100	*	100	100	100
PSB3_BOVIN	1:8	98.72	0.02	0.06	0.13	0.02	0.01	0.18	98.66	0.65	0.02	*	100	100	100	100	*	100	100	100
S100B_BOVIN	1:8	97.54	16.43	0.13	1.6	0.1	0.03	0.37	46.27	0.85	0.09	*	100	100	100	100	*	100	100	100
MARCS_BOVIN	1:9	18.03	3.87	1.31	8.56	0.42	2.72	5.97	42.82	24.92	1.93	*	0	100	100	100	*	0	100	100
NDKA_BOVIN	1:9	92.07	10.16	0.03	0.11	0.01	0	5.57	39.11	37.05	0.02	*	100	100	100	100	*	0	100	100
NDKB_BOVIN	1:9	88.24	8.5	0.02	0.1	0.01	0	9.68	33.29	41.67	0.03	*	100	100	100	100	*	100	100	100
ROCK2_BOVIN	1:9	95.88	2.16	0.18	0.3	0.12	0.01	0.23	2.69	73.06	0.04	*	100	100	100	100	*	100	100	100
RPE65_BOVIN	1:9	26.41	2.6	5.66	7.87	4.56	2.26	7.89	28.08	23.77	3.84	*	0	100	100	100	*	0	100	100
TAU_BOVIN	1:9	98.83	0.09	0.08	0.07	0	0	0.29	0.54	98.81	0	*	100	100	100	100	*	100	100	100
ITPR1_BOVIN	3:4	0.19	0.02	99.22	15.42	0.01	0	0.06	0.24	0.23	0	*	100	100	100	100	*	100	100	100
ITPR2_BOVIN	3:4	0.15	0.02	99.31	17.72	0.02	0	0.06	0.18	0.22	0	*	100	100	100	100	*	100	100	100
ITPR3_BOVIN	3:4	0.21	0.02	99.13	22.58	0.02	0.01	0.09	0.22	0.28	0	*	100	100	100	100	*	100	100	100
FURIN_BOVIN	3:5	0.16	0.01	45.06	45.46	59.6	0.02	0.11	0.2	5.41	0	*	100	100	100	100	*	0	100	100
LMA2L_BOVIN	3:5	0.4	0.1	78.42	0.31	97.99	0.01	0.17	0.33	0.74	0.04	*	100	100	100	100	*	100	100	100
3BHS_BOVIN	3:7	0.34	0.06	98.63	0.07	0.16	0	93.46	0.31	0.3	0.08	*	100	100	100	100	*	100	100	100
ADA10_BOVIN	5:9	0.24	0.02	0.11	2.3	26.65	0	0.05	0.25	98.65	0	*	100	100	100	100	*	100	100	100
VDAC1_BOVIN	7:9	0.18	0.01	0.05	0.09	0.02	0	99.2	0.24	11.01	0.01	*	100	100	100	100	*	100	100	100
DAG1_BOVIN	9:4	0.37	0.02	0.08	98.49	0.03	0	0.11	0.52	98.85	0	*	100	100	100	100	*	100	100	100
ENDP1_BOVIN	9:4	8.98	0.11	0.43	89.99	0.08	0.01	0.17	7.23	0.62	0	*	100	100	100	100	*	0	0	100
OLR1_BOVIN	9:4	2.09	0.3	0.37	75.33	0.2	0.09	0.16	1.49	95.49	0.02	*	100	100	100	100	*	100	100	100
PIGR_BOVIN	9:4	0.85	0.08	0.17	95.62	0.09	0.05	0.35	1.11	97.13	0.05	*	100	100	100	100	*	100	100	100
SFRP1_BOVIN	9:4	0.34	0.04	0.2	87.74	0.31	0	0.18	0.53	76.79	0.01	*	100	100	100	100	*	100	100	100
ZP2_BOVIN	9:4	1.84	0.04	0.18	98.53	0.03	0.01	0.14	0.42	97.21	0.03	*	100	100	100	100	*	100	100	100
ZP3_BOVIN	9:4	0.35	0.02	0.04	98.47	0.01	0	0.09	0.43	99.01	0.01	*	100	100	100	100	*	100	100	100
ZP4_BOVIN	9:4	10.23	0.03	0.08	98.54	0.01	0.02	0.1	0.46	88.83	0.01	*	100	100	100	100	*	100	100	100
PCSK5_BRACL	9:4	0.3	0.05	28.82	52.8	60.05	0.02	0.18	0.41	0.55	0	*	0	100	100	100	*	0	0	100
IF4EA_BRARE	1:8	99.16	0.02	0.05	0.07	0.02	0	0.08	33.96	0.34	0.02	*	100	100	100	100	*	100	100	100
IF4EB_BRARE	1:8	98.89	0.01	0.09	0.09	0.04	0.01	0.12	42.95	0.37	0.02	*	100	100	100	100	*	100	100	100
SOX2_BRARE	1:8	0.22	0.02	0.05	2.29	0.01	0.01	0.09	96.99	0.4	0	*	100	100	100	100	*	0	0	100
MIB1_BRARE	1:9	95.25	34.52	0.15	1.6	0.13	0.01	0.56	2.83	57.38	0.11	*	100	100	100	100	*	100	100	100
DYN1_CAEEL	1:2	97.05	81.84	0.03	0.07	0.02	0	6.34	1.98	0.21	0	*	100	100	100	100	*	100	100	100
KPC1B_CAEEL	1:2	63.05	0.83	0.06	0.13	0.04	0.01	0.09	9.6	38.03	0.01	*	100	100	100	100	*	0	0	100
RHOA_CAEEL	1:2	12.72	9.24	0.17	7.34	7.52	0.02	0.22	1.15	65.18	0.02	*	0	100	100	100	*	0	100	100
RIC8_CAEEL	1:2	92.16	90	0.42	0.67	0.22	0.04	0.87	3.24	2.9	0.17	*	100	100	100	100	*	100	100	100
SAS5_CAEEL	1:2	35.86	8.93	4.52	0.76	3.33	1.8	3.59	28.22	16.5	3.61	*	100	100	100	100	*	0	0	100
SAS6_CAEEL	1:2	48.75	4.95	1.42	7.03	5.51	0	9.27	32.25	10.79	1.71	*	100	100	100	100	*	0	0	0
CSN1_CAEEL	1:8	82.52	1.64	0.52	1.51	0.96	0.16	3.13	84.79	4.11	0.09	*	100	100	100	100	*	100	100	100
CSN2_CAEEL	1:8	97.97	0.07	0.12	0.22	0.17	0.11	0.21	98.1	0.44	0.01	*	100	100	100	100	*	100	100	100
CSN3_CAEEL	1:8	63.5	0.46	2.54	4.22	0.79	0.9	6.16	65.32	14.11	0.26	*	100	100	100	100	*	100	100	100
CSN4_CAEEL	1:8	94.94	0.35	0.47	0.5	0.13	0.11	0.68	95.52	1.57	0.09	*	100	100	100	100	*	100	100	100
CSN5_CAEEL	1:8	97.92	0.02	0.06	0.13	0.02	0	0.23	98.16	0.93	0.03	*	100	100	100	100	*	100	100	100
CSN6_CAEEL	1:8	95.12	0.1	0.72	0.38	0.12	0.09	0.49	95.96	1.51	0.01	*	100	100	100	100	*	100	100	100
CUL2_CAEEL	1:8	45.98	0.51	0.57	0.8	39.38	0.03	1.6	91.51	2.35	0.31	*	100	100	100	100	*	100	100	100
CUL3_CAEEL	1:8	8.51	0.14	0.18	0.35	79.03	0.01	0.41	97.41	0.63	0.03	*	100	100	100	100	*	0	100	100
HDA1_CAEEL	1:8	20.04	0.01	0.06	0.05	0.02	0	0.11	99.45	0.16	0	*	100	100	100	100	*	100	100	100
IMA3_CAEEL	1:8	87.86	0.28	0.11	0.27	0.07	0.01	0.24	63.84	0.61	0.02	*	100	100	100	100	*	100	100	100
NEDD8_CAEEL	1:8	66.91	0.04	0.17	2.21	0.02	0	0.05	97.26	0.13	0	*	100	100	100	100	*	100	100	100
OGT1_CAEEL	1:8	28.01	19.85	11.22	3.5	0.95	0.96	15.45	25.71	7.27	6.32	*	100	100	100	100	*	100	100	100
PIN2_CAEEL	1:8	19.86	5.28	0.23	0.89	0.04	0	0.27	78.02	63.71	1.16	*	100	100	100	100	*	0	100	100
SMC4_CAEEL	1:8	67.62	0.32	0.67	0.38	0.22	0.01	0.52	95.75	1.08	0.15	*	100	100	100	100	*	100	100	100
STAT1_CAEEL	1:8	95.69	0.29	0.18	0.35	0.12	0	0.6	95.76	1.56	0.22	*	100	100	100	100	*	100	100	100
TCL2_CAEEL	1:8	27.84	2.98	3.05	7.5	3.42	1.5	15.75	37.41	22.85	0	*	100	100	100	100	*	100	100	100
TRA1_CAEEL	1:8	10.47	0.13	0.26	0.39	0.12	0.02	0.33	96.74	0.68	0.09	*	100	100	100	100	*	100	100	100
UBIQ_CAEEL	1:8	90.46	0	0	1.31	0	0	0	98.42	0.03	0	*	100	100	100	100	*	100	100	100
UNC98_CAEEL	1:8	15.71	0.11	0	0.21	0.05	0	1.26	91.29	2.07	0.55	*	100	100	100	100	*	100	100	100
ZYG12_CAEEL	1:8	35.49	10.57	4.37	4.78	8.09	0.49	7.04	31.75	17.14	0.7	*	100	100	100	100	*	100	100	100
EST2_CAEEL	1:9	0.61	0.08	63.3	19.71	0.08	0.02	0.35	0.77	15.24	0.02	*	0	0	100	100	*	0	0	0
UN112_CAEEL	1:9	96.39	0.14	0.18	0.32	0.04	0.02	0.33	1.06	2.08	0.05	*	100	100	100	100	*	100	100	100
VINC_CAEEL	2:9	1.38	92.49	0.24	0.43	0.24	0.01	0.52	1.46	95.47	0.33	*	100	100	100	100	*	100	100	100
PEN2_CAEEL	3:5	1.64	0.15	92.44	0.91	93.2	0	0.65	2.44	1.18	0.14	*	100	100	100	100	*	100	100	100
SPE4_CAEEL	3:5	4.52	0.23	81.09	1.25	78.94	0.53	2.87	4.01	6.99	0.29	*	100	100	100	100	*	100	100	100
PICA_CAEEL	5:9	0.66	0.06	0.14	0.19	35.3	0.03	0.14	1.04	97.92	0.06	*	100	100	100	100	*	100	100	100
UNC97_CAEEL	8:9	91.17	18.61	0.06	1.26	0.41	0.52	0.72	32.09	2.77	0	*	0	100	100	100	*	0	0	100
DAZL_CALJA	1:8	96.25	0.01	0.03	0.07	0	0	0.04	56.43	0.61	0	*	100	100	100	100	*	100	100	100
SPYA_CALJA	7:9	0.97	0.14	0.31	0.3	0.05	0.03	74.82	0.84	48.05	49.22	*	100	100	100	100	*	0	100	100
ZP3_CALSQ	9:4	0.34	0.01	0.03	98.82	0.01	0	0.07	0.34	99.2	0.01	*	100	100	100	100	*	100	100	100
UBA1_CANAL	1:8	96	0.05	0.27	0.48	0.14	0.07	0.71	96.37	1.43	0.05	*	100	100	100	100	*	100	100	100
UBIQ_CANAL	1:8	93.78	0	0	1.55	0	0	0	98.15	0.01	0	*	100	100	100	100	*	100	100	100
CATA_CANBO	1:10	16.2	0.03	0.05	0.88	0.01	0.01	0.11	0.22	1.29	81.24	*	100	100	100	100	*	100	100	100
TRIB2_CANFA	1:2	26.71	3.82	0.3	0.96	0.19	0.12	0.64	74.09	2.85	0.57	*	0	100	100	100	*	0	100	100
41_CANFA	1:8	59.36	0.05	17.85	0.09	0.02	0.01	0.1	75.14	22.26	0	*	100	100	100	100	*	100	100	100
DNJC1_CANFA	3:8	0.77	0.77	98.22	0	0	0	0.11	98.22	0	0	*	100	100	100	100	*	100	100	100
DAG1_CANFA	9:4	0.41	0.02	0.1	98.42	0.04	0	0.13	0.5	98.8	0	*	100	100	100	100	*	100	100	100
GP2_CANFA	9:4	1.85	0.08	0.2	94.71	0.26	0	0.55	0.97	97.05	0.13	*	100	100	100	100	*	100	100	100
SCF_CANFA	9:4	23.92	0.36	2.89	8.71	5.3	0	11.47	26.29	26.72	0.34	*	100	100	100	100	*	0	0	0
ZP2_CANFA	9:4	1.66	0.02	0.17	98.43	0.02	0	0.13	0.37	97.52	0.03	*	100	100	100	100	*	100	100	100
ZP3_CANFA	9:4	0.24	0.01	0.07	98.68	0.01	0	0.14	0.35	99.12	0	*	100	100	100	100	*	100	100	100
TAU_CAPHI	1:9	99.03	0.01	0.02	0.04	0	0	0.2	0.54	99.04	0.01	*	100	100	100	100	*	100	100	100
PVR_CERAE	9:4	0.62	0.08	0.07	60.52	0.11	0	0.31	0.79	97.82	0	*	100	100	100	100	*	100	100	100
BFSP1_CHICK	1:2	94.93	92.2	0.23	0.32	0.15	0.03	0.86	2.63	1.49	0.03	*	100	100	100	100	*	100	100	100
CSRP1_CHICK	1:2	39.47	0.07	0.16	0.02	0.09	0	0.3	96.59	1.27	0.01	*	0	100	100	100	*	0	0	0
ZYX_CHICK	1:2	97.35	96.38	0.11	0.23	0.04	0.01	0.13	2.08	0.43	0.08	*	100	100	100	100	*	100	100	100
OPTN_CHICK	1:5	96.21	0.7	0.4	0.29	86.2	0.02	0.59	10.71	0.5	0.03	*	100	100	100	100	*	100	100	100
BIR_CHICK	1:8	86.11	0.9	0.91	1	0.52	0.05	2.55	41.64	3.64	0.16	*	100	100	100	100	*	100	100	100
NFKB1_CHICK	1:8	87.3	0.09	0.08	0.29	0.02	0.01	0.21	95.29	0.47	0.01	*	100	100	100	100	*	100	100	100
PRS4_CHICK	1:8	90.32	1.39	0.86	0.68	0.21	0.07	2.75	88.93	1.83	0.1	*	100	100	100	100	*	100	100	100
SMC2_CHICK	1:8	84.85	0.32	0.27	0.37	0.13	0.05	0.46	96.68	1.04	0.06	*	100	100	100	100	*	100	100	100
TF65_CHICK	1:8	43.69	0.02	0.03	0.04	0.01	0	0.11	99.48	0.17	0	*	100	100	100	100	*	100	100	100
ZBP2_CHICK	1:8	94.28	0.06	0.12	0.3	0.04	0	0.27	97.48	0.56	0.08	*	100	100	100	100	*	100	100	100
VINC_CHICK	2:9	0.61	96.4	0.06	0.16	0.04	0.01	0.22	0.46	98.56	0.01	*	100	100	100	100	*	100	100	100
SIA4A_CHICK	5:4	0.44	0.03	0.1	95.54	95.7	0.02	0.15	0.42	3.26	0.03	*	100	100	100	100	*	100	100	100
SIAT1_CHICK	5:4	0.71	0.02	0.15	94.94	95.81	0	0.29	0.63	2.35	0.04	*	100	100	100	100	*	100	100	100
NDK_COLLI	1:9	86.78	9.19	0.02	0.11	0.01	0	11.06	45.92	33.06	0.02	*	100	100	100	100	*	0	100	100
CGL1_COPCI	1:4	6.13	0	0.04	92.98	0.23	0.27	0.54	1.58	1.24	0	*	100	100	100	100	*	100	100	100
UBIQ_COPCO	1:8	90.6	0	0	0.02	0	0	0	99.76	0.02	0	*	100	100	100	100	*	100	100	100
PEX7_CRIGR	1:10	68.49	6.13	0.82	0.14	0.36	0.37	0.1	31.62	2.92	46.77	*	100	100	100	100	*	100	100	100
KIF2C_CRIGR	1:8	50.66	47.02	0.31	0.23	0.25	0.04	0.46	49.58	0.53	0.03	*	100	100	100	100	*	100	100	100
SAR1B_CRIGR	3:5	2.95	0.15	84.33	0.25	89.3	2.41	0.38	4.57	1.95	0.01	*	100	100	100	100	*	100	100	100
SCAP_CRIGR	3:5	27.55	3.81	8.75	6.12	1.94	1.25	7.25	28.99	26.99	0.94	*	0	0	0	100	*	0	0	0
SRBP1_CRIGR	3:5	0.92	0.12	95.19	0.27	95.14	0.03	0.36	2.2	1.18	0.03	*	100	100	100	100	*	100	100	100
SRBP2_CRIGR	3:5	2.8	0.4	87.04	0.88	86.65	0.09	1.02	7.14	1.96	0.04	*	100	100	100	100	*	100	100	100
CRYP_CRYPA	9:4	2.56	0.39	0.6	87.89	0.17	0	0.82	3.38	5.04	0.22	*	100	100	100	100	*	100	100	100
CNN_DROME	1:2	33.87	10.32	3.74	4.01	6.68	0.25	9.83	38.27	12.58	0.44	*	0	100	100	100	*	0	0	100
DYN_DROME	1:2	96.18	83.53	0.02	0.09	0	0	6.08	2.44	0.23	0.01	*	100	100	100	100	*	100	100	100
FUTSC_DROME	1:2	67.96	2.94	1.92	4.03	1.16	0.5	3.51	15.74	7.25	1.07	*	100	100	100	100	*	0	0	0
LIS1_DROME	1:2	57.46	31.36	0.96	0.44	0.73	0.79	0.46	42.06	3.73	6.9	*	100	100	100	100	*	0	100	100
MA205_DROME	1:2	25.57	3.35	2	7.86	3.37	0.74	8.85	37.43	22.27	1.72	*	0	100	100	100	*	0	0	0
MIB_DROME	1:2	90.85	0.62	0.19	1.83	0.52	0.03	1.54	6.1	83.96	0.08	*	100	100	100	100	*	0	0	0
MYS9_DROME	1:2	37.06	70.19	0.7	1.32	0.37	0.04	1.85	6.2	3.06	0.43	*	100	100	100	100	*	100	100	100
NDKA_DROME	1:2	87.48	0.07	0.09	0.14	0.03	0	10.12	36.48	43.85	0.02	*	100	100	100	100	*	0	0	0
NINAC_DROME	1:2	73.56	39.66	1.36	2.29	3.28	0.06	3.29	11.46	5.93	0.2	*	100	100	100	100	*	100	100	100
RABEP_DROME	1:2	76.06	0.47	1.32	3.61	0.64	0.42	5.87	10.29	4.92	0.59	*	100	100	100	100	*	0	0	0
RIC8_DROME	1:2	96.27	95.26	0.13	0.46	0.16	0.07	0.39	1.38	1.5	0.08	*	100	100	100	100	*	100	100	100
SUB_DROME	1:2	19.88	9.43	0.6	1.51	29.28	0	3.25	43.47	3.81	0.38	*	0	0	100	100	*	0	0	100
BTHD_DROME	1:4	30.83	7.29	2.14	3.31	2.56	0.9	12.67	33.39	19.49	1.76	*	0	100	100	100	*	0	0	0
GELS_DROME	1:4	66.11	3	0.43	38.69	0.25	0.18	0.85	3.06	1.97	0.09	*	100	100	100	100	*	100	100	100
TRXR1_DROME	1:7	20.06	0.07	0.08	0.36	0.04	0	80.97	0.77	0.57	0.08	*	100	100	100	100	*	100	100	100
ASP_DROME	1:8	29.5	11.44	3.74	5.57	4.01	2.13	8.47	31.42	19.28	1.53	*	100	100	100	100	*	100	100	100
BOULE_DROME	1:8	89.58	0.05	0.1	0.51	0.03	0.01	0.2	44.49	0.33	0	*	100	100	100	100	*	100	100	100
BUN1_DROME	1:8	96.09	0.38	0.16	0.25	0.08	0.07	0.53	96.94	1.03	0.1	*	100	100	100	100	*	100	100	100
BUN2_DROME	1:8	75.58	1.08	1.15	1.96	0.65	0.18	1.59	85.24	5.59	0.09	*	100	100	100	100	*	100	100	100
DIF_DROME	1:8	56.78	0.07	0.2	0.49	0.04	0	0.87	96.52	1.02	0.01	*	100	100	100	100	*	100	100	100
DOA_DROME	1:8	7.96	0.36	0.24	0.27	0.1	0.05	0.41	92.17	2.15	0.01	*	100	100	100	100	*	100	100	100
DORS_DROME	1:8	51.76	0.17	0.12	0.2	0.1	0	0.84	97.04	0.72	0.04	*	100	100	100	100	*	100	100	100
ERKA_DROME	1:8	37.96	0.14	0.24	0.33	0.12	0.01	4.22	88.09	1.37	0.01	*	100	100	100	100	*	100	100	100
FSYA_DROME	1:8	28.97	4.19	1.43	8.18	5.01	1.01	4.34	44.56	19.77	0.07	*	100	100	100	100	*	100	100	100
IMA_DROME	1:8	91.23	0.15	0.12	0.17	0.09	0.01	0.28	64.58	0.56	0.05	*	100	100	100	100	*	100	100	100
IPYR_DROME	1:8	88.53	0.1	0.1	0.11	0.05	0.01	10.22	0.55	0.45	0.01	*	100	100	100	100	*	0	100	100
LARK_DROME	1:8	57.67	1.74	3.61	1.02	0.89	0.09	1.21	61.11	2.01	0.07	*	100	100	100	100	*	100	100	100
LINES_DROME	1:8	27.55	2.91	2.22	12.7	4.68	1.27	5.92	34.12	21.03	1.24	*	100	100	100	100	*	100	100	100
MGN_DROME	1:8	20.4	2.71	1.85	2.17	3.53	0.06	13.26	47.99	18.77	0.71	*	100	100	100	100	*	100	100	100
MLP1_DROME	1:8	58.24	12.04	0.04	0.07	0.01	0	0.51	85.5	1.65	0.02	*	100	100	100	100	*	100	100	100
MLP2_DROME	1:8	61.31	11.19	0.1	0.03	0.08	0	0.3	86.16	0.35	0	*	100	100	100	100	*	100	100	100
MST40_DROME	1:8	45	0	4.75	0	0	0	0	65	0	0	*	100	100	100	100	*	100	100	100
NFKB1_DROME	1:8	68.22	0.7	0.79	3.02	0.92	0.16	0.84	83.01	5.78	0.26	*	100	100	100	100	*	100	100	100
NHK1_DROME	1:8	17.98	1.34	1.59	1.09	0.86	0.54	2.19	74.74	5.65	0.08	*	100	100	100	100	*	100	100	100
NUP88_DROME	1:8	7.77	1.46	3.29	2.58	1	0.67	3.19	77.31	6.89	0.04	*	100	100	100	100	*	100	100	100
NXF1_DROME	1:8	61.64	0.34	0.68	1.01	0.34	0.12	0.79	92.17	2.87	0.08	*	100	100	100	100	*	100	100	100
NXF2_DROME	1:8	30.12	1.54	7.39	6.99	1.39	1.66	6.5	48.08	17.83	0.29	*	100	100	100	100	*	100	100	100
OGG1_DROME	1:8	1.41	0.25	0.2	0.21	0.21	0.02	56.97	95.83	0.99	0.01	*	100	100	100	100	*	0	100	100
OVO_DROME	1:8	11.12	1.4	0.66	1.44	0.6	0.48	1.84	81.12	7.28	0.3	*	100	100	100	100	*	100	100	100
PER_DROME	1:8	21.61	2.85	1.07	9.85	1.22	1.09	4.61	53.82	15.56	0.3	*	100	100	100	100	*	100	100	100
PTP61_DROME	1:8	59.36	0.13	0.25	1.83	0.24	0.07	0.56	2.94	37.95	0.05	*	100	100	100	100	*	0	100	100
RANL_DROME	1:8	0.85	0.29	0.79	0.16	2.92	0.06	0.12	94.72	1.1	0.05	*	100	100	100	100	*	0	0	100
RB27C_DROME	1:8	64.81	0.16	0.06	0.43	0.07	0.07	0.34	86.52	0.59	0.03	*	100	100	100	100	*	100	100	100
RB87F_DROME	1:8	38.14	0.03	0.11	0.17	0.02	0	0.15	95.75	0.26	0	*	100	100	100	100	*	100	100	100
RBM8A_DROME	1:8	91.99	0.23	0.33	0.5	0.3	0	0.63	94.99	0.6	0.26	*	100	100	100	100	*	100	100	100
RBX1A_DROME	1:8	99.6	0.04	0.01	0.07	0.02	0	0.04	99.63	0.1	0	*	100	100	100	100	*	100	100	100
RBX1B_DROME	1:8	99.74	0	0	0.03	0.01	0	0.02	99.79	0.08	0	*	100	100	100	100	*	100	100	100
RCC1_DROME	1:8	68.71	0.22	0.24	0.53	4.03	0	0.96	88.68	1.83	0.12	*	100	100	100	100	*	100	100	100
RIG_DROME	1:8	44.78	2.43	2.49	4.73	2.53	0.7	10.25	47.72	17.49	1.65	*	100	100	100	100	*	100	100	100
RLA0_DROME	1:8	37.08	1.02	1.74	5.52	1.51	0.24	8.77	38.31	12.46	2.23	*	100	100	100	100	*	100	100	100
RS3_DROME	1:8	30.7	4.45	3.49	6.51	9.74	0.18	15.01	27.9	17.23	0.43	*	100	100	100	100	*	100	100	100
SINA_DROME	1:8	98.6	0.05	0.14	0.18	0.01	0.01	0.12	69.2	0.26	0.07	*	100	100	100	100	*	100	100	100
SUH_DROME	1:8	0.75	0.12	0.09	0.19	0.01	0	0.07	98.73	0.44	0	*	100	100	100	100	*	100	100	100
SWA_DROME	1:8	22.56	3.51	9.07	11.57	2.81	0.42	8.23	39.6	15.72	0.34	*	100	100	100	100	*	100	100	100
TAF10_DROME	1:8	37.41	0.28	0.37	0.92	0.07	0.05	0.32	96.66	0.74	0.07	*	100	100	100	100	*	100	100	100
TAFAB_DROME	1:8	40.09	0.08	0.23	0.43	0.08	0.04	0.54	96.97	1.19	0.06	*	100	100	100	100	*	100	100	100
TAN_DROME	1:8	34.4	6.78	6.44	7.87	0.39	0	5.55	39.72	15.25	0	*	100	100	100	100	*	100	100	100
TIM_DROME	1:8	12.78	1.95	2.61	5.65	1.29	0.07	6.39	62.49	13.34	0.67	*	100	100	100	100	*	0	100	100
TSH_DROME	1:8	22.09	1.58	1.9	8.7	3.97	0.38	11.07	35.51	26.34	0.61	*	100	100	100	100	*	0	100	100
UBIQ_DROME	1:8	94.12	0	0	1.43	0	0	0	98.33	0.01	0	*	100	100	100	100	*	100	100	100
ZW10_DROME	1:8	36.72	3.47	3.35	9.14	7.31	1.15	7.32	31.17	16.89	2.84	*	100	100	100	100	*	100	100	100
AKT1_DROME	1:9	95.5	3.62	0.06	0.18	0.06	0	0.12	43.97	3.97	0.02	*	100	100	100	100	*	0	100	100
ARM_DROME	1:9	98.65	0.1	0.08	0.1	0.03	0	0.12	55.51	0.44	0.01	*	100	100	100	100	*	0	100	100
DLG1_DROME	1:9	4.51	0.48	0.46	0.43	0.16	0.01	2.16	2.36	91.49	0.04	*	100	100	100	100	*	100	100	100
DPP3_DROME	1:9	94.83	0.38	0.39	0.76	0.3	0.02	0.78	1.72	1.86	0.21	*	100	100	100	100	*	100	100	100
LAP4_DROME	1:9	71.18	9.52	2	2.18	0.63	0.08	1.65	11.14	10.86	0.04	*	100	100	100	100	*	0	100	100
SPTCA_DROME	2:5	61.25	5.08	2.65	3.65	1.42	0.16	6.33	18.67	8.88	1.35	*	0	0	0	0	*	0	0	0
EXT1_DROME	3:5	0.81	0.1	96.74	0.25	96.73	0.01	0.44	1.02	0.93	0.08	*	100	100	100	100	*	100	100	100
FOJO_DROME	5:4	20.36	6.12	2.93	16.4	4.21	0	8.39	26.37	24.42	0.22	*	0	0	0	100	*	0	0	0
PICA_DROME	5:9	0.56	0.07	0.06	0.17	36.13	0	0.16	0.9	98.13	0.11	*	100	100	100	100	*	100	100	100
ANLN_DROME	8:2	10.31	66.55	1.46	2.69	0.37	0.35	2.73	77.85	7.82	0.08	*	100	100	100	100	*	100	100	100
DJ_DROME	8:7	31.4	2.41	1.06	7.88	6.89	0.26	7.27	43.4	3.78	0.26	*	100	100	100	100	*	0	0	100
NOTCH_DROME	8:9	8.25	0.16	0.16	20.6	0.08	0	0.34	50.09	80.77	0.03	*	100	100	100	100	*	100	100	100
L2GL_DROME	9:4	32.08	0.14	0.14	65.91	0.09	0.02	0.34	0.89	74.76	0.05	*	100	100	100	100	*	100	100	100
RIC8_DROPS	1:2	96.67	95.91	0.12	0.41	0.11	0.04	0.34	1.18	1.37	0.08	*	100	100	100	100	*	100	100	100
L2GL_DROPS	9:4	42.95	0.09	0.15	55.22	0.08	0.02	0.3	0.7	63.31	0.07	*	100	100	100	100	*	100	100	100
NDE1_EMENI	1:2	66.08	58.87	1.94	3.31	1.73	0.02	3.11	13.09	10.01	1.19	*	100	100	100	100	*	100	100	100
NUDF_EMENI	1:2	68.36	46.48	0.69	0.18	0.81	0.45	0.2	35.02	0.79	3.76	*	100	100	100	100	*	100	100	100
PACC_EMENI	1:8	60.74	1.14	0.84	3.15	0.95	0.23	4.15	78.19	6.5	2.17	*	100	100	100	100	*	100	100	100
SPYA_FELCA	7:9	1.24	0.15	0.32	0.36	0.09	0.02	73.27	1.05	48.17	48.54	*	100	100	100	100	*	0	100	100
ZP2_FELCA	9:4	1.83	0.04	0.19	98.35	0.03	0.01	0.13	0.4	97.32	0.01	*	100	100	100	100	*	100	100	100
ZP3_FELCA	9:4	0.3	0.02	0.08	98.61	0.02	0	0.11	0.34	99.07	0.01	*	100	100	100	100	*	100	100	100
ZP4_FELCA	9:4	10.62	0.04	0.16	98.14	0.03	0.02	0.13	0.71	88.1	0.02	*	100	100	100	100	*	100	100	100
ACTM_HELER	1:2	99.25	7	0	0.29	0	0	0	0.43	0	0	*	100	100	100	100	*	100	100	100
ACTM_HELTB	1:2	99.38	7.02	0	0.29	0	0	0	0.3	0	0	*	100	100	100	100	*	100	100	100
ARS_HEMPU	1:4	1.11	0.14	29.16	25.41	8.35	33.87	0.4	0.98	0.96	0.03	*	0	0	100	100	*	0	0	0
H2A_HIPHI	8:4	0.02	0	0	1.95	0	0	0.02	99.82	0.1	0	*	100	100	100	100	*	100	100	100
3BHS_HORSE	3:7	0.41	0.07	98.74	0.06	0.02	0	94.38	0.3	0.34	0.06	*	100	100	100	100	*	100	100	100
HYES_HUMAN	1:10	97.22	0.11	0.25	0.24	0.15	0.01	0.55	1.09	0.86	96.11	*	100	100	100	100	*	100	100	100
IDHC_HUMAN	1:10	49.71	0.02	0.01	0.03	0.01	0.01	44.66	0.15	0.12	5.25	*	100	100	100	100	*	0	100	100
KIME_HUMAN	1:10	95.12	0.15	0.22	0.84	0.05	0.09	0.76	1.43	1.63	73.03	*	100	100	100	100	*	100	100	100
PEX5_HUMAN	1:10	97.67	0.2	0.21	0.16	0.03	0.01	0.48	0.79	0.66	78.79	*	100	100	100	100	*	100	100	100
PEX7_HUMAN	1:10	69.97	10.65	0.72	0.12	0.41	0.35	0.22	30.79	2.11	44.08	*	100	100	100	100	*	100	100	100
AKA11_HUMAN	1:2	6.01	1.2	1	1.43	0.57	0.57	2.08	6.9	3.62	79.97	*	0	0	100	100	*	0	0	0
AKA12_HUMAN	1:2	32.26	5.42	3.02	11.54	1.99	0.27	8.4	35.5	16.28	0.91	*	0	100	100	100	*	0	0	0
AKAP9_HUMAN	1:2	24.64	36.75	3.82	4.24	3.49	0.15	5.17	24.39	10.2	1.1	*	100	100	100	100	*	100	100	100
ALMS1_HUMAN	1:2	25.11	5.05	3.36	9.2	3.03	0.37	8.73	37.74	19.23	1.73	*	0	100	100	100	*	0	0	0
ARHG2_HUMAN	1:2	66.88	2.8	2.9	2.89	2.31	0.13	5.5	15.47	9.61	0.59	*	100	100	100	100	*	0	0	0
ATG5_HUMAN	1:2	98.22	0.12	0.07	0.29	0.04	0	0.19	0.7	0.58	0	*	100	100	100	100	*	0	0	0
BFSP1_HUMAN	1:2	95.54	93.42	0.36	0.35	0.16	0	0.94	2.19	0.99	0.01	*	100	100	100	100	*	100	100	100
BFSP2_HUMAN	1:2	72.67	53.52	0.42	1.42	0.4	0.01	0.42	23.83	1.04	0.03	*	100	100	100	100	*	100	100	100
CCDC5_HUMAN	1:2	32.79	5.26	6.31	8.91	5.31	0.63	8.17	29.26	20.97	1.21	*	100	100	100	100	*	0	0	0
CCDC6_HUMAN	1:2	26.29	11.72	2.19	8.97	2.45	0.14	9.97	44.07	13.01	1.48	*	0	100	100	100	*	0	0	100
CLAP1_HUMAN	1:2	92.72	93.86	0.32	0.57	0.15	0.02	0.67	2.08	1.59	0.07	*	100	100	100	100	*	100	100	100
CP250_HUMAN	1:2	86.14	91.51	0.45	0.73	0.53	0	0.72	3.17	1.48	0.05	*	100	100	100	100	*	100	100	100
DAPK1_HUMAN	1:2	70.4	7.51	0.62	2.17	0.38	0.01	1.68	59.62	3.54	0.07	*	100	100	100	100	*	0	100	100
DCTN4_HUMAN	1:2	21.48	4.98	5.08	3.74	5.3	2.46	10.99	24.5	32.17	0.19	*	0	0	100	100	*	0	0	0
DUET_HUMAN	1:2	78.81	6.7	0.48	3.52	0.6	0.12	1.73	13.9	6.05	0.04	*	100	100	100	100	*	0	100	100
DYN1_HUMAN	1:2	97.77	86.33	0.03	0.05	0.01	0	4.75	1.52	0.14	0	*	100	100	100	100	*	100	100	100
DYN2_HUMAN	1:2	96.36	85.95	0.04	0.07	0.01	0.01	5.28	2.38	0.32	0	*	100	100	100	100	*	100	100	100
FBLI1_HUMAN	1:2	88.52	85.33	0.54	2.56	0.79	0	0.85	5.42	2.75	0.15	*	100	100	100	100	*	100	100	100
FLNB_HUMAN	1:2	94.26	0.31	0.27	0.76	0.07	0.02	0.75	2.25	2.12	0.02	*	100	100	100	100	*	0	0	0
GFAP_HUMAN	1:2	81.27	0.53	0.09	1.33	0.09	0.03	0.09	19.98	0.39	0.08	*	100	100	100	100	*	0	0	100
GTSE1_HUMAN	1:2	87.58	83.19	0.4	1.62	0.18	0.04	1.43	5.7	4.08	0.04	*	100	100	100	100	*	100	100	100
KTNA1_HUMAN	1:2	84.19	66.76	1.18	0.23	0.05	0.01	2.38	26.02	0.55	0.02	*	100	100	100	100	*	100	100	100
KTNB1_HUMAN	1:2	23.11	42.82	0.68	0.74	0.4	0.5	0.51	39.83	3.37	4.01	*	100	100	100	100	*	0	100	100
LATS2_HUMAN	1:2	44.44	76.12	0.29	0.39	0.17	0.04	0.35	15.75	2.24	0.01	*	100	100	100	100	*	100	100	100
LDB3_HUMAN	1:2	46.39	70.74	1.28	1.03	0.41	0.43	2.78	9.9	5.79	0.17	*	100	100	100	100	*	100	100	100
LIPA1_HUMAN	1:2	32.75	7.04	6.69	5.98	4.85	1.79	11.52	31.3	18.04	0.61	*	100	100	100	100	*	0	0	0
LMD1_HUMAN	1:2	29.4	5.37	2.83	4.58	1.63	2.57	9.46	32.25	21.56	0.17	*	0	100	100	100	*	0	0	0
MARE1_HUMAN	1:2	97.65	96.9	0.2	0.23	0.06	0.01	0.58	1	0.49	0.01	*	100	100	100	100	*	100	100	100
MARE2_HUMAN	1:2	97.79	96.76	0.11	0.21	0.07	0.01	0.24	1.45	0.5	0.06	*	100	100	100	100	*	100	100	100
MARE3_HUMAN	1:2	98.32	97.88	0.12	0.12	0.1	0	0.24	0.79	0.41	0.05	*	100	100	100	100	*	100	100	100
MRIP_HUMAN	1:2	94.43	93.71	0.42	0.59	0.22	0	0.75	2.38	1.04	0.09	*	100	100	100	100	*	100	100	100
MYLK2_HUMAN	1:2	84.3	50.17	0.2	1.41	0.08	0.01	0.31	24.3	0.72	0.05	*	100	100	100	100	*	100	100	100
MYO9B_HUMAN	1:2	69.92	38.17	1.49	2.09	1.25	0.04	2.31	10.84	5.58	0.48	*	100	100	100	100	*	100	100	100
MYPT1_HUMAN	1:2	81.53	68.96	0.78	3.56	0.39	0.02	1.85	14.69	4.12	0.14	*	100	100	100	100	*	100	100	100
MYPT2_HUMAN	1:2	92.64	85.17	0.56	1.56	0.27	0.04	1.12	7.11	1.72	0.09	*	100	100	100	100	*	100	100	100
NHERF_HUMAN	1:2	88.05	0.34	0.76	0.94	0.64	0.01	1.72	69.23	7.73	0.11	*	100	100	100	100	*	0	0	0
NUDC_HUMAN	1:2	86.36	1.73	1.12	1.33	0.43	0.05	2.07	6.63	3.18	0.29	*	100	100	100	100	*	0	0	0
OFD1_HUMAN	1:2	32.02	9.14	6.37	7.01	4.15	0.31	9.42	33.16	16.87	0.54	*	0	100	100	100	*	0	0	0
PDLI2_HUMAN	1:2	67.3	95.82	0.3	0.26	0.09	0	0.57	1.26	1.28	0.03	*	100	100	100	100	*	100	100	100
PDZK4_HUMAN	1:2	46.83	2.3	4.67	3.02	1.01	0.4	8.06	40.24	17.12	0.88	*	100	100	100	100	*	0	0	0
PEA15_HUMAN	1:2	95.12	89.51	0.21	0.74	0.06	0.03	0.45	2.2	1.63	0.02	*	100	100	100	100	*	100	100	100
RASF3_HUMAN	1:2	51.19	89.05	0.95	0.5	0.43	0	0.31	46.03	1.35	0.04	*	100	100	100	100	*	100	100	100
RASF5_HUMAN	1:2	37.09	84.92	0.94	0.63	0.45	0.07	1.4	58.09	2.29	0.04	*	100	100	100	100	*	0	100	100
REST_HUMAN	1:2	64.58	7.15	1.67	3.85	42.69	0.64	3.34	19.41	6.55	0.1	*	100	100	100	100	*	0	0	100
RIC8B_HUMAN	1:2	86.71	83.87	0.71	1.09	0.68	0.26	2.45	5.21	4.31	0.03	*	100	100	100	100	*	100	100	100
SIRT2_HUMAN	1:2	27.3	0.09	0.09	0.69	0.28	0.04	30.17	40.26	1.71	0.1	*	0	0	100	100	*	0	0	0
SPAG6_HUMAN	1:2	33.18	1.07	10.85	4.87	3.18	4.06	11.92	27.44	20.11	0.74	*	100	100	100	100	*	0	0	0
ST38L_HUMAN	1:2	80.18	38.75	0.16	0.16	0.02	0.01	0.18	54.5	2.54	0.01	*	100	100	100	100	*	0	100	100
STML2_HUMAN	1:2	23.86	4.39	4.41	7.64	3.41	1.21	11.57	25.24	31.03	0.82	*	0	0	100	100	*	0	0	0
SYUG_HUMAN	1:2	79.5	38.88	0.09	0.36	0.02	0	0.22	42.23	0.5	0.02	*	100	100	100	100	*	0	100	100
TGM5_HUMAN	1:2	36.08	0.14	0.35	21.72	0.15	0.07	0.53	1.71	74.39	0.09	*	0	100	100	100	*	0	0	0
TRI18_HUMAN	1:2	98.1	92.91	0.07	0.27	3.21	0.08	0.46	1.85	0.54	0.01	*	100	100	100	100	*	100	100	100
TRI29_HUMAN	1:2	66.26	3.87	2.91	3.2	2.32	0.17	2.69	17.89	8.45	0.68	*	100	100	100	100	*	0	0	100
TRIM1_HUMAN	1:2	98.04	95.64	0.08	0.16	1.81	0.01	0.09	1.46	0.41	0.01	*	100	100	100	100	*	100	100	100
TWF2_HUMAN	1:2	98.4	96.61	0.13	0.26	0.07	0	0.15	1.97	0.47	0.02	*	100	100	100	100	*	100	100	100
ZYX_HUMAN	1:2	97.39	96.34	0.08	0.36	0.05	0	0.17	1.7	0.64	0.05	*	100	100	100	100	*	100	100	100
AHSA1_HUMAN	1:3	71.44	2.35	2.73	4.95	0.67	0	3.12	38.87	9.27	0.19	*	100	100	100	100	*	0	0	0
AMRP_HUMAN	1:3	17.06	4.07	4.92	8.87	3.95	0.62	6.17	33.87	29.02	1.12	*	0	0	100	100	*	0	0	0
CYB5_HUMAN	1:3	13.46	0.06	90.13	0.15	0.01	0.01	8.86	0.32	0.25	0.02	*	100	100	100	100	*	100	100	100
DUS2L_HUMAN	1:3	35.65	4.8	2.7	5.59	2.73	0.24	16.73	28.45	16.76	1.01	*	100	100	100	100	*	0	0	0
SET_HUMAN	1:3	10.57	0.23	0.27	0.83	0.45	0	1.09	84.9	3.22	0.16	*	0	100	100	100	*	0	0	0
TOR3A_HUMAN	1:3	3.04	0.35	73.98	17.59	0.46	0	1.25	52.14	1.91	0.1	*	100	100	100	100	*	0	0	100
TPTE2_HUMAN	1:3	21.51	0.07	0.17	0.16	0.05	0.02	0.36	1.05	77.02	0.05	*	0	100	100	100	*	0	0	0
1433S_HUMAN	1:4	99.34	0.02	0.05	0.09	0.04	0	0.15	0.22	0.14	0	*	100	100	100	100	*	0	0	0
AGGF1_HUMAN	1:4	18.68	2.87	2.32	2.21	1.2	0.05	4.18	70.26	7.74	0.25	*	0	100	100	100	*	0	0	0
CLC11_HUMAN	1:4	14.93	3.68	1.67	48.75	2.77	1.2	5	14.02	17.45	0.03	*	100	100	100	100	*	0	100	100
CYTF_HUMAN	1:4	5.13	0.46	0.94	89.51	0.04	0.01	0.49	4.96	1.72	0.05	*	100	100	100	100	*	100	100	100
F13A_HUMAN	1:4	28.52	15.8	0.48	13	0.23	0.03	0.72	1.33	67.54	0.04	*	0	100	100	100	*	0	0	100
GELS_HUMAN	1:4	78.07	0.48	0.04	68.36	0.04	0	0.09	5.01	0.27	0.02	*	100	100	100	100	*	100	100	100
IL1RA_HUMAN	1:4	19.24	0.04	0.08	98.7	0	0	0.1	0.47	0.4	0	*	100	100	100	100	*	100	100	100
KLK7_HUMAN	1:4	3.54	0.07	0.22	94.22	0	0.04	0.19	0.32	1.68	0.05	*	100	100	100	100	*	100	100	100
LECT1_HUMAN	1:4	95.46	0.16	0.19	96.2	0.1	0.02	0.25	0.96	1.89	0.04	*	100	100	100	100	*	100	100	100
LECT2_HUMAN	1:4	0.41	0.1	0.03	96.71	0	0	0.61	0.78	1.54	0.05	*	100	100	100	100	*	0	0	0
LPPL_HUMAN	1:4	13.94	0.31	0.46	0.78	0.05	0	0.29	82.9	1.94	0	*	0	100	100	100	*	0	0	100
NUCB2_HUMAN	1:4	93.28	0.62	0.51	0.87	91.02	0.01	0.86	3.13	1.77	0.04	*	100	100	100	100	*	0	0	0
PAI2_HUMAN	1:4	66.73	0.05	2.51	54.76	0.12	0.03	0.11	0.76	0.69	0.01	*	100	100	100	100	*	100	100	100
S10A7_HUMAN	1:4	81.48	34.84	3.36	1.59	0	0.14	0.76	30.22	4.78	0.21	*	100	100	100	100	*	0	0	0
SPB3_HUMAN	1:4	62.31	0.04	2.14	61.6	0.03	0	0.15	0.71	0.56	0.01	*	100	100	100	100	*	100	100	100
SPB4_HUMAN	1:4	60.68	0.05	2.8	64.84	0.02	0	0.13	0.63	0.54	0.01	*	100	100	100	100	*	100	100	100
UCRP_HUMAN	1:4	79.04	0.02	0.04	1.01	0.04	0.07	0.08	97.37	0.46	0.15	*	0	100	100	100	*	0	100	100
CEND2_HUMAN	1:5	81.17	0.99	2	2.24	1.11	0.44	1.7	10.61	75.01	0.31	*	100	100	100	100	*	0	0	0
CLR59_HUMAN	1:5	93.79	13.54	0.1	0.28	80.18	0.01	0.27	4.14	0.66	0	*	100	100	100	100	*	100	100	100
COG5_HUMAN	1:5	28.59	4.31	4.37	9.2	1.34	0.41	11.93	32.81	16.68	0.74	*	0	100	100	100	*	0	0	0
DCE2_HUMAN	1:5	23.79	3.04	8.62	11.64	1.33	0.31	7.26	26.18	27.49	1.58	*	0	0	100	100	*	0	0	0
GCC2_HUMAN	1:5	35.67	9.74	6.7	5.87	6.69	0.24	9.19	37.13	8.76	0.84	*	0	100	100	100	*	0	0	0
GGABP_HUMAN	1:5	32.87	6.31	6.3	5.33	2.64	0.07	11.35	38.03	10.21	0.34	*	0	100	100	100	*	0	0	0
GO45_HUMAN	1:5	30.35	10.19	3.4	5.12	9.85	0.33	7.3	33.38	21.94	0.34	*	0	100	100	100	*	0	0	0
GOGA3_HUMAN	1:5	38.97	11.43	4.05	6.33	5.27	0.84	8.06	31.23	14.33	0.1	*	100	100	100	100	*	0	0	0
GOGA4_HUMAN	1:5	35.55	13.36	4.55	4.75	4.2	0.18	8.07	34.13	12.49	1.9	*	100	100	100	100	*	0	0	0
GOLP3_HUMAN	1:5	97.21	0.07	0.63	0.29	96.18	0.04	0.21	1.28	0.67	0.06	*	100	100	100	100	*	100	100	100
GR65_HUMAN	1:5	46.15	0.16	0.14	0.25	94.21	0.02	0.28	1.07	2.41	0.01	*	100	100	100	100	*	100	100	100
HOOK3_HUMAN	1:5	93.63	1.12	0.24	0.51	0.68	0.02	0.62	3.29	1.53	0.2	*	100	100	100	100	*	0	0	0
ICA69_HUMAN	1:5	97.78	0.06	0.11	0.39	88.79	0.02	0.3	1.06	0.66	0.02	*	100	100	100	100	*	100	100	100
JIP4_HUMAN	1:5	93.59	0.17	0.75	0.52	66.73	0.01	0.65	2.71	2.01	0.07	*	100	100	100	100	*	100	100	100
MOB3_HUMAN	1:5	48.1	0.46	1.11	5.73	1.1	0.18	10.74	48.98	13	2.92	*	0	100	100	100	*	0	0	0
MST4_HUMAN	1:5	85.02	11.9	0.3	0.26	49.96	0.03	0.32	10.31	0.94	0.02	*	100	100	100	100	*	100	100	100
OPTN_HUMAN	1:5	95.83	0.49	0.4	0.62	86.52	0.02	0.57	9.89	0.5	0.03	*	100	100	100	100	*	100	100	100
OSBP1_HUMAN	1:5	6.19	0.42	13.68	0.42	13.66	0.09	0.39	1.45	78.01	0.03	*	0	0	100	100	*	0	0	100
PACE1_HUMAN	1:5	27.48	2.89	3.47	10.46	3.22	0.15	8.86	26.22	27.63	4.01	*	0	100	100	100	*	0	0	0
PGES2_HUMAN	1:5	2.54	0.36	0.2	0.94	0.14	0.07	1.12	2.17	93.58	0.06	*	0	100	100	100	*	0	0	0
PITM1_HUMAN	1:5	73.08	0.74	1.59	3.13	14.69	0.24	8.27	8.94	7.4	0.27	*	100	100	100	100	*	100	100	100
RAIN_HUMAN	1:5	28.95	3.33	5.19	4.91	2.9	0.41	7.18	30.61	27.2	3.69	*	0	100	100	100	*	0	0	0
RASH_HUMAN	1:5	19.14	0.07	0.05	0.09	14.54	0.04	0.23	0.25	83.87	0	*	0	100	100	100	*	0	100	100
RASN_HUMAN	1:5	29.65	0.09	0.11	0.1	22.01	0.05	0.27	0.28	74.39	0	*	0	100	100	100	*	0	100	100
STK25_HUMAN	1:5	87	10.71	0.28	0.18	44.26	0.04	0.16	21.8	2.79	0.01	*	100	100	100	100	*	100	100	100
STX16_HUMAN	1:5	26.26	5.07	4.42	6.14	14.13	0.19	5.76	26.64	24.16	1.58	*	0	100	100	100	*	0	0	100
TXND8_HUMAN	1:5	84.24	0.06	0.06	0.2	37.62	0.11	8.86	6.12	0.42	0.01	*	100	100	100	100	*	100	100	100
VDP_HUMAN	1:5	97.13	0.33	0.23	0.27	96.26	0.01	0.26	1.34	0.77	0.01	*	100	100	100	100	*	100	100	100
DPP2_HUMAN	1:6	1.06	0.13	0.41	0.35	0.11	95.69	0.5	1.24	1.03	0.01	*	100	100	100	100	*	0	100	100
NPS3A_HUMAN	1:6	29.6	3.73	1.83	2.26	0.19	1.35	25.95	18.5	32.03	1.26	*	0	100	100	100	*	0	0	0
AAT1_HUMAN	1:7	31.49	6.86	4.2	3.41	3.17	0.83	6.65	40.43	16.78	2.07	*	0	100	100	100	*	0	0	0
ABCE1_HUMAN	1:7	25.1	5.59	7.26	9.22	1.22	0.64	7.93	27.59	28.89	1.47	*	0	0	100	100	*	0	0	0
AKA10_HUMAN	1:7	37.84	1.92	4.11	10.97	2.01	0.6	11.68	36.16	12.5	1.71	*	100	100	100	100	*	0	0	100
AMID_HUMAN	1:7	20.47	0.93	4.01	7.03	1.51	0.94	45.75	17.05	10.64	1.89	*	100	100	100	100	*	100	100	100
BACH_HUMAN	1:7	97.27	0.5	0.2	0.23	0.16	0.01	0.35	1.14	0.59	0.06	*	100	100	100	100	*	0	0	0
BAD_HUMAN	1:7	97.22	0.26	0.07	0.16	0	0	94.89	3.07	0.76	0	*	100	100	100	100	*	100	100	100
BCAT2_HUMAN	1:7	51.25	0.05	0.13	0.15	0.07	0.01	47.4	0.52	0.59	0.01	*	100	100	100	100	*	100	100	100
BPL1_HUMAN	1:7	20.97	2.52	7.03	10.53	2.71	1.82	10.77	25.85	25.83	1.31	*	0	0	100	100	*	0	0	100
DBLOH_HUMAN	1:7	96.89	0.05	0.17	0.37	0.07	0.01	96.09	1.55	0.85	0.01	*	100	100	100	100	*	100	100	100
FOLC_HUMAN	1:7	96.65	0.11	0.24	0.49	0.12	0.03	79.63	1.05	1.12	0.09	*	100	100	100	100	*	100	100	100
FUMH_HUMAN	1:7	98.83	0.04	0.08	0.12	0.06	0.02	98.61	0.42	0.35	0.01	*	100	100	100	100	*	100	100	100
GATM_HUMAN	1:7	0.33	0.08	0.06	0.08	0.05	0.02	98.94	0.31	0.18	0.02	*	100	100	100	100	*	100	100	100
GLPK_HUMAN	1:7	25.89	2.88	5.66	10.78	7.32	0.11	14.98	22.35	21.84	2.77	*	100	100	100	100	*	0	0	100
GPX4_HUMAN	1:7	57.43	0.05	0.02	12.12	0.01	0	48.7	29.84	0.33	0.02	*	100	100	100	100	*	100	100	100
GSHR_HUMAN	1:7	83.46	0.06	0.25	0.23	0.11	0.01	95.39	0.89	0.66	0.11	*	100	100	100	100	*	100	100	100
HTRA2_HUMAN	1:7	59.27	0.22	0.18	38.4	0.06	0.05	58.26	0.91	0.95	0.03	*	100	100	100	100	*	100	100	100
LRRK2_HUMAN	1:7	59.11	4.01	3.31	4.64	1.96	0.3	5.1	17.92	14.25	0.68	*	100	100	100	100	*	0	0	100
MK12_HUMAN	1:7	66.46	0.16	0.19	0.08	0.02	0.01	22.36	60.75	0.64	0.01	*	100	100	100	100	*	0	100	100
NFS1_HUMAN	1:7	1.81	0.2	0.29	0.41	0.22	0	94.67	2.04	1.2	0.1	*	100	100	100	100	*	0	100	100
OM34_HUMAN	1:7	73.19	0.53	1.67	1.03	0.37	0.02	7.77	17.78	4.48	0.25	*	100	100	100	100	*	0	100	100
PANK2_HUMAN	1:7	96.98	0.24	0.19	0.22	0.27	0	0.32	1.43	0.9	0.02	*	100	100	100	100	*	0	0	100
RIMB1_HUMAN	1:7	7.7	1.58	1.09	2.26	1.06	0.12	1.85	9.69	78.45	0.64	*	0	0	100	100	*	0	0	0
RN5A_HUMAN	1:7	79.44	1.19	0.62	5.57	0.3	0.09	54.36	13.75	4.31	0.07	*	100	100	100	100	*	100	100	100
SHC1_HUMAN	1:7	53.81	1.32	1.9	5.76	2.19	0.12	6.09	21.22	30.09	1.1	*	100	100	100	100	*	0	0	100
41_HUMAN	1:8	60.09	0.06	16.68	0.09	0.06	0.02	0.13	74.9	22.56	0	*	100	100	100	100	*	100	100	100
10-Sep_HUMAN	1:8	48.69	36.53	0.53	0.62	0.56	0.15	1.56	4.91	8.64	0.22	*	100	100	100	100	*	0	0	100
2A5D_HUMAN	1:8	68.88	0.11	0.13	0.1	0.12	0	0.18	52.22	0.51	0.01	*	100	100	100	100	*	100	100	100
4ET_HUMAN	1:8	34.08	5.74	6.1	8.18	1.04	0.56	5.37	31.73	19.58	0.76	*	100	100	100	100	*	100	100	100
AB14B_HUMAN	1:8	43.91	1.35	3.97	8.67	3.05	5.42	4.48	19.7	16.73	22.01	*	100	100	100	100	*	0	100	100
ABC3G_HUMAN	1:8	28.09	2.33	11	2.32	0.2	1.57	19.92	28.05	13.47	1.48	*	100	100	100	100	*	100	100	100
AHR_HUMAN	1:8	98.24	0.04	0.04	0.17	0.02	0.01	0.12	99	0.37	0	*	100	100	100	100	*	100	100	100
AIPL1_HUMAN	1:8	91.67	0.57	0.84	0.53	0.41	0.01	1.15	6.08	1.76	0.31	*	100	100	100	100	*	100	100	100
AIRE_HUMAN	1:8	71.88	0.27	0.19	0.73	0.22	0.02	0.28	96.53	1.17	0.03	*	100	100	100	100	*	100	100	100
AKP8L_HUMAN	1:8	6.39	1.76	0.68	2.21	0.27	0	2.36	84.06	6.17	0.02	*	100	100	100	100	*	100	100	100
AKT1_HUMAN	1:8	94.95	2.16	0.05	0.1	0.08	0	0.08	31.6	18.76	0.02	*	100	100	100	100	*	100	100	100
AN32A_HUMAN	1:8	51.04	0.18	0.67	0.4	0.08	0	0.24	95.59	1.41	0.02	*	100	100	100	100	*	100	100	100
ANR37_HUMAN	1:8	56.64	5.96	1.49	18.42	0.92	0.33	6.53	18.93	8.67	0.07	*	100	100	100	100	*	100	100	100
APBP2_HUMAN	1:8	29.94	4.2	2.8	6.78	0.95	2.21	17.42	28.42	17.35	0.53	*	100	100	100	100	*	100	100	100
APC11_HUMAN	1:8	98.25	0	0.07	0.2	0.08	0	0.27	97.94	0.53	0.1	*	100	100	100	100	*	100	100	100
API5_HUMAN	1:8	40.81	8.05	3	6.93	0.92	0.74	10.35	29.86	17.46	1.36	*	100	100	100	100	*	100	100	100
ASPP1_HUMAN	1:8	81.7	2.45	0.49	0.67	0.35	0.02	0.58	91.47	2	0.05	*	100	100	100	100	*	100	100	100
ASPP2_HUMAN	1:8	87.24	3.36	0.24	0.65	0.53	0.21	0.79	89.93	2.41	0.05	*	100	100	100	100	*	100	100	100
ATF5_HUMAN	1:8	8.98	0.96	0.89	0.51	0.59	0.11	2.14	82.85	7.25	0.22	*	100	100	100	100	*	100	100	100
BAF_HUMAN	1:8	85.79	0.34	1.48	1.42	1.53	0.14	2.35	86.58	3.17	0.17	*	100	100	100	100	*	100	100	100
BAFL_HUMAN	1:8	95.99	0.15	0.2	0.3	0.38	0	0.61	96.39	1.05	0	*	100	100	100	100	*	100	100	100
BAT2_HUMAN	1:8	25.89	6.02	3.8	5.53	4.34	0.03	6.86	44.17	18.52	0.94	*	100	100	100	100	*	100	100	100
BC11A_HUMAN	1:8	19.39	2.51	1.06	2.05	0.85	0.16	3.64	73.49	9.48	0.32	*	100	100	100	100	*	100	100	100
BCLF1_HUMAN	1:8	25.6	5.26	1.69	4.17	0.32	2.02	2.81	53.92	15.66	1.01	*	100	100	100	100	*	100	100	100
BIN1_HUMAN	1:8	92.12	0.38	0.9	1.61	0.29	0.2	1.49	2.09	2.1	0.04	*	100	100	100	100	*	0	100	100
BINCA_HUMAN	1:8	47.45	8.97	1.53	4.52	0	0	9.25	27.96	13.71	0.41	*	100	100	100	100	*	100	100	100
BIRC7_HUMAN	1:8	89.54	0.83	0.56	0.84	0.43	0.23	0.55	47.59	1.06	0.13	*	100	100	100	100	*	100	100	100
BNIP2_HUMAN	1:8	65.04	1.57	1.18	3.52	1.8	1.11	5.39	12.38	12.66	0.3	*	100	100	100	100	*	0	100	100
BORIS_HUMAN	1:8	12.24	0.16	0.15	0.13	0.16	0	0.17	96.84	0.48	0	*	100	100	100	100	*	100	100	100
BRE_HUMAN	1:8	30.22	2.08	2.77	14.07	3.68	0.09	8.85	33.69	22.89	2.16	*	100	100	100	100	*	100	100	100
BRSK1_HUMAN	1:8	69.93	16.71	0.64	1.59	0.3	0.23	1.89	26.8	5.8	0.09	*	100	100	100	100	*	100	100	100
BUB1B_HUMAN	1:8	16.76	25.65	2.54	5.25	2.94	0.15	3.24	67.08	9.65	0.93	*	100	100	100	100	*	0	100	100
C8AP2_HUMAN	1:8	32.11	4.84	3.47	10.24	3.07	0.86	8.77	33.47	17.93	1.24	*	100	100	100	100	*	100	100	100
CABYR_HUMAN	1:8	91.74	0.14	1.26	0.65	0.38	0.08	0.95	4.18	2.24	0.03	*	100	100	100	100	*	100	100	100
CAF1B_HUMAN	1:8	4.94	1.12	1.01	0.86	0.79	0.18	1.93	89.04	2.98	0.59	*	100	100	100	100	*	100	100	100
CALL6_HUMAN	1:8	40.19	47.21	0.27	0.25	0.04	0.04	0.1	9.55	2.46	0.01	*	0	100	100	100	*	0	100	100
CAPG_HUMAN	1:8	66.03	3.21	0.27	46.6	0.15	0	0.42	1.69	1.09	0.18	*	100	100	100	100	*	0	0	100
CARD8_HUMAN	1:8	86.88	0.24	0.69	0.55	0.42	0.02	2.75	6.92	3.23	0.11	*	100	100	100	100	*	100	100	100
CARM1_HUMAN	1:8	91.08	0.04	0.3	0.19	0.1	0.02	0.33	86.07	0.6	0.03	*	100	100	100	100	*	100	100	100
CC45L_HUMAN	1:8	1.4	0.21	0.25	0.27	0.11	0.03	0.72	96.67	1.09	0.02	*	100	100	100	100	*	100	100	100
CCD1A_HUMAN	1:8	94.7	0.36	0.44	0.59	0.3	0.01	0.71	94.95	1.35	0.02	*	100	100	100	100	*	100	100	100
CCHCR_HUMAN	1:8	32.05	4.77	5.97	6.26	3.86	0.38	7.39	34.5	19.75	1.07	*	100	100	100	100	*	100	100	100
CCND3_HUMAN	1:8	12.92	27.1	4.54	2.47	2.13	0.25	5.04	40.74	13.25	1.29	*	100	100	100	100	*	0	0	100
CD2L1_HUMAN	1:8	83.83	0.27	0.14	0.21	0.02	0	0.28	95.86	1.06	0.02	*	100	100	100	100	*	100	100	100
CD2L2_HUMAN	1:8	84.6	0.29	0.16	0.16	0.02	0	0.22	96.17	0.82	0.02	*	100	100	100	100	*	100	100	100
CD5R1_HUMAN	1:8	13.34	5.34	1.27	10.96	1.74	0.75	9.62	33.32	28.87	2.56	*	100	100	100	100	*	0	100	100
CDC5L_HUMAN	1:8	78.9	0.29	0.11	0.26	0.21	0.01	0.32	97.54	0.66	0.04	*	100	100	100	100	*	100	100	100
CDC6_HUMAN	1:8	5.09	0.39	1.18	0.66	0.24	0.12	1.5	68.95	25.02	0.21	*	100	100	100	100	*	0	100	100
CDKL1_HUMAN	1:8	68.18	0.8	0.59	0.18	0.16	0.01	0.6	84.93	1.36	0.02	*	100	100	100	100	*	100	100	100
CDKL2_HUMAN	1:8	77.43	0.73	0.44	0.23	0.1	0	0.42	92.66	0.89	0	*	100	100	100	100	*	100	100	100
CDN1A_HUMAN	1:8	57.79	1.3	0.41	1.45	0.29	0	0.79	84.72	7.51	0	*	100	100	100	100	*	100	100	100
CENG1_HUMAN	1:8	97.39	0.19	0.09	0.35	1.55	0.02	0.31	58.12	1.94	0	*	100	100	100	100	*	100	100	100
CERKL_HUMAN	1:8	31.6	2.4	8.95	6.54	2.6	0.28	8.33	31.71	19.06	3.43	*	100	100	100	100	*	100	100	100
CEZ1_HUMAN	1:8	74.7	3.81	1.65	2.39	1.75	0.08	2.65	76.73	7.33	0.59	*	100	100	100	100	*	100	100	100
CHD9_HUMAN	1:8	6.24	0.76	0.86	1.7	0.54	0.1	2.24	87.36	3.84	0.13	*	100	100	100	100	*	100	100	100
CHK1_HUMAN	1:8	63.71	4.3	0.32	0.39	0.16	0.01	0.23	81.07	3.67	0.09	*	100	100	100	100	*	100	100	100
CHK2_HUMAN	1:8	21.22	2.2	0.53	0.32	0.11	0.01	0.36	86.19	2.74	0.04	*	100	100	100	100	*	100	100	100
CITE4_HUMAN	1:8	2.99	0.19	0.13	0.48	0	0	0.86	95.18	1.96	0.09	*	100	100	100	100	*	100	100	100
CLIC3_HUMAN	1:8	48.96	0.08	23.99	0.58	24.1	0	24.35	1.25	24.78	0.05	*	100	100	100	100	*	0	0	0
CN166_HUMAN	1:8	35.08	4.1	7.44	3.21	2.91	2.25	6.64	37.55	21.91	0.7	*	100	100	100	100	*	100	100	100
CND1_HUMAN	1:8	89.05	0.48	0.59	0.69	0.4	0.04	0.94	92.77	2.92	0.18	*	100	100	100	100	*	100	100	100
CND2_HUMAN	1:8	62.76	1.57	3.83	5.17	1.89	0.38	2.75	65.96	12.71	0.06	*	100	100	100	100	*	100	100	100
CND3_HUMAN	1:8	57.19	1.6	1.88	4.13	1.78	0.18	6.03	59.86	12.64	1.03	*	100	100	100	100	*	100	100	100
CNOT8_HUMAN	1:8	10.86	0.06	0.17	0.25	0.04	0.06	0.25	98.25	0.52	0.03	*	100	100	100	100	*	100	100	100
COF1_HUMAN	1:8	97.92	14.64	0.12	0.27	0.04	0.02	0.25	83.7	0.58	0.02	*	100	100	100	100	*	100	100	100
CRNL1_HUMAN	1:8	0.96	0.13	0.13	0.21	0.08	0.01	0.25	97.99	0.63	0.04	*	100	100	100	100	*	100	100	100
CSN1_HUMAN	1:8	71.44	1.68	1.18	3.35	0.92	0.1	4.6	74.97	9.02	0.4	*	100	100	100	100	*	100	100	100
CSN2_HUMAN	1:8	96.01	0.15	0.17	0.43	0.22	0.09	0.57	96.94	0.68	0.01	*	100	100	100	100	*	100	100	100
CSN3_HUMAN	1:8	50.15	1.48	1.11	4.7	1.02	0.42	15.04	47.62	14.22	1.86	*	100	100	100	100	*	100	100	100
CSN4_HUMAN	1:8	70.27	0.88	2.21	1.39	3.3	0.37	7.24	72.4	7.86	0.46	*	100	100	100	100	*	100	100	100
CSN5_HUMAN	1:8	98.63	0.03	0.07	0.16	0.06	0	0.15	98.68	0.51	0.01	*	100	100	100	100	*	100	100	100
CSN6_HUMAN	1:8	74.75	0.9	2.07	3.08	2.31	0.04	3.8	79.08	6.96	0.37	*	100	100	100	100	*	100	100	100
CSN7A_HUMAN	1:8	92.08	0.56	0.34	0.84	0.22	0.04	1.61	92.92	2.24	0.4	*	100	100	100	100	*	100	100	100
CSN7B_HUMAN	1:8	92.29	0.36	0.28	0.63	0.45	0.05	1.07	92.61	2.83	0.6	*	100	100	100	100	*	100	100	100
CSN8_HUMAN	1:8	21.05	0.88	5.91	6.48	2.67	3.76	7.41	34.36	24.71	0.39	*	100	100	100	100	*	0	100	100
CSR2B_HUMAN	1:8	25.05	5.35	6.73	4.8	4.1	0.13	7.36	40.19	21.43	0.27	*	100	100	100	100	*	100	100	100
CST11_HUMAN	1:8	8.54	0.09	0.69	89.47	0.42	0	1.17	2.7	4.42	0	*	0	100	100	100	*	0	0	100
CTNB1_HUMAN	1:8	99.11	0.09	0.06	0.07	0.02	0	0.1	34.52	17.27	0	*	100	100	100	100	*	100	100	100
CTND1_HUMAN	1:8	4.33	29.52	0.62	0.62	0.32	0	1.19	60.22	56.31	0.09	*	100	100	100	100	*	0	0	100
CYBP_HUMAN	1:8	40.7	4.8	3.92	8.16	5.1	0.22	5.59	36.59	12.03	2.92	*	100	100	100	100	*	100	100	100
CYTB_HUMAN	1:8	98.26	0.1	0.08	0.77	0.06	0.02	0.08	0.46	0.39	0	*	100	100	100	100	*	0	100	100
DAXX_HUMAN	1:8	25.23	6.64	5.78	7.68	2.32	0.5	6.71	41.78	17.57	1.09	*	100	100	100	100	*	100	100	100
DAZ1_HUMAN	1:8	98.58	0.05	0.02	0.16	0	0	0.04	79.12	0.24	0	*	100	100	100	100	*	100	100	100
DAZ2_HUMAN	1:8	97.49	0.02	0.08	0.34	0	0	0.1	86.96	0.15	0	*	100	100	100	100	*	100	100	100
DAZ3_HUMAN	1:8	96.39	0	0.14	0.29	0	0	0.15	86.18	0.04	0	*	100	100	100	100	*	100	100	100
DAZ4_HUMAN	1:8	98.67	0.05	0.02	0.06	0	0	0.04	88.82	0.24	0	*	100	100	100	100	*	100	100	100
DBPA_HUMAN	1:8	76.35	0.1	0.09	1.1	0.13	0	0.36	61.98	1.05	0.03	*	100	100	100	100	*	100	100	100
DCP1A_HUMAN	1:8	27.21	4.33	3.44	10.84	2.51	1.35	11.2	30.07	23.82	1.26	*	100	100	100	100	*	100	100	100
DCP2_HUMAN	1:8	74.66	0.22	2	2.61	1.26	0.11	2.8	10.55	6.58	4.34	*	100	100	100	100	*	100	100	100
DCPS_HUMAN	1:8	85.92	0.93	1.51	1.38	1.02	0.08	1.54	8.43	3.62	0.39	*	100	100	100	100	*	100	100	100
DD19B_HUMAN	1:8	86.66	0.08	0.12	0.25	0.22	0.01	0.43	29.4	0.64	0.02	*	100	100	100	100	*	100	100	100
DDX20_HUMAN	1:8	79.02	0.07	0.12	0.21	0.04	0.02	0.31	81.98	0.48	0.02	*	100	100	100	100	*	100	100	100
DDX3X_HUMAN	1:8	84.92	0.12	0.08	0.18	0.06	0.02	0.57	70.54	0.38	0.02	*	100	100	100	100	*	100	100	100
DDX3Y_HUMAN	1:8	84.43	0.09	0.05	0.23	0.07	0.01	0.63	58.33	0.41	0.03	*	100	100	100	100	*	100	100	100
DFFB_HUMAN	1:8	36.43	2.54	2.31	10.52	0.37	0.24	11.24	27.36	18.99	0.4	*	100	100	100	100	*	100	100	100
DGKI_HUMAN	1:8	49.9	0.11	0.24	0.35	0.09	0.01	0.22	67.52	16.72	0.01	*	100	100	100	100	*	100	100	100
DGKZ_HUMAN	1:8	42.26	0.07	0.02	0.14	0.02	0.01	0.12	75.16	12.73	0	*	100	100	100	100	*	100	100	100
DHX9_HUMAN	1:8	0.78	0.23	0.12	0.2	0.11	0.02	0.22	98.08	0.61	0.02	*	100	100	100	100	*	100	100	100
DNJB1_HUMAN	1:8	62.56	0.56	17.63	1.1	0.24	0.06	9.99	67.41	9.56	0.07	*	100	100	100	100	*	100	100	100
DRBP1_HUMAN	1:8	17.5	1.94	3.91	5.41	1.39	0.04	4.7	63.35	13.11	0.44	*	100	100	100	100	*	100	100	100
DSRAD_HUMAN	1:8	80.18	0.23	0.77	0.51	0.1	0.02	0.34	96.27	1.09	0.03	*	100	100	100	100	*	100	100	100
DTX1_HUMAN	1:8	94.65	0.38	0.31	0.59	0.09	0	0.75	82.09	1.55	0.18	*	100	100	100	100	*	100	100	100
DTX2_HUMAN	1:8	93.78	0.4	0.57	0.88	0.22	0.08	0.54	83.03	1.6	0.12	*	100	100	100	100	*	100	100	100
DUS10_HUMAN	1:8	73.97	0.14	0.48	1.23	0.15	0.03	0.65	55.57	1.09	0.14	*	100	100	100	100	*	100	100	100
DUS16_HUMAN	1:8	83.02	0.21	0.07	1.16	0.06	0	0.64	60.19	2.44	0.02	*	100	100	100	100	*	100	100	100
DUS18_HUMAN	1:8	87.82	0.16	0.13	0.57	0.13	0.07	0.64	86	0.6	0.02	*	100	100	100	100	*	100	100	100
DUS21_HUMAN	1:8	85.44	0.03	0.06	0.44	0.11	0.04	0.56	85	0.65	0.05	*	100	100	100	100	*	100	100	100
DUS23_HUMAN	1:8	12.06	0.11	2.48	1.14	1.59	0	6.57	80.86	4.02	0.06	*	100	100	100	100	*	100	100	100
DZIP1_HUMAN	1:8	92.96	0.54	0.47	0.77	0.37	0.02	0.96	93.94	1.29	0.04	*	100	100	100	100	*	100	100	100
EAPP_HUMAN	1:8	22.81	3.72	11.12	1.12	5.51	0.07	4.41	48.81	14.67	0.95	*	100	100	100	100	*	100	100	100
EDF1_HUMAN	1:8	90.72	0.21	0.14	0.65	0.19	0.01	1.9	89.58	4.02	0.13	*	100	100	100	100	*	100	100	100
EGLN2_HUMAN	1:8	94.27	0.54	0.23	0.75	0.04	0.22	45.27	50.72	1.29	0.17	*	100	100	100	100	*	100	100	100
EGLN3_HUMAN	1:8	97.17	0.47	0.28	0.41	0.05	0	0.45	96.78	0.54	0.04	*	100	100	100	100	*	100	100	100
ESPL1_HUMAN	1:8	53	2.05	3.4	5.32	3.05	0.66	5.93	51.48	18.35	0.78	*	100	100	100	100	*	100	100	100
EWS_HUMAN	1:8	5.45	0.44	0.31	0.93	0.83	0.09	0.71	91.13	2.65	0.42	*	100	100	100	100	*	100	100	100
EXOS3_HUMAN	1:8	96.43	0.07	0.22	0.4	0.24	0.05	0.43	96.49	1.32	0.03	*	100	100	100	100	*	100	100	100
EXOS4_HUMAN	1:8	54.39	0.65	0.98	1.85	0.47	0.19	5.41	80.44	6.04	0.31	*	100	100	100	100	*	100	100	100
EXOS9_HUMAN	1:8	66.54	0.64	1.55	2.63	0.8	0.19	3.87	78.28	7.15	1.05	*	100	100	100	100	*	100	100	100
EXOSX_HUMAN	1:8	29.64	5.08	3.11	6.16	1.54	1.17	12.8	31.85	18.16	2.22	*	100	100	100	100	*	100	100	100
FALZ_HUMAN	1:8	21.91	2.92	3.12	5.83	1.57	0.13	4.95	62.62	10.4	0.01	*	100	100	100	100	*	100	100	100
FANCA_HUMAN	1:8	26.88	3.93	6.25	8.21	3.2	1.96	10.62	28.37	20.4	2.4	*	100	100	100	100	*	100	100	100
FANCC_HUMAN	1:8	33.71	3.53	8.66	4.25	2.71	0.19	8.21	32.18	23.38	0.75	*	100	100	100	100	*	100	100	100
FANCG_HUMAN	1:8	3.22	0.37	0.64	1.61	0.2	0.1	1.34	91.06	3.23	0.06	*	100	100	100	100	*	0	100	100
FANCL_HUMAN	1:8	30.25	0.99	3.18	6.04	3.23	0	10.04	40.47	17.96	1.66	*	100	100	100	100	*	100	100	100
FBXL3_HUMAN	1:8	31.23	2.28	5.66	6.88	4.83	0.59	14.95	26.39	24.43	2.7	*	100	100	100	100	*	100	100	100
FBXL4_HUMAN	1:8	27.25	3.08	4.27	7.49	3.58	0.61	8.92	26.92	28.81	0.65	*	0	100	100	100	*	0	100	100
FER_HUMAN	1:8	56.33	0.88	0.81	2.27	0.56	0.27	3.21	15.79	49.47	0.13	*	100	100	100	100	*	0	100	100
FHL1_HUMAN	1:8	57.02	2.25	0.12	0.7	0.15	0.09	0.63	92.46	2.09	0	*	100	100	100	100	*	100	100	100
FHL2_HUMAN	1:8	57.78	1.77	0.05	0.06	0.27	0	0.07	94.03	1.44	0.08	*	100	100	100	100	*	100	100	100
FKBP4_HUMAN	1:8	94.23	0.27	2.48	0.34	0.05	0.01	0.35	65.19	0.52	0.01	*	100	100	100	100	*	100	100	100
FKBP5_HUMAN	1:8	94.3	0.11	2.64	0.16	0.03	0.01	0.29	36.96	0.49	0.03	*	100	100	100	100	*	100	100	100
FMR1_HUMAN	1:8	95.27	0.19	0.28	0.51	0.04	0.01	0.72	2.12	1.13	0.01	*	100	100	100	100	*	100	100	100
FOXO1_HUMAN	1:8	88.59	0.04	0.08	0.19	0.07	0.02	0.15	97.94	0.92	0.06	*	100	100	100	100	*	100	100	100
FUSIP_HUMAN	1:8	6.25	0.1	0.3	1.09	0.03	0.05	1.36	88.97	5.19	0.02	*	100	100	100	100	*	100	100	100
FZR_HUMAN	1:8	36.28	0.52	0.21	0.6	0.1	0.04	0.52	95.22	1.48	0.26	*	100	100	100	100	*	100	100	100
GCR_HUMAN	1:8	48.76	0.05	0.08	0.24	0.05	0.02	0.17	98.57	0.56	0.02	*	100	100	100	100	*	100	100	100
GEMI2_HUMAN	1:8	95.18	0.09	0.56	0.44	0.06	0.11	0.62	95.89	1.85	0.01	*	100	100	100	100	*	100	100	100
GEMI4_HUMAN	1:8	24.18	2.64	3.29	12.24	2.04	0.33	7.83	32.7	24.5	0.95	*	100	100	100	100	*	0	100	100
GEMI5_HUMAN	1:8	37.02	3.31	5.21	6.21	2.45	0.98	7.05	45.3	15.34	2.23	*	100	100	100	100	*	100	100	100
GEMI6_HUMAN	1:8	38.13	0.95	1.24	14.96	0.31	0.32	8.83	32.25	24.99	0.44	*	100	100	100	100	*	100	100	100
GEMI7_HUMAN	1:8	26.3	7.09	0.44	6.1	1.34	0	2.97	44.48	27.18	0	*	100	100	100	100	*	0	100	100
GLE1_HUMAN	1:8	32.23	5.56	4.08	4.08	4.01	0.02	8.25	49.5	17.15	1.1	*	100	100	100	100	*	100	100	100
GLI1_HUMAN	1:8	2.69	0.06	0.15	0.18	0.07	0	0.09	98.56	0.49	0.02	*	100	100	100	100	*	100	100	100
GMEB1_HUMAN	1:8	95.74	0.15	0.08	0.74	0.08	0	0.14	97.42	1.13	0.09	*	100	100	100	100	*	100	100	100
GMEB2_HUMAN	1:8	95.38	0.23	0.12	0.31	0.39	0.07	0.27	97.28	0.93	0.01	*	100	100	100	100	*	100	100	100
GNEFR_HUMAN	1:8	44.82	0.28	0.76	1.52	25.65	0.11	0.85	57.73	3.41	0.09	*	100	100	100	100	*	100	100	100
HAT1_HUMAN	1:8	70.38	1.12	1.6	4.89	2.93	0.1	2.22	72.7	7.35	0.43	*	100	100	100	100	*	100	100	100
HCFC2_HUMAN	1:8	31.84	1.81	0.25	0.43	0.01	0.04	0.46	92.36	0.98	0	*	100	100	100	100	*	100	100	100
HD_HUMAN	1:8	26.52	3.16	4.93	8.26	4.11	0.71	8.49	32.97	24.47	1.28	*	100	100	100	100	*	100	100	100
HDA10_HUMAN	1:8	78.57	0.24	0.28	0.71	0.23	0.07	1.04	94.36	2.08	0.1	*	100	100	100	100	*	100	100	100
HDAC4_HUMAN	1:8	91.98	0.17	0.11	0.44	0.14	0.02	0.31	97.02	1.08	0.09	*	100	100	100	100	*	100	100	100
HDAC5_HUMAN	1:8	92.74	0.2	0.15	0.35	0.19	0.01	0.25	96.71	1.23	0.16	*	100	100	100	100	*	100	100	100
HDAC6_HUMAN	1:8	80.07	0.13	0.16	0.31	0.11	0.03	0.73	95.82	1.46	0.09	*	100	100	100	100	*	100	100	100
HDAC7_HUMAN	1:8	94.24	0.04	0.11	0.25	0.08	0.02	0.25	98.01	0.63	0.07	*	100	100	100	100	*	100	100	100
HIF1A_HUMAN	1:8	6.83	0.96	1.36	1.67	0.48	0.21	1.75	85.55	4.76	0.46	*	100	100	100	100	*	100	100	100
HINT1_HUMAN	1:8	98.48	0.07	0.05	0.16	0.01	0.01	0.14	33.56	0.41	0.04	*	100	100	100	100	*	100	100	100
HIPK2_HUMAN	1:8	63.66	0.38	0.02	0.07	0.02	0	0.04	98.08	0.31	0.01	*	100	100	100	100	*	100	100	100
HIPK3_HUMAN	1:8	61.5	0.42	0.05	0.08	0.03	0	0.17	97.7	0.31	0	*	100	100	100	100	*	100	100	100
HN1L_HUMAN	1:8	8.13	0.68	0.32	2.26	1.86	0.18	1.33	79.17	8.31	0	*	100	100	100	100	*	0	100	100
HNRPK_HUMAN	1:8	51.92	1.77	1.06	2.69	0.13	0.63	0.38	70.59	2.35	0.06	*	100	100	100	100	*	100	100	100
HSF1_HUMAN	1:8	60.53	0.1	0.1	0.26	0.07	0	0.22	98.05	0.83	0	*	100	100	100	100	*	100	100	100
HSF2_HUMAN	1:8	66.58	0.06	0.09	0.11	0.05	0.01	0.24	98.65	0.36	0.02	*	100	100	100	100	*	100	100	100
HSH2D_HUMAN	1:8	88.8	0.13	0.26	0.94	0.3	0.01	61.21	4.71	18.56	0.54	*	100	100	100	100	*	0	0	100
HSP7C_HUMAN	1:8	59.15	0.1	37.11	0.2	0.01	0	2.92	0.89	0.21	0.01	*	100	100	100	100	*	0	0	100
HSPB1_HUMAN	1:8	90.35	0.54	0.41	0.69	0.07	0.03	0.59	2.44	5.8	0.07	*	100	100	100	100	*	0	100	100
HUS1_HUMAN	1:8	31.9	3.35	7.32	6.77	5.01	0.72	10.94	31.6	17.63	2.19	*	100	100	100	100	*	100	100	100
IASPP_HUMAN	1:8	63.9	10.17	0.69	1.12	0.63	0.09	1.29	76.44	5.36	0.12	*	100	100	100	100	*	100	100	100
IF3C_HUMAN	1:8	28.23	0.19	11.38	7.38	2.98	0.2	12.38	18.9	29.67	0.93	*	0	100	100	100	*	0	100	100
IF6_HUMAN	1:8	95.86	0.2	0.61	0.67	0.14	0.01	0.5	95.86	1.03	0.06	*	100	100	100	100	*	100	100	100
IMA1_HUMAN	1:8	90.79	0.09	0.05	0.1	0.04	0.01	0.1	54.09	0.33	0.02	*	100	100	100	100	*	100	100	100
IMA2_HUMAN	1:8	89.19	0.15	0.15	0.45	0.15	0.06	0.22	61.91	0.79	0.02	*	100	100	100	100	*	100	100	100
IMB1_HUMAN	1:8	97.48	0.19	0.18	0.34	0.11	0.04	0.37	66.16	0.72	0.01	*	100	100	100	100	*	100	100	100
IMB3_HUMAN	1:8	79.78	1.13	2.06	2.61	0.65	0.53	3.53	79.75	5.28	0.4	*	100	100	100	100	*	100	100	100
ING2_HUMAN	1:8	3.11	0.94	0.2	0.77	0.07	0.02	0.46	92.69	2.74	0.2	*	100	100	100	100	*	100	100	100
IP3KC_HUMAN	1:8	96.75	0.25	0.23	0.37	0.18	0.06	0.26	96.73	0.97	0.06	*	100	100	100	100	*	100	100	100
IP6K1_HUMAN	1:8	46.88	0.15	0.08	0.53	0.05	0.04	0.5	51.14	1	0.04	*	100	100	100	100	*	100	100	100
IPO11_HUMAN	1:8	30.71	4.13	4.83	8.98	3.4	1.32	7.88	32.47	20.77	0.81	*	100	100	100	100	*	100	100	100
IPO13_HUMAN	1:8	39.27	3.03	2.22	5.38	0.92	1.49	12.34	38.53	20	1.42	*	100	100	100	100	*	100	100	100
IPO7_HUMAN	1:8	34.18	2.31	5.29	6.02	2.61	1.49	15.24	39.96	12.78	1.66	*	100	100	100	100	*	100	100	100
IRF3_HUMAN	1:8	20.03	0.4	0.97	2.44	0.36	0.02	1.63	90.11	2	0.01	*	100	100	100	100	*	100	100	100
IRF7_HUMAN	1:8	17.7	0.54	0.47	1.63	0.01	0.15	0.77	90.2	4.04	0	*	100	100	100	100	*	100	100	100
IRTF_HUMAN	1:8	2.85	0.16	0.14	0.3	0.18	0.01	0.11	97.81	0.91	0	*	100	100	100	100	*	100	100	100
KAISO_HUMAN	1:8	1.25	0.11	0.13	0.41	0.08	0.01	0.17	97.86	0.59	0.04	*	100	100	100	100	*	100	100	100
KCY_HUMAN	1:8	92.31	0.1	0.26	0.17	0.11	0.04	4.6	26.82	1.11	0.17	*	100	100	100	100	*	100	100	100
KNTC1_HUMAN	1:8	27.06	3.42	5.37	9.28	4	1.16	11.54	31.5	18.11	1.73	*	100	100	100	100	*	100	100	100
KS6A5_HUMAN	1:8	22.23	1.49	0.41	0.29	0.16	0	0.36	78.09	3.99	0.03	*	100	100	100	100	*	100	100	100
LIMK2_HUMAN	1:8	94.86	0.19	0.18	0.23	0.06	0	0.18	3.73	1.39	0.05	*	100	100	100	100	*	100	100	100
LORI_HUMAN	1:8	16.53	1.76	2.94	4.08	1.13	0	4.31	53.46	22.48	5	*	100	100	100	100	*	0	100	100
LY10_HUMAN	1:8	6.63	0.17	0.48	2.5	0.4	0	0.76	93.72	2.48	0.08	*	100	100	100	100	*	100	100	100
M3K2_HUMAN	1:8	85.26	0.68	0.62	0.68	1.05	0.04	0.29	78.61	11.26	0.04	*	100	100	100	100	*	100	100	100
MAGAB_HUMAN	1:8	95.74	0.11	0.21	0.61	0.19	0.06	0.5	50.18	10.25	0.05	*	100	100	100	100	*	100	100	100
MAGC2_HUMAN	1:8	94.97	0.14	0.45	0.47	0.33	0.1	0.48	60.64	11.19	0.02	*	100	100	100	100	*	100	100	100
MAPK3_HUMAN	1:8	65.54	6.04	1.12	2.03	0.34	0.01	1.69	68.39	6.93	0.19	*	100	100	100	100	*	100	100	100
MBIP1_HUMAN	1:8	26.2	1.67	2.4	11.62	3.36	0	12.58	42.19	15.87	3.2	*	100	100	100	100	*	100	100	100
MBN3_HUMAN	1:8	1.36	0.08	0.29	0.5	0.02	0	0.41	97.18	1.21	0.03	*	100	100	100	100	*	100	100	100
MCA3_HUMAN	1:8	96.61	0.25	0.19	0.28	0.11	0	0.41	95.95	1.44	0.14	*	100	100	100	100	*	100	100	100
MDM2_HUMAN	1:8	70.99	0.06	0.07	0.42	0.17	0	0.19	96.05	2.1	0	*	100	100	100	100	*	100	100	100
MED28_HUMAN	1:8	26.64	8.45	4.63	8.26	1.6	0.88	9.19	30.93	23.35	0.05	*	100	100	100	100	*	100	100	100
MERL_HUMAN	1:8	19.45	44.32	0.26	0.34	0.25	0.01	0.56	2.77	33.41	0.09	*	0	0	100	100	*	0	0	100
MIER1_HUMAN	1:8	3.12	0.26	0.64	0.36	0.16	0	0.36	96.21	0.88	0.08	*	100	100	100	100	*	100	100	100
MKNK1_HUMAN	1:8	50.36	8.42	2.62	1.69	0.69	0.25	2.12	64.83	6.64	0.21	*	100	100	100	100	*	100	100	100
MLF1_HUMAN	1:8	96.79	0.21	0.22	0.38	0.25	0.05	0.32	96.39	1.21	0.01	*	100	100	100	100	*	100	100	100
MLX_HUMAN	1:8	19.91	2.01	1.03	0.34	2.83	0	3.56	73.14	4.98	0.02	*	100	100	100	100	*	100	100	100
MNDA_HUMAN	1:8	12.13	0.22	0.31	0.46	0.29	0	0.3	96.46	1.06	0.12	*	100	100	100	100	*	100	100	100
MOB2_HUMAN	1:8	78.49	17.43	0.27	0.42	0.26	0.04	0.92	51.68	1.67	0	*	100	100	100	100	*	100	100	100
MOL1A_HUMAN	1:8	43.86	53.85	0.13	0.41	0.56	0.01	0.52	25.7	0.5	0.15	*	0	100	100	100	*	0	100	100
MTA1_HUMAN	1:8	20.27	0.03	0.05	0.15	0.03	0	0.07	99	0.38	0	*	100	100	100	100	*	100	100	100
MUS81_HUMAN	1:8	9.54	1.74	1	2.29	1.19	0.85	2.05	78.94	6.94	0.89	*	100	100	100	100	*	100	100	100
MVP_HUMAN	1:8	95.47	0.46	0.33	0.69	0.13	0.05	0.83	1.5	1.29	0.11	*	100	100	100	100	*	100	100	100
MYCBP_HUMAN	1:8	36.74	8.17	3.57	11.27	3.66	0.31	11.78	22.09	22.58	0.54	*	100	100	100	100	*	0	100	100
NACA_HUMAN	1:8	97.6	0.06	0.15	0.21	0.05	0	0.2	98.27	0.66	0	*	100	100	100	100	*	100	100	100
NADAP_HUMAN	1:8	19.87	4.13	2.93	3.16	2.6	0.63	2.96	62.58	8.48	0.35	*	100	100	100	100	*	100	100	100
NAF1_HUMAN	1:8	94.16	0.43	0.23	0.44	0.77	0	0.87	3.13	1.18	0.02	*	100	100	100	100	*	100	100	100
NARG1_HUMAN	1:8	71.42	2.04	2.75	3.41	1.48	0.18	5.34	14.1	5.95	0.51	*	100	100	100	100	*	100	100	100
NCOA3_HUMAN	1:8	2.66	0.19	0.38	1.03	0.11	0.15	0.66	93.73	2.33	0.15	*	100	100	100	100	*	100	100	100
NDKA_HUMAN	1:8	92.04	10.09	0.02	0.11	0.01	0	5.61	39.36	36.89	0.01	*	100	100	100	100	*	100	100	100
NDKB_HUMAN	1:8	88.22	8.43	0.02	0.1	0	0	9.78	32.22	42.73	0.02	*	100	100	100	100	*	0	100	100
NECD_HUMAN	1:8	97.11	0.13	0.18	0.27	0.03	0.01	0.28	73.3	17.03	0.01	*	100	100	100	100	*	100	100	100
NEK2_HUMAN	1:8	22.86	0.79	1.58	0.45	0.51	0.01	0.3	81.23	2.54	0	*	100	100	100	100	*	100	100	100
NEK6_HUMAN	1:8	79.82	5.02	1.79	0.19	0.45	0.01	0.32	20.67	1.76	0.04	*	100	100	100	100	*	100	100	100
NEK9_HUMAN	1:8	59.97	6.19	2.71	1.04	2.29	0.3	1.84	36.86	5.15	0.05	*	100	100	100	100	*	100	100	100
NEMO_HUMAN	1:8	74.14	3.28	1.62	2.06	64.51	0.04	2.88	14.07	5.61	0.24	*	100	100	100	100	*	0	100	100
NF2L2_HUMAN	1:8	68.02	0.36	0.15	0.28	0.06	0.01	0.41	96.9	1.13	0.08	*	100	100	100	100	*	100	100	100
NFAC1_HUMAN	1:8	94.91	0.14	0.12	0.33	0.07	0	0.18	98.47	0.5	0.01	*	100	100	100	100	*	100	100	100
NFAC2_HUMAN	1:8	96	0.1	0.11	0.2	0.05	0.02	0.06	98.77	0.48	0.01	*	100	100	100	100	*	100	100	100
NFAC3_HUMAN	1:8	95.74	0.05	0.13	0.22	0.07	0	0.18	98.6	0.47	0.03	*	100	100	100	100	*	100	100	100
NFAC4_HUMAN	1:8	89.49	0.39	0.52	1.23	0.21	0.01	0.74	93.97	1.56	0.01	*	100	100	100	100	*	100	100	100
NFKB1_HUMAN	1:8	84.81	0.12	0.08	0.45	0.05	0	0.3	95.09	0.78	0.05	*	100	100	100	100	*	100	100	100
NFKB2_HUMAN	1:8	68.47	0.34	0.32	0.68	0.32	0.04	0.65	89.36	1.79	0.02	*	100	100	100	100	*	100	100	100
NHRF2_HUMAN	1:8	95.45	23.65	0.23	0.42	0.11	0.06	0.65	47.49	2.79	0.12	*	100	100	100	100	*	100	100	100
NOL3_HUMAN	1:8	41.84	1.91	0.73	2.93	3.62	0.09	14.16	37.33	14.38	0	*	100	100	100	100	*	100	100	100
NOLC1_HUMAN	1:8	83.45	0.49	0.74	0.94	0.38	0	0.76	90.91	3.54	0.31	*	100	100	100	100	*	100	100	100
NRIF3_HUMAN	1:8	42.72	10.57	2.89	8.07	6.15	0.22	8.38	32.09	14.85	5.45	*	100	100	100	100	*	100	100	100
NU214_HUMAN	1:8	26.79	2.85	3.82	5.6	1.91	0.43	5.1	58.51	14.88	0.83	*	100	100	100	100	*	100	100	100
NUPL_HUMAN	1:8	37.11	1.98	0.95	13.68	4.72	0.32	4.33	30.61	22.06	0.26	*	100	100	100	100	*	100	100	100
NUPL2_HUMAN	1:8	26.05	5.69	3.45	4.94	3.05	0.05	5.91	51.3	11.92	0.94	*	100	100	100	100	*	100	100	100
NXF1_HUMAN	1:8	91.13	0.17	0.23	0.69	0.3	0.04	0.69	95.6	1.61	0.1	*	100	100	100	100	*	100	100	100
NXF2_HUMAN	1:8	74.32	0.07	0.18	0.37	0.1	0.05	0.25	97.8	0.69	0.08	*	100	100	100	100	*	100	100	100
NXF3_HUMAN	1:8	72.64	0.12	0.29	0.28	0.14	0.02	0.2	97.84	0.49	0.09	*	100	100	100	100	*	100	100	100
NXF5_HUMAN	1:8	77.18	0.06	0.13	0.38	0.06	0	0.28	97.86	0.68	0.1	*	100	100	100	100	*	100	100	100
NXT1_HUMAN	1:8	98.3	0.03	0.06	0.2	0	0	0.21	95.41	0.36	0.01	*	100	100	100	100	*	100	100	100
NXT2_HUMAN	1:8	96.63	0.15	0.1	0.28	0.17	0.01	0.63	96.37	0.73	0.05	*	100	100	100	100	*	100	100	100
P53_HUMAN	1:8	2.58	0.26	0.42	1.02	0.18	0	0.51	93.85	1.89	0.06	*	100	100	100	100	*	100	100	100
PA2G4_HUMAN	1:8	16.71	1.26	1.9	1.37	1.25	0.08	3.16	79.53	4.92	0.3	*	100	100	100	100	*	100	100	100
PABP1_HUMAN	1:8	93.55	0.1	0.19	0.1	0.05	0	0.27	17.98	0.33	0.02	*	100	100	100	100	*	100	100	100
PAIRB_HUMAN	1:8	28.46	1.92	4.11	5.29	1.72	0.03	6.56	50.63	20.19	0.95	*	100	100	100	100	*	100	100	100
PAPOA_HUMAN	1:8	19.29	0.04	0.06	0.12	0.06	0	0.13	99.16	0.21	0.01	*	100	100	100	100	*	100	100	100
PARG_HUMAN	1:8	29.2	6.39	5.05	8.57	1.24	0.17	11.32	34.8	23.74	0.41	*	100	100	100	100	*	100	100	100
PARK7_HUMAN	1:8	35.5	4.64	8.03	6.35	5.84	0.82	6.68	25	20.2	0.4	*	100	100	100	100	*	100	100	100
PARN_HUMAN	1:8	97.74	0.3	0.17	0.33	0.05	0.01	0.17	97.55	0.72	0	*	100	100	100	100	*	100	100	100
PARP4_HUMAN	1:8	51.06	1.42	3.7	3.86	2.32	0.58	7.33	61.73	12.58	1.2	*	100	100	100	100	*	100	100	100
PBOV1_HUMAN	1:8	32.4	0	10	20	0	0	10	40	10	0	*	100	100	100	100	*	100	100	100
PCBP1_HUMAN	1:8	71.48	0.02	0.04	0.11	0	0	0.05	63.2	0.22	0.01	*	100	100	100	100	*	100	100	100
PCBP2_HUMAN	1:8	63.35	0.02	0.36	0.18	0.01	0	0.04	64.75	0.27	0	*	100	100	100	100	*	100	100	100
PCQAP_HUMAN	1:8	24.75	3.53	1.79	6.46	2.05	0.1	7.19	51.38	16.31	0.39	*	100	100	100	100	*	100	100	100
PFD3_HUMAN	1:8	96.79	0.19	0.28	0.24	0.11	0.02	0.33	97.03	0.82	0.05	*	100	100	100	100	*	100	100	100
PFTK1_HUMAN	1:8	86.43	0.21	0.28	0.14	0.13	0.02	0.17	89.56	1.19	0	*	100	100	100	100	*	100	100	100
PHAR3_HUMAN	1:8	92.99	0.82	0.45	1.15	0.19	0.01	0.96	2.85	2.01	0.02	*	100	100	100	100	*	100	100	100
PHLA1_HUMAN	1:8	21.95	3.12	5.58	3.72	3.29	0.1	5.69	52.34	19.55	0.07	*	100	100	100	100	*	100	100	100
PIM1_HUMAN	1:8	52.43	7.17	3.11	2.22	1.08	0.24	2.91	35.83	17.16	0.05	*	100	100	100	100	*	100	100	100
PKN3_HUMAN	1:8	92.63	3.03	0.18	0.38	0.15	0.03	0.52	5.22	6.18	0.1	*	100	100	100	100	*	0	100	100
PP1R8_HUMAN	1:8	9.96	0.95	3.52	1.52	3.12	0.55	6.91	74.35	6.32	0.06	*	100	100	100	100	*	100	100	100
PPHLN_HUMAN	1:8	33.51	4.35	0.69	9	2.28	0	10.84	35.41	21.21	0.61	*	100	100	100	100	*	100	100	100
PPP5_HUMAN	1:8	14.51	0.69	0.05	0.15	0.04	0.01	0.26	88.38	0.38	0.02	*	100	100	100	100	*	100	100	100
PRC1_HUMAN	1:8	31.68	4.22	4.7	8.66	3.05	0.26	11.88	36.82	12.44	2.63	*	100	100	100	100	*	100	100	100
PRIC1_HUMAN	1:8	35.48	6.02	2.68	6.38	1.09	0.42	6.38	41.4	17.72	1.21	*	100	100	100	100	*	100	100	100
PRS4_HUMAN	1:8	90.29	1.41	0.87	0.68	0.21	0.05	2.71	88.96	1.88	0.11	*	100	100	100	100	*	100	100	100
PRS6B_HUMAN	1:8	95.3	0.89	0.5	0.09	0.06	0	1.68	94.46	0.53	0	*	100	100	100	100	*	100	100	100
PRS7_HUMAN	1:8	95.61	0.57	0.43	0.3	0.05	0.01	1.6	94.33	0.42	0.01	*	100	100	100	100	*	100	100	100
PSA1_HUMAN	1:8	98.77	0.06	0.07	0.1	0.02	0	0.17	98.94	0.41	0.02	*	100	100	100	100	*	100	100	100
PSA2_HUMAN	1:8	97.54	0.06	0.12	0.17	0.04	0.01	0.23	98.39	0.43	0.02	*	100	100	100	100	*	100	100	100
PSA3_HUMAN	1:8	97.72	0.18	0.18	0.14	0.06	0.03	0.21	98.07	0.52	0.03	*	100	100	100	100	*	100	100	100
PSA4_HUMAN	1:8	89.32	0.09	0.09	0.14	0.12	0	0.27	98.56	0.41	0.02	*	100	100	100	100	*	100	100	100
PSA7_HUMAN	1:8	97.89	0.09	0.09	0.1	0.02	0.03	0.15	98.56	0.55	0.02	*	100	100	100	100	*	100	100	100
PSB1_HUMAN	1:8	98.16	0.05	0.12	0.16	0.06	0.01	0.27	98.1	0.72	0.02	*	100	100	100	100	*	100	100	100
PSB2_HUMAN	1:8	97.34	0.23	0.17	0.26	0.09	0.01	0.3	97.12	1	0.02	*	100	100	100	100	*	100	100	100
PSB3_HUMAN	1:8	98.62	0.02	0.06	0.15	0.03	0.01	0.21	98.54	0.68	0.02	*	100	100	100	100	*	100	100	100
PSB5_HUMAN	1:8	99.1	0.02	0.04	0.14	0.02	0	0.11	99.08	0.33	0.02	*	100	100	100	100	*	100	100	100
PSB6_HUMAN	1:8	98.4	0.05	0.14	0.24	0.03	0.02	0.26	98.39	0.56	0.02	*	100	100	100	100	*	100	100	100
PSB7_HUMAN	1:8	98.54	0.04	0.08	0.22	0.03	0.04	0.16	98.53	0.47	0.1	*	100	100	100	100	*	100	100	100
PTK6_HUMAN	1:8	60.26	0.12	0.06	0.7	0.04	0	0.17	20.61	63.53	0.03	*	0	100	100	100	*	0	100	100
PTTG1_HUMAN	1:8	90.73	1.11	0.86	2.09	0.1	0.01	0.77	90.55	3.39	0.09	*	100	100	100	100	*	100	100	100
RAB3I_HUMAN	1:8	97.01	0.22	0.16	0.22	0.18	0	0.28	96.81	0.91	0.03	*	100	100	100	100	*	100	100	100
RAE1L_HUMAN	1:8	21.22	0.88	0.08	0.73	0.29	0.01	0.26	94.6	1.79	0.58	*	100	100	100	100	*	100	100	100
RAN_HUMAN	1:8	0.41	0.23	0.11	0.19	0.88	0.07	0.14	97.34	0.94	0.01	*	100	100	100	100	*	0	0	100
RANB3_HUMAN	1:8	13.74	2.34	4.61	3.35	0.54	0.5	3.32	70.5	10.75	0.59	*	100	100	100	100	*	100	100	100
RANB9_HUMAN	1:8	47.9	2.8	2.43	3.2	1.97	0.72	3.89	62.53	14.35	0.85	*	100	100	100	100	*	100	100	100
RARB_HUMAN	1:8	0.16	0.01	0.01	0.25	0.01	0	0.02	99.56	0.08	0	*	100	100	100	100	*	0	100	100
RBBP9_HUMAN	1:8	36.18	0.35	7.5	3.66	2.4	0	11.11	34.98	22.3	1.59	*	100	100	100	100	*	100	100	100
RBM4_HUMAN	1:8	23.42	3.34	5.54	3.66	1.38	0.03	2.99	67.89	6.96	0.15	*	100	100	100	100	*	100	100	100
RBM8A_HUMAN	1:8	91.84	0.14	0.12	0.36	0.1	0.03	0.62	96.25	0.47	0.07	*	100	100	100	100	*	100	100	100
RBP2_HUMAN	1:8	66.91	0.55	2.81	1.96	0.63	0.06	5.96	39.65	4.17	0.44	*	100	100	100	100	*	100	100	100
RBX1_HUMAN	1:8	99.5	0	0	0.06	0.01	0	0.14	99.62	0.08	0	*	100	100	100	100	*	100	100	100
RBX2_HUMAN	1:8	98.14	0	0.05	0.9	0.02	0	0.24	97.92	0.37	0.07	*	100	100	100	100	*	100	100	100
RCC1_HUMAN	1:8	85.75	0.03	0.09	0.19	2.8	0.04	0.21	92.02	0.5	0.02	*	100	100	100	100	*	100	100	100
RCOR1_HUMAN	1:8	4.83	0.44	0.5	0.96	0.41	0.04	0.73	94.14	1.31	0.14	*	100	100	100	100	*	100	100	100
REC2_HUMAN	1:8	21.62	12.15	0.27	12.88	0.54	0	2.15	45.65	25.01	0	*	100	100	100	100	*	0	100	100
RECQ4_HUMAN	1:8	17.49	0.82	1.06	1.19	0.76	0.1	2.09	87.48	4.66	0.2	*	100	100	100	100	*	100	100	100
RECQ5_HUMAN	1:8	17.05	0.38	0.71	0.6	0.41	0.02	1.55	91.58	2.93	0.09	*	100	100	100	100	*	100	100	100
REN3A_HUMAN	1:8	91.41	0.53	0.51	1.09	0.16	0.03	0.91	92.96	2.02	0.13	*	100	100	100	100	*	100	100	100
REN3B_HUMAN	1:8	86	1.54	0.7	0.61	0.93	0.03	1.75	88.07	3.5	0.34	*	100	100	100	100	*	100	100	100
REQU_HUMAN	1:8	90.07	0.08	0.07	0.14	0.04	0	0.1	98.66	0.56	0.02	*	100	100	100	100	*	100	100	100
RFWD2_HUMAN	1:8	94.4	0.94	0.2	0.42	0.06	0.06	0.16	96.06	0.83	0.37	*	100	100	100	100	*	100	100	100
RGS3_HUMAN	1:8	28.21	0.96	2.56	3.25	0.88	0.04	4.79	19.74	45.48	0.12	*	0	100	100	100	*	0	100	100
RIP_HUMAN	1:8	5.94	0.32	0.26	0.86	0.22	0	1.12	90.04	4.36	0.72	*	100	100	100	100	*	100	100	100
RIR2B_HUMAN	1:8	99.36	0.05	0.04	0.08	0.03	0	0.07	28.05	0.18	0.01	*	100	100	100	100	*	100	100	100
RL5_HUMAN	1:8	99.02	0.13	0.12	0.11	0.01	0.01	0.12	0.52	0.2	0.01	*	100	100	100	100	*	100	100	100
RNF14_HUMAN	1:8	42.9	1.38	12.67	6.35	2.14	0.65	6.34	25.7	9.66	0.04	*	100	100	100	100	*	100	100	100
RNF4_HUMAN	1:8	90.42	0.15	0.28	0.14	0.06	0	0.22	95.36	0.72	1.81	*	100	100	100	100	*	100	100	100
RNPS1_HUMAN	1:8	19.51	1.57	1.65	2.32	0.38	0	1.98	74.75	8.46	0.18	*	100	100	100	100	*	100	100	100
RNUXA_HUMAN	1:8	30.86	3.74	5.08	6.59	5.52	0.51	19.58	29.85	12.58	5.14	*	100	100	100	100	*	100	100	100
RO52_HUMAN	1:8	71.07	0.53	0.2	1.56	0.13	0.01	0.23	55.1	7.42	0.03	*	100	100	100	100	*	100	100	100
ROA1_HUMAN	1:8	63.98	0.01	0.06	0.11	0.01	0	0.1	94.83	0.33	0	*	100	100	100	100	*	100	100	100
RRAGA_HUMAN	1:8	97.99	0.06	0.2	0.16	0.06	0.01	0.33	7.64	0.95	0.03	*	100	100	100	100	*	100	100	100
RRAGC_HUMAN	1:8	97.95	0.08	0.14	0.31	0.11	0.01	0.24	95.52	0.54	0.03	*	100	100	100	100	*	100	100	100
RRAGD_HUMAN	1:8	98.18	0.03	0.14	0.3	0.11	0	0.31	95.34	0.42	0.03	*	100	100	100	100	*	100	100	100
RRP44_HUMAN	1:8	93.06	0.29	0.4	0.61	0.15	0.06	1.12	92.82	2.04	0.26	*	100	100	100	100	*	100	100	100
RUSC1_HUMAN	1:8	28.71	3.28	6.86	12.53	0.6	1.22	5.32	29.5	23.68	2.16	*	100	100	100	100	*	100	100	100
RUVB1_HUMAN	1:8	23.51	0.14	0.36	0.25	0.14	0.03	0.84	96.47	0.91	0.05	*	100	100	100	100	*	100	100	100
RUVB2_HUMAN	1:8	24.61	0.24	0.36	0.35	0.12	0.02	0.94	96.01	0.85	0.03	*	100	100	100	100	*	100	100	100
RYBP_HUMAN	1:8	3.25	1.03	0.08	0.26	0.01	0.01	0.6	94.66	1.98	0.01	*	100	100	100	100	*	100	100	100
S100B_HUMAN	1:8	97.7	15.78	0.12	1.61	0.12	0.03	0.33	46.93	0.6	0.09	*	100	100	100	100	*	100	100	100
S14L2_HUMAN	1:8	10.53	1.17	1.01	1.36	1.52	0.19	52.57	31.59	4.34	0.25	*	0	100	100	100	*	0	100	100
S2A4R_HUMAN	1:8	88.2	1.02	0.95	0.94	0.53	0.35	1.47	89.11	2.74	0.2	*	100	100	100	100	*	100	100	100
SAFB2_HUMAN	1:8	2.47	0.61	0.25	0.62	0.29	0.05	0.6	95.19	1.18	0.1	*	100	100	100	100	*	100	100	100
SART3_HUMAN	1:8	23.82	6.48	4.07	8.69	2.38	0.55	4.86	48.16	10.85	0.4	*	100	100	100	100	*	100	100	100
SF3B1_HUMAN	1:8	0.68	0.06	0.13	0.21	0.1	0.02	0.23	98.26	0.6	0.06	*	100	100	100	100	*	100	100	100
SFRS1_HUMAN	1:8	1.48	0.04	0.14	0.2	0.08	0	0.2	98	0.84	0	*	100	100	100	100	*	100	100	100
SGK1_HUMAN	1:8	83.71	4.27	0.52	0.27	0.29	0.09	0.34	30.38	27.62	0.09	*	100	100	100	100	*	100	100	100
SH3K1_HUMAN	1:8	79.46	1.74	0.58	1.95	1.94	0.03	1.2	6.11	12.41	0.16	*	100	100	100	100	*	0	100	100
SH3L3_HUMAN	1:8	9.45	2.62	0.35	1.3	0.17	0.08	0.69	87.03	3.14	0.52	*	100	100	100	100	*	100	100	100
SIAH1_HUMAN	1:8	99.57	0.01	0.05	0.06	0.02	0.01	0.03	71.11	0.15	0	*	100	100	100	100	*	100	100	100
SIPA1_HUMAN	1:8	1.25	0.24	0.24	0.36	10.59	0.01	0.3	86.81	0.76	0.01	*	100	100	100	100	*	0	100	100
SIX5_HUMAN	1:8	19.86	0.24	0.34	0.58	0.15	0	0.49	95.62	1.57	0.05	*	100	100	100	100	*	100	100	100
SLBP_HUMAN	1:8	97.62	0.06	0.08	0.25	0.01	0	0.15	87.23	0.81	0	*	100	100	100	100	*	100	100	100
SMAD1_HUMAN	1:8	99.33	0.01	0.07	0.03	0.05	0	0.1	99.47	0.19	0	*	100	100	100	100	*	100	100	100
SMAD2_HUMAN	1:8	99.53	0	0.03	0.02	0.05	0	0.09	99.58	0.12	0	*	100	100	100	100	*	100	100	100
SMAD4_HUMAN	1:8	88.61	0.44	0.81	0.54	0.75	0.23	0.96	91.86	3.54	0.02	*	100	100	100	100	*	100	100	100
SMAD5_HUMAN	1:8	99.16	0.03	0.03	0.04	0.04	0	0.1	99.32	0.3	0	*	100	100	100	100	*	100	100	100
SMC2_HUMAN	1:8	82.55	0.5	0.59	0.74	0.26	0.05	0.56	94.5	1.49	0.07	*	100	100	100	100	*	100	100	100
SMC4_HUMAN	1:8	69.55	0.9	0.89	0.86	0.42	0.13	1.31	90.17	2.54	0.14	*	100	100	100	100	*	100	100	100
SMG1_HUMAN	1:8	62.48	1.36	1.85	3.52	1.3	0.5	4.04	22.05	7.93	0.34	*	100	100	100	100	*	100	100	100
SMG5_HUMAN	1:8	37.25	4.84	3.09	5.57	3.25	1.02	8.45	45.87	15.13	1.84	*	100	100	100	100	*	100	100	100
SMG7_HUMAN	1:8	29.5	2.37	3.3	7.09	1.06	0.77	4.37	58.75	12.37	1.16	*	100	100	100	100	*	100	100	100
SMN_HUMAN	1:8	11.68	0.58	0.18	3.29	1.5	0.07	5.69	75.48	9.19	0.64	*	100	100	100	100	*	100	100	100
SMUF2_HUMAN	1:8	83.66	0.25	0.11	0.35	0.07	0.03	0.27	33.6	0.9	0.33	*	100	100	100	100	*	100	100	100
SMYD3_HUMAN	1:8	79.63	1.32	2.12	1.3	0.42	0	3.38	80.56	8.42	0.25	*	100	100	100	100	*	100	100	100
SND1_HUMAN	1:8	23.38	2.21	11.98	6.39	5.65	0.53	14.37	27.08	24.57	0.81	*	100	100	100	100	*	0	100	100
SNTG1_HUMAN	1:8	7.44	0.58	85.13	0.54	3.68	0.01	1.39	2.16	3.61	0.03	*	0	100	100	100	*	0	0	0
SOX10_HUMAN	1:8	0.47	0.02	0.06	0.38	0	0	0.09	98.89	0.34	0	*	100	100	100	100	*	100	100	100
SPAST_HUMAN	1:8	64.95	47.79	2.31	0.68	0.41	0.11	10.26	30.23	1.83	0.08	*	100	100	100	100	*	0	100	100
SPIB_HUMAN	1:8	2.19	0.1	0.23	0.6	0	0.01	0.51	95.12	2.05	0.18	*	100	100	100	100	*	100	100	100
SPN1_HUMAN	1:8	24.78	2.68	3.53	12.39	4.49	0.12	5.58	36.61	20.79	3.72	*	100	100	100	100	*	100	100	100
SPNXA_HUMAN	1:8	98.81	0	0	0.09	0	0	0	98.97	0.65	0	*	100	100	100	100	*	100	100	100
SPNXB_HUMAN	1:8	98.44	0	0	0.14	0	0	0	98.49	0.8	0	*	100	100	100	100	*	100	100	100
SPNXC_HUMAN	1:8	98.83	0	0	0.1	0	0	0	99.02	0.65	0	*	100	100	100	100	*	100	100	100
SRA1_HUMAN	1:8	19.69	1.75	3.88	9.13	4.31	0.36	5.36	41.03	22.6	0	*	100	100	100	100	*	0	100	100
SRP68_HUMAN	1:8	23.3	3.08	5.89	9.55	3.63	0.47	9.39	35.9	17.29	0.2	*	100	100	100	100	*	100	100	100
SRPK1_HUMAN	1:8	82.82	0.37	0.17	0.32	0.15	0	0.27	96.98	0.69	0.04	*	100	100	100	100	*	100	100	100
SRPK2_HUMAN	1:8	97.22	0.38	0.07	0.23	0.12	0.01	0.14	97.64	0.66	0.01	*	100	100	100	100	*	100	100	100
SRRM1_HUMAN	1:8	22.34	5.32	4	4.48	1.64	0.2	4.05	53.78	16.77	0.31	*	100	100	100	100	*	100	100	100
STA5A_HUMAN	1:8	99.32	0.04	0.03	0.09	0.03	0	0.08	99.31	0.21	0.01	*	100	100	100	100	*	100	100	100
STABP_HUMAN	1:8	30.5	5.39	6.54	7.17	3.08	0.29	7.99	28.67	21.76	0.77	*	100	100	100	100	*	100	100	100
STAT1_HUMAN	1:8	98.98	0.07	0.05	0.1	0.03	0.01	0.07	98.93	0.43	0	*	100	100	100	100	*	100	100	100
STAT2_HUMAN	1:8	95.39	0.23	0.38	0.72	0.27	0.03	0.48	95.71	1.2	0.04	*	100	100	100	100	*	100	100	100
STAT3_HUMAN	1:8	99.12	0.09	0.04	0.07	0.02	0	0.09	99.17	0.29	0.01	*	100	100	100	100	*	100	100	100
STAT4_HUMAN	1:8	98.97	0.08	0.12	0.11	0.1	0.01	0.08	98.91	0.37	0.01	*	100	100	100	100	*	100	100	100
STAT6_HUMAN	1:8	98.56	0.14	0.06	0.17	0.06	0.01	0.18	98.47	0.53	0.02	*	100	100	100	100	*	100	100	100
STK35_HUMAN	1:8	11.33	1.37	1.18	0.37	0.25	0.04	0.75	86.87	3.08	0.01	*	100	100	100	100	*	100	100	100
STK36_HUMAN	1:8	52.52	5.09	4.74	3.19	2.16	0.74	3.74	36.5	17.48	0.17	*	100	100	100	100	*	100	100	100
STK38_HUMAN	1:8	86.99	91.94	0.15	0.13	0.02	0	0.14	1.95	2.11	0	*	0	100	100	100	*	0	0	100
STK4_HUMAN	1:8	77.28	14.21	0.99	1.08	27.33	0.05	0.68	14.26	2.96	0.11	*	100	100	100	100	*	0	100	100
STOX1_HUMAN	1:8	28.51	5.76	3.2	6.89	4.74	2.35	15.96	29.16	16.27	0.69	*	100	100	100	100	*	100	100	100
SUFU_HUMAN	1:8	97.85	0.08	0.11	0.44	0.02	0.03	0.16	98.03	0.68	0.01	*	100	100	100	100	*	100	100	100
SYUA_HUMAN	1:8	82.63	25.83	0.03	0.31	0.02	0.05	1.11	16.32	0.37	0	*	100	100	100	100	*	0	100	100
TACC1_HUMAN	1:8	32.96	0.33	0.88	0.61	0.35	0.22	0.98	62.68	2.4	0.05	*	100	100	100	100	*	100	100	100
TERA_HUMAN	1:8	76.41	2.91	13.84	0.12	0.02	0.01	1.31	70.41	0.31	0.01	*	100	100	100	100	*	100	100	100
TF65_HUMAN	1:8	53.84	0.06	0.09	0.45	0.03	0	0.12	98.7	0.36	0	*	100	100	100	100	*	100	100	100
THOC4_HUMAN	1:8	95.33	0.09	0.24	0.28	0.06	0.02	0.42	96.87	0.97	0.17	*	100	100	100	100	*	100	100	100
TIP30_HUMAN	1:8	31.66	3.91	5.11	7.95	3.09	0.56	16.98	24.12	17.12	1.11	*	100	100	100	100	*	100	100	100
TIP60_HUMAN	1:8	7.1	0.03	0.17	0.28	0.14	0.01	0.34	97.09	1	0.03	*	100	100	100	100	*	100	100	100
TNAP3_HUMAN	1:8	81.03	0.35	3.82	2.12	3.79	0.22	2.69	83.04	5.21	0.18	*	100	100	100	100	*	100	100	100
TNI3K_HUMAN	1:8	65.43	6.51	1.57	8.46	1.31	0.04	3.81	18.23	9.12	0.14	*	100	100	100	100	*	100	100	100
TNPO1_HUMAN	1:8	81.51	0.73	1.34	1.02	0.43	0.32	2.39	13.14	4.54	0.31	*	100	100	100	100	*	100	100	100
TNPO3_HUMAN	1:8	35.79	5.11	3.11	4.79	1.3	0.35	8.39	40.69	23.37	1.95	*	100	100	100	100	*	100	100	100
TOP2A_HUMAN	1:8	8.75	0.05	0.04	0.09	0.02	0	0.11	99.23	0.25	0	*	100	100	100	100	*	100	100	100
TOP2B_HUMAN	1:8	9.29	0.05	0.06	0.08	0.02	0	0.09	99.16	0.29	0	*	100	100	100	100	*	100	100	100
TP53B_HUMAN	1:8	28.18	2.8	4.2	9.61	2.11	1.66	6.45	39.39	19.67	2.16	*	100	100	100	100	*	100	100	100
TPR_HUMAN	1:8	29.98	7.73	2.85	6.26	3.84	0.33	7.86	44.4	13.59	0.82	*	100	100	100	100	*	100	100	100
TRABD_HUMAN	1:8	79.57	1.26	0.89	1.99	1.02	0.06	3.11	79.25	7.11	0.3	*	100	100	100	100	*	100	100	100
TRAF4_HUMAN	1:8	89.73	1.12	0.72	1.74	0.8	0.24	0.82	3.6	2.74	0.18	*	100	100	100	100	*	100	100	100
TRI11_HUMAN	1:8	59.21	0.81	0.83	4.28	0.22	0.1	0.98	50.37	13.66	0.08	*	100	100	100	100	*	100	100	100
TRI45_HUMAN	1:8	40.28	2.36	2.69	6.87	0.97	0.5	4.46	45.79	7.94	0.38	*	100	100	100	100	*	100	100	100
TRI47_HUMAN	1:8	49.68	5.26	4.98	8.03	0.76	0.23	3.01	25.85	11.94	0.82	*	100	100	100	100	*	100	100	100
TRIP4_HUMAN	1:8	30.89	5.04	2.51	9.24	2.84	0.31	11.87	32.82	18.37	0.5	*	100	100	100	100	*	100	100	100
TS101_HUMAN	1:8	97.26	0.08	0.1	0.18	0.09	0	0.31	97.39	1.45	0	*	100	100	100	100	*	100	100	100
TSPY1_HUMAN	1:8	2.52	0.14	0.08	0.38	0.76	0.16	1.45	92.72	2.91	0.12	*	100	100	100	100	*	0	100	100
TTF2_HUMAN	1:8	14.47	0.7	1.11	1.04	0.54	0.13	3.5	88.32	3.33	0.12	*	100	100	100	100	*	100	100	100
TWST2_HUMAN	1:8	24.85	0.02	0.03	0.12	0.1	0.02	0.12	98.88	0.37	0.13	*	100	100	100	100	*	100	100	100
TX1B3_HUMAN	1:8	63.73	4.67	0.4	0.32	0.25	0.01	2.99	43.06	42.81	0.06	*	100	100	100	100	*	100	100	100
UACA_HUMAN	1:8	94.83	0.85	0.34	0.53	0.22	0.03	0.97	94.23	1.23	0.09	*	100	100	100	100	*	100	100	100
UB2E3_HUMAN	1:8	37.8	0.13	10.42	1.54	0.79	0.1	2.01	41.82	6.62	13.88	*	100	100	100	100	*	100	100	100
UBQL1_HUMAN	1:8	96.6	0.11	0.14	0.32	0.12	0.04	0.27	97.3	0.95	0.03	*	100	100	100	100	*	100	100	100
UBQL2_HUMAN	1:8	96.71	0.14	0.18	0.4	0.05	0.01	0.31	97.11	1.1	0.05	*	100	100	100	100	*	100	100	100
UFM1_HUMAN	1:8	50.92	0	6.81	5.85	0	0.2	3.25	26.23	30.35	0.14	*	100	100	100	100	*	0	100	100
UK14_HUMAN	1:8	12.63	0.23	0.23	78.76	0.12	0.14	14.4	1.33	1.34	0.07	*	0	0	100	100	*	0	0	0
VHL_HUMAN	1:8	24.02	6.34	6.17	12.11	7.38	1.12	5.38	25.27	21.67	2.7	*	100	100	100	100	*	100	100	100
VIGLN_HUMAN	1:8	92.75	0.28	2.87	0.56	0.13	0.04	0.87	2.18	1.12	0.06	*	100	100	100	100	*	0	100	100
VPS25_HUMAN	1:8	43.99	5.35	4.58	4.33	3.12	0.19	5.92	29.35	18.28	1.34	*	100	100	100	100	*	100	100	100
VPS4A_HUMAN	1:8	96.59	11.36	0.46	0.17	0.06	0.02	1.4	84.38	0.34	0.02	*	100	100	100	100	*	100	100	100
VPS4B_HUMAN	1:8	93.1	13.75	0.45	0.22	0.05	0.03	1.49	82.01	0.35	0.02	*	100	100	100	100	*	100	100	100
WBP11_HUMAN	1:8	27.24	3.03	4.49	7.83	2.28	0.06	7.11	48.22	13.82	0.21	*	100	100	100	100	*	100	100	100
WWTR1_HUMAN	1:8	96.56	0.11	0.17	0.26	0.13	0.06	0.22	95.35	1.01	0.01	*	100	100	100	100	*	100	100	100
XPO1_HUMAN	1:8	21.35	0.08	0.22	0.24	0.17	0.01	0.43	97.64	0.69	0.04	*	100	100	100	100	*	100	100	100
XPO2_HUMAN	1:8	82.51	1	1.07	1.11	0.82	0.07	2.99	83.5	5.17	0.38	*	100	100	100	100	*	100	100	100
XPO4_HUMAN	1:8	30.94	5.51	3.27	8.04	3.45	0.65	8.84	31.07	21.96	1.03	*	100	100	100	100	*	100	100	100
XPO5_HUMAN	1:8	32.07	3.29	3.77	4.86	1.61	1.03	7.83	48.79	18.93	0.62	*	100	100	100	100	*	100	100	100
XPO6_HUMAN	1:8	96.02	0.21	0.13	0.56	0.11	0.03	0.27	96.65	1.31	0.02	*	100	100	100	100	*	100	100	100
XPOT_HUMAN	1:8	28.63	4.11	4.28	4.53	1.5	0.33	8.21	42.58	18.71	1.04	*	100	100	100	100	*	100	100	100
YBOX1_HUMAN	1:8	50.6	0.06	0.14	0.49	0.03	0	0.18	80.99	0.93	0.01	*	100	100	100	100	*	100	100	100
YYAP1_HUMAN	1:8	28.25	7.4	4.61	10.5	1.25	0.57	5.61	34.72	22.82	2.26	*	100	100	100	100	*	100	100	100
Z322A_HUMAN	1:8	14.88	0	0	0.02	0	0	0.02	97.29	0.14	0	*	100	100	100	100	*	100	100	100
ZCSL2_HUMAN	1:8	89.64	0.49	0.82	0.65	0.47	0.38	2.54	91.32	1.33	0.08	*	100	100	100	100	*	100	100	100
ZIM10_HUMAN	1:8	2.22	0.58	0.12	0.86	0.08	0.11	0.38	95.14	2.27	0.07	*	100	100	100	100	*	0	100	100
ZN175_HUMAN	1:8	13.93	0.04	0.01	0.06	0	0	0.02	97.65	0.08	0	*	100	100	100	100	*	100	100	100
ZN346_HUMAN	1:8	32.69	4.37	3.28	6.72	0.14	0.07	6.52	51.58	18.03	0.29	*	100	100	100	100	*	100	100	100
ZN383_HUMAN	1:8	13.38	0.03	0.01	0.04	0	0	0.06	97.08	0.11	0	*	100	100	100	100	*	100	100	100
ZN385_HUMAN	1:8	25.75	2.41	7.1	7.36	0.5	3.56	13.39	43.82	12.2	0.09	*	100	100	100	100	*	100	100	100
ZN395_HUMAN	1:8	80.99	0.86	0.88	1.53	0.49	0.64	3.11	84.46	5.79	0.15	*	100	100	100	100	*	100	100	100
ZN396_HUMAN	1:8	15.87	0.11	0.06	0.18	0.05	0	0.15	96.81	0.44	0.07	*	100	100	100	100	*	100	100	100
ZN397_HUMAN	1:8	16.86	0.05	0.02	0.03	0.01	0	0.04	97.66	0.07	0	*	100	100	100	100	*	100	100	100
ZN622_HUMAN	1:8	46.39	3.84	2.1	8.61	3.02	0.7	7.2	25.18	12.43	0.97	*	100	100	100	100	*	100	100	100
ZPR1_HUMAN	1:8	96.61	0.13	0.27	0.54	0.09	0.03	0.38	96.9	0.81	0.2	*	100	100	100	100	*	100	100	100
ZWIA_HUMAN	1:8	42.95	4.83	0	8.06	0	0	8.87	45	10.19	0	*	100	100	100	100	*	100	100	100
APS_HUMAN	1:9	95.8	0.28	0.23	0.44	0.22	0.01	2.31	1.89	2.02	0.42	*	100	100	100	100	*	0	100	100
CAN2_HUMAN	1:9	98.13	0.05	0.11	0.16	0.07	0.02	0.18	2.42	21.45	0.04	*	100	100	100	100	*	100	100	100
CENA2_HUMAN	1:9	87.31	0.72	0.64	2.24	18	0.04	3.28	20.78	3.47	0.72	*	100	100	100	100	*	0	0	100
COMT_HUMAN	1:9	95.73	0.11	0.25	0.54	0.1	0.08	0.61	1.17	96.06	0.13	*	100	100	100	100	*	100	100	100
CTNL1_HUMAN	1:9	7.45	13.18	1.48	2.36	0.77	0.08	2.36	7.95	68.1	0.14	*	100	100	100	100	*	0	0	100
DGKD_HUMAN	1:9	62.98	1.67	0.98	2.82	0.78	0.26	4.31	35.82	14.35	1.8	*	100	100	100	100	*	0	100	100
ELMO1_HUMAN	1:9	98.03	0.15	0.22	0.16	0.11	0.02	0.16	0.7	0.82	0.02	*	100	100	100	100	*	100	100	100
ENOA_HUMAN	1:9	99.39	0.01	0.02	0.18	0.01	0	0.04	0.11	7.71	0	*	100	100	100	100	*	100	100	100
EPB42_HUMAN	1:9	70.39	12.98	0.36	12	0.09	0.08	0.46	1.23	71.98	0.03	*	100	100	100	100	*	100	100	100
ERMAP_HUMAN	1:9	59.78	0.38	0.26	5.08	0.14	0.03	0.51	18.27	70.05	0.03	*	100	100	100	100	*	100	100	100
FAK2_HUMAN	1:9	50.94	0.08	0.06	0.31	0.02	0	0.11	1.18	96.25	0.03	*	100	100	100	100	*	100	100	100
FCG2C_HUMAN	1:9	0.16	9.26	0.02	7.08	0	0	0.1	0.48	89.96	0.02	*	100	100	100	100	*	0	0	0
FOLH1_HUMAN	1:9	13.35	0.24	0.51	8.54	0.43	0.14	2.25	2.94	90.13	0.2	*	100	100	100	100	*	100	100	100
FTS1_HUMAN	1:9	22.13	1.83	1.95	9.91	3.58	0.38	12.26	27.29	29.01	0.47	*	100	100	100	100	*	0	100	100
HCK_HUMAN	1:9	62.35	0.06	0.03	0.3	0.02	0.02	0.05	7.15	75.37	0.01	*	100	100	100	100	*	100	100	100
LCK_HUMAN	1:9	74.52	0.05	0.06	0.33	0.01	0.02	0.06	7.29	73.88	0	*	100	100	100	100	*	100	100	100
LIMA1_HUMAN	1:9	94.97	92.54	0.18	0.26	0.11	0.02	0.31	4.17	1.39	0.03	*	100	100	100	100	*	0	0	100
LIPA2_HUMAN	1:9	33.62	7.02	6.16	5.51	5.15	1.75	11.74	32.97	15.62	0.71	*	100	100	100	100	*	0	100	100
LRIG2_HUMAN	1:9	4.1	0.66	0.69	11	0.3	0.15	1.26	4.13	79.76	0.06	*	100	100	100	100	*	0	0	100
NPSR1_HUMAN	1:9	0.8	0.05	0.4	2.55	0.36	0.02	0.51	1.04	94.13	0.24	*	100	100	100	100	*	0	0	100
PA2G6_HUMAN	1:9	92.84	0.37	0.12	4.43	0.18	0.14	0.62	2.68	1.6	0.05	*	100	100	100	100	*	0	0	100
PACN3_HUMAN	1:9	49.64	1.38	0.18	0.23	0.04	0	0.41	1.29	48.33	0.12	*	100	100	100	100	*	100	100	100
PAK1_HUMAN	1:9	43.26	0.72	0.12	37.82	0.18	0.29	0.7	21.39	15.57	0.09	*	100	100	100	100	*	0	0	100
PDPK1_HUMAN	1:9	92.13	1.17	0.21	0.46	0.08	0.01	0.23	17.78	73.27	0.01	*	100	100	100	100	*	100	100	100
PERF_HUMAN	1:9	92.64	0.09	0.28	3.58	0.39	0.03	0.53	1.14	93.37	0.05	*	100	100	100	100	*	100	100	100
PEX19_HUMAN	1:9	36.18	5.37	5.97	6.02	1.34	0	5.75	33.08	19.2	8.33	*	100	100	100	100	*	0	100	100
PHLB2_HUMAN	1:9	34.37	6.59	4.34	5.52	8.93	1.35	8.82	36.97	11.89	0.91	*	0	100	100	100	*	0	100	100
PI51C_HUMAN	1:9	46.31	0.05	0.06	0.15	0.01	0	0.11	7.07	92.01	0	*	100	100	100	100	*	100	100	100
PREX1_HUMAN	1:9	63.51	2.12	2.13	3.9	1.01	0.42	3.79	16.17	16.66	0.69	*	100	100	100	100	*	100	100	100
PTPRE_HUMAN	1:9	11.24	0.03	0.05	0.84	0.02	0	0.04	0.85	88.36	0	*	100	100	100	100	*	100	100	100
PTPRR_HUMAN	1:9	80.2	0.05	0.75	0.65	0.08	0.01	0.24	1.3	75.22	0.06	*	100	100	100	100	*	100	100	100
PXK_HUMAN	1:9	96.37	0.33	0.22	0.28	0.08	0.02	0.2	2	95.81	0.02	*	100	100	100	100	*	100	100	100
RAP1B_HUMAN	1:9	12.09	0.15	0.23	0.17	9.77	0.06	0.21	0.48	86.18	0.04	*	100	100	100	100	*	100	100	100
RASL2_HUMAN	1:9	40.88	0.74	1.81	1.94	0.53	0.13	1.05	5.86	49.58	0.58	*	100	100	100	100	*	100	100	100
RHOQ_HUMAN	1:9	24.81	7.37	0.14	36.51	1.62	0.02	0.24	0.43	33.23	0	*	0	100	100	100	*	0	100	100
RPGF6_HUMAN	1:9	18.55	2.62	1.84	4.91	1.8	0.14	6.49	59.26	13.18	0.49	*	0	100	100	100	*	0	100	100
SEM6D_HUMAN	1:9	0.6	0.06	0.03	4.62	0.02	0.01	0.23	0.58	94.04	0.02	*	100	100	100	100	*	0	100	100
TAOK3_HUMAN	1:9	94.49	1.68	0.26	0.41	2.01	0.12	0.37	3.36	1.41	0.02	*	100	100	100	100	*	0	0	0
TAU_HUMAN	1:9	98.77	0.03	0.1	0.13	0.02	0	0.21	0.53	98.69	0	*	100	100	100	100	*	100	100	100
TAZ_HUMAN	1:9	7.53	0.71	1.86	1.7	0.06	0.39	71.27	12.89	7.12	0.73	*	0	0	100	100	*	0	0	100
TNR8_HUMAN	1:9	13.77	5.6	3.62	22.58	0.82	0	6.85	20.55	39.39	0.57	*	100	100	100	100	*	0	0	100
UROL1_HUMAN	1:9	2.28	0.43	0.65	9.59	0.42	0.14	0.61	1.86	92.78	0.15	*	100	100	100	100	*	0	100	100
VASP_HUMAN	1:9	94.78	0.32	0.26	0.41	0.14	0.03	0.65	2.38	93.7	0.01	*	100	100	100	100	*	100	100	100
YIPF3_HUMAN	1:9	14.28	3.59	4.21	9.48	4.38	0.22	13.28	24.01	41.53	0.09	*	100	100	100	100	*	0	100	100
ZMY19_HUMAN	1:9	51.41	4.24	0.72	2.23	0.14	2.29	4.2	54.37	21.4	0.31	*	0	100	100	100	*	0	100	100
CEP35_HUMAN	2:8	46.98	5.27	2.27	6.62	24.51	0.16	7.07	27.73	12.81	0.92	*	0	100	100	100	*	0	0	0
RASF1_HUMAN	2:8	90.32	86.43	1.09	0.23	0.23	0.04	1.58	6.47	1.33	0.05	*	0	100	100	100	*	0	100	100
SPN90_HUMAN	2:8	27.46	4.15	5.9	9.59	2.32	0.83	10.27	22.68	25.52	1.14	*	0	0	100	100	*	0	0	0
SYMPK_HUMAN	2:9	22.84	5.49	5.56	9.9	3.4	0.36	11.77	27.69	23.64	1.82	*	0	100	100	100	*	0	0	0
VINC_HUMAN	2:9	0.57	96.33	0.08	0.16	0.05	0.01	0.21	0.47	97.95	0.01	*	100	100	100	100	*	100	100	100
CALU_HUMAN	3:4	0.8	0.16	96.27	0.17	1.62	0.01	0.2	0.46	0.54	0.03	*	100	100	100	100	*	0	0	0
MYOC_HUMAN	3:4	0.62	0.17	67.87	81.41	0.1	0.03	0.16	0.56	17.08	0.01	*	100	100	100	100	*	100	100	100
PCSK6_HUMAN	3:4	0.55	0.07	26.83	55.06	61.71	0.02	0.26	0.86	0.89	0	*	0	100	100	100	*	0	100	100
ABCG1_HUMAN	3:5	5.86	0.24	11.99	0.96	0.42	0.12	4.61	5.84	72.61	0.41	*	0	100	100	100	*	0	0	0
APH1A_HUMAN	3:5	14.89	3.51	7.08	6	2.42	0.21	11.2	21.08	40.68	0.22	*	0	0	0	0	*	0	0	0
APHC_HUMAN	3:5	3.41	0.29	87.81	0.78	86.87	0.12	0.53	1.32	6.96	0.13	*	100	100	100	100	*	100	100	100
BAP31_HUMAN	3:5	4.47	1.04	79.06	1.85	1.39	0.14	1.33	6.03	7.64	0.09	*	100	100	100	100	*	0	0	0
CLN8_HUMAN	3:5	22.26	0.66	14.04	2.64	7.11	2.43	5.96	10	46.8	1.68	*	0	0	100	100	*	0	0	0
DHC24_HUMAN	3:5	23.25	4.48	4.94	7.96	3.6	0.76	8.07	24.94	34.12	1.37	*	0	0	0	0	*	0	0	0
ERGI1_HUMAN	3:5	3.23	0.26	87.12	0.81	87.24	0.01	1.12	3.72	4.89	0.12	*	100	100	100	100	*	100	100	100
ERGI2_HUMAN	3:5	4.54	0.33	85.25	1.23	85.17	0	2.05	4.16	3.97	0.27	*	100	100	100	100	*	100	100	100
ERGI3_HUMAN	3:5	0.52	0.06	97.55	0.28	97.51	0	0.22	0.51	0.98	0.03	*	100	100	100	100	*	100	100	100
EXT1_HUMAN	3:5	0.41	0.05	98.55	0.12	91.06	0	0.11	0.43	0.44	0.04	*	100	100	100	100	*	100	100	100
EXT2_HUMAN	3:5	0.47	0.06	98.16	0.21	87.62	0.01	0.26	0.4	0.5	0	*	100	100	100	100	*	100	100	100
FURIN_HUMAN	3:5	0.19	0.01	45.85	48.26	58.79	0.02	0.13	0.24	7.15	0	*	100	100	100	100	*	0	100	100
LMA2L_HUMAN	3:5	0.39	0.1	78.43	0.3	97.94	0.01	0.18	0.31	0.8	0.04	*	100	100	100	100	*	100	100	100
LMAN1_HUMAN	3:5	6.18	1.23	60.44	2.69	75.2	0.06	3.37	8.07	5.38	0.16	*	100	100	100	100	*	100	100	100
LMAN2_HUMAN	3:5	0.46	0.05	48.6	0.27	98.14	0.04	0.16	0.34	0.63	0.01	*	100	100	100	100	*	100	100	100
MBTP1_HUMAN	3:5	36.14	1.84	2.56	28.29	1.25	1.2	5.95	15.05	11.93	0.99	*	0	0	0	0	*	0	0	0
MCFD2_HUMAN	3:5	29.56	3.79	13.82	8.98	4.05	0	5.35	24.61	21.13	0.52	*	0	0	0	100	*	0	0	0
P3H2_HUMAN	3:5	11.11	1.75	0.94	46.5	1.24	0.17	2.77	34.6	7.88	0.58	*	0	0	0	0	*	0	0	0
PEN2_HUMAN	3:5	4.99	0.14	85.19	1.55	85.53	0.9	1.93	3.13	3.96	0.12	*	100	100	100	100	*	100	100	100
PMYT1_HUMAN	3:5	42.95	8.01	4.71	4.23	4.29	0.04	6.06	32.75	18.61	0.67	*	0	0	0	0	*	0	0	0
PSN2_HUMAN	3:5	7.75	1.4	38.84	4.74	38.42	0.35	5.6	16.64	26.01	0.33	*	100	100	100	100	*	100	100	100
RAB2A_HUMAN	3:5	20.78	2.93	55.97	0.96	70.67	0.61	0.17	0.94	4.09	0.05	*	100	100	100	100	*	100	100	100
S23IP_HUMAN	3:5	18.08	1.27	2.39	5.38	2.13	1.06	47.87	19.21	10.76	0.46	*	0	0	0	0	*	0	0	0
SRBP1_HUMAN	3:5	1.48	0.1	93.41	0.45	93.29	0.07	0.6	2.63	1.76	0.05	*	100	100	100	100	*	100	100	100
SRBP2_HUMAN	3:5	2.89	0.37	86.95	0.95	86.55	0.07	1.03	7.04	2	0.03	*	100	100	100	100	*	100	100	100
TMCO1_HUMAN	3:5	23.47	2.43	4.99	3.79	0.78	0.27	10.9	33.84	25.94	1.47	*	0	0	0	0	*	0	0	0
TMED3_HUMAN	3:5	8.63	1.4	12.55	1.43	68.61	0.79	3.07	7.18	9.74	0.44	*	100	100	100	100	*	100	100	100
UGGG1_HUMAN	3:5	3.13	0.2	89.51	0.67	0.45	0.05	0.98	3.02	3.08	0.34	*	100	100	100	100	*	0	0	0
YIF1A_HUMAN	3:5	5.88	0.31	67.4	3.36	63.93	0.41	4.06	8.75	11.33	0.04	*	100	100	100	100	*	100	100	100
YIPF5_HUMAN	3:5	4.66	0.11	81.81	1.85	81.67	0.05	3.61	4.85	4.72	0.23	*	100	100	100	100	*	100	100	100
ZDHC9_HUMAN	3:5	4.95	0.31	72.24	1.25	7.8	0.16	1.93	6.67	7.6	0.18	*	100	100	100	100	*	100	100	100
3BHS1_HUMAN	3:7	0.41	0.07	98.82	0.05	0.02	0	94.27	0.27	0.26	0.07	*	100	100	100	100	*	100	100	100
3BHS2_HUMAN	3:7	0.44	0.06	98.81	0.06	0.02	0	93.01	0.28	0.3	0.05	*	100	100	100	100	*	100	100	100
CASQ1_HUMAN	3:7	0.56	0.01	97.91	0.2	0.06	0.01	0.18	0.67	0.47	0.03	*	100	100	100	100	*	0	0	0
NCB5R_HUMAN	3:7	0.91	0.1	88.17	0.27	0.1	0.13	96.71	1.08	0.95	0.02	*	100	100	100	100	*	100	100	100
SEPN1_HUMAN	3:7	24.53	1.88	5.2	13.36	1.99	3.06	8.8	29.7	25.66	0.45	*	0	0	0	0	*	0	0	0
AKAP6_HUMAN	3:8	25.7	4.59	6.54	10.02	3.67	0.92	7.65	32	21.52	0.93	*	100	100	100	100	*	0	0	0
AT2A3_HUMAN	3:8	0.21	0.03	95.83	0.1	0.92	0	0.09	0.2	2.66	0.01	*	100	100	100	100	*	0	0	0
ATF6A_HUMAN	3:8	6.41	1.41	74.94	1.86	0.33	0.66	1.4	88.1	3.58	0.26	*	100	100	100	100	*	100	100	100
ATF6B_HUMAN	3:8	5.96	2.59	69.93	1.42	0.59	0.19	1.29	86.76	3.82	0.06	*	100	100	100	100	*	100	100	100
CREB3_HUMAN	3:8	7.89	1.52	14.16	2.86	1.59	0.33	1.45	81.15	5.41	0.02	*	100	100	100	100	*	100	100	100
NHLC1_HUMAN	3:8	55.76	1.15	1.71	4.08	0.93	0.12	5.85	28.43	9.46	1.33	*	0	100	100	100	*	0	0	0
PO210_HUMAN	3:8	1.41	0.11	95.01	0.5	0.19	0.06	0.61	96.02	1.41	0.03	*	100	100	100	100	*	100	100	100
TOR1A_HUMAN	3:8	41.08	0.44	65.09	26.86	0.28	0.04	1.39	1.66	2.67	0.09	*	100	100	100	100	*	0	0	0
A4_HUMAN	3:9	0.87	0.04	0.35	3.02	0.03	0.01	0.61	1.15	94.36	0.02	*	100	100	100	100	*	0	0	0
HMDH_HUMAN	3:9	0.28	0.02	98.96	0.08	0.02	0	0.09	0.29	12.03	0.01	*	100	100	100	100	*	100	100	100
N2DL1_HUMAN	3:9	1.75	0.21	0.3	26.41	0.42	0.03	0.35	2.06	93.38	0.42	*	100	100	100	100	*	0	0	0
S27A2_HUMAN	3:9	26.13	0.09	71.53	0.35	0.07	0.03	0.44	0.66	79.02	0.25	*	100	100	100	100	*	100	100	100
S39A1_HUMAN	3:9	3.23	0.14	0.79	1.48	0.34	0.16	2.12	3.4	89.53	0.18	*	100	100	100	100	*	0	0	0
TRIPB_HUMAN	5:2	34.82	10.5	4.33	7.41	5.64	0.72	7.84	31.94	14.24	0.79	*	0	0	0	100	*	0	0	0
BGAT_HUMAN	5:4	3.02	0.92	1.23	1.18	89.16	0	1.05	2.11	3.29	0	*	100	100	100	100	*	0	0	0
ENP6_HUMAN	5:4	0.76	0.04	18.88	54.29	78.39	0	0.32	0.95	0.8	0.03	*	100	100	100	100	*	100	100	100
GALT1_HUMAN	5:4	1.85	0.28	0.33	52.99	93.62	0.04	0.68	2.24	1.16	0.05	*	100	100	100	100	*	100	100	100
GALT2_HUMAN	5:4	0.45	0.07	0.12	87.12	98.28	0	0.16	0.49	0.46	0.01	*	100	100	100	100	*	100	100	100
SIA4A_HUMAN	5:4	0.34	0.05	0.2	95.42	95.58	0.02	0.21	0.48	3.22	0.02	*	100	100	100	100	*	100	100	100
SIA4C_HUMAN	5:4	2.56	0.39	0.55	68.77	68.78	0.08	0.9	3.15	23.99	0.04	*	100	100	100	100	*	100	100	100
SIAT1_HUMAN	5:4	0.5	0.03	0.13	95.3	96.65	0.02	0.32	0.86	1.3	0.04	*	100	100	100	100	*	100	100	100
SIAT6_HUMAN	5:4	0.7	0.06	0.17	21.53	21.43	0.05	0.25	0.46	76.87	0.01	*	0	100	100	100	*	0	100	100
ARD1_HUMAN	5:6	27.26	0.4	9.42	0.81	49.92	0.15	1.03	19.59	1.87	0.06	*	100	100	100	100	*	0	0	0
CUL3_HUMAN	5:8	92.66	0.41	0.41	0.93	0.25	0.03	0.79	92.49	2.06	0.14	*	0	100	100	100	*	0	0	0
PGEA1_HUMAN	5:8	38.01	6.56	3.56	2.46	2.94	0.62	6.55	30.44	24.31	0.15	*	0	100	100	100	*	0	0	0
ADA10_HUMAN	5:9	0.25	0.02	0.12	0.86	26.83	0	0.05	0.22	98.66	0	*	100	100	100	100	*	100	100	100
ADRB1_HUMAN	5:9	0.56	0.1	0.04	0.14	0.03	0	0.08	0.84	98.42	0.02	*	100	100	100	100	*	0	0	0
CHIC2_HUMAN	5:9	32.33	7.04	5.49	6.43	4.92	0.4	3.57	27.61	30.72	0.39	*	0	100	100	100	*	0	0	0
FGRL1_HUMAN	5:9	2.84	0.65	1.11	10.37	0.66	0.19	1.28	3.41	88.95	0.21	*	100	100	100	100	*	0	0	0
LPP3_HUMAN	5:9	0.2	0.02	45.11	0.09	0.39	0	0.11	0.33	53.81	0.01	*	100	100	100	100	*	0	100	100
PICAL_HUMAN	5:9	2.02	0.28	0.16	0.15	37.07	0.13	0.68	2.65	94.17	0.01	*	100	100	100	100	*	100	100	100
SMS2_HUMAN	5:9	21.82	1.35	2.82	9.91	4.57	1.73	11.31	21.88	34.41	0	*	100	100	100	100	*	0	0	0
TGON2_HUMAN	5:9	5.07	0.77	1.18	1.91	83.18	0.03	2.27	6.53	2.09	0	*	100	100	100	100	*	0	0	0
TNR17_HUMAN	5:9	15.27	5.39	8.3	6.06	1.45	0	8.92	28.15	37.69	0	*	100	100	100	100	*	0	0	0
CHIT1_HUMAN	6:4	0.82	0.08	0.05	97.32	0.06	0.08	0.19	0.73	0.76	0.11	*	100	100	100	100	*	0	0	0
GGH_HUMAN	6:4	2.81	0.2	0.35	92.43	0.13	91.59	0.73	2.26	1.89	0.21	*	100	100	100	100	*	100	100	100
HYAL1_HUMAN	6:4	2.04	0.24	0.6	1.52	0.1	0.07	1.64	2.41	91.76	0.2	*	0	0	0	0	*	0	0	0
AMACR_HUMAN	7:10	1.38	0.09	0.13	0.41	0.09	0.05	95.32	1.52	1.38	94.87	*	100	100	100	100	*	100	100	100
SPYA_HUMAN	7:10	0.95	0.12	0.28	0.28	0.04	0.03	74.59	0.84	75	22.32	*	0	100	100	100	*	0	100	100
B2L10_HUMAN	7:8	18.97	3.51	4.52	4.32	4.85	0.45	10.19	12.35	48.78	0.06	*	0	0	100	100	*	0	0	100
BNIP3_HUMAN	7:8	1.94	0.17	0.55	0.98	0.27	0.01	93.1	2.77	1.45	0.07	*	100	100	100	100	*	100	100	100
DUT_HUMAN	7:8	96.13	0.09	0.25	0.44	0.13	0.02	0.84	96.54	1.01	0.09	*	100	100	100	100	*	0	0	100
GLRX2_HUMAN	7:8	29.66	0.21	0.88	0.67	0.08	0.02	72.76	67.3	1.34	0.42	*	100	100	100	100	*	100	100	100
NDUAD_HUMAN	7:8	21.02	21.38	4.74	12.56	0.61	0.15	7.96	19.6	22.53	0.42	*	0	0	0	100	*	0	0	0
OGG1_HUMAN	7:8	44.56	0.05	0.97	2.21	0.42	0.01	2.02	89.18	2.19	0.38	*	100	100	100	100	*	0	0	0
ORN_HUMAN	7:8	6.52	0.45	1.86	1.74	0.44	0.05	81.7	8.55	2.87	0.24	*	100	100	100	100	*	100	100	100
PDCD8_HUMAN	7:8	1.26	0.1	0.14	0.3	0.08	0.04	96.89	96.81	0.89	0.05	*	100	100	100	100	*	100	100	100
PEO1_HUMAN	7:8	30.99	3.32	7.53	6.02	2.83	0.11	15.68	29.05	14.64	0.23	*	0	100	100	100	*	0	100	100
TIM50_HUMAN	7:8	5.86	0.89	1.57	0.83	1.05	0.75	67.43	9.19	15.12	0.66	*	100	100	100	100	*	0	100	100
UNG_HUMAN	7:8	0.72	0.14	0.19	0.21	0.09	0.03	82.67	98.32	0.49	0	*	100	100	100	100	*	100	100	100
FIS1_HUMAN	7:9	1.96	0.18	0.35	0.71	0.25	0.06	92.93	2.34	94.13	0.07	*	100	100	100	100	*	100	100	100
VDAC1_HUMAN	7:9	0.17	0.01	0.05	0.09	0.02	0	99.22	0.22	11.02	0.01	*	100	100	100	100	*	100	100	100
ANLN_HUMAN	8:2	2.7	90.36	0.38	0.53	0.21	0.09	0.95	93.68	2.31	0.02	*	100	100	100	100	*	100	100	100
INCE_HUMAN	8:2	5.53	2.01	0.66	0.99	0.52	0.02	0.86	89.82	2.91	0.09	*	100	100	100	100	*	0	0	100
MYOZ1_HUMAN	8:2	3.99	84.9	0.48	2.01	0.44	0	0.8	5.77	2.71	0.07	*	100	100	100	100	*	100	100	100
PIAS1_HUMAN	8:2	1.22	0.09	0.31	0.36	0.13	0.08	0.27	97.75	0.53	0	*	100	100	100	100	*	0	0	0
RIF1_HUMAN	8:2	29.69	4.52	3.48	7.11	2.57	0.46	8.85	34.17	22.55	0.62	*	100	100	100	100	*	0	0	0
TPX2_HUMAN	8:2	32.65	11.93	2.5	4.2	4.82	1.36	8.3	35.72	14.94	0.45	*	100	100	100	100	*	0	0	100
DDX28_HUMAN	8:7	17.66	0.95	0.48	1.04	0.24	0.05	2.87	84.11	2.75	0.07	*	100	100	100	100	*	0	100	100
PAF_HUMAN	8:7	28.61	2.89	12.28	7.19	4.26	0.64	0.21	29.74	23.87	4.41	*	100	100	100	100	*	0	0	0
MTND_HUMAN	8:9	0.65	0.22	0.1	0.52	0.23	0.06	0.26	97.74	97.33	0.04	*	100	100	100	100	*	100	100	100
NOTC2_HUMAN	8:9	4.5	0.13	0.06	13.52	0.05	0.01	0.07	60.23	88.04	0	*	100	100	100	100	*	100	100	100
NOTC3_HUMAN	8:9	5.57	0.09	0.06	15.83	0.04	0.02	0.1	60.97	86.14	0	*	100	100	100	100	*	100	100	100
NOTC4_HUMAN	8:9	5.14	0.12	0.07	11.33	0.06	0.03	0.17	61.09	90.35	0.02	*	100	100	100	100	*	100	100	100
PININ_HUMAN	8:9	30.34	5.28	5.87	5.11	2.98	0.03	2.54	51.77	14.69	0.49	*	100	100	100	100	*	0	100	100
PKP2_HUMAN	8:9	1.72	23.05	0.44	0.79	0.2	0	0.6	71.59	51.56	0.13	*	100	100	100	100	*	100	100	100
PKP3_HUMAN	8:9	17.57	8.15	0.14	0.22	0.08	0.02	0.26	89.9	67.42	0.04	*	100	100	100	100	*	100	100	100
S29A2_HUMAN	8:9	0.9	0.19	0.25	0.3	0.12	0.01	0.5	22.47	75.54	0.09	*	100	100	100	100	*	100	100	100
1C16_HUMAN	9:4	0.02	0	0	0.17	0	0	0.01	0.01	99.76	0	*	100	100	100	100	*	100	100	100
ACE_HUMAN	9:4	0.43	0.06	0.13	57.87	0.03	0.01	0.18	0.48	89.16	0.01	*	100	100	100	100	*	100	100	100
ACE2_HUMAN	9:4	2.42	0.35	0.37	62.7	0.31	0.15	0.74	2.36	79.03	0.09	*	100	100	100	100	*	100	100	100
ACET_HUMAN	9:4	0.95	0.09	0.15	66.09	0.18	0.01	0.34	1.08	80.35	0.02	*	100	100	100	100	*	100	100	100
ADA12_HUMAN	9:4	0.47	0.03	0.15	15.92	0.1	0.01	0.08	0.44	86.65	0.01	*	100	100	100	100	*	100	100	100
ADA28_HUMAN	9:4	0.29	0.08	0.16	29.71	0.08	0	0.07	0.32	72.79	0	*	100	100	100	100	*	100	100	100
ADAM9_HUMAN	9:4	0.89	0.03	0.09	19.54	0.19	0.04	0.38	0.94	83.52	0.02	*	100	100	100	100	*	100	100	100
ATRN_HUMAN	9:4	0.69	0.12	0.18	0.98	0.07	0.07	0.19	0.78	97.21	0.01	*	100	100	100	100	*	100	100	100
BTC_HUMAN	9:4	6.54	0.4	1.67	68.76	1.41	0.05	2.11	8.97	74.8	0.64	*	100	100	100	100	*	100	100	100
C163A_HUMAN	9:4	0.52	0.01	0.07	64.73	0.04	0.03	0.11	0.37	34.19	0.04	*	100	100	100	100	*	100	100	100
CANT1_HUMAN	9:4	1.12	0.1	96.59	0.29	96.58	0.02	0.32	0.8	1	0.06	*	0	0	0	100	*	0	0	0
CD40L_HUMAN	9:4	1.13	0.09	0.16	96.08	0.07	0.02	0.18	1.04	96.28	0.03	*	100	100	100	100	*	100	100	100
CD8A_HUMAN	9:4	0.45	0.05	0.29	0.59	0.04	0.04	0.3	1.04	97.57	0.01	*	100	100	100	100	*	0	100	100
CD97_HUMAN	9:4	0.41	0.16	0.12	7.95	0.07	0	0.13	0.72	96.42	0	*	100	100	100	100	*	100	100	100
CEAM1_HUMAN	9:4	0.39	0.09	0.06	4.82	0.02	0	0.11	0.62	94.16	0.02	*	100	100	100	100	*	100	100	100
CKLF_HUMAN	9:4	1.29	0.02	1.57	2.64	0.55	0	1.03	3.49	89.88	0	*	100	100	100	100	*	0	100	100
COVA1_HUMAN	9:4	34.73	5.28	3.92	7.04	4.33	0.36	8.1	31.84	17.46	0.9	*	0	0	100	100	*	0	0	0
CRIM1_HUMAN	9:4	11.83	0.76	3.32	56.38	1.5	0.02	3.66	10.44	15.26	0	*	100	100	100	100	*	100	100	100
CRUM1_HUMAN	9:4	8.5	0.12	0.22	30.56	0.07	0.01	0.25	32.05	76.07	0	*	100	100	100	100	*	0	100	100
CRUM2_HUMAN	9:4	9.14	0.1	0.23	32.37	0.12	0.06	0.84	34.09	77.34	0.11	*	100	100	100	100	*	0	100	100
CXAR_HUMAN	9:4	10.49	0.15	2.94	6.16	2.62	0.38	3.56	9.47	70.36	0.33	*	100	100	100	100	*	0	0	100
DAG1_HUMAN	9:4	0.5	0.03	0.13	98.08	0.05	0	0.16	0.56	98.58	0	*	100	100	100	100	*	100	100	100
DPP4_HUMAN	9:4	1.78	0.08	0.14	80.69	0.07	0	0.15	0.76	96.65	0.03	*	100	100	100	100	*	100	100	100
EDA_HUMAN	9:4	12.73	1.25	1.72	55.5	2.67	0	1.17	18.56	19.92	0.84	*	100	100	100	100	*	100	100	100
EGFR_HUMAN	9:4	0.97	0.06	0.08	4.66	0.02	0.01	0.1	0.47	98.29	0.03	*	100	100	100	100	*	100	100	100
EMR3_HUMAN	9:4	0.38	0.12	0.11	8.06	0.07	0	0.12	0.55	97.96	0	*	100	100	100	100	*	100	100	100
EPHA3_HUMAN	9:4	0.28	0	0.02	5.8	0.01	0	0.01	0.09	99.62	0	*	100	100	100	100	*	100	100	100
EPOR_HUMAN	9:4	1.04	0.23	0.17	31.28	0.14	0	0.5	0.98	96.14	0.08	*	100	100	100	100	*	100	100	100
ERBB3_HUMAN	9:4	1.04	0.08	0.08	5.51	0.06	0	0.1	0.62	98.13	0.05	*	100	100	100	100	*	100	100	100
EREG_HUMAN	9:4	1.69	0.1	0.66	67.82	0.09	0	1.98	6.01	89.1	0.09	*	100	100	100	100	*	100	100	100
FCAR_HUMAN	9:4	1.44	0.35	0.53	1.85	0.09	0.25	0.65	1.78	93.84	0.24	*	100	100	100	100	*	100	100	100
FCG3B_HUMAN	9:4	9.07	0.06	1	8.34	0.08	0	0.55	2.59	94.13	0.07	*	100	100	100	100	*	0	100	100
FGFR2_HUMAN	9:4	0.44	0.03	0.06	0.25	0.32	0.03	0.01	0.26	99.34	0	*	100	100	100	100	*	0	0	0
FLT3L_HUMAN	9:4	2.55	0.17	1	86.85	0.2	0.22	1.65	3.28	89.63	0.02	*	100	100	100	100	*	100	100	100
GFRA4_HUMAN	9:4	1.69	0.16	0.26	1.26	0.28	0.09	0.49	2.74	94.3	0	*	100	100	100	100	*	0	0	100
HBEGF_HUMAN	9:4	1.22	0.09	0.69	94.26	0.18	0.03	0.55	1.18	95.88	0.06	*	100	100	100	100	*	100	100	100
I17RB_HUMAN	9:4	0.63	0.1	0.29	95.07	0.28	0.02	0.69	0.85	96.39	0.19	*	100	100	100	100	*	100	100	100
ICAM4_HUMAN	9:4	1	0.14	0.16	64.9	0.11	0.1	1.14	1.9	95.06	0	*	100	100	100	100	*	100	100	100
IL1AP_HUMAN	9:4	0.41	0.07	0.09	46.99	0.02	0	0.21	0.57	98.55	0	*	100	100	100	100	*	100	100	100
IL4RA_HUMAN	9:4	4.18	0.82	0.67	83.44	0.66	0.06	1.66	7.04	86.66	0.08	*	100	100	100	100	*	100	100	100
IL6RA_HUMAN	9:4	0.91	0.19	0.33	2.83	0.15	0.22	0.28	1.21	94.7	0.03	*	100	100	100	100	*	100	100	100
IL6RB_HUMAN	9:4	0.67	0.05	0.23	2.18	0.07	0.05	0.31	1.04	96.72	0.01	*	100	100	100	100	*	100	100	100
IL7RA_HUMAN	9:4	3.72	0.7	0.47	1.95	0.34	0.07	1.31	2.77	91.08	0.06	*	100	100	100	100	*	0	0	100
IL9R_HUMAN	9:4	12.9	1.9	4.42	6.83	1.43	0.44	4.89	18.01	62.42	0.08	*	100	100	100	100	*	0	0	100
ILRL1_HUMAN	9:4	1.43	0.37	0.23	49.52	0.07	0.01	0.26	0.88	96.63	0	*	100	100	100	100	*	100	100	100
ITLN1_HUMAN	9:4	10.42	2.45	1.75	43.75	1.45	2.66	3.98	15.96	17.68	3.69	*	100	100	100	100	*	100	100	100
KLOT_HUMAN	9:4	31.62	0.12	0.2	0.57	0.1	0.14	0.55	1.56	65.58	0.09	*	100	100	100	100	*	0	0	100
LCAP_HUMAN	9:4	3.81	0.06	0.11	12.26	0.06	0	0.25	3.67	83.08	0.03	*	100	100	100	100	*	100	100	100
LIFR_HUMAN	9:4	1.33	0.14	0.17	93.2	0.1	0.04	0.36	1.62	96.29	0.03	*	100	100	100	100	*	100	100	100
MOX2R_HUMAN	9:4	2.12	0.1	0.62	0.9	0.35	0	0.57	2.26	94.53	0.05	*	100	100	100	100	*	0	0	100
MUC1_HUMAN	9:4	1.36	0.78	0.07	0.1	0.02	0	0.15	0.92	97.38	0.01	*	100	100	100	100	*	0	0	0
N2DL2_HUMAN	9:4	0.72	0.11	16.62	1.56	0.53	0.03	0.43	1.33	95.56	0.02	*	100	100	100	100	*	0	100	100
NRG1_HUMAN	9:4	0.73	0.3	0.17	96.65	0.06	0	0.11	0.91	92.86	0.04	*	100	100	100	100	*	100	100	100
NRP1_HUMAN	9:4	0.17	0.01	0.04	3.35	1.04	0	0.05	0.36	95.02	0	*	100	100	100	100	*	100	100	100
OLR1_HUMAN	9:4	2.72	0.6	0.38	79.4	0.15	0	0.24	1.81	94.95	0.01	*	100	100	100	100	*	100	100	100
PGCB_HUMAN	9:4	1.05	0.09	0.27	94.28	0.18	0.04	0.42	1.56	48.2	0.02	*	100	100	100	100	*	100	100	100
PIGR_HUMAN	9:4	1.25	0.12	0.25	95.04	0.2	0.05	0.24	1.31	96.36	0.04	*	100	100	100	100	*	100	100	100
PLXB1_HUMAN	9:4	0.69	0.08	0.12	0.32	0.06	0.01	0.27	0.68	98.02	0.02	*	100	100	100	100	*	0	0	100
PRSS8_HUMAN	9:4	2.52	2.18	3.14	74.96	0.07	0.04	0.53	0.84	19.17	0	*	100	100	100	100	*	100	100	100
PVR_HUMAN	9:4	0.67	0.07	0.15	60.19	0.12	0.01	0.4	0.77	97.38	0.01	*	100	100	100	100	*	100	100	100
PVRL1_HUMAN	9:4	0.58	0.04	0.06	6.87	0.06	0.01	0.18	0.91	97.83	0	*	100	100	100	100	*	100	100	100
RAGE_HUMAN	9:4	1.42	0.19	0.21	1.11	0.06	0.01	0.9	1.21	95.39	0.07	*	100	100	100	100	*	0	0	100
SFRP1_HUMAN	9:4	0.47	0.02	0.27	86.34	0.34	0	0.19	0.79	82.35	0.07	*	100	100	100	100	*	100	100	100
SIG10_HUMAN	9:4	0.93	0.12	0.21	5.15	0.08	0	0.28	1.46	97.14	0.03	*	100	100	100	100	*	100	100	100
SIGL6_HUMAN	9:4	0.44	0.13	0.07	5.5	0.02	0.01	0.2	0.5	98.78	0.01	*	100	100	100	100	*	100	100	100
SN_HUMAN	9:4	2.51	0.57	0.49	75.49	0.17	0.09	0.79	2.3	92.49	0.04	*	100	100	100	100	*	100	100	100
TFR1_HUMAN	9:4	74.89	0.23	1.16	0.67	0.24	0	1.03	3.45	91.54	0.23	*	100	100	100	100	*	0	0	0
TGFA_HUMAN	9:4	0.41	0	0.14	96.74	0.1	0.01	0.15	0.4	98.44	0.05	*	100	100	100	100	*	100	100	100
TM11D_HUMAN	9:4	1.11	0.42	6.19	56.43	0.05	0.19	0.27	0.53	48.96	0.03	*	100	100	100	100	*	100	100	100
TMPS2_HUMAN	9:4	2.51	0.04	21.4	47.07	0.23	0.01	0.25	1.3	32.76	0.06	*	100	100	100	100	*	100	100	100
TN13B_HUMAN	9:4	2.53	0.09	0.18	92.41	0.3	0.01	0.32	2.12	85.69	0.08	*	100	100	100	100	*	100	100	100
TNF12_HUMAN	9:4	19.87	1.21	4.52	19.07	3.38	0.9	3.51	28.18	33.11	0.98	*	100	100	100	100	*	0	0	100
TNFA_HUMAN	9:4	0.53	0.27	0.24	89.08	0.05	0	0.33	1.16	91.82	0.03	*	100	100	100	100	*	100	100	100
TNFL6_HUMAN	9:4	1.76	0.29	0.4	88.42	0.04	0	0.21	1.77	90.38	0	*	100	100	100	100	*	100	100	100
TNR18_HUMAN	9:4	2.69	0.14	0.22	75.91	0.36	0.07	0.55	2.32	91.17	0	*	100	100	100	100	*	100	100	100
TNR1A_HUMAN	9:4	0.99	0	0.13	3.42	0.12	0.01	0.37	1.18	97.24	0	*	100	100	100	100	*	100	100	100
TNR1B_HUMAN	9:4	3.32	0.25	0.74	12.05	0.15	0.03	0.4	2.98	85.24	0	*	100	100	100	100	*	100	100	100
TNR25_HUMAN	9:4	7.81	0.88	1.41	14.06	0.91	1.06	6.11	7.24	72.83	0.7	*	100	100	100	100	*	100	100	100
TNR5_HUMAN	9:4	0.6	0.14	0.19	56.87	0.07	0.02	0.1	0.42	91.13	0	*	100	100	100	100	*	100	100	100
TNR6_HUMAN	9:4	0.72	0.04	0.38	2.01	0.34	0	0.58	0.92	96.9	0.01	*	100	100	100	100	*	100	100	100
UROM_HUMAN	9:4	1.5	0.28	0.02	93.44	0.04	0	0.33	0.81	94.5	0	*	100	100	100	100	*	100	100	100
VGFR1_HUMAN	9:4	1.12	0.1	0.15	0.64	0.03	0	0.19	0.82	97.87	0.01	*	100	100	100	100	*	0	0	100
X3CL1_HUMAN	9:4	2.11	0.19	0.5	93.01	0.27	0.07	0.52	2.09	69.89	0	*	100	100	100	100	*	100	100	100
ZP1_HUMAN	9:4	5.12	0.08	0.14	97.48	0.05	0.03	0.29	0.76	93.25	0.01	*	100	100	100	100	*	100	100	100
ZP2_HUMAN	9:4	1.42	0.06	0.13	98.62	0.04	0.01	0.11	0.39	97.73	0.01	*	100	100	100	100	*	100	100	100
ZP3_HUMAN	9:4	0.34	0.01	0.04	98.75	0.01	0	0.09	0.34	99.15	0.01	*	100	100	100	100	*	100	100	100
ZP4_HUMAN	9:4	10.75	0.15	0.17	97.86	0.02	0.03	0.29	0.55	88.11	0	*	100	100	100	100	*	100	100	100
ACT1_LYTPI	1:2	99.37	7.3	0	0.3	0	0	0	0.3	0	0	*	100	100	100	100	*	100	100	100
ACT2_LYTPI	1:2	99.24	6.65	0	0.31	0	0	0	0.42	0	0	*	100	100	100	100	*	100	100	100
ACT3_LYTPI	1:2	99.2	7.23	0	0.27	0	0	0	0.5	0	0	*	100	100	100	100	*	100	100	100
ACT4_LYTPI	1:2	99.16	7.13	0	0.28	0	0	0	0.53	0.01	0	*	100	100	100	100	*	100	100	100
PSA1_MACFA	1:8	98.59	0.08	0.08	0.12	0.02	0	0.21	98.77	0.48	0.02	*	100	100	100	100	*	100	100	100
PSA4_MACFA	1:8	86.69	0.1	0.1	0.17	0.14	0	0.29	98.29	0.51	0.02	*	100	100	100	100	*	100	100	100
ROA1_MACMU	1:8	64.3	0.02	0.04	0.1	0.02	0	0.12	95.84	0.35	0.01	*	100	100	100	100	*	100	100	100
TAU_MACMU	1:9	98.86	0.14	0.08	0.08	0	0	0.18	0.43	99.01	0	*	100	100	100	100	*	100	100	100
3BHS_MACMU	3:7	0.39	0.06	98.81	0.06	0.02	0	96.07	0.28	0.29	0.06	*	100	100	100	100	*	100	100	100
IL1AP_MACMU	9:4	0.59	0.09	0.09	49.1	0.02	0	0.21	0.6	98.35	0	*	100	100	100	100	*	100	100	100
TGFA_MACMU	9:4	0.08	0	0.1	97.51	0.1	0.01	0.06	0.28	98.96	0	*	100	100	100	100	*	100	100	100
ZP2_MACRA	9:4	1.59	0.04	0.15	98.53	0.04	0.01	0.12	0.43	97.52	0.01	*	100	100	100	100	*	100	100	100
ZP3_MACRA	9:4	0.33	0.02	0.04	98.8	0.01	0	0.08	0.32	99.22	0	*	100	100	100	100	*	100	100	100
DCXR_MESAU	1:5	52.94	0.12	2.55	0.52	0.13	0.02	34.98	2	1.35	5.95	*	100	100	100	100	*	0	0	0
RCC1_MESAU	1:8	86.6	0.04	0.07	0.27	3.52	0	0.2	89.23	0.46	0.01	*	100	100	100	100	*	100	100	100
3BHS1_MESAU	3:7	0.38	0.06	98.85	0.06	0.01	0	96.6	0.29	0.26	0.05	*	100	100	100	100	*	100	100	100
3BHS2_MESAU	3:7	0.43	0.06	98.83	0.06	0.02	0	95	0.33	0.23	0.05	*	100	100	100	100	*	100	100	100
3BHS3_MESAU	3:7	0.46	0.08	98.64	0.07	0.02	0	94.35	0.33	0.34	0.06	*	100	100	100	100	*	100	100	100
ZP3_MESAU	9:4	0.44	0.01	0.06	98.26	0.16	0	0.11	0.35	98.81	0.01	*	100	100	100	100	*	100	100	100
HYES_MOUSE	1:10	98.22	0.09	0.18	0.2	0.11	0.01	0.24	0.77	0.52	97.54	*	100	100	100	100	*	100	100	100
KIME_MOUSE	1:10	96.28	0.1	0.18	0.63	0.05	0.04	0.48	1.25	1.33	95.16	*	100	100	100	100	*	100	100	100
PEX5_MOUSE	1:10	97.89	0.18	0.13	0.27	0.08	0.01	0.29	0.83	0.59	79.52	*	100	100	100	100	*	100	100	100
PEX7_MOUSE	1:10	71.04	8	0.68	0.12	0.31	0.34	0.1	32.76	0.81	46.4	*	100	100	100	100	*	100	100	100
SERHL_MOUSE	1:10	35.62	1.24	5.34	10.89	3.22	2.49	10.8	28	11.68	1.21	*	100	100	100	100	*	0	0	0
ABLM1_MOUSE	1:2	45.9	5.52	2.46	9.02	1.98	0.3	5.78	33.48	19.79	0.98	*	100	100	100	100	*	0	0	0
CLAP2_MOUSE	1:2	92.92	95	0.27	0.29	0.13	0.02	0.66	1.42	1.78	0.02	*	100	100	100	100	*	100	100	100
CP250_MOUSE	1:2	87.51	92.05	0.41	0.79	0.43	0.01	0.64	2.91	1.33	0.06	*	100	100	100	100	*	100	100	100
DYN1_MOUSE	1:2	97.15	86.97	0.03	0.04	0.01	0	4.67	1.79	0.12	0	*	100	100	100	100	*	100	100	100
EVL_MOUSE	1:2	83.47	0.63	1.49	1.29	0.6	0.16	2.57	5.65	83.96	0.14	*	0	100	100	100	*	0	0	0
GAS8_MOUSE	1:2	35.44	9.56	2.68	6.44	6.43	0.97	11.65	33.2	10.88	2.08	*	100	100	100	100	*	0	0	0
GTSE1_MOUSE	1:2	92.28	89.84	0.46	0.9	0.16	0	0.56	4.6	1.85	0.07	*	100	100	100	100	*	100	100	100
LATS2_MOUSE	1:2	44.35	76.47	0.29	0.27	0.17	0.02	0.38	15.52	2.21	0.02	*	100	100	100	100	*	100	100	100
LDB3_MOUSE	1:2	46.63	72.86	1.15	0.72	0.52	0.45	2.96	8.88	4.76	0.19	*	100	100	100	100	*	100	100	100
LIMA1_MOUSE	1:2	95.48	0.29	0.09	0.39	0.1	0.02	0.23	4.64	93.52	0.02	*	100	100	100	100	*	0	0	0
MISS_MOUSE	1:2	24.23	3.43	5.46	16.03	2.63	0	8.89	46.32	9.75	0	*	0	100	100	100	*	0	0	0
MRIP_MOUSE	1:2	96.55	95.68	0.27	0.33	0.08	0	0.29	1.66	1.07	0.01	*	100	100	100	100	*	100	100	100
MYRIP_MOUSE	1:2	72.34	2.58	2.26	2.99	1.27	0.51	4.02	14.18	7.86	0.3	*	100	100	100	100	*	0	0	0
NDE1_MOUSE	1:2	93.68	92.71	0.35	0.63	0.22	0	0.63	2.51	1.37	0	*	100	100	100	100	*	100	100	100
NDEL1_MOUSE	1:2	92.93	91.39	0.43	0.54	0.4	0.06	0.37	3.26	1.51	0	*	100	100	100	100	*	100	100	100
PDE4D_MOUSE	1:2	98.76	86.02	0.05	0.11	0.03	0	0.08	0.55	0.38	0	*	100	100	100	100	*	100	100	100
PDLI1_MOUSE	1:2	34.86	95.26	0.04	0.49	0.07	0.04	0.48	2.11	0.84	0.01	*	100	100	100	100	*	100	100	100
PEA15_MOUSE	1:2	95.04	88.41	0.23	0.71	0.14	0.02	0.32	2.33	1.67	0	*	100	100	100	100	*	100	100	100
PPIP1_MOUSE	1:2	89.22	1.01	0.6	1.21	0.23	0.16	1.11	5.32	4.08	0.07	*	100	100	100	100	*	0	0	0
SIRT2_MOUSE	1:2	27.48	0.12	0.11	0.66	0.28	0.04	30.33	40.02	1.58	0.11	*	0	0	100	100	*	0	0	0
SPAG6_MOUSE	1:2	34.44	1.05	10.33	4.76	3.14	4.06	11.84	27.2	20.33	0.76	*	100	100	100	100	*	0	0	0
ST38L_MOUSE	1:2	80.18	38.74	0.17	0.15	0.01	0.01	0.18	54.47	2.56	0.01	*	100	100	100	100	*	0	100	100
TRI54_MOUSE	1:2	54.03	42.19	2.21	4.89	2.08	0.01	4.1	29.48	6.69	0.18	*	100	100	100	100	*	100	100	100
TRIM1_MOUSE	1:2	97.6	95.5	0.07	0.17	1.91	0.01	0.09	1.36	0.45	0.01	*	100	100	100	100	*	100	100	100
TWF1_MOUSE	1:2	96.88	93.58	0.18	0.33	0.23	0.01	0.38	3.82	0.81	0.05	*	100	100	100	100	*	100	100	100
TWF2_MOUSE	1:2	98.36	96.45	0.1	0.25	0.09	0.01	0.15	2.13	0.47	0.02	*	100	100	100	100	*	100	100	100
WNK4_MOUSE	1:2	94.44	0.56	0.31	0.67	0.18	0.04	0.43	2.87	1.99	0.02	*	100	100	100	100	*	0	0	0
ZYX_MOUSE	1:2	96.84	95.95	0.08	0.32	0.06	0	0.43	1.88	0.63	0.04	*	100	100	100	100	*	100	100	100
CNBP_MOUSE	1:3	7.87	0.06	0.14	0.26	0.02	0	1.45	25.27	72.93	0	*	0	0	100	100	*	0	0	0
DNJC3_MOUSE	1:3	35.86	1.69	16.79	2.14	1.2	0.15	16.18	44.66	14.96	1.36	*	0	100	100	100	*	0	100	100
EPM2A_MOUSE	1:3	33.19	4.52	2.31	2.51	2.09	0.86	18.99	30.62	18.32	3.85	*	100	100	100	100	*	0	0	0
HOME1_MOUSE	1:3	91.18	1.25	0.51	0.9	0.89	0	1.5	3.52	2.31	0.01	*	100	100	100	100	*	0	0	0
LRMP_MOUSE	1:3	28.29	4.14	3.08	4.62	4.09	0.45	10.5	34.07	19.35	0.37	*	0	100	100	100	*	0	0	0
PRKN2_MOUSE	1:3	96.41	0.14	0.23	0.26	0.06	0	0.23	2.14	0.84	0	*	100	100	100	100	*	0	0	0
GELS_MOUSE	1:4	71.32	0.57	0.04	56.73	0.05	0	0.21	0.44	0.34	0.03	*	100	100	100	100	*	100	100	100
HMMR_MOUSE	1:4	30.82	8.62	2.15	8.76	4.07	0.96	6.72	39.42	15.98	1.36	*	0	100	100	100	*	0	0	100
IL1RA_MOUSE	1:4	17.94	0.02	0.07	98.66	0.01	0	0.03	0.43	0.47	0	*	100	100	100	100	*	100	100	100
LEG9_MOUSE	1:4	47.03	0.03	0.35	5.27	0.36	0.07	0.55	48.91	1.73	0.11	*	0	100	100	100	*	0	100	100
PAI2_MOUSE	1:4	62.83	0.05	2.78	59.23	0.08	0	0.11	0.67	0.53	0	*	100	100	100	100	*	100	100	100
CORO7_MOUSE	1:5	7	79.3	0.83	0.95	0.49	0.29	1.74	9.34	4.19	0.37	*	0	0	100	100	*	0	0	0
DNMBP_MOUSE	1:5	62.14	4.11	4.25	3.88	2.74	0.17	5.54	24.58	11.18	1.29	*	100	100	100	100	*	0	0	0
GGNB1_MOUSE	1:5	46.09	0.85	0.85	2.67	0.57	0	1.93	48.62	3.53	0	*	0	100	100	100	*	0	0	0
GOGA4_MOUSE	1:5	36.28	13.91	4.62	5.21	4.38	0.18	7.78	33.52	11.76	2.03	*	100	100	100	100	*	0	0	0
GOPC_MOUSE	1:5	25.96	2.93	42.51	2.94	0.38	0.04	2.35	18.69	17.06	0.39	*	0	100	100	100	*	0	0	0
ICA69_MOUSE	1:5	98.37	0.11	0.08	0.32	89.47	0.02	0.25	0.67	0.46	0.03	*	100	100	100	100	*	100	100	100
INP5E_MOUSE	1:5	77.97	0.49	0.98	1.62	0.14	0.14	3.94	6.75	10.02	0.17	*	100	100	100	100	*	0	0	0
JIP3_MOUSE	1:5	96.13	0.11	0.37	0.47	38.01	0.01	0.34	1.68	1.18	0.01	*	100	100	100	100	*	100	100	100
NUCB1_MOUSE	1:5	96.79	0.28	0.26	37.31	58.79	0.02	0.37	1.55	0.77	0.03	*	100	100	100	100	*	100	100	100
OPTN_MOUSE	1:5	96.38	0.49	0.32	0.36	87.68	0.02	0.43	9.13	0.61	0.05	*	100	100	100	100	*	100	100	100
PIPNB_MOUSE	1:5	98.71	0.13	0.05	0.22	11.8	0	0.18	0.48	0.35	0.02	*	100	100	100	100	*	100	100	100
RAB34_MOUSE	1:5	8.76	8.51	6.96	0.97	43.18	4.46	6.17	8.06	22.58	0.34	*	100	100	100	100	*	0	100	100
RB6I2_MOUSE	1:5	91.9	1.13	0.52	0.57	0.33	0	0.97	4.6	1.81	0.02	*	100	100	100	100	*	0	0	0
TRI36_MOUSE	1:5	62.73	69.21	1.14	3.39	1.31	0.25	2.53	10.82	6.73	0.41	*	0	100	100	100	*	0	0	0
TXND8_MOUSE	1:5	76.63	0.05	0.12	0.26	17.2	0.1	6.17	16.3	0.72	0.01	*	100	100	100	100	*	100	100	100
VPS45_MOUSE	1:5	36.85	3.67	5	6.74	1.87	0.45	9.63	27.3	18.94	1.27	*	100	100	100	100	*	0	0	0
SIAE_MOUSE	1:6	10.3	2.02	1.79	4.28	1.38	55.82	3.84	10.25	15.98	0.19	*	100	100	100	100	*	0	100	100
AKA10_MOUSE	1:7	38.56	1.98	2.43	11.12	2.07	0.57	12.93	37.64	10.61	1.83	*	100	100	100	100	*	0	100	100
BAD_MOUSE	1:7	95.76	0	0.02	0.54	0	0.04	95.37	1.12	1.17	0.57	*	100	100	100	100	*	100	100	100
BID_MOUSE	1:7	25.9	3.12	0.74	4.81	1.58	0	9.54	46.29	23.67	1.73	*	0	100	100	100	*	0	0	100
CLIC4_MOUSE	1:7	26.92	0.01	25.58	0.06	46.68	0	0.15	8.13	19.13	0.01	*	0	100	100	100	*	0	0	0
DBLOH_MOUSE	1:7	97.06	0.05	0.22	0.54	0.09	0.01	96.87	0.87	0.87	0.01	*	100	100	100	100	*	100	100	100
DGUOK_MOUSE	1:7	1.05	0.09	0.23	0.12	0.09	0	71.05	26.67	1	0.02	*	100	100	100	100	*	0	100	100
FOLC_MOUSE	1:7	96.66	0.18	0.28	0.5	0.1	0.03	96.12	1.01	1.15	0.05	*	100	100	100	100	*	100	100	100
FUMH_MOUSE	1:7	98.96	0.04	0.07	0.12	0.06	0.02	98.73	0.35	0.35	0.01	*	100	100	100	100	*	100	100	100
GPX41_MOUSE	1:7	66.37	0.04	0.02	14.46	0.02	0	58.17	18.57	0.35	0.02	*	100	100	100	100	*	100	100	100
GSHR_MOUSE	1:7	82.43	0.04	0.25	0.23	0.09	0.01	95.1	0.96	0.62	0.1	*	100	100	100	100	*	100	100	100
HSH2D_MOUSE	1:7	93.52	0.29	0.41	0.88	0.12	0.07	0.9	66.56	15.79	0.21	*	100	100	100	100	*	0	0	100
HTRA2_MOUSE	1:7	58.87	0.27	0.21	38.73	0.06	0.05	57.73	0.82	1	0.04	*	100	100	100	100	*	100	100	100
RN5A_MOUSE	1:7	79.1	2.81	0.71	6.28	0.27	0.22	53.45	13.89	3.92	0.05	*	100	100	100	100	*	100	100	100
ABL1_MOUSE	1:8	88.91	0.12	0.15	0.97	0.04	0.01	0.18	3.35	14.48	0.05	*	100	100	100	100	*	0	100	100
AHR_MOUSE	1:8	98.06	0.07	0.04	0.17	0.02	0.02	0.08	98.81	0.51	0	*	100	100	100	100	*	100	100	100
AIRE_MOUSE	1:8	77.48	0.17	0.13	0.6	0.18	0.04	0.22	95.95	1.76	0.08	*	100	100	100	100	*	100	100	100
AN32A_MOUSE	1:8	51.36	0.14	0.49	0.55	0.06	0	0.25	95.69	1.52	0.03	*	100	100	100	100	*	100	100	100
AN32E_MOUSE	1:8	92.05	0.2	0.52	0.83	0.17	0.19	0.67	93.31	1.8	0.08	*	100	100	100	100	*	100	100	100
ARHG8_MOUSE	1:8	94.81	0.28	0.56	0.71	0.92	0.04	0.8	3.11	1.43	0.03	*	100	100	100	100	*	100	100	100
ARRB2_MOUSE	1:8	27.38	4.05	4.98	9.71	3.42	1.54	11.03	26.16	24.32	0.38	*	100	100	100	100	*	100	100	100
ASPM_MOUSE	1:8	33.26	10.35	2.23	8.32	3.83	0.59	9.95	27.47	20.29	1.63	*	100	100	100	100	*	100	100	100
ATE1_MOUSE	1:8	68.34	0.67	1.13	2.56	0.8	0.03	3.73	15.72	10.67	0.88	*	100	100	100	100	*	100	100	100
ATX1_MOUSE	1:8	29.97	1.65	3.31	6.8	2.5	1.72	5.79	40.55	19.84	0.52	*	100	100	100	100	*	100	100	100
BARD1_MOUSE	1:8	4.61	0.57	0.32	1.85	0.42	0	0.84	92.17	1.37	0.21	*	100	100	100	100	*	100	100	100
BC11A_MOUSE	1:8	21.81	3.51	1.47	3.24	0.94	0.28	5.02	65.08	12.86	0.45	*	100	100	100	100	*	100	100	100
BEX1_MOUSE	1:8	96.97	0.37	0.1	0	0.35	0	0.64	95.65	1.78	0.12	*	100	100	100	100	*	100	100	100
BEX3_MOUSE	1:8	89.89	0.62	0	0.22	0.79	0	1.33	38.58	4.14	0	*	100	100	100	100	*	100	100	100
BRWD1_MOUSE	1:8	26.27	4.13	2.07	4.94	2.8	0.21	8.6	42.76	20.62	0.67	*	100	100	100	100	*	100	100	100
CABL1_MOUSE	1:8	26.62	3.32	4.12	10.51	2.08	0.56	6.93	42.67	18.8	0.65	*	100	100	100	100	*	100	100	100
CARM1_MOUSE	1:8	92.42	0.04	0.32	0.21	0.1	0.03	0.38	84.86	0.68	0.03	*	100	100	100	100	*	100	100	100
CASC3_MOUSE	1:8	28.78	3.5	4.38	6.96	0.87	0.76	10.11	36.19	22.02	1.14	*	100	100	100	100	*	100	100	100
CCD16_MOUSE	1:8	31.28	3.22	1.63	11.33	1.78	1.44	10.1	37.23	17.26	0	*	100	100	100	100	*	100	100	100
CCNG2_MOUSE	1:8	2.9	1.07	0.28	0.95	0.44	0.01	0.74	92.38	2.55	0.15	*	100	100	100	100	*	100	100	100
CDC5L_MOUSE	1:8	84.8	0.23	0.08	0.19	0.16	0	0.23	98.15	0.53	0.03	*	100	100	100	100	*	100	100	100
CDN1B_MOUSE	1:8	48.53	0.55	0.59	1.19	0.05	0	0.41	87.9	2.63	1.68	*	100	100	100	100	*	100	100	100
CNBP1_MOUSE	1:8	13.35	8.3	1.47	5.04	0	0	7.61	46.61	16.66	12.53	*	100	100	100	100	*	0	100	100
COF1_MOUSE	1:8	97.92	13.52	0.12	0.27	0.04	0.02	0.25	84.82	0.56	0.02	*	100	100	100	100	*	100	100	100
COF2_MOUSE	1:8	97.03	13.72	0.12	0.29	0.13	0.02	0.47	83.81	1.03	0.01	*	100	100	100	100	*	100	100	100
CSN5_MOUSE	1:8	98.55	0.03	0.07	0.17	0.06	0	0.2	98.65	0.51	0.01	*	100	100	100	100	*	100	100	100
CTNB1_MOUSE	1:8	99.11	0.09	0.06	0.07	0.02	0	0.1	34.52	17.27	0	*	100	100	100	100	*	100	100	100
CTND1_MOUSE	1:8	4.34	29.6	0.49	0.65	0.28	0	1.14	60.27	56.56	0.08	*	100	100	100	100	*	0	0	100
CYBP_MOUSE	1:8	38.66	4.79	4.38	8.18	5.53	0.24	6.03	34.58	13.27	2.92	*	100	100	100	100	*	100	100	100
DAPK3_MOUSE	1:8	76.53	23.13	0.29	1.19	0.05	0.02	0.32	51.37	0.96	0.05	*	100	100	100	100	*	100	100	100
DAZP1_MOUSE	1:8	75.76	0.14	0.04	0.36	0.31	0.01	0.21	55.75	0.68	0	*	100	100	100	100	*	100	100	100
DDX20_MOUSE	1:8	80.69	0.09	0.1	0.18	0.04	0.03	0.46	80.78	0.43	0.02	*	100	100	100	100	*	100	100	100
DDX3Y_MOUSE	1:8	84.47	0.1	0.05	0.23	0.06	0.01	0.63	57.53	0.35	0.02	*	100	100	100	100	*	100	100	100
DFFB_MOUSE	1:8	35.47	3.16	2.7	6.84	0.58	0.23	9.32	31.68	21.14	1.1	*	100	100	100	100	*	100	100	100
DIDO1_MOUSE	1:8	16.62	3.77	3.25	6.67	1.91	0.63	6.77	53.32	16.66	0.96	*	100	100	100	100	*	0	100	100
DNMT1_MOUSE	1:8	0.61	0.08	0.07	0.25	0.04	0	0.17	98.58	0.45	0	*	100	100	100	100	*	100	100	100
DPPA3_MOUSE	1:8	27.13	6.34	8.8	5.96	3.57	0.48	7.31	40.09	11.64	1.3	*	100	100	100	100	*	100	100	100
DSRAD_MOUSE	1:8	80.38	0.14	0.39	0.62	0.09	0.01	0.34	96.79	1.04	0.03	*	100	100	100	100	*	100	100	100
DUS22_MOUSE	1:8	74.26	0.49	0.41	1.09	0.47	0.2	1.93	57.74	1.75	0.04	*	100	100	100	100	*	100	100	100
DUS8_MOUSE	1:8	79.74	0.24	0.33	0.55	0.14	0.02	0.72	64.73	1.09	0.02	*	100	100	100	100	*	100	100	100
DZIP1_MOUSE	1:8	95.1	0.36	0.34	0.52	0.31	0.01	0.61	95.51	1.09	0.01	*	100	100	100	100	*	100	100	100
EXOS3_MOUSE	1:8	96.69	0.09	0.17	0.47	0.14	0.04	0.39	96.66	1.2	0.1	*	100	100	100	100	*	100	100	100
EYA1_MOUSE	1:8	96.19	0.26	0.18	0.37	0.14	0	0.28	96.82	1.21	0.01	*	100	100	100	100	*	100	100	100
EYA2_MOUSE	1:8	73.79	0.29	0.23	0.13	0.09	0	0.18	98.15	0.78	0.01	*	100	100	100	100	*	100	100	100
EYA3_MOUSE	1:8	70.67	0.18	0.3	0.57	0.38	0	0.63	97.06	0.61	0.01	*	100	100	100	100	*	100	100	100
FBX38_MOUSE	1:8	24.98	5.8	1.94	3.82	3.28	0.31	12.89	39.39	18.41	0.93	*	100	100	100	100	*	100	100	100
FHL1_MOUSE	1:8	62.91	1.91	0.07	0.52	0	0	1.7	92.14	1.91	0.05	*	100	100	100	100	*	100	100	100
FIZ1_MOUSE	1:8	16.95	0.19	0.09	0.31	0.15	0	0.2	94.62	0.75	0.04	*	100	100	100	100	*	100	100	100
FKBP4_MOUSE	1:8	94.06	0.28	2.68	0.18	0.07	0.01	0.38	66.06	0.6	0.01	*	100	100	100	100	*	100	100	100
FKBP5_MOUSE	1:8	93.13	0.08	3.85	0.22	0.03	0.01	0.2	37.1	0.44	0.02	*	100	100	100	100	*	100	100	100
FOXO1_MOUSE	1:8	61.79	0.03	0.07	0.18	0.04	0.03	0.16	98.33	0.73	0.02	*	100	100	100	100	*	100	100	100
FYB_MOUSE	1:8	31.15	5.89	1.77	7.87	6.62	0.05	6.29	41.44	17.68	0.26	*	100	100	100	100	*	100	100	100
GCR_MOUSE	1:8	48.96	0.06	0.08	0.19	0.04	0.01	0.1	98.77	0.47	0	*	100	100	100	100	*	100	100	100
GGN_MOUSE	1:8	25.52	4.19	2.4	7.69	0.05	1.15	4.36	41.48	26.58	0.34	*	100	100	100	100	*	0	100	100
GMEB1_MOUSE	1:8	95.81	0.12	0.11	0.91	0.07	0	0.16	97.71	1.01	0.09	*	100	100	100	100	*	100	100	100
GRIPE_MOUSE	1:8	43.13	2.46	3.55	5.35	2.41	0.17	8.13	24.53	19.53	1.26	*	100	100	100	100	*	100	100	100
GSTT1_MOUSE	1:8	98.26	0.05	0.08	0.19	0.1	0.03	0.34	26.45	0.54	0.03	*	100	100	100	100	*	100	100	100
GSTT2_MOUSE	1:8	98.21	0.06	0.1	0.24	0.04	0.01	0.22	46.18	0.57	0.03	*	100	100	100	100	*	100	100	100
HCFC1_MOUSE	1:8	12.07	0.6	0.11	0.26	0.01	0.02	0.23	97.82	0.65	0.05	*	100	100	100	100	*	100	100	100
HDAC7_MOUSE	1:8	93.61	0.08	0.04	0.3	0.05	0.02	0.24	98.13	0.55	0.09	*	100	100	100	100	*	100	100	100
HINT1_MOUSE	1:8	98.15	0.07	0.06	0.17	0.02	0.01	0.22	49.24	0.5	0.02	*	100	100	100	100	*	100	100	100
HIPK1_MOUSE	1:8	64.17	0.47	0.25	0.26	0.08	0.03	0.22	95.6	1.22	0	*	100	100	100	100	*	100	100	100
HIPK2_MOUSE	1:8	71.68	0.09	0.02	0.08	0.02	0	0.05	98.15	0.33	0	*	100	100	100	100	*	100	100	100
HIPK3_MOUSE	1:8	60.51	0.49	0.03	0.08	0.02	0	0.1	98.15	0.27	0	*	100	100	100	100	*	100	100	100
HMGB1_MOUSE	1:8	0.51	0.06	0.12	0.1	0.01	0	0.17	98.89	0.41	0.02	*	100	100	100	100	*	100	100	100
HOP_MOUSE	1:8	5.42	1.94	0.63	3.32	0.03	0.1	2.06	86.85	3.31	0	*	100	100	100	100	*	100	100	100
HS105_MOUSE	1:8	90.91	0.15	7.24	0.15	0.05	0.01	0.67	1.06	0.4	0.01	*	100	100	100	100	*	0	100	100
HSF1_MOUSE	1:8	59.65	0.09	0.08	0.2	0.08	0	0.23	98.25	0.7	0	*	100	100	100	100	*	100	100	100
HSF2_MOUSE	1:8	69.65	0.06	0.12	0.12	0.08	0.01	0.21	98.57	0.35	0.02	*	100	100	100	100	*	100	100	100
II2A_MOUSE	1:8	31.6	0.01	0.37	0.28	0.04	0.04	0.24	98.1	0.44	0.03	*	100	100	100	100	*	100	100	100
IKBB_MOUSE	1:8	79.01	2.1	0.66	4.73	0.45	0.42	2.37	21.91	8.73	0.02	*	100	100	100	100	*	100	100	100
IMA1_MOUSE	1:8	90.54	0.03	0.05	0.1	0.04	0	0.1	56.99	0.34	0.02	*	100	100	100	100	*	100	100	100
IMPL_MOUSE	1:8	0	0	0	50	0	0	0	0	50	0	*	0	0	100	100	*	0	0	0
ITCH_MOUSE	1:8	84.71	0.1	0.14	0.52	0.16	0.14	0.57	29.57	1.21	0.01	*	100	100	100	100	*	100	100	100
KCC1B_MOUSE	1:8	63.93	8.04	2	0.91	0.11	0	0.7	50.43	3.65	0.04	*	100	100	100	100	*	100	100	100
M1IP1_MOUSE	1:8	6.37	0.39	1.26	4.21	0.05	1.22	1.09	83.63	3.8	0.05	*	100	100	100	100	*	100	100	100
M3K2_MOUSE	1:8	88.18	0.94	0.48	0.7	0.78	0.04	0.25	78.61	8.39	0.06	*	100	100	100	100	*	100	100	100
MAGG1_MOUSE	1:8	95.79	0.32	0.27	0.42	0.19	0	0.34	59.19	25.78	0.03	*	100	100	100	100	*	100	100	100
MCA3_MOUSE	1:8	95.8	0.28	0.27	0.3	0.28	0.02	1.1	93.86	1.63	0.21	*	100	100	100	100	*	100	100	100
MCM3A_MOUSE	1:8	30.04	6.71	6.06	4.97	5.08	1.28	9.42	35.21	17.18	1.26	*	100	100	100	100	*	100	100	100
MDM2_MOUSE	1:8	73.62	0.05	0.29	0.19	0.04	0	0.27	97.42	1.38	0	*	100	100	100	100	*	100	100	100
MK14_MOUSE	1:8	56.53	0.15	0.14	0.21	0.02	0.01	25.11	55.88	0.88	0.02	*	100	100	100	100	*	100	100	100
MLF1_MOUSE	1:8	98.34	0.22	0.02	0.17	0.01	0.02	0.27	80.13	0.52	0.02	*	100	100	100	100	*	100	100	100
MLTK_MOUSE	1:8	46.69	28.49	0.84	0.81	0.62	0.01	3.25	12.06	14.5	0.25	*	100	100	100	100	*	0	0	100
MTA3_MOUSE	1:8	22.11	0.03	0.02	0.18	0.06	0.01	0.07	99.27	0.25	0	*	100	100	100	100	*	100	100	100
NACA_MOUSE	1:8	97.61	0.06	0.1	0.2	0.06	0	0.18	98.35	0.67	0	*	100	100	100	100	*	100	100	100
NACAM_MOUSE	1:8	93.31	0.3	0.35	0.79	0.31	0.06	0.74	94.48	2.06	0.05	*	100	100	100	100	*	100	100	100
NDKA_MOUSE	1:8	90.42	7.68	0.02	0.1	0.01	0	9.09	29.36	47.42	0.01	*	100	100	100	100	*	0	100	100
NECD_MOUSE	1:8	96.85	0.1	0.21	0.34	0.03	0.02	0.34	80.75	17.7	0.04	*	100	100	100	100	*	100	100	100
NF2L2_MOUSE	1:8	68.42	0.29	0.15	0.26	0.04	0.01	0.4	97.3	0.95	0.02	*	100	100	100	100	*	100	100	100
NFAC2_MOUSE	1:8	96.05	0.1	0.09	0.23	0.05	0.02	0.11	98.66	0.47	0.03	*	100	100	100	100	*	100	100	100
NFAC3_MOUSE	1:8	95.83	0.06	0.11	0.21	0.05	0	0.13	98.79	0.45	0.03	*	100	100	100	100	*	100	100	100
NFKB1_MOUSE	1:8	84.09	0.16	0.08	0.37	0.07	0	0.29	95.47	0.65	0.01	*	100	100	100	100	*	100	100	100
NLK_MOUSE	1:8	50.99	0.51	0.71	0.85	0.2	0	6.05	77.38	3.61	0	*	100	100	100	100	*	100	100	100
NP1L3_MOUSE	1:8	1.83	0.34	0.54	0.4	0.19	0.02	0.14	96.53	1.38	0	*	100	100	100	100	*	100	100	100
NPM2_MOUSE	1:8	4.22	0.41	0.73	0.91	0.55	0.05	0.7	91.77	2.8	0.32	*	100	100	100	100	*	100	100	100
NXT1_MOUSE	1:8	98.24	0.03	0.06	0.2	0.01	0	0.21	95.46	0.35	0	*	100	100	100	100	*	100	100	100
OAZ3_MOUSE	1:8	32.8	8.44	9.65	1.65	0	0.55	11.3	20.24	25.69	0	*	100	100	100	100	*	0	100	100
OLIG2_MOUSE	1:8	9.03	0.48	0.21	0.81	0.21	0.02	0.65	92.42	3.53	0.04	*	100	100	100	100	*	100	100	100
PADI6_MOUSE	1:8	96.9	0.11	0.22	0.45	0.1	0.04	0.58	0.95	1.04	0.02	*	100	100	100	100	*	0	100	100
PAPOB_MOUSE	1:8	35.59	0.07	0.09	0.17	0.07	0.01	0.21	98.81	0.31	0.01	*	100	100	100	100	*	100	100	100
PARN_MOUSE	1:8	97.82	0.28	0.17	0.33	0.05	0.01	0.27	97.79	0.5	0.01	*	100	100	100	100	*	100	100	100
PFD3_MOUSE	1:8	96.84	0.19	0.28	0.24	0.11	0.03	0.34	97.09	0.79	0.06	*	100	100	100	100	*	100	100	100
PFTK1_MOUSE	1:8	85.85	0.22	0.3	0.14	0.15	0.02	0.22	89.94	1.19	0	*	100	100	100	100	*	100	100	100
PHS_MOUSE	1:8	66.07	32.12	0.14	0.31	0.19	0	0.28	65.95	0.5	0.03	*	100	100	100	100	*	100	100	100
PP4C_MOUSE	1:8	87.87	0.62	0.07	0.06	0.04	0	0.14	41.62	0.21	0.01	*	100	100	100	100	*	100	100	100
PRS6B_MOUSE	1:8	95.14	0.93	0.54	0.1	0.06	0	1.73	94.25	0.54	0	*	100	100	100	100	*	100	100	100
PRS7_MOUSE	1:8	95.62	0.57	0.42	0.3	0.05	0.01	1.6	94.34	0.42	0.01	*	100	100	100	100	*	100	100	100
PSA_MOUSE	1:8	2.77	0.14	0.4	6.31	0.34	0.16	1.09	2.32	92.69	0.21	*	0	0	100	100	*	0	0	100
PSA1_MOUSE	1:8	98.71	0.06	0.08	0.12	0.02	0	0.19	98.88	0.44	0.02	*	100	100	100	100	*	100	100	100
PSA2_MOUSE	1:8	97.75	0.07	0.1	0.16	0.02	0.01	0.22	98.5	0.39	0.01	*	100	100	100	100	*	100	100	100
PSA3_MOUSE	1:8	97.66	0.21	0.17	0.14	0.05	0.03	0.23	98.02	0.55	0.03	*	100	100	100	100	*	100	100	100
PSA4_MOUSE	1:8	86.64	0.09	0.1	0.17	0.14	0	0.29	98.3	0.51	0.02	*	100	100	100	100	*	100	100	100
PSA5_MOUSE	1:8	97.58	0.09	0.19	0.2	0.18	0.01	0.35	98.07	0.5	0.05	*	100	100	100	100	*	100	100	100
PSA6_MOUSE	1:8	96.33	0.09	0.29	0.31	0.06	0.01	0.23	98	0.74	0.06	*	100	100	100	100	*	100	100	100
PSA7_MOUSE	1:8	98.24	0.07	0.08	0.1	0.02	0.02	0.14	98.74	0.46	0.02	*	100	100	100	100	*	100	100	100
PSB1_MOUSE	1:8	98.25	0.05	0.11	0.16	0.05	0	0.25	98.23	0.71	0.04	*	100	100	100	100	*	100	100	100
PSB2_MOUSE	1:8	97.42	0.21	0.17	0.23	0.08	0.01	0.27	97.3	1.01	0.01	*	100	100	100	100	*	100	100	100
PSB3_MOUSE	1:8	98.59	0.03	0.06	0.14	0.03	0.01	0.21	98.49	0.72	0.01	*	100	100	100	100	*	100	100	100
PSB5_MOUSE	1:8	99.1	0.02	0.05	0.15	0.03	0	0.12	99.04	0.36	0.02	*	100	100	100	100	*	100	100	100
PSB6_MOUSE	1:8	98.52	0.04	0.12	0.23	0.04	0.02	0.2	98.54	0.53	0.02	*	100	100	100	100	*	100	100	100
PSB7_MOUSE	1:8	98.37	0.11	0.08	0.3	0.05	0.04	0.16	98.34	0.51	0.09	*	100	100	100	100	*	100	100	100
PTF1A_MOUSE	1:8	61.79	0.21	0.03	0.28	0.26	0.08	0.34	97.44	0.6	0.08	*	100	100	100	100	*	100	100	100
PTK6_MOUSE	1:8	66.95	0.14	0.03	0.75	0.04	0	0.1	19.7	58.65	0.03	*	100	100	100	100	*	0	100	100
PTN18_MOUSE	1:8	47.72	0.12	2.07	1.37	0.11	0	0.05	1.98	51.42	0.01	*	0	100	100	100	*	0	0	100
QKI_MOUSE	1:8	55.57	0.19	0.05	0.08	0.02	0.01	0.2	98.58	0.45	0.01	*	100	100	100	100	*	100	100	100
RAVR1_MOUSE	1:8	77.88	1.14	1.39	2.83	0.58	0.2	2.52	81.16	5.81	0.77	*	100	100	100	100	*	100	100	100
RAVR2_MOUSE	1:8	79.05	0.32	1.27	1.93	0.37	0.19	2.79	86.15	4.11	0.38	*	100	100	100	100	*	100	100	100
REFP2_MOUSE	1:8	95.88	0.11	0.26	0.25	0.03	0.01	0.32	97.07	0.69	0.12	*	100	100	100	100	*	100	100	100
REQU_MOUSE	1:8	90.76	0.08	0.05	0.13	0.04	0	0.11	98.66	0.58	0.02	*	100	100	100	100	*	100	100	100
RFWD2_MOUSE	1:8	94.62	1.02	0.23	0.43	0.07	0.07	0.15	96.14	0.69	0.29	*	100	100	100	100	*	100	100	100
RFXK_MOUSE	1:8	33.08	1.19	0.15	6.49	0.26	0.04	1.46	58.83	2.62	0.05	*	100	100	100	100	*	100	100	100
RGS3_MOUSE	1:8	25.42	0.87	1.97	2.15	0.7	0.04	4.33	15.85	53.31	0.11	*	0	100	100	100	*	0	100	100
RNF4_MOUSE	1:8	92.64	0.06	0.14	0.09	0.04	0	0.15	96.71	0.53	1.27	*	100	100	100	100	*	100	100	100
RO52_MOUSE	1:8	86.85	0.37	0.26	1.46	0.15	0.03	0.26	53.6	5.8	0.02	*	100	100	100	100	*	100	100	100
ROA1_MOUSE	1:8	58.45	0.01	0.04	0.08	0.01	0	0.08	96.49	0.31	0	*	100	100	100	100	*	100	100	100
SIA1A_MOUSE	1:8	99.5	0.02	0.06	0.06	0.03	0.01	0.05	99.47	0.17	0.01	*	100	100	100	100	*	100	100	100
SIX4_MOUSE	1:8	14.73	0.21	0.18	0.32	0.13	0.02	0.6	96.66	1.16	0.02	*	100	100	100	100	*	100	100	100
SLBP_MOUSE	1:8	96.84	0.05	0.09	0.34	0.02	0	0.25	86.78	1.16	0	*	100	100	100	100	*	100	100	100
SMAD2_MOUSE	1:8	99.43	0.01	0.04	0.03	0.05	0	0.11	99.49	0.14	0	*	100	100	100	100	*	100	100	100
SMAD7_MOUSE	1:8	73.3	1.15	2.19	2.87	1.54	0.05	2.29	76.45	8.12	0.03	*	100	100	100	100	*	100	100	100
SMAD9_MOUSE	1:8	99.29	0.01	0.03	0.07	0.04	0.01	0.11	99.4	0.2	0	*	100	100	100	100	*	100	100	100
SMOX_MOUSE	1:8	47.81	1.78	3.13	3.14	0.2	3.75	6.25	31.12	7.16	1.54	*	100	100	100	100	*	100	100	100
SMYD1_MOUSE	1:8	80.79	1.38	0.73	2.94	0.43	0.17	1.63	80.8	7.98	0.08	*	100	100	100	100	*	100	100	100
SPA3G_MOUSE	1:8	1.61	0.04	0.55	97.16	0.09	0	0.23	0.55	6.76	0	*	0	0	100	100	*	0	0	0
SRPK2_MOUSE	1:8	85.57	0.41	0.07	0.22	0.11	0	0.13	97.55	0.74	0.01	*	100	100	100	100	*	100	100	100
SSH3_MOUSE	1:8	91.13	0.31	0.23	0.48	0.24	0.05	0.9	9.93	2.74	0.09	*	100	100	100	100	*	100	100	100
STA5A_MOUSE	1:8	99.41	0.04	0.03	0.09	0.02	0	0.06	99.4	0.19	0	*	100	100	100	100	*	100	100	100
STA5B_MOUSE	1:8	99.36	0.07	0.03	0.13	0.01	0	0.07	99.31	0.17	0.01	*	100	100	100	100	*	100	100	100
STAT1_MOUSE	1:8	99	0.12	0.05	0.1	0.03	0.01	0.07	98.97	0.35	0	*	100	100	100	100	*	100	100	100
STAT3_MOUSE	1:8	99.09	0.09	0.05	0.07	0.02	0	0.09	99.15	0.31	0.01	*	100	100	100	100	*	100	100	100
STAT4_MOUSE	1:8	99.06	0.08	0.07	0.12	0.05	0.01	0.05	99.02	0.35	0.01	*	100	100	100	100	*	100	100	100
STAT6_MOUSE	1:8	98.81	0.09	0.09	0.16	0.04	0.01	0.16	98.7	0.37	0.01	*	100	100	100	100	*	100	100	100
STAU2_MOUSE	1:8	62.79	0.1	34.81	0.17	0.05	0	0.11	63.77	0.54	0.05	*	100	100	100	100	*	100	100	100
STIP1_MOUSE	1:8	81.29	1.67	1.11	1.47	0.38	0.07	6.1	9.79	2.61	0.42	*	100	100	100	100	*	100	100	100
SUFU_MOUSE	1:8	98.04	0.13	0.1	0.31	0.03	0.03	0.15	98.21	0.67	0.01	*	100	100	100	100	*	100	100	100
SUMO1_MOUSE	1:8	52.87	0.15	0.25	0.79	0.09	0.04	1.61	52.42	0.82	0.03	*	100	100	100	100	*	100	100	100
T22D1_MOUSE	1:8	88.16	0.3	1.93	1.98	0.33	0	1.33	87.99	2.96	0.18	*	100	100	100	100	*	100	100	100
T53I1_MOUSE	1:8	1.33	0.02	0.1	0.49	0.31	0	0.1	97.12	1.3	0	*	100	100	100	100	*	100	100	100
TAB2_MOUSE	1:8	97.51	0.23	0.29	0.33	0.08	0	0.2	1.35	0.47	0.02	*	100	100	100	100	*	100	100	100
TDT_MOUSE	1:8	1.02	0.12	0.17	7.08	0.04	0.01	0.2	91.14	0.6	0.01	*	100	100	100	100	*	0	100	100
TERA_MOUSE	1:8	89.29	3.15	0.06	0.11	0.03	0.01	1.37	82.26	0.31	0.01	*	100	100	100	100	*	100	100	100
TF65_MOUSE	1:8	52.32	0.04	0.11	0.08	0.03	0.03	0.12	99.23	0.24	0	*	100	100	100	100	*	100	100	100
TFP11_MOUSE	1:8	25.09	1.74	6.43	9.55	4.18	0.72	10.96	41.17	14.23	1.09	*	100	100	100	100	*	100	100	100
THOC4_MOUSE	1:8	95.36	0.12	0.23	0.3	0.04	0.01	0.37	96.81	1.02	0.07	*	100	100	100	100	*	100	100	100
TRBP2_MOUSE	1:8	29.6	0.05	5.97	0.15	0.11	0	0.27	92.09	0.78	0.08	*	100	100	100	100	*	100	100	100
TRI35_MOUSE	1:8	44.47	1.94	2.03	6.48	1.67	0.25	1.56	62.27	9.58	0.06	*	100	100	100	100	*	100	100	100
TS101_MOUSE	1:8	97.41	0.08	0.08	0.18	0.1	0.01	0.28	97.61	1.34	0	*	100	100	100	100	*	100	100	100
TWST2_MOUSE	1:8	24.32	0.02	0.03	0.11	0.09	0.02	0.12	98.91	0.33	0.13	*	100	100	100	100	*	100	100	100
TX1B3_MOUSE	1:8	64.81	4.6	0.35	0.27	0.3	0	2.86	41.53	40.09	0.06	*	100	100	100	100	*	100	100	100
UACA_MOUSE	1:8	95.18	0.8	0.32	0.54	0.23	0.04	0.99	94.39	1.13	0.09	*	100	100	100	100	*	100	100	100
UBE3A_MOUSE	1:8	81.82	1.25	1.5	1.12	0.55	0.19	2	12.34	4.46	0.23	*	100	100	100	100	*	100	100	100
UBQL2_MOUSE	1:8	96.97	0.15	0.16	0.4	0.05	0.01	0.28	97.31	0.94	0.05	*	100	100	100	100	*	100	100	100
VPS4A_MOUSE	1:8	93.49	13.45	0.44	0.17	0.05	0.03	1.41	82.45	0.32	0.02	*	100	100	100	100	*	100	100	100
VPS4B_MOUSE	1:8	92.24	8.01	0.47	0.23	0.06	0.03	1.54	87.49	0.43	0.02	*	100	100	100	100	*	100	100	100
WASL_MOUSE	1:8	30.11	1.87	4.24	4.95	1.04	0.17	11.47	42.84	15.44	0.62	*	100	100	100	100	*	100	100	100
WWTR1_MOUSE	1:8	96.97	0.14	0.18	0.21	0.16	0.07	0.21	95.61	0.76	0	*	100	100	100	100	*	100	100	100
YBOX2_MOUSE	1:8	97.29	0.19	0.09	0.38	0.02	0	0.27	61.39	1.02	0.01	*	100	100	100	100	*	100	100	100
ZPR1_MOUSE	1:8	96.65	0.17	0.22	0.49	0.09	0.03	0.59	96.56	0.82	0.15	*	100	100	100	100	*	100	100	100
CBLB_MOUSE	1:9	98.78	0.04	0.06	0.2	0.05	0.01	0.07	0.5	0.49	0	*	100	100	100	100	*	0	100	100
CEND3_MOUSE	1:9	86.24	1.46	1.2	2.22	76.78	0.01	1.31	6.62	4.51	0.07	*	100	100	100	100	*	0	0	100
COMT_MOUSE	1:9	97.25	0.11	0.15	0.41	0.07	0.05	0.55	0.89	96.96	0.07	*	100	100	100	100	*	100	100	100
CSK_MOUSE	1:9	73.74	0.2	0.24	0.53	0.1	0.02	0.35	13.05	43.81	0.04	*	100	100	100	100	*	100	100	100
EP15_MOUSE	1:9	12.7	5.3	0.44	1.42	0.68	0.11	0.99	82.98	80.39	0.14	*	0	100	100	100	*	0	100	100
EPB42_MOUSE	1:9	75.77	16.29	0.31	5.83	0.06	0.03	0.47	0.98	75.55	0.03	*	100	100	100	100	*	100	100	100
ERMAP_MOUSE	1:9	51.18	0.35	0.32	3.02	0.16	0.05	0.77	9.51	83.09	0.04	*	100	100	100	100	*	100	100	100
EXOC7_MOUSE	1:9	33.4	7.26	4.02	6.95	4.12	1.8	10.05	29.27	14.25	1.65	*	100	100	100	100	*	0	100	100
FAK2_MOUSE	1:9	51.64	0.04	0.1	0.29	0.03	0	0.1	1.35	96.08	0.03	*	100	100	100	100	*	100	100	100
GRASP_MOUSE	1:9	94.35	0.71	0.13	0.75	0.37	0.01	0.38	2.45	69.22	0.02	*	100	100	100	100	*	100	100	100
HCK_MOUSE	1:9	56.83	0.06	0.04	0.3	0.02	0.01	0.06	5.17	85.45	0.01	*	100	100	100	100	*	100	100	100
LCK_MOUSE	1:9	66.4	0.05	0.05	0.33	0.01	0.02	0.05	5.9	76.44	0	*	100	100	100	100	*	100	100	100
MIB1_MOUSE	1:9	95.77	33.21	0.15	1.37	0.12	0.01	0.64	2.31	58.99	0.01	*	100	100	100	100	*	100	100	100
NDKB_MOUSE	1:9	87.25	8.89	0.03	0.1	0	0	10.62	45.95	33.81	0.02	*	100	100	100	100	*	0	100	100
PDPK1_MOUSE	1:9	92	1.17	0.22	0.41	0.09	0.02	0.26	18.44	72.13	0.01	*	100	100	100	100	*	100	100	100
PERF_MOUSE	1:9	94.93	0.19	0.28	2.64	0.22	0	0.27	0.66	95.33	0.06	*	100	100	100	100	*	100	100	100
PTPRR_MOUSE	1:9	80.81	0.09	0.73	0.63	0.09	0.01	0.24	1.25	75.81	0.01	*	100	100	100	100	*	100	100	100
PXK_MOUSE	1:9	96.49	0.32	0.23	0.29	0.15	0.02	0.19	1.74	96.03	0.02	*	100	100	100	100	*	100	100	100
S25BP_MOUSE	1:9	33.28	3.04	5.41	12.75	3.43	0.68	7.37	21.33	24.07	1.12	*	100	100	100	100	*	100	100	100
S27A1_MOUSE	1:9	64.77	0.07	33.13	0.28	0.05	0.05	0.34	0.63	88.38	0.2	*	100	100	100	100	*	100	100	100
SH22A_MOUSE	1:9	94.67	0.39	0.19	0.87	0.13	0	6.69	6.14	2.42	0	*	100	100	100	100	*	0	0	100
SLAP2_MOUSE	1:9	62.96	0.07	0.48	0.48	0.54	0.32	0.87	7.13	68.37	0.15	*	100	100	100	100	*	100	100	100
STXB5_MOUSE	1:9	92.69	0.07	0.23	5.26	0.06	0.01	0.21	1.06	88.6	0.01	*	100	100	100	100	*	100	100	100
SYNPO_MOUSE	1:9	96.93	0.16	0.22	0.4	0.09	0	0.23	1.49	96.9	0.12	*	100	100	100	100	*	100	100	100
TAU_MOUSE	1:9	99.15	0.03	0.1	0.1	0.02	0	0.11	0.32	99.1	0	*	100	100	100	100	*	100	100	100
TFR2_MOUSE	1:9	16.4	0.32	0.64	55.78	0.31	0.02	0.68	2.11	94.06	0.08	*	100	100	100	100	*	0	100	100
TRPV2_MOUSE	1:9	1.93	0.37	0.17	0.64	0.11	0.02	0.47	1.54	95.91	0.06	*	100	100	100	100	*	100	100	100
VASP_MOUSE	1:9	95.79	36.46	0.24	0.34	0.15	0.02	0.52	1.79	59.15	0	*	100	100	100	100	*	100	100	100
IF3A_MOUSE	2:8	96.04	0.4	0.16	0.31	0.33	0.02	0.43	2.29	0.9	0.04	*	0	100	100	100	*	0	0	0
PP2BA_MOUSE	2:8	52.46	1.25	3.04	4.34	1.82	0.17	2.77	49.55	5.91	0.28	*	0	100	100	100	*	0	0	0
MYOC_MOUSE	3:4	0.68	0.21	61.55	74.92	0.2	0.05	0.12	0.61	23.43	0.02	*	100	100	100	100	*	100	100	100
ERGI3_MOUSE	3:5	0.55	0.05	97.54	0.26	97.49	0	0.21	0.51	1.01	0.03	*	100	100	100	100	*	100	100	100
EXT1_MOUSE	3:5	0.43	0.05	98.52	0.12	90.86	0	0.12	0.42	0.45	0.04	*	100	100	100	100	*	100	100	100
EXT2_MOUSE	3:5	0.38	0.07	98.13	0.21	87.55	0.01	0.35	0.42	0.48	0	*	100	100	100	100	*	100	100	100
FAAH_MOUSE	3:5	0.86	28.38	56.76	0.3	56.61	0.03	12.03	0.83	1	0.03	*	100	100	100	100	*	100	100	100
FURIN_MOUSE	3:5	0.18	0.01	46.05	44.04	61.06	0.02	0.08	0.22	5.36	0	*	100	100	100	100	*	100	100	100
MBL1_MOUSE	3:5	0.78	0.04	70.72	25.62	70.69	0.1	0.27	0.74	2.07	0.04	*	100	100	100	100	*	100	100	100
MBL2_MOUSE	3:5	0.67	0.05	66.81	28.48	66.67	0	0.22	0.6	3.64	0.02	*	100	100	100	100	*	100	100	100
RAB2A_MOUSE	3:5	20.77	2.97	55.6	1	70.4	0.65	0.17	0.95	4.25	0.05	*	100	100	100	100	*	100	100	100
SAR1B_MOUSE	3:5	24.25	0.14	86.27	0.23	69.83	2.43	0.33	3.16	1.72	0	*	100	100	100	100	*	100	100	100
SRBP1_MOUSE	3:5	0.91	0.11	95.34	0.24	95.29	0.03	0.36	2.21	1.05	0.04	*	100	100	100	100	*	100	100	100
BGLR_MOUSE	3:6	0.32	0.03	0.06	0.11	0.01	98.84	0.13	0.29	0.29	0	*	100	100	100	100	*	0	0	0
3BHS1_MOUSE	3:7	0.38	0.07	98.82	0.07	0.02	0	94.4	0.25	0.34	0.05	*	100	100	100	100	*	100	100	100
3BHS2_MOUSE	3:7	0.36	0.05	98.84	0.08	0.01	0	96	0.25	0.31	0.05	*	100	100	100	100	*	100	100	100
3BHS3_MOUSE	3:7	0.35	0.05	98.86	0.08	0.02	0	94.24	0.27	0.3	0.05	*	100	100	100	100	*	100	100	100
3BHS4_MOUSE	3:7	0.53	0.14	98.5	0.06	0.02	0	94.14	0.37	0.38	0.08	*	100	100	100	100	*	100	100	100
3BHS5_MOUSE	3:7	0.5	0.13	98.56	0.07	0.02	0	96.11	0.33	0.38	0.07	*	100	100	100	100	*	100	100	100
3BHS6_MOUSE	3:7	0.37	0.06	98.83	0.07	0.02	0	94.21	0.28	0.31	0.05	*	100	100	100	100	*	100	100	100
AKAP1_MOUSE	3:7	45.99	2.23	2.13	8.17	1.31	0.56	7.64	32.23	15.36	1.24	*	0	0	0	0	*	0	0	0
DNJC1_MOUSE	3:8	32.33	2.71	19.08	2.68	2.01	0.42	13.63	43.16	16.79	0.29	*	100	100	100	100	*	0	100	100
LGP1_MOUSE	3:8	22.35	2.67	6.03	8.66	3.37	2.07	18.96	26.7	23.8	0.42	*	100	100	100	100	*	0	0	0
JPH1_MOUSE	3:9	2.4	0.67	94.11	0.21	0.21	0.01	0.65	1.17	95	0.02	*	100	100	100	100	*	100	100	100
JPH2_MOUSE	3:9	1.71	0.8	94.25	0.43	0.04	0	0.55	1.47	95.32	0.03	*	100	100	100	100	*	100	100	100
JPH3_MOUSE	3:9	2.78	1.02	91.54	0.57	0.2	0.02	0.67	2.1	92.89	0.15	*	100	100	100	100	*	100	100	100
LTK_MOUSE	3:9	2.19	0.3	0.16	0.52	0.06	0	0.35	1.6	96.02	0.08	*	100	100	100	100	*	0	0	0
NCKX6_MOUSE	3:9	1.13	0.12	0.88	0.52	0.35	0.02	0.84	1.17	95.65	0.12	*	100	100	100	100	*	0	0	100
VEGFA_MOUSE	4:9	0.25	0.03	0.03	99.07	0.07	0	0.05	0.25	0.36	0	*	100	100	100	100	*	100	100	100
BICD2_MOUSE	5:2	1.62	0.69	0.26	47.66	94.81	0	0.35	1.94	0.79	0.04	*	100	100	100	100	*	0	0	0
BGAT_MOUSE	5:4	0	0	0	0	0	0	0	0	0	0	*	0	0	0	100	*	0	0	0
GALT2_MOUSE	5:4	0.51	0.06	0.14	81.94	98.14	0	0.17	0.56	0.45	0.02	*	100	100	100	100	*	100	100	100
GNPTG_MOUSE	5:4	25.93	1.48	10.3	3.37	3.44	0.46	11.45	41.44	14.51	0.28	*	0	0	0	0	*	0	0	0
PCSK5_MOUSE	5:4	0.44	0.04	41.94	58.58	39.24	0.03	0.28	0.66	9.77	0.03	*	100	100	100	100	*	0	100	100
SIA4A_MOUSE	5:4	0.32	0.02	0.2	95.9	96.02	0	0.16	0.4	2.94	0.03	*	100	100	100	100	*	100	100	100
SIA4B_MOUSE	5:4	0.17	0.02	0.06	97.21	97.31	0	0.05	0.37	2	0.01	*	100	100	100	100	*	100	100	100
SIAT1_MOUSE	5:4	0.25	0.02	0.07	96.44	97.92	0	0.16	0.39	1.07	0.04	*	100	100	100	100	*	100	100	100
GCP60_MOUSE	5:7	36.63	6.54	3.58	4.8	3.29	0.01	5.82	50.08	12.05	0.15	*	0	0	0	0	*	0	0	0
CUL3_MOUSE	5:8	92.64	0.42	0.41	0.91	0.25	0.03	0.82	92.55	2.06	0.14	*	0	100	100	100	*	0	0	0
FZD5_MOUSE	5:9	0.31	0.05	0.07	0.82	0.05	0	0.12	0.17	98.7	0.01	*	100	100	100	100	*	0	0	0
GSLG1_MOUSE	5:9	0.52	0.1	0.1	0.3	97.64	0.04	0.12	0.93	0.49	0.03	*	100	100	100	100	*	0	0	100
SERC3_MOUSE	5:9	0.92	0.03	0.32	0.52	0.11	0.04	0.77	1.34	96.36	0.04	*	100	100	100	100	*	0	0	0
SYT8_MOUSE	5:9	5.05	0.07	0.43	1.99	0.27	0.13	1.73	1.77	90.7	0.12	*	100	100	100	100	*	0	0	0
TJAP1_MOUSE	5:9	77	1.43	0.75	1.96	1.9	0.06	2.77	14.34	5.99	0.29	*	0	0	100	100	*	0	0	0
AMACR_MOUSE	7:10	1.16	0.13	0.17	0.39	0.1	0.05	95.98	1.12	1.27	95.54	*	100	100	100	100	*	100	100	100
GLRX2_MOUSE	7:8	27.75	0.01	0.33	0.41	0.1	0.08	78.3	69.77	0.91	0.17	*	100	100	100	100	*	100	100	100
PDCD8_MOUSE	7:8	1.29	0.07	0.15	0.27	0.08	0.02	97.17	97.07	0.74	0.05	*	100	100	100	100	*	100	100	100
UNG_MOUSE	7:8	0.61	0.1	0.22	0.24	0.07	0.02	83.44	98.3	0.52	0	*	100	100	100	100	*	100	100	100
BUB1_MOUSE	8:2	31.48	1.49	1.16	2.63	1.18	0.2	3.12	76.24	6.66	0.42	*	100	100	100	100	*	0	0	0
CCL27_MOUSE	8:4	14.18	0.74	0.29	72.62	0.16	0.28	1.14	12.12	6.11	0	*	100	100	100	100	*	0	100	100
RSPO1_MOUSE	8:4	1.43	0	1.02	88.43	0.6	0.07	0.89	5.67	3.33	0	*	100	100	100	100	*	100	100	100
TFAM_MOUSE	8:7	1.62	0.12	0.31	0.32	0.12	0	89.31	58.84	0.81	0.04	*	100	100	100	100	*	100	100	100
CTND2_MOUSE	8:9	38.6	44.85	0.16	0.25	0.09	0.05	0.39	52.07	12.06	0.16	*	100	100	100	100	*	0	0	100
EP15R_MOUSE	8:9	91.15	4.23	0.73	0.58	1.05	0.15	1.22	4.76	72.13	0.04	*	0	100	100	100	*	0	100	100
NOTC1_MOUSE	8:9	6.84	0.17	0.08	17.82	0.03	0.02	0.12	44.29	84.46	0.01	*	100	100	100	100	*	100	100	100
NOTC2_MOUSE	8:9	5.24	0.06	0.07	13.49	0.02	0	0.08	63.01	88.28	0	*	100	100	100	100	*	100	100	100
NOTC3_MOUSE	8:9	5.18	0.11	0.06	14.11	0.06	0.01	0.09	58.85	88.06	0	*	100	100	100	100	*	100	100	100
NOTC4_MOUSE	8:9	6.42	0.19	0.1	18.21	0.07	0.05	0.22	56.15	84.16	0.03	*	100	100	100	100	*	100	100	100
PEPL_MOUSE	8:9	19.71	59.62	1.74	2.46	1.9	0.27	3.69	11.41	4.65	0.51	*	0	0	100	100	*	0	0	100
PKP3_MOUSE	8:9	16.2	7.92	0.13	0.25	0.07	0.05	0.31	89.9	69.32	0.02	*	100	100	100	100	*	100	100	100
ADA17_MOUSE	9:4	0.36	0.06	0.07	0.98	1.82	0	0.07	0.41	98.28	0.01	*	100	100	100	100	*	0	100	100
BTC_MOUSE	9:4	5.42	0.19	1.47	76.96	1.2	0.04	1.66	6.25	81.02	0.05	*	100	100	100	100	*	100	100	100
CD40L_MOUSE	9:4	1.07	0.03	0.14	95.72	0.15	0.02	0.2	1.11	96.43	0.02	*	100	100	100	100	*	100	100	100
CRLF2_MOUSE	9:4	21.37	3.05	3.23	7.04	4.73	1.44	7.23	29.06	35.59	0.39	*	100	100	100	100	*	0	0	0
DAG1_MOUSE	9:4	0.49	0.03	0.14	98.15	0.05	0	0.16	0.62	98.53	0	*	100	100	100	100	*	100	100	100
DPP4_MOUSE	9:4	1.55	0.06	0.14	81.45	0.08	0	0.17	0.49	97.12	0.04	*	100	100	100	100	*	100	100	100
EPHA3_MOUSE	9:4	0.31	0.01	0.01	5.89	0	0	0.01	0.08	99.58	0	*	100	100	100	100	*	100	100	100
EPHB6_MOUSE	9:4	0.58	0.08	0.04	4.1	0.03	0	0.04	0.3	99.04	0	*	100	100	100	100	*	100	100	100
EPOR_MOUSE	9:4	0.76	0.19	0.1	30.98	0.08	0.03	0.5	0.95	96.67	0.09	*	100	100	100	100	*	100	100	100
FLT3L_MOUSE	9:4	2.66	0.12	0.73	87.22	0.83	0.26	0.85	3.52	89.74	0.02	*	100	100	100	100	*	100	100	100
HBEGF_MOUSE	9:4	1.56	0.02	0.87	93.03	0.19	0.05	0.21	2.17	94.93	0.1	*	100	100	100	100	*	100	100	100
HHIP_MOUSE	9:4	28.66	2.12	3.63	11.31	4.34	0.98	8.81	30.09	26.98	1.17	*	0	0	100	100	*	0	0	100
I17RB_MOUSE	9:4	0.94	0.08	0.14	95.57	0.16	0.01	0.67	0.73	96.96	0.11	*	100	100	100	100	*	100	100	100
ICAM4_MOUSE	9:4	1.88	0.04	0.33	69.59	0.19	0.09	0.68	2.05	94.59	0	*	100	100	100	100	*	100	100	100
IL1AP_MOUSE	9:4	0.6	0.1	0.08	47.06	0.01	0	0.17	0.54	98.48	0	*	100	100	100	100	*	100	100	100
IL4RA_MOUSE	9:4	2.28	0.31	0.41	88.61	0.33	0.07	1.91	3.36	91.98	0.01	*	100	100	100	100	*	100	100	100
IL9R_MOUSE	9:4	10.2	1.63	3.5	12.4	2.04	0.52	3.6	13.14	66.7	0.16	*	100	100	100	100	*	0	100	100
ILRL1_MOUSE	9:4	0.93	0.2	0.18	54.24	0.05	0.02	0.11	0.48	97.85	0	*	100	100	100	100	*	100	100	100
KIRR3_MOUSE	9:4	17.41	6.29	2.33	7.72	1	1.05	10.03	17.82	45.21	2.42	*	100	100	100	100	*	0	0	0
KLOT_MOUSE	9:4	31.81	0.1	0.25	0.42	0.15	0.13	0.55	1.51	65.58	0.07	*	100	100	100	100	*	0	0	0
LIFR_MOUSE	9:4	0.86	0.08	0.3	93.84	0.17	0.01	0.43	1.05	96.94	0.03	*	100	100	100	100	*	100	100	100
MASS1_MOUSE	9:4	1.08	0.11	0.24	0.4	0.06	0.05	0.46	1.06	96.92	0.04	*	100	100	100	100	*	0	0	0
MMP24_MOUSE	9:4	27.23	0.09	0.44	26.81	0.05	0.04	0.72	1.65	43.5	0.02	*	100	100	100	100	*	0	100	100
NMD3B_MOUSE	9:4	4.94	0.99	0.94	2.15	0.64	0.16	3.05	4.82	83.62	0.73	*	100	100	100	100	*	0	0	0
PIGR_MOUSE	9:4	0.92	0.06	0.24	95.81	0.19	0.06	0.39	0.96	97.28	0.01	*	100	100	100	100	*	100	100	100
SN_MOUSE	9:4	2.36	0.73	0.63	76.2	0.39	0.01	0.68	3.51	91.42	0.1	*	100	100	100	100	*	100	100	100
SYTL4_MOUSE	9:4	60.13	1.48	0.35	0.86	0.78	0.03	1.59	4.78	32.93	0.24	*	0	100	100	100	*	0	0	0
TGFA_MOUSE	9:4	0.34	0	0.07	97.54	0.08	0	0.12	0.49	98.81	0.04	*	100	100	100	100	*	100	100	100
TM11E_MOUSE	9:4	1.31	0.28	4.92	55.85	0.06	0.02	0.29	0.78	50.12	0.04	*	100	100	100	100	*	100	100	100
TN13B_MOUSE	9:4	1.53	0.19	0.1	94.34	0.03	0.01	0.36	1.44	85.66	0.04	*	100	100	100	100	*	100	100	100
TNFA_MOUSE	9:4	0.57	0.1	0.29	89.22	0.07	0.06	0.38	0.83	91.92	0.04	*	100	100	100	100	*	100	100	100
TNFL6_MOUSE	9:4	1.22	0.06	0.43	95.45	0.03	0.1	0.24	1.01	91.47	0.02	*	100	100	100	100	*	100	100	100
TNR18_MOUSE	9:4	1.09	0	0.12	83.54	0.05	0.12	0.53	1.29	96.26	0	*	100	100	100	100	*	100	100	100
TNR5_MOUSE	9:4	1.11	0	0.88	63.61	0.71	0.01	0.3	1.63	88.24	0	*	100	100	100	100	*	100	100	100
X3CL1_MOUSE	9:4	0.37	0.13	0.29	94.66	0.21	0.06	0.68	2.32	71.39	0.08	*	100	100	100	100	*	100	100	100
ZP1_MOUSE	9:4	4.49	0.06	0.13	97.84	0.1	0.02	0.28	0.68	93.99	0	*	100	100	100	100	*	100	100	100
ZP2_MOUSE	9:4	1.5	0.02	0.14	98.5	0.02	0.01	0.12	0.44	97.63	0.03	*	100	100	100	100	*	100	100	100
ZP3_MOUSE	9:4	0.41	0.01	0.04	98.51	0.02	0.01	0.09	0.42	99	0	*	100	100	100	100	*	100	100	100
CYPH_NEUCR	1:7	63.01	0.05	11.15	2.49	0.01	0	11.37	12.65	1.1	0.01	*	100	100	100	100	*	0	100	100
SYV_NEUCR	1:7	94.36	0.15	0.2	0.42	0.12	0.03	95.22	1.41	0.94	0.04	*	100	100	100	100	*	100	100	100
UBIQ_NEUCR	1:8	93.74	0	0	1.6	0	0	0	98.1	0.01	0	*	100	100	100	100	*	100	100	100
PSB3_ONCMY	1:8	98.33	0.07	0.08	0.17	0.03	0.01	0.25	98.24	0.81	0.01	*	100	100	100	100	*	100	100	100
H2A_ONCMY	8:4	0.07	0	0	0.75	0	0	0.01	99.86	0.05	0	*	100	100	100	100	*	100	100	100
VAOX_PENSI	1:10	19.54	1.52	5.82	7.36	4	0.12	30.55	20.03	13.07	6.01	*	0	0	100	100	*	0	0	0
PEX5_PICAN	1:10	97.7	0.13	0.09	0.27	0.03	0.02	0.32	1.3	0.59	85.93	*	100	100	100	100	*	100	100	100
PEX5_PICPA	1:10	97.49	0.09	0.12	0.27	0.03	0.03	0.5	1.48	0.42	85.24	*	100	100	100	100	*	100	100	100
PEX6_PICPA	1:2	71.37	2.15	7.45	0.58	0.14	0.03	3.72	46.16	0.89	0.07	*	100	100	100	100	*	0	0	0
CYB5_PIG	1:3	13.21	0.07	90.04	0.15	0.03	0.01	8.84	0.34	0.3	0.01	*	100	100	100	100	*	100	100	100
GELS_PIG	1:4	73.02	0.52	0.04	54.69	0.05	0.01	0.12	0.36	0.32	0.04	*	100	100	100	100	*	100	100	100
GPX4_PIG	1:7	56.01	0.04	0.04	13.69	0.02	0	48.07	29.68	0.35	0.02	*	100	100	100	100	*	100	100	100
NEUL_PIG	1:7	97.51	0.09	0.13	0.13	0.05	0.05	43.75	0.84	0.54	0.05	*	100	100	100	100	*	100	100	100
COF1_PIG	1:8	98.44	10.06	0.07	0.21	0.02	0	0.22	88.63	0.46	0.01	*	100	100	100	100	*	100	100	100
NFAC1_PIG	1:8	95.89	0.03	0.1	0.19	0.02	0	0.09	99.19	0.27	0	*	100	100	100	100	*	100	100	100
PI3R5_PIG	1:8	43.94	3.83	2.5	4.33	2.1	0.48	10.54	21.36	15.91	0.94	*	100	100	100	100	*	100	100	100
PTTG1_PIG	1:8	95.72	0.23	0.25	0.45	0.09	0.06	0.86	96.11	1.45	0.14	*	100	100	100	100	*	100	100	100
TERA_PIG	1:8	74.26	3.68	18.12	0.12	0.03	0.01	1.23	64.17	0.34	0.02	*	100	100	100	100	*	100	100	100
COMT_PIG	1:9	97.21	0.1	0.11	0.47	0.09	0.09	0.66	1.01	96.63	0.05	*	100	100	100	100	*	100	100	100
VINC_PIG	2:9	0.59	96.59	0.09	0.17	0.04	0.01	0.2	0.5	97.78	0.01	*	100	100	100	100	*	100	100	100
FAAH_PIG	3:5	1.32	40.81	38.48	0.38	38.29	0.02	17.1	0.97	1.16	0.05	*	0	100	100	100	*	0	100	100
GANAB_PIG	3:5	6.52	0.42	2.01	5.1	1.02	23.96	3.54	7.18	52.67	0.42	*	0	0	0	0	*	0	0	0
3BHS_PIG	3:7	0.42	0.07	98.4	0.06	0.17	0	92.21	0.37	0.34	0.1	*	100	100	100	100	*	100	100	100
ACRBP_PIG	5:4	24.99	5.65	4.23	10.07	3.23	0.9	9.95	37.56	18.68	0.16	*	0	0	0	100	*	0	0	0
SIA4A_PIG	5:4	0.28	0.02	0.18	98.26	98.39	0.01	0.16	0.36	0.71	0.02	*	100	100	100	100	*	100	100	100
CATK_PIG	6:4	0.23	0.02	0.08	15.36	0.04	87.81	0.14	0.24	0.27	0.03	*	100	100	100	100	*	100	100	100
DAG1_PIG	9:4	0.29	0.04	0.07	98.56	0.01	0	0.06	0.43	99.02	0	*	100	100	100	100	*	100	100	100
DPP4_PIG	9:4	1.87	0.08	0.14	80.09	0.07	0	0.16	0.75	96.59	0.04	*	100	100	100	100	*	100	100	100
PIGR_PIG	9:4	0.51	0.08	0.91	93.21	0.22	0	1.43	0.91	95.65	0.01	*	100	100	100	100	*	100	100	100
TGBR3_PIG	9:4	14.01	1.14	2.64	8.86	1.47	0.09	2.9	16.84	64.48	0.22	*	100	100	100	100	*	0	0	100
TGFA_PIG	9:4	0.35	0	0.12	97.08	0.07	0.01	0.1	0.33	98.71	0.05	*	100	100	100	100	*	100	100	100
ZP2_PIG	9:4	1.81	0.04	0.19	98.46	0.02	0	0.12	0.45	97.27	0.05	*	100	100	100	100	*	100	100	100
ZP3_PIG	9:4	0.3	0.01	0.05	98.77	0.03	0	0.09	0.24	99.19	0	*	100	100	100	100	*	100	100	100
ZP4_PIG	9:4	10.47	0.03	0.09	98.4	0.03	0.03	0.21	0.38	88.52	0.01	*	100	100	100	100	*	100	100	100
CLR59_PONPY	1:5	92.01	12.73	0.11	0.44	78.96	0.21	0.61	3.75	0.51	0.16	*	100	100	100	100	*	100	100	100
PSA1_PONPY	1:8	98.74	0.06	0.07	0.1	0.02	0	0.19	98.93	0.42	0.02	*	100	100	100	100	*	100	100	100
MYLK2_RABIT	1:2	83.34	50.21	0.18	1.4	0.08	0.01	0.34	25.2	0.77	0.04	*	100	100	100	100	*	100	100	100
PGM1_RABIT	1:3	98.65	0.06	0.11	0.18	0.04	0	0.16	0.46	0.49	0.03	*	100	100	100	100	*	0	0	0
AHR_RABIT	1:8	98.24	0.04	0.04	0.16	0.05	0	0.09	99.02	0.35	0.01	*	100	100	100	100	*	100	100	100
CDKL2_RABIT	1:8	79.31	0.82	0.36	0.33	0.1	0.01	0.48	89.22	0.99	0	*	100	100	100	100	*	100	100	100
FKBP4_RABIT	1:8	93.43	0.28	3.36	0.19	0.08	0.01	0.29	78.15	0.52	0.01	*	100	100	100	100	*	100	100	100
PP4C_RABIT	1:8	87.85	0.61	0.06	0.06	0.03	0	0.14	42.13	0.19	0.01	*	100	100	100	100	*	100	100	100
CAN2_RABIT	1:9	98.63	0.05	0.04	0.12	0.05	0.02	0.14	2.14	41.64	0.02	*	100	100	100	100	*	100	100	100
CLIC6_RABIT	1:9	31.45	0.04	21.46	0.18	45.2	0.09	22.32	9.63	0.73	0.03	*	0	100	100	100	*	0	0	0
MYOC_RABIT	3:4	0.74	0.22	62.67	75.91	0.18	0.05	0.09	0.7	22.28	0.02	*	100	100	100	100	*	100	100	100
RAB2A_RABIT	3:5	15.01	2.23	65.04	0.91	78.53	0.34	0.55	0.79	2.7	0.04	*	100	100	100	100	*	100	100	100
TM109_RABIT	3:8	13.39	2.49	7.95	12.51	5.46	0	11.34	16.06	39.32	2.7	*	0	100	100	100	*	0	0	0
HMDH_RABIT	3:9	0.32	0.02	98.99	0.08	0.02	0	0.09	0.25	12.93	0	*	100	100	100	100	*	100	100	100
AT11B_RABIT	8:9	0.34	0.04	0.21	0.11	4.03	0	0.15	0.3	94.89	0.02	*	100	100	100	100	*	0	0	100
DAG1_RABIT	9:4	0.39	0.01	0.11	98.44	0.04	0	0.13	0.49	98.83	0	*	100	100	100	100	*	100	100	100
PIGR_RABIT	9:4	1.15	0.18	0.25	94.08	0.13	0.01	0.41	1.58	95.74	0.03	*	100	100	100	100	*	100	100	100
ZP2_RABIT	9:4	1.63	0.02	0.16	98.47	0.01	0	0.22	0.39	97.36	0.02	*	100	100	100	100	*	100	100	100
ZP3_RABIT	9:4	0.31	0.02	0.04	98.63	0.02	0	0.07	0.29	99.2	0.01	*	100	100	100	100	*	100	100	100
ZP4_RABIT	9:4	16.7	0.04	0.14	98.46	0.01	0.01	0.19	0.4	82.37	0	*	100	100	100	100	*	100	100	100
PRVA_RANTE	1:4	100	0	0	100	0	0	0	0	0	0	*	100	100	100	100	*	100	100	100
PRVB_RANTE	1:4	100	0	0	0	0	0	0	0	0	0	*	100	100	100	100	*	0	0	100
HYES_RAT	1:10	98.12	0.08	0.2	0.2	0.11	0.02	0.23	0.81	0.57	97.42	*	100	100	100	100	*	100	100	100
KIME_RAT	1:10	95.41	0.12	0.17	0.85	0.06	0.1	0.67	1.42	1.5	73.89	*	100	100	100	100	*	100	100	100
BFSP1_RAT	1:2	94.45	92.59	0.53	0.27	0.32	0.07	0.87	2.74	1.42	0.02	*	100	100	100	100	*	100	100	100
CABP1_RAT	1:2	32.7	51.36	0.85	0.73	0.59	0.07	0.99	9.95	3.69	0.02	*	100	100	100	100	*	100	100	100
DYN1_RAT	1:2	97.85	87.62	0.03	0.04	0.01	0	3.91	1.83	0.13	0	*	100	100	100	100	*	100	100	100
DYN3_RAT	1:2	96.82	86.99	0.06	0.04	0.01	0	4.99	2.02	0.19	0	*	100	100	100	100	*	100	100	100
FGD4_RAT	1:2	93.91	0.43	0.47	0.69	0.62	0.07	0.55	2.78	2.51	0.17	*	100	100	100	100	*	0	0	0
FLIP1_RAT	1:2	16.58	4.4	2.16	2.4	1.88	0.05	5.4	67.52	7.51	0.51	*	0	100	100	100	*	0	0	0
LASP1_RAT	1:2	39.03	29.63	1.82	6.02	1.6	0.05	2.32	10.99	34.5	1.11	*	100	100	100	100	*	0	100	100
MARK1_RAT	1:2	31.69	0.39	0.14	0.18	0.07	0	0.16	12.56	59.89	0.02	*	0	100	100	100	*	0	0	100
PDE4D_RAT	1:2	59.92	50.2	0.03	0.1	0.02	0	0.06	0.42	39.39	0	*	100	100	100	100	*	100	100	100
PDLI2_RAT	1:2	66.41	96.7	0.21	0.26	0.05	0	0.37	1.2	0.73	0.03	*	100	100	100	100	*	100	100	100
FETA_RAT	1:4	0.42	0.07	0.05	98.53	0.04	0	0.14	0.51	0.42	0.01	*	100	100	100	100	*	0	100	100
ARFG1_RAT	1:5	85.92	1.07	1.12	1.77	1.97	0.04	2.57	7.35	4.82	0.08	*	100	100	100	100	*	0	0	0
GOLP3_RAT	1:5	97.17	0.07	0.66	0.29	96.18	0.04	0.21	1.33	0.62	0.06	*	100	100	100	100	*	100	100	100
GR65_RAT	1:5	44.29	0.12	0.09	0.28	96.53	0.03	0.24	1.09	0.64	0.01	*	100	100	100	100	*	100	100	100
NUCB1_RAT	1:5	96.86	0.31	0.26	37.77	58.36	0.02	0.39	1.48	0.75	0.02	*	100	100	100	100	*	100	100	100
SYNG_RAT	1:5	34.1	8.99	5.55	9.62	2.18	0.09	10.1	29.79	22.26	0.13	*	100	100	100	100	*	0	0	0
VDP_RAT	1:5	97.31	0.31	0.23	0.25	96.44	0.01	0.23	1.27	0.71	0.01	*	100	100	100	100	*	100	100	100
PRDX6_RAT	1:6	6.24	1.23	0.69	0.76	0.34	0.18	85.16	5.01	2.36	0.38	*	0	100	100	100	*	0	0	0
EGLN3_RAT	1:7	96.94	0.5	0.3	0.42	0.05	0.02	0.48	96.55	0.61	0.04	*	100	100	100	100	*	0	0	0
FUMH_RAT	1:7	98.85	0.05	0.08	0.12	0.06	0.01	98.59	0.4	0.38	0.02	*	100	100	100	100	*	100	100	100
GPX41_RAT	1:7	55.81	0.04	0.02	13.08	0.01	0	48.66	30.53	0.31	0.02	*	100	100	100	100	*	100	100	100
KAT1_RAT	1:7	97.46	0.19	0.15	0.29	0.07	0.02	15.52	1.13	0.66	0.03	*	100	100	100	100	*	100	100	100
MK12_RAT	1:7	67.51	0.17	0.15	0.08	0.02	0.01	22.66	60.43	0.66	0.02	*	100	100	100	100	*	0	100	100
NEUL_RAT	1:7	96.97	0.08	0.13	0.22	0.06	0.06	50.03	0.96	0.56	0.04	*	100	100	100	100	*	100	100	100
THTM_RAT	1:7	39.03	0.06	0.06	0.21	0.02	0.01	65.03	0.64	0.54	0.02	*	100	100	100	100	*	100	100	100
AHR_RAT	1:8	98.21	0.06	0.04	0.15	0.02	0.02	0.1	98.9	0.45	0	*	100	100	100	100	*	100	100	100
ATX1_RAT	1:8	28.76	1.6	3.21	6.97	2.43	1.65	5.63	40.74	20.37	0.51	*	100	100	100	100	*	100	100	100
BEX1_RAT	1:8	96.9	0.44	0.06	0.02	0.37	0	0.66	87.37	1.69	0.11	*	100	100	100	100	*	100	100	100
BEX2_RAT	1:8	96.93	0.46	0.1	0.02	0.35	0	0.55	86.58	1.72	0.13	*	100	100	100	100	*	100	100	100
CAN10_RAT	1:8	90.11	0.32	0.7	0.63	0.36	0.08	0.94	5.65	18.53	0.32	*	100	100	100	100	*	0	100	100
CC21A_RAT	1:8	95.44	0.27	0.37	0.67	0.28	0	0.6	95.28	1.09	0	*	100	100	100	100	*	100	100	100
CD2L1_RAT	1:8	81.09	0.27	0.17	0.12	0.03	0	0.23	95.13	0.9	0.01	*	100	100	100	100	*	100	100	100
CDC5L_RAT	1:8	78.79	0.29	0.12	0.26	0.21	0.01	0.31	97.58	0.66	0.04	*	100	100	100	100	*	100	100	100
CDKL3_RAT	1:8	79.36	1.13	0.53	0.7	0.28	0.1	1.08	83.88	1.72	0.12	*	100	100	100	100	*	100	100	100
CENG1_RAT	1:8	97.61	0.18	0.08	0.36	0.85	0.03	0.29	46.73	1.83	0	*	100	100	100	100	*	100	100	100
CSDC2_RAT	1:8	95.25	0.47	0.55	0.47	0.55	0	0.38	3.82	0.69	0.05	*	100	100	100	100	*	100	100	100
CSRP3_RAT	1:8	50.64	16.07	0.04	0.14	0.01	0	0.3	80.25	0.14	0.01	*	100	100	100	100	*	100	100	100
CTBP1_RAT	1:8	3.51	0.08	0.15	0.97	0.06	0.01	0.82	93.88	0.82	0.14	*	100	100	100	100	*	100	100	100
CTNB1_RAT	1:8	98.92	0.09	0.06	0.05	0.02	0	0.17	51.93	15.55	0	*	100	100	100	100	*	100	100	100
DAPK3_RAT	1:8	75.32	24.31	0.34	1.11	0.05	0.02	0.31	52.71	1.01	0.05	*	100	100	100	100	*	100	100	100
DNJB9_RAT	1:8	21.53	0.29	37.31	0.31	0.08	0.04	42.75	30.37	5.5	0.02	*	0	0	100	100	*	0	0	100
DUT_RAT	1:8	1.29	0.07	0.11	0.42	0.15	0.02	96.14	97.21	0.68	0.12	*	100	100	100	100	*	0	100	100
FUBP2_RAT	1:8	93.12	0.05	0.2	0.44	0.07	0	0.34	97.02	0.69	0.01	*	100	100	100	100	*	100	100	100
GMEB1_RAT	1:8	89.22	0	0	4.54	0	0	0	90.9	4.54	0	*	100	100	100	100	*	100	100	100
GMEB2_RAT	1:8	94.46	0.29	0.29	1.19	0.44	0.09	0.27	97.14	0.87	0.01	*	100	100	100	100	*	100	100	100
GRLF1_RAT	1:8	90.52	2.01	0.49	0.96	0.76	0.06	1.16	3.03	3.27	0.02	*	100	100	100	100	*	0	100	100
GSTT2_RAT	1:8	98.03	0.07	0.12	0.2	0.05	0.01	0.27	59.6	0.68	0.02	*	100	100	100	100	*	100	100	100
HS74L_RAT	1:8	90	0	0	0	0	0	0	34.05	0	0	*	100	100	100	100	*	100	100	100
IMB1_RAT	1:8	97.6	0.19	0.22	0.37	0.1	0.03	0.37	67.32	0.67	0.02	*	100	100	100	100	*	100	100	100
IP3KC_RAT	1:8	96.69	0.24	0.23	0.36	0.19	0.05	0.31	96.66	1.04	0.04	*	100	100	100	100	*	100	100	100
K2C8_RAT	1:8	72.11	8.02	0.83	11.26	1.04	0.07	2.25	12.06	2.9	0.04	*	100	100	100	100	*	100	100	100
KCC1A_RAT	1:8	62.09	8.88	1.53	1.37	0.16	0	1.06	52.2	3.37	0.04	*	100	100	100	100	*	100	100	100
KKCC1_RAT	1:8	90.9	1.42	0.32	0.56	0.14	0.07	0.41	8.67	2.58	0.01	*	100	100	100	100	*	100	100	100
MORG1_RAT	1:8	48.36	14.62	1.22	0.73	0.59	0.07	0.62	56.71	4.8	7.42	*	100	100	100	100	*	100	100	100
MSI1H_RAT	1:8	71.63	0.04	0.11	0.2	0.02	0.01	0.23	59.97	0.55	0	*	100	100	100	100	*	100	100	100
NAMPT_RAT	1:8	97.91	0.1	0.15	0.16	0.05	0.05	0.3	0.91	0.73	0.02	*	100	100	100	100	*	100	100	100
NDF1_RAT	1:8	26.74	0.43	1.06	3.33	0.24	0.08	1.79	84.18	5.62	0	*	100	100	100	100	*	100	100	100
NDKA_RAT	1:8	89.37	7.54	0.02	0.09	0.01	0	8.78	30.3	47	0.01	*	100	100	100	100	*	0	100	100
NHRF2_RAT	1:8	95.52	24.54	0.21	0.42	0.23	0.02	0.64	49.68	2.62	0.1	*	100	100	100	100	*	100	100	100
NOLC1_RAT	1:8	85.59	0.39	0.67	1.8	0.28	0	0.68	91.31	2.61	0	*	100	100	100	100	*	100	100	100
NRBF2_RAT	1:8	28.74	11.93	3.31	1.56	2.61	2.27	9.24	40.92	16.69	0.2	*	100	100	100	100	*	100	100	100
NU155_RAT	1:8	54.72	1.82	2.95	3.26	1.57	0.45	6.44	69.06	9.52	0.48	*	100	100	100	100	*	100	100	100
NUP54_RAT	1:8	27.87	2.92	7.08	8.53	1.8	0.21	8.18	42.24	18.63	0.69	*	100	100	100	100	*	100	100	100
NUPL1_RAT	1:8	27.84	2.13	5.46	8.78	3.24	0.5	9.55	37.78	17.25	1.11	*	100	100	100	100	*	100	100	100
OGFR_RAT	1:8	37.48	9.11	1.24	6.62	0.76	0.06	12.32	40.06	17.37	0.48	*	100	100	100	100	*	100	100	100
PHS_RAT	1:8	65.96	32.23	0.14	0.31	0.18	0	0.3	65.83	0.5	0.03	*	100	100	100	100	*	100	100	100
PRS6B_RAT	1:8	95.84	1	0.45	0.08	0.04	0	1.53	94.75	0.41	0	*	100	100	100	100	*	100	100	100
PRS7_RAT	1:8	96.63	0.55	0.41	0.22	0.04	0.01	1.43	94.94	0.34	0	*	100	100	100	100	*	100	100	100
PSA1_RAT	1:8	98.53	0.08	0.08	0.13	0.02	0	0.22	98.73	0.49	0.02	*	100	100	100	100	*	100	100	100
PSA2_RAT	1:8	97.49	0.07	0.11	0.16	0.04	0.01	0.22	98.43	0.42	0.02	*	100	100	100	100	*	100	100	100
PSA3_RAT	1:8	97.79	0.19	0.18	0.14	0.05	0.03	0.21	98.15	0.49	0.02	*	100	100	100	100	*	100	100	100
PSA4_RAT	1:8	89.33	0.08	0.09	0.14	0.12	0	0.26	98.53	0.43	0.02	*	100	100	100	100	*	100	100	100
PSA5_RAT	1:8	97.75	0.09	0.15	0.21	0.18	0	0.32	98.17	0.47	0.04	*	100	100	100	100	*	100	100	100
PSA6_RAT	1:8	96.4	0.1	0.31	0.3	0.06	0.01	0.22	98.01	0.73	0.06	*	100	100	100	100	*	100	100	100
PSA7_RAT	1:8	98.91	0.07	0.08	0.1	0.02	0.01	0.14	98.79	0.42	0.01	*	100	100	100	100	*	100	100	100
PSB1_RAT	1:8	98.33	0.05	0.1	0.16	0.05	0.01	0.25	98.25	0.66	0.04	*	100	100	100	100	*	100	100	100
PSB2_RAT	1:8	97.51	0.18	0.17	0.21	0.08	0.01	0.29	97.24	1	0.02	*	100	100	100	100	*	100	100	100
PSB3_RAT	1:8	98.76	0.02	0.05	0.14	0.03	0.01	0.16	98.69	0.63	0.02	*	100	100	100	100	*	100	100	100
PSB4_RAT	1:8	96.96	0.18	0.56	0.34	0.11	0.04	0.36	96.62	0.93	0.02	*	100	100	100	100	*	100	100	100
PSB5_RAT	1:8	99.14	0.03	0.04	0.14	0.03	0	0.09	99.08	0.36	0.02	*	100	100	100	100	*	100	100	100
PSB6_RAT	1:8	98.54	0.04	0.13	0.24	0.03	0.02	0.16	98.55	0.54	0.02	*	100	100	100	100	*	100	100	100
PSB7_RAT	1:8	98.37	0.08	0.08	0.31	0.06	0.04	0.16	98.36	0.5	0.1	*	100	100	100	100	*	100	100	100
PTF1A_RAT	1:8	60.33	0.22	0.06	0.28	0.25	0.09	0.39	97.43	0.53	0	*	100	100	100	100	*	100	100	100
RAB3I_RAT	1:8	94.9	2.4	0.16	0.53	0.29	0	0.29	94.82	0.69	0.03	*	100	100	100	100	*	100	100	100
RNF4_RAT	1:8	90.96	0.11	0.28	0.13	0.07	0	0.21	95.65	0.73	1.6	*	100	100	100	100	*	100	100	100
ROA1_RAT	1:8	72.57	0.03	0.07	0.1	0.02	0	0.16	95.55	0.49	0.01	*	100	100	100	100	*	100	100	100
SMAD2_RAT	1:8	99.43	0.01	0.04	0.03	0.05	0	0.11	99.5	0.15	0	*	100	100	100	100	*	100	100	100
SMAD3_RAT	1:8	99.51	0	0.08	0.03	0.03	0	0.1	99.63	0.07	0	*	100	100	100	100	*	100	100	100
SMU1_RAT	1:8	38.5	9.87	5.67	3.02	3.74	1.29	3.91	46.09	10.96	2.86	*	100	100	100	100	*	100	100	100
STAU2_RAT	1:8	67.13	0.11	31.23	0.14	0.05	0	0.08	67.39	0.54	0.04	*	100	100	100	100	*	100	100	100
TRI55_RAT	1:8	56.25	43.39	2.38	2.4	1.71	0.02	2.58	29.72	9.09	0.09	*	100	100	100	100	*	0	100	100
UHMK1_RAT	1:8	7.44	0.86	0.47	0.21	0.05	0	0.52	93.57	1.08	0	*	100	100	100	100	*	100	100	100
BCAR1_RAT	1:9	33.16	3.39	1.84	4.84	5.22	0.01	7.04	27.13	24.39	10.84	*	100	100	100	100	*	0	100	100
COMT_RAT	1:9	96.76	0.11	0.2	0.53	0.07	0.07	0.64	1.02	96.41	0.06	*	100	100	100	100	*	100	100	100
CRK_RAT	1:9	40.86	2.49	1.57	5.54	1.28	0.01	3.01	16.76	35.47	5.53	*	100	100	100	100	*	100	100	100
ENOA_RAT	1:9	99.38	0.02	0.02	0.18	0.01	0	0.05	0.12	7.87	0	*	100	100	100	100	*	100	100	100
FEZ1_RAT	1:9	23.5	4.75	5.9	6.54	2.86	0.59	10.5	37.15	21.17	1.76	*	0	100	100	100	*	0	100	100
GRASP_RAT	1:9	93.81	0.23	0.17	0.63	0.39	0.02	0.43	3.56	70.7	0.02	*	100	100	100	100	*	100	100	100
GRIP1_RAT	1:9	88.47	0.77	1.51	1.7	1.65	0.17	1.4	3.27	85.48	0.14	*	100	100	100	100	*	100	100	100
GRIP2_RAT	1:9	91.91	0.81	0.57	1.1	0.24	0.05	0.83	2.77	90.1	0.07	*	100	100	100	100	*	100	100	100
MAGD1_RAT	1:9	89.19	0.93	0.68	0.88	0.19	0	1.97	82.52	2.97	0.02	*	100	100	100	100	*	0	100	100
NDKB_RAT	1:9	92.03	9.75	0.03	0.1	0.01	0	5.64	38.99	37.49	0.01	*	100	100	100	100	*	0	100	100
PERF_RAT	1:9	94.31	0.14	0.29	3.27	0.31	0	0.27	0.63	94.65	0.04	*	100	100	100	100	*	100	100	100
PI51C_RAT	1:9	88.77	0.09	0.09	0.18	0.02	0	0.17	10.41	88.28	0.01	*	100	100	100	100	*	100	100	100
PRAF1_RAT	1:9	18.32	2.79	7.06	12.96	2.33	0.39	8.1	17.78	40.22	0.67	*	100	100	100	100	*	100	100	100
ROCK2_RAT	1:9	96.37	1.53	0.17	0.31	0.12	0	0.26	2.21	69.66	0.04	*	100	100	100	100	*	100	100	100
S27A1_RAT	1:9	64.54	0.06	33.27	0.28	0.06	0.05	0.38	0.65	88.28	0.19	*	100	100	100	100	*	100	100	100
STXB5_RAT	1:9	92.4	0.06	0.23	5.59	0.06	0.01	0.21	1.05	88.42	0.01	*	100	100	100	100	*	100	100	100
SYNPO_RAT	1:9	96.61	0.17	0.27	0.43	0.14	0	0.23	1.52	96.76	0.12	*	100	100	100	100	*	100	100	100
TAU_RAT	1:9	98.64	0.04	0.09	0.25	0.05	0	0.23	0.57	98.57	0	*	100	100	100	100	*	100	100	100
P3H1_RAT	3:4	12.06	2.15	1.5	44.91	0.98	0.07	3.34	34.52	6.28	0.31	*	100	100	100	100	*	0	0	0
CANT1_RAT	3:5	0.93	0.09	0.17	96.87	0.08	0.04	0.26	0.82	97.61	0.07	*	0	0	0	0	*	0	0	0
FAAH_RAT	3:5	1.12	39.46	41.36	0.35	41.18	0.03	15.88	0.98	1.08	0.03	*	100	100	100	100	*	100	100	100
FPRP_RAT	3:5	16.26	1.93	3.4	8.89	1.8	2.03	14.66	22.66	40.45	0.09	*	0	0	0	0	*	0	0	0
FURIN_RAT	3:5	0.21	0.02	45.2	48.33	58.54	0.03	0.13	0.24	7.06	0	*	100	100	100	100	*	0	100	100
MBL1_RAT	3:5	0.68	0.24	70.31	25.92	70.17	0	0.2	0.93	2.03	0.02	*	100	100	100	100	*	100	100	100
MBL2_RAT	3:5	0.77	0.04	67.43	28.95	67.36	0	0.11	0.74	2.54	0.03	*	100	100	100	100	*	100	100	100
SRBP1_RAT	3:5	0.55	0.06	97.26	0.14	97.23	0	0.17	1.32	0.58	0.02	*	100	100	100	100	*	100	100	100
STX5_RAT	3:5	1.98	0.33	0.54	0.64	92.09	0.03	0.86	1.75	2.44	0.19	*	100	100	100	100	*	0	0	0
SULF1_RAT	3:5	4.57	0.6	0.71	2.28	0.35	80.91	1.37	7.97	3.22	0.03	*	0	0	0	0	*	0	0	0
UGGG1_RAT	3:5	3.04	0.2	89.89	0.7	0.46	0.05	0.93	2.94	2.89	0.34	*	100	100	100	100	*	0	0	0
VCIP1_RAT	3:5	44.82	3.9	0.97	7.28	0.74	1.51	12.01	47.35	13.07	1.55	*	0	0	0	0	*	0	0	0
YIPF5_RAT	3:5	4.82	0.11	81.63	1.88	81.49	0.04	3.76	4.77	4.65	0.23	*	100	100	100	100	*	100	100	100
3BHS1_RAT	3:7	0.4	0.07	98.84	0.06	0.02	0	94.48	0.27	0.28	0.05	*	100	100	100	100	*	100	100	100
3BHS2_RAT	3:7	0.37	0.07	98.84	0.08	0.03	0	94.93	0.28	0.28	0.06	*	100	100	100	100	*	100	100	100
3BHS3_RAT	3:7	0.42	0.07	98.72	0.06	0.02	0	94.64	0.33	0.36	0.05	*	100	100	100	100	*	100	100	100
3BHS4_RAT	3:7	0.35	0.06	98.93	0.05	0.01	0	94.53	0.25	0.28	0.04	*	100	100	100	100	*	100	100	100
MGST1_RAT	3:7	28.42	0.16	11.62	2.64	1.73	0.29	5.53	37.9	24.31	1.69	*	0	0	0	100	*	0	0	0
NCB5R_RAT	3:7	0.98	0.13	96.24	0.25	0.13	0.13	96.53	1.16	0.93	0.03	*	100	100	100	100	*	100	100	100
AKAP6_RAT	3:8	25.43	4.81	6.78	9.11	3.41	0.9	7.69	32.14	21.87	1.01	*	100	100	100	100	*	0	0	0
PO121_RAT	3:8	26.6	2.19	1.7	11.87	2.94	0.03	6.57	43.63	22.09	0.34	*	100	100	100	100	*	0	0	0
PO210_RAT	3:8	1.18	0.12	95.33	0.42	0.07	0.08	0.43	96.44	1.46	0.03	*	100	100	100	100	*	100	100	100
PREB_RAT	3:8	25.29	2.53	7.58	11.11	2.4	2.3	3.63	35.81	25.84	0.36	*	100	100	100	100	*	0	0	0
KCMA1_RAT	3:9	0.44	0.07	0.05	0.15	0.05	0.03	0.14	0.73	98.56	0.02	*	100	100	100	100	*	0	0	0
S27A2_RAT	3:9	26.67	0.11	71.13	0.35	0.07	0.03	0.46	0.67	79.67	0.04	*	100	100	100	100	*	100	100	100
GBRAP_RAT	5:2	21.47	0.12	0.02	19.63	41.61	0	0.28	0.5	35.7	0.03	*	100	100	100	100	*	0	0	0
B4GT1_RAT	5:4	0	0	0	0	0	0	0	0	0	0	*	0	0	0	100	*	0	0	0
ENP6_RAT	5:4	0.53	0.03	21.4	57.01	76.31	0	0.29	0.74	0.61	0.02	*	100	100	100	100	*	100	100	100
SIA4B_RAT	5:4	0.22	0.03	0.07	96.6	96.72	0	0.08	0.32	2.56	0.01	*	100	100	100	100	*	100	100	100
SIAT1_RAT	5:4	0.33	0.02	0.12	95.43	97.37	0.03	0.25	0.43	1.33	0.04	*	100	100	100	100	*	100	100	100
SIAT6_RAT	5:4	0.7	0.06	0.17	20.93	20.83	0.05	0.26	0.47	77.45	0.01	*	0	100	100	100	*	0	100	100
CLCKB_RAT	5:9	0.2	0.02	0.06	0.11	0.02	0.01	0.13	0.18	99.33	0.01	*	100	100	100	100	*	0	0	0
CATL_RAT	6:4	0.18	0.01	0.04	14.08	0.04	88.84	0.14	0.15	0.24	0	*	100	100	100	100	*	100	100	100
GGH_RAT	6:4	1.98	0.14	0.26	94.33	0.1	93.87	0.59	1.89	1.19	0.09	*	100	100	100	100	*	100	100	100
S36A1_RAT	6:9	20.52	1.96	4.83	11.34	4.26	0.58	7.45	20.44	40.92	0.24	*	100	100	100	100	*	0	0	0
AMACR_RAT	7:10	1.15	0.15	0.14	0.39	0.09	0.04	96.06	1.07	1.25	95.65	*	100	100	100	100	*	100	100	100
PDCD8_RAT	7:8	1.27	0.08	0.14	0.25	0.07	0.02	97.2	97.08	0.74	0.04	*	100	100	100	100	*	100	100	100
ECH1_RAT	7:9	11.19	0.63	2.27	3.51	0.73	1.06	57.8	9.88	10.07	9.2	*	100	100	100	100	*	0	100	100
FIS1_RAT	7:9	1.67	0.2	0.35	0.64	0.27	0.06	93.6	1.81	95	0.09	*	100	100	100	100	*	100	100	100
SPYA_RAT	7:9	1.15	0.12	0.39	0.33	0.2	0.05	73.35	1.24	49.18	47.33	*	100	100	100	100	*	100	100	100
DEAF1_RAT	8:4	21.73	0.75	1.16	1.84	0.26	0	1.53	80.37	9.36	0.29	*	100	100	100	100	*	0	0	100
PBAS_RAT	8:4	5.38	1.51	0.24	82.78	0.44	0.17	3.1	4.55	3.46	0	*	100	100	100	100	*	0	100	100
SPEG_RAT	8:4	6.59	4.17	0.29	0.49	0.12	0.02	0.23	90.03	1.82	0.03	*	100	100	100	100	*	0	0	0
TFAM_RAT	8:7	1.44	0.12	0.32	0.26	0.12	0	87.47	61.85	0.8	0.05	*	100	100	100	100	*	100	100	100
CBPD_RAT	8:9	0.57	0.07	0.08	53.61	0.08	0.05	0.27	0.66	44.85	0.01	*	0	100	100	100	*	0	100	100
MAST1_RAT	8:9	58.06	0.66	0.16	0.19	0.04	0.01	0.15	3.1	40.46	0.01	*	0	100	100	100	*	0	100	100
MTND_RAT	8:9	0.7	0.19	0.08	0.57	0.04	0.04	0.4	97.81	97.54	0.01	*	100	100	100	100	*	100	100	100
NOTC2_RAT	8:9	4.19	0.08	0.03	11.27	0.03	0.02	0.08	64.41	90.39	0	*	100	100	100	100	*	100	100	100
NOTC3_RAT	8:9	5.27	0.09	0.05	14.18	0.06	0	0.08	59.28	88.11	0	*	100	100	100	100	*	100	100	100
UBE2B_RAT	8:9	38.29	0.15	0.24	0.31	0.03	0.03	0.3	92.29	0.65	3.35	*	100	100	100	100	*	0	0	100
DPP4_RAT	9:4	0.69	0.04	0.08	76.1	0.03	0	0.09	0.32	98.47	0.02	*	100	100	100	100	*	100	100	100
ELTD1_RAT	9:4	0.12	0.05	0.05	4.81	0.03	0	0.06	0.19	99.02	0	*	100	100	100	100	*	100	100	100
FCERA_RAT	9:4	6.35	6.68	0.03	11.62	0.01	0	0.3	0.72	91.76	0.02	*	100	100	100	100	*	100	100	100
GP2_RAT	9:4	2.98	0.04	0.18	94.88	0.07	0	0.62	0.75	97.3	0.06	*	100	100	100	100	*	100	100	100
HBEGF_RAT	9:4	1.58	0.02	0.86	93.04	0.18	0.05	0.2	2.23	94.86	0.11	*	100	100	100	100	*	100	100	100
ILRL1_RAT	9:4	0.49	0.15	0.1	58.92	0.04	0.01	0.1	0.32	98.67	0.01	*	100	100	100	100	*	100	100	100
LSHR_RAT	9:4	0.15	0.02	0.04	1.06	0.01	0	0.06	0.2	98.49	0.01	*	100	100	100	100	*	100	100	100
NRG1_RAT	9:4	0.71	0.21	0.13	97.06	0.01	0	0.08	0.81	90.42	0.03	*	100	100	100	100	*	100	100	100
PGCB_RAT	9:4	1.07	0.07	0.19	94.97	0.19	0	0.37	1.19	47.34	0.02	*	100	100	100	100	*	100	100	100
PIGR_RAT	9:4	0.88	0.11	0.29	95.91	0.1	0.04	0.33	0.83	97.5	0.03	*	100	100	100	100	*	100	100	100
SYTL4_RAT	9:4	60	1.5	0.4	0.85	0.83	0.03	1.61	4.86	32.92	0.24	*	0	100	100	100	*	0	0	0
TGBR3_RAT	9:4	13.91	1.27	2.38	10.48	1.22	0.12	2.77	17.25	65.55	0.22	*	100	100	100	100	*	0	0	100
TGFA_RAT	9:4	0.38	0	0.09	96.92	0.07	0	0.13	0.47	98.65	0.05	*	100	100	100	100	*	100	100	100
UROM_RAT	9:4	2.4	0.38	0.05	94.37	0.05	0	0.32	0.77	95.18	0	*	100	100	100	100	*	100	100	100
ZP1_RAT	9:4	4.44	0.06	0.12	98.2	0.05	0	0.19	0.59	94.26	0	*	100	100	100	100	*	100	100	100
ZP2_RAT	9:4	1.86	0.02	0.16	98.33	0.02	0.03	0.12	0.45	97.23	0.03	*	100	100	100	100	*	100	100	100
ZP3_RAT	9:4	0.45	0.01	0.04	98.31	0.02	0	0.12	0.46	98.85	0	*	100	100	100	100	*	100	100	100
ZP4_RAT	9:4	5.49	0.03	0.16	98.39	0.01	0.02	0.16	0.53	93.37	0.01	*	100	100	100	100	*	100	100	100
H2B_RHASC	8:4	0.03	0	0	1.19	0	0	0.01	98.71	0.03	0	*	100	100	100	100	*	100	100	100
FUMH_RHIOR	1:7	97.97	0.1	0.18	0.16	0.18	0.01	97.66	0.62	0.61	0.05	*	100	100	100	100	*	100	100	100
SC1_SCHCO	9:4	1.83	0.04	0.3	92.69	0.35	0.02	1.49	0.95	60.06	0.18	*	100	100	100	100	*	100	100	100
SC3_SCHCO	9:4	1.75	0.11	0.61	91.83	0.39	0.05	1.22	1.68	48.67	0.19	*	100	100	100	100	*	100	100	100
SC4_SCHCO	9:4	1.53	0.01	0.47	93.28	0.28	0.23	0.84	1.66	50.74	0.19	*	100	100	100	100	*	100	100	100
HMDH_SCHMA	3:9	0.31	0.01	98.69	0.08	0.03	0.01	0.1	0.28	12.09	0.04	*	100	100	100	100	*	100	100	100
DYHC_SCHPO	1:2	95.64	0.23	0.57	0.39	0.21	0.02	0.65	1.72	10.56	0.04	*	100	100	100	100	*	0	0	0
ENT1_SCHPO	1:2	96.54	32.65	0.22	0.32	9.05	0.2	0.52	1.66	0.81	0.03	*	100	100	100	100	*	100	100	100
IMP2_SCHPO	1:2	71.46	3.15	0.66	1.91	1.04	1.14	4.54	10.82	17.36	0.18	*	100	100	100	100	*	0	0	0
KLP5_SCHPO	1:2	74.94	65.26	0.16	0.52	0.54	0	0.57	19.55	1.23	0.07	*	100	100	100	100	*	100	100	100
KLP6_SCHPO	1:2	75.07	66.74	0.18	0.49	0.13	0	1.43	19.5	1.08	0.05	*	100	100	100	100	*	100	100	100
MAL3_SCHPO	1:2	97.42	96.51	0.17	0.32	0.16	0.02	0.56	0.92	0.55	0	*	100	100	100	100	*	100	100	100
MYO1_SCHPO	1:2	85.31	22.9	0.66	0.52	0.17	0.07	0.74	2.07	1.84	0.32	*	100	100	100	100	*	100	100	100
MYO51_SCHPO	1:2	67.24	83.79	0.12	0.34	0.06	0.02	0.27	1.2	0.62	0.04	*	100	100	100	100	*	100	100	100
MYO52_SCHPO	1:2	67.47	88.02	0.21	0.54	0.19	0.03	0.51	1.36	0.95	0.05	*	100	100	100	100	*	100	100	100
RNG3_SCHPO	1:2	28.5	5.06	6.36	4.38	2.68	0.43	14.4	32.51	17.92	1.27	*	0	100	100	100	*	0	0	0
SEC8_SCHPO	1:2	31.33	3.84	5.58	8.15	3.96	0.92	4.15	38.3	20.79	1.48	*	0	100	100	100	*	0	0	0
TIP1_SCHPO	1:2	37.33	21.96	2.35	3.59	2.91	0.49	6.85	28.55	12.61	1.25	*	100	100	100	100	*	0	100	100
YGB7_SCHPO	1:2	25.37	1.08	4.28	13.06	2.14	0	6.34	29.9	28.81	1.73	*	0	0	100	100	*	0	0	0
MMF1_SCHPO	1:7	46.61	0.16	0.46	24.98	0.23	0.08	24.81	46.33	1.8	0.1	*	100	100	100	100	*	0	0	100
2AD1_SCHPO	1:8	80.03	0.03	0.05	0.09	0.02	0	0.12	51.7	0.31	0.01	*	100	100	100	100	*	100	100	100
2AD2_SCHPO	1:8	99.22	0.05	0.06	0.07	0.02	0	0.1	52.49	0.27	0.01	*	100	100	100	100	*	100	100	100
ALP7_SCHPO	1:8	31.06	7.24	4.84	8.08	3.46	0	11.08	35.33	13.25	0	*	100	100	100	100	*	100	100	100
CDC37_SCHPO	1:8	88.83	0.55	1.05	1.03	0.18	0.06	1.7	5.83	3.25	0.15	*	100	100	100	100	*	100	100	100
CND1_SCHPO	1:8	25.65	0.41	0.51	0.9	0.32	0.11	0.86	92.87	2.23	0.1	*	100	100	100	100	*	100	100	100
CND2_SCHPO	1:8	94.76	0.28	0.22	0.55	0.2	0	0.59	95.24	1.64	0.17	*	100	100	100	100	*	100	100	100
CND3_SCHPO	1:8	85.68	0.64	1.03	1.39	0.97	0.42	1.64	86.53	4.06	0.69	*	100	100	100	100	*	100	100	100
CSN1_SCHPO	1:8	96.92	0.24	0.11	0.34	0.28	0.01	0.47	96.88	1.24	0.06	*	100	100	100	100	*	100	100	100
CSN2_SCHPO	1:8	98.11	0.1	0.15	0.22	0.12	0.01	0.21	98.36	0.36	0	*	100	100	100	100	*	100	100	100
CSN4_SCHPO	1:8	73.01	1.01	1.45	2.46	1.33	0	6.16	74.56	9.67	0	*	100	100	100	100	*	100	100	100
CUT1_SCHPO	1:8	47.8	0.51	0.79	0.9	0.53	0.02	1.62	91.35	2.57	0.18	*	100	100	100	100	*	100	100	100
DIS3_SCHPO	1:8	96.97	0.13	0.28	0.35	0.1	0.08	0.54	96.37	0.68	0.07	*	100	100	100	100	*	100	100	100
ELF1_SCHPO	1:8	89.31	0.25	0.89	0.71	0.27	0.05	1.31	3.33	5.03	0.47	*	100	100	100	100	*	0	100	100
HSP16_SCHPO	1:8	63.35	3.1	1.74	3.95	0.62	0.41	6.41	13.26	13.7	0.62	*	100	100	100	100	*	0	100	100
HUB1_SCHPO	1:8	97.15	0.02	0.04	0.47	0.09	0.12	0.52	0.91	1.23	0.02	*	100	100	100	100	*	0	100	100
IMB3_SCHPO	1:8	93.93	0.18	0.35	0.73	0.24	0.03	1.02	94.11	1.76	0.08	*	100	100	100	100	*	100	100	100
KLP2_SCHPO	1:8	16.02	10.03	0.37	0.4	1.01	0.01	1.1	78.64	0.99	0.13	*	100	100	100	100	*	100	100	100
KMS2_SCHPO	1:8	20.65	6.77	3.38	5.69	1.7	1.59	12.79	30.67	27.83	1.19	*	100	100	100	100	*	0	100	100
LUB1_SCHPO	1:8	75.49	3.26	0.73	0.74	0.42	0.44	0.98	81.31	2.74	2.06	*	100	100	100	100	*	100	100	100
MET7_SCHPO	1:8	93.25	0.31	0.56	1	0.35	0.03	0.73	84.15	2.01	0.34	*	100	100	100	100	*	100	100	100
MEU14_SCHPO	1:8	92.06	0.36	0.63	0.78	0.52	0	1.48	5.72	3	0.04	*	100	100	100	100	*	100	100	100
NG06_SCHPO	1:8	52.29	0.36	0.6	1.11	0.45	0.14	1.76	89.73	3.36	0.13	*	100	100	100	100	*	100	100	100
PABPX_SCHPO	1:8	82.4	0.09	0.4	0.66	0.07	0.08	0.57	42.93	1.1	0	*	100	100	100	100	*	100	100	100
POP2_SCHPO	1:8	34.87	8.56	1.17	0.23	1.3	0.42	0.32	68.09	2.2	3.71	*	100	100	100	100	*	100	100	100
PPZ_SCHPO	1:8	80.94	1.03	0.03	0.07	0.02	0	0.13	35.1	0.33	0.01	*	100	100	100	100	*	100	100	100
PRZ1_SCHPO	1:8	49.94	0.26	0.44	0.94	0.28	0.06	0.49	94.74	2.45	0.09	*	100	100	100	100	*	100	100	100
RBX1_SCHPO	1:8	99.86	0	0.01	0	0.02	0	0.02	99.86	0.03	0	*	100	100	100	100	*	100	100	100
RGS1_SCHPO	1:8	27.98	0.43	3.23	3.83	2.22	0.65	2.03	43.17	22.91	0	*	100	100	100	100	*	100	100	100
RIR2_SCHPO	1:8	99.35	0.05	0.02	0.08	0.04	0.02	0.06	30.85	0.19	0.01	*	100	100	100	100	*	100	100	100
SCD1_SCHPO	1:8	76.95	4.3	2.06	1.93	21.14	0	2.02	15.52	21.87	0.43	*	100	100	100	100	*	0	0	100
SECU_SCHPO	1:8	27.28	4.3	2.88	17.06	2.88	0	0	36.08	22.32	2.88	*	100	100	100	100	*	100	100	100
SET3_SCHPO	1:8	8.82	0.31	1.05	3	0.74	0	1.52	81.81	6.41	0.25	*	100	100	100	100	*	100	100	100
SMC2_SCHPO	1:8	82.86	0.36	0.3	0.37	0.15	0.03	0.65	95.93	1.22	0.05	*	100	100	100	100	*	100	100	100
SMC4_SCHPO	1:8	82.42	0.28	0.45	0.37	0.21	0.04	0.61	96.49	0.89	0.1	*	100	100	100	100	*	100	100	100
SRK1_SCHPO	1:8	81.84	3.05	1.07	0.16	0.11	0.01	0.41	33.44	2.97	0.06	*	100	100	100	100	*	100	100	100
STE11_SCHPO	1:8	9.25	0.39	0.56	1.2	0.4	0	0.37	92.92	2.19	0.17	*	100	100	100	100	*	100	100	100
STY1_SCHPO	1:8	56.99	0.47	0.31	0.3	0.08	0	22.38	66.03	1.91	0.01	*	100	100	100	100	*	100	100	100
UBA1_SCHPO	1:8	93.87	0.18	0.26	0.54	0.16	0.05	0.61	95.52	1.66	0.11	*	100	100	100	100	*	100	100	100
YG49_SCHPO	1:8	3.42	0.28	0.4	0.5	0.1	0.02	0.64	95.12	1	0.4	*	100	100	100	100	*	100	100	100
YJ27_SCHPO	1:8	27.71	2.41	8.23	6.42	2.89	2.45	3.86	25.52	28.06	1.29	*	0	100	100	100	*	0	100	100
YKI9_SCHPO	1:8	39.82	1.45	8.43	5.24	0.98	0.34	11.23	25.9	17.49	0.97	*	100	100	100	100	*	100	100	100
YOSB_SCHPO	1:8	22.67	1.58	2.66	18.11	1.94	0.51	11.44	31.81	23.68	1.81	*	100	100	100	100	*	0	100	100
YQKA_SCHPO	1:8	12.83	2.53	2.68	6.75	0.18	0.18	2.06	63.35	13.62	0	*	100	100	100	100	*	0	100	100
SKB1_SCHPO	2:8	73.84	22.89	0.16	0.37	0.11	0.12	0.58	1.62	1.03	0.11	*	0	100	100	100	*	0	100	100
BSU1_SCHPO	2:9	3.88	0.17	1.14	2.28	1.06	0.33	1.89	6.97	83.98	0.23	*	100	100	100	100	*	0	0	0
SPO14_SCHPO	3:5	30.65	4.01	19.24	2.41	15.69	0	9.28	31.3	22.2	2.81	*	0	0	0	100	*	0	0	0
PMT1_SCHPO	3:8	1.02	0.11	94.09	1.19	0.19	0.04	0.61	14.38	2.01	0.06	*	100	100	100	100	*	100	100	100
PMT2_SCHPO	3:8	1.1	0.06	93.33	1.48	0.16	0.05	0.9	10.51	2.16	0.03	*	100	100	100	100	*	100	100	100
SEY1_SCHPO	3:8	92.21	0.46	0.66	0.74	0.55	0.09	1.21	2.5	3.22	0.04	*	0	0	100	100	*	0	0	0
ZHF1_SCHPO	3:8	2.17	0.2	0.63	0.56	0.26	0.04	92.08	1.28	3.99	0.08	*	0	0	0	100	*	0	0	0
PKD2_SCHPO	5:9	3.22	0.31	0.77	1	0.49	0.17	1.53	2.47	91.67	0.17	*	100	100	100	100	*	0	0	0
BIS1_SCHPO	8:2	4.95	0.25	0.78	1.22	0.44	0	1.2	89.1	4.11	0.2	*	100	100	100	100	*	0	0	0
DMF1_SCHPO	8:2	26.79	3.25	5.23	5.2	5.48	1.03	8.65	32.57	24.67	3.22	*	100	100	100	100	*	0	0	0
NDC1_SCHPO	8:2	27.16	13.38	6.41	17.52	0	1.7	9.46	25.7	12.98	0	*	0	100	100	100	*	0	0	100
AGN1_SCHPO	9:4	93.27	0.14	0.33	0.85	0.09	0.31	1.07	1.89	2.59	0.44	*	0	100	100	100	*	0	0	0
STA5A_SHEEP	1:8	99.33	0.04	0.03	0.09	0.01	0	0.07	99.39	0.19	0.01	*	100	100	100	100	*	100	100	100
TGFA_SHEEP	9:4	0.46	0	0.14	97.17	0.1	0.01	0.16	0.52	98.27	0.05	*	100	100	100	100	*	100	100	100
ACTA_STRPU	1:2	99.25	6.65	0	0.31	0	0	0	0.42	0	0	*	100	100	100	100	*	100	100	100
ACTB_STRPU	1:2	99.21	7.13	0	0.31	0	0	0	0.45	0	0	*	100	100	100	100	*	100	100	100
ACTC_STRPU	1:2	99.23	6.98	0	0.3	0	0	0	0.44	0	0	*	100	100	100	100	*	100	100	100
ACTD_STRPU	1:2	99.51	7.57	0	0	0	0	0	0.46	0	0	*	100	100	100	100	*	100	100	100
ACTE_STRPU	1:2	99.33	7.32	0	0.3	0	0	0	0.34	0	0	*	100	100	100	100	*	100	100	100
ACTF_STRPU	1:2	99.23	7.16	0	0.29	0	0	0	0.44	0	0	*	100	100	100	100	*	100	100	100
KTNA1_STRPU	1:2	77.17	58.06	0.73	0.28	0.05	0.02	3.46	33.41	0.63	0.1	*	100	100	100	100	*	100	100	100
TKB1_STRPU	1:2	32.87	9.07	4.75	5.57	3.65	0.91	13.28	34.87	12.52	0.55	*	0	100	100	100	*	0	0	0
FBP1_STRPU	1:4	0.07	0.08	0.02	20.78	0.07	0.01	0.04	43.06	84.91	0	*	0	0	100	100	*	0	0	0
SHR2_STRPU	1:8	2.41	0.41	0.26	0.42	0.22	0.02	0.35	95.03	2.3	0.01	*	100	100	100	100	*	100	100	100
UBIQ_STRPU	1:8	89.63	0	0	1.34	0	0	0	98.42	0.01	0	*	100	100	100	100	*	100	100	100
SPC3_STRPU	5:9	21.01	3.91	3.08	3.88	0.73	0	9.12	28.38	39.44	0	*	100	100	100	100	*	0	0	0
MYSP_TAESO	2:4	0.52	97.59	0.16	1.14	0.07	0	0.11	0.44	0.18	0.01	*	100	100	100	100	*	100	100	100
HYP1_TRIRE	9:4	1.2	0.33	0.46	87.94	0.64	0.39	0.6	2.54	7.14	0.22	*	100	100	100	100	*	100	100	100
EG51_XENLA	1:2	66.32	79.5	0.16	0.29	0.46	0.01	6.18	10.77	0.66	0.02	*	100	100	100	100	*	100	100	100
EG52_XENLA	1:2	66.84	79.02	0.16	0.32	0.53	0.01	6.32	11.71	0.68	0.03	*	100	100	100	100	*	100	100	100
KTNA1_XENLA	1:2	79.98	63.78	0.92	0.27	0.06	0.01	2.85	28.28	0.69	0.02	*	100	100	100	100	*	100	100	100
CLR59_XENLA	1:5	93.73	16.07	0.11	0.2	79.91	0.03	0.32	4.24	0.38	0	*	100	100	100	100	*	100	100	100
CHK1_XENLA	1:8	64.07	3.97	0.16	0.21	0.18	0	0.16	82.04	3.33	0	*	100	100	100	100	*	100	100	100
CND1_XENLA	1:8	95.87	0.16	0.29	0.37	0.22	0.01	0.57	96.14	1.42	0.11	*	100	100	100	100	*	100	100	100
DCT1B_XENLA	1:8	91.99	0.65	0.39	0.95	0.18	0.14	0.74	4.76	2.01	0.03	*	100	100	100	100	*	100	100	100
DDX6_XENLA	1:8	87.45	0.06	0.07	0.14	0.03	0	0.35	17.66	0.32	0.01	*	100	100	100	100	*	100	100	100
GEMI2_XENLA	1:8	96.57	0.09	0.35	0.37	0.09	0.05	0.59	97.22	0.8	0.01	*	100	100	100	100	*	100	100	100
GV7_XENLA	1:8	23.42	4.39	3.79	2.88	0.87	0	16.43	35.36	25.84	2.33	*	100	100	100	100	*	0	100	100
HDA1B_XENLA	1:8	20.84	0.03	0.07	0.08	0.03	0	0.14	99.22	0.22	0	*	100	100	100	100	*	100	100	100
IMA1_XENLA	1:8	92.26	0.1	0.08	0.19	0.07	0	0.15	58.85	0.44	0.01	*	100	100	100	100	*	100	100	100
KCM1_XENLA	1:8	71.16	26.14	0.17	0.14	0.23	0.01	0.34	70.3	0.47	0.01	*	100	100	100	100	*	100	100	100
NU160_XENLA	1:8	0	0	0	0	0	0	0	100	0	0	*	100	100	100	100	*	100	100	100
PARN_XENLA	1:8	97.69	0.24	0.16	0.33	0.15	0.01	0.24	97.69	0.6	0	*	100	100	100	100	*	100	100	100
PSB4_XENLA	1:8	96.56	0.17	0.71	0.4	0.15	0.05	0.49	96.59	0.88	0.03	*	100	100	100	100	*	100	100	100
QKIA_XENLA	1:8	68.59	0.13	0.06	0.07	0.03	0.01	0.22	98.78	0.43	0.01	*	100	100	100	100	*	100	100	100
RCC1_XENLA	1:8	82.65	0.04	0.09	0.25	1.67	0	0.37	90.69	0.78	0.02	*	100	100	100	100	*	100	100	100
SLBP1_XENLA	1:8	97.42	0.09	0.14	0.26	0.1	0.04	0.12	82.73	0.93	0	*	100	100	100	100	*	100	100	100
T7L1A_XENLA	1:8	0.16	0.05	0.01	0.09	0.02	0	0.04	99.37	0.26	0.04	*	100	100	100	100	*	0	100	100
TERA_XENLA	1:8	67.1	3.96	24.62	0.12	0.03	0.01	1.05	57.51	0.37	0.01	*	100	100	100	100	*	100	100	100
TRBP_XENLA	1:8	45.68	0.08	7.48	0.73	0.19	0.18	0.45	88.02	1.34	0.15	*	100	100	100	100	*	100	100	100
WDHD1_XENLA	1:8	23.95	4.51	2.01	5.64	0.89	0.34	6.38	57.55	12.87	1.58	*	100	100	100	100	*	100	100	100
XPO6A_XENLA	1:8	96.99	0.18	0.13	0.39	0.13	0.02	0.3	97.22	1.03	0.03	*	100	100	100	100	*	100	100	100
RBP1A_XENLA	1:9	4.23	0.86	0.31	0.47	0.2	0	0.24	4.94	89.77	0.03	*	100	100	100	100	*	0	100	100
VINC_XENLA	2:9	0.67	92.98	0.1	0.18	0.03	0	0.12	0.28	96.76	0.01	*	100	100	100	100	*	100	100	100
ANLN_XENLA	8:2	1.77	94.45	0.1	0.28	0.17	0.07	0.51	96.17	1.58	0.02	*	100	100	100	100	*	100	100	100
SGOL1_XENLA	8:2	4.1	1.32	1.17	1.35	0.67	0.14	1.43	88.85	3.35	0.15	*	100	100	100	100	*	0	0	0
PEX5_YARLI	1:10	97.39	0.12	0.1	0.25	0.05	0.01	0.49	1.44	0.71	81.16	*	100	100	100	100	*	100	100	100
GPD1_YEAST	1:10	94.29	0.05	0.19	3.97	0.07	0.02	27.35	0.63	0.67	0.03	*	100	100	100	100	*	0	0	0
PEX19_YEAST	1:10	45.68	6.89	2.25	4.34	3.32	1.64	7.99	37.64	21.24	0.1	*	100	100	100	100	*	0	0	0
PEX5_YEAST	1:10	96.66	0.23	0.23	0.29	0.12	0.01	0.33	2.31	0.81	81.6	*	100	100	100	100	*	100	100	100
AB140_YEAST	1:2	28.55	2.44	6.05	9.66	4.05	0.25	12.2	30.18	21.84	0.67	*	0	100	100	100	*	0	0	0
COFI_YEAST	1:2	94.84	3.96	0.25	0.91	0.35	0.05	0.94	91.12	1.46	0.07	*	100	100	100	100	*	0	100	100
CYK3_YEAST	1:2	57.24	3.57	3.18	3.12	3.33	0	5.74	19.75	12.51	0.14	*	100	100	100	100	*	0	0	0
ENT1_YEAST	1:2	95.44	58.34	0.27	0.34	5.46	0.05	0.41	2.68	1.4	0.02	*	100	100	100	100	*	100	100	100
ENT2_YEAST	1:2	91.33	54.26	0.5	0.39	6.2	0.18	0.58	6.04	2.03	0.03	*	100	100	100	100	*	100	100	100
LSB5_YEAST	1:2	23.45	3.14	4.54	8.51	3.48	0.55	8.76	36.48	23.96	0.27	*	0	0	100	100	*	0	0	0
MHP1_YEAST	1:2	65.13	1.45	55.54	3.82	1.6	0.16	4.88	15.51	11.17	0.59	*	100	100	100	100	*	0	0	0
PAN1_YEAST	1:2	57.09	4.55	1.67	4.53	1.46	0.19	3.27	27.61	40.5	0.92	*	100	100	100	100	*	0	0	100
SLA1_YEAST	1:2	37.77	7.84	2.76	7.42	3.31	0.43	8.33	26.97	20.36	1.72	*	100	100	100	100	*	0	0	0
TBCB_YEAST	1:2	86.13	37.55	0.43	1.15	18.46	0	1.95	4.47	1.41	0.15	*	100	100	100	100	*	100	100	100
YD034_YEAST	1:2	98.66	0	0	0	0	0	0	100	0	0	*	0	100	100	100	*	0	100	100
FAR8_YEAST	1:3	72.54	2.35	0.57	0.93	0.99	0.03	1.88	6.72	17.19	0.17	*	100	100	100	100	*	0	0	0
GIP3_YEAST	1:3	67.41	57.24	1.87	3.1	1.06	0.49	2.92	16.13	10.64	0.89	*	100	100	100	100	*	0	0	0
SAR1_YEAST	1:3	5.2	0.08	66.58	0.4	78.28	4.72	0.78	11.19	3.48	0.02	*	0	100	100	100	*	0	0	100
AGE2_YEAST	1:5	97.02	0.02	0.19	0.12	1.09	0.02	1.62	10.65	13.58	0.38	*	100	100	100	100	*	0	0	0
ENT3_YEAST	1:5	96.35	17.8	0.17	0.54	0.28	0.01	0.59	1.61	1.11	0	*	100	100	100	100	*	0	0	0
IMH1_YEAST	1:5	36.87	9.84	5.95	6	4.74	0.06	10.23	30.49	12.76	1.01	*	100	100	100	100	*	0	0	0
LDB19_YEAST	1:5	25.07	1.82	7.71	4.45	4.77	0.65	16.46	31.68	21.3	0.88	*	0	100	100	100	*	0	0	0
SEC7_YEAST	1:5	24.94	3.23	5.49	8.39	5.41	1.64	10.41	29.93	24.81	0.65	*	0	100	100	100	*	0	0	0
USO1_YEAST	1:5	44.77	7.91	4.82	5.2	21.65	0.5	7.91	25.74	13.86	0.51	*	100	100	100	100	*	0	100	100
ACON_YEAST	1:7	1.43	0.12	0.11	0.36	0.06	0.05	96.62	0.77	0.79	0.03	*	100	100	100	100	*	100	100	100
ATG7_YEAST	1:7	26.36	2.07	3.54	7.36	3.94	0.75	12.98	24.2	31.09	1.04	*	0	100	100	100	*	0	0	100
BNA3_YEAST	1:7	90.68	0.38	0.67	1.17	0.22	0.17	42.23	4.22	2.49	0.21	*	100	100	100	100	*	100	100	100
CCS1_YEAST	1:7	88.91	0.08	0.03	2.93	0.42	0.63	0.54	4.52	2.79	0.01	*	100	100	100	100	*	0	0	0
COX19_YEAST	1:7	19.78	0.84	4.52	8.33	1	0	6.99	22.58	39.62	0	*	0	0	100	100	*	0	0	0
DNM1_YEAST	1:7	90.06	76.85	0.1	0.36	0.16	0.01	5.72	4.48	1.2	0.01	*	100	100	100	100	*	0	100	100
EF1G2_YEAST	1:7	96.82	0.12	0.21	0.32	0.05	0.01	0.45	96.62	1.17	0.08	*	100	100	100	100	*	0	0	100
FOLE_YEAST	1:7	95.77	0.19	0.29	0.41	0.2	0.08	59.19	1.75	1.36	0.09	*	100	100	100	100	*	100	100	100
FRDS_YEAST	1:7	18.3	0.73	4.75	6.87	0.92	2.73	41.42	19.7	11.07	1.74	*	100	100	100	100	*	0	100	100
FUMH_YEAST	1:7	98.19	0.07	0.07	0.22	0.05	0.01	97.87	0.75	0.46	0.04	*	100	100	100	100	*	100	100	100
GCS1_YEAST	1:7	87.9	0.1	0.35	1.38	3.68	0	1.74	9.68	4.7	0	*	100	100	100	100	*	0	0	0
GDE_YEAST	1:7	25.5	1.96	5.67	8.05	2.41	1	11.3	35.46	21.54	2.98	*	0	100	100	100	*	0	0	100
GLRX2_YEAST	1:7	42.72	0.42	0.42	0.73	0.47	0.2	43.93	52.25	2.14	0.14	*	0	100	100	100	*	0	100	100
GPB2_YEAST	1:7	87.41	0.24	1.01	1.68	0.18	0.07	1.22	6.62	3.16	0.07	*	100	100	100	100	*	0	0	0
GPD2_YEAST	1:7	94.91	0.07	0.22	3.18	0.05	0.03	0.43	0.7	0.7	28.4	*	100	100	100	100	*	0	0	0
HSC82_YEAST	1:7	88.56	0.11	10.03	0.07	0.03	0.01	0.35	0.69	0.32	0.01	*	100	100	100	100	*	0	0	100
LCF2_YEAST	1:7	24.3	1.37	9.89	3.07	1.01	1.29	5.24	20.04	26.15	27.12	*	0	0	100	100	*	0	0	0
LEU1_YEAST	1:7	28.79	2.43	4.59	6.72	2.47	0.2	15.47	30.53	19.94	0.64	*	0	100	100	100	*	0	0	100
MDM30_YEAST	1:7	24.37	4.61	6.2	9.77	2.03	2.03	9.21	32.27	16.79	1.67	*	0	100	100	100	*	0	0	0
MET3_YEAST	1:7	22.65	6.74	5.96	13.29	2.14	0.71	12.6	22.98	24.06	2.77	*	0	0	100	100	*	0	0	0
PUS6_YEAST	1:7	9.01	2.28	2.8	4.7	0.83	0.53	59.53	11.02	15.55	1.13	*	100	100	100	100	*	0	0	100
SODC_YEAST	1:7	87.5	0	0.05	12.01	0.01	0	0.13	0.22	0.14	0	*	100	100	100	100	*	0	0	0
SYG_YEAST	1:7	95.15	0.21	0.39	0.38	0.33	0.04	0.73	1.66	1.81	0.06	*	100	100	100	100	*	0	0	100
SYH_YEAST	1:7	96.48	0.15	0.24	0.38	0.1	0.04	0.8	1.29	0.91	0.11	*	100	100	100	100	*	0	0	100
SYV_YEAST	1:7	92.18	0.29	0.5	0.83	0.26	0.03	91.91	2.27	1.57	0.21	*	100	100	100	100	*	100	100	100
THTR_YEAST	1:7	54.34	0.24	0.41	0.76	0.16	0.14	66.96	1.71	1.8	0.06	*	100	100	100	100	*	100	100	100
2A5D_YEAST	1:8	83.32	0.07	0.09	0.13	0.08	0	0.12	58.35	0.46	0.02	*	100	100	100	100	*	100	100	100
3HAO_YEAST	1:8	94.74	0.22	0.35	0.5	0.07	0.04	1.04	1.76	2.74	0.21	*	100	100	100	100	*	0	100	100
AAR2_YEAST	1:8	35.49	0	0.22	12.52	5.68	0	7.85	25.73	24.4	0.63	*	100	100	100	100	*	100	100	100
AF9_YEAST	1:8	1.74	0.33	0.26	0.57	0.22	0.01	0.47	96.16	0.82	0.02	*	100	100	100	100	*	100	100	100
AHC1_YEAST	1:8	23.68	3	4.8	10.17	0.78	1.74	10.79	32.62	22.53	0.83	*	100	100	100	100	*	100	100	100
AIR1_YEAST	1:8	4.96	0.21	0.88	0.95	0.14	0	0.81	91.99	1.22	0.1	*	100	100	100	100	*	100	100	100
APC1_YEAST	1:8	23.99	2.74	6.15	9.35	2.91	0.24	9.09	25.45	32.74	0.73	*	0	100	100	100	*	0	100	100
APC10_YEAST	1:8	19.38	8.91	8.1	23.14	2.07	2.43	16.17	25.84	8.47	0	*	100	100	100	100	*	0	100	100
APC2_YEAST	1:8	44.12	4.76	3.22	4.22	6.61	0	7.3	35.48	17.17	1.39	*	100	100	100	100	*	100	100	100
APC4_YEAST	1:8	29.2	5.61	2.36	9.94	0.38	1.29	7.67	30.79	18.62	4.4	*	100	100	100	100	*	100	100	100
APC9_YEAST	1:8	41.63	6.12	0	10.87	0	0	18.08	29.76	10.04	6.4	*	100	100	100	100	*	100	100	100
APT1_YEAST	1:8	93.59	0.13	0.48	1.9	0.27	0.01	1.21	1.81	1.52	0.07	*	100	100	100	100	*	0	100	100
APTH1_YEAST	1:8	92.56	0.1	0.27	2.2	0.2	0.13	0.96	2.6	1.93	0.13	*	100	100	100	100	*	100	100	100
ARP6_YEAST	1:8	29.1	6.01	3.21	4.89	1.52	0.19	11.86	43.37	14.14	0.14	*	100	100	100	100	*	100	100	100
ARX1_YEAST	1:8	41.33	2.26	2.72	3.99	2.38	0.27	4.93	57.29	13.49	1.47	*	100	100	100	100	*	100	100	100
ASR1_YEAST	1:8	21.82	0	1.98	4.42	16.59	0	9.99	31.18	20.39	0.61	*	100	100	100	100	*	100	100	100
ATG4_YEAST	1:8	23.17	2.91	8.05	2.36	4.34	0.7	9	35.79	25.08	0.63	*	100	100	100	100	*	0	100	100
BCP1_YEAST	1:8	26.91	1.58	4.84	9.6	2.69	0.14	11.46	33.23	21.05	0.69	*	100	100	100	100	*	100	100	100
BDF2_YEAST	1:8	2.22	0.39	0.3	0.48	0.11	0.02	0.74	94.89	2.04	0.05	*	100	100	100	100	*	100	100	100
BLM10_YEAST	1:8	28.95	3.44	3.62	8.44	2.42	0.85	10.79	29.66	24.32	1.16	*	100	100	100	100	*	100	100	100
BMS1_YEAST	1:8	27.03	3.08	3.88	4.24	2.31	1.08	10.3	38.88	18.48	1.02	*	100	100	100	100	*	100	100	100
BUD16_YEAST	1:8	97.24	0.04	0.29	0.56	0.07	0.17	0.47	29.77	0.75	0.07	*	100	100	100	100	*	100	100	100
BUD17_YEAST	1:8	97.11	0.08	0.2	0.44	0.15	0.04	0.62	32.87	0.92	0.06	*	100	100	100	100	*	100	100	100
BUD23_YEAST	1:8	38.47	2.69	1.99	5.65	0.84	1.66	9.57	26.41	23.96	1.54	*	100	100	100	100	*	100	100	100
CCR4_YEAST	1:8	22.15	3.43	10.42	8.36	3.71	0.25	5.5	32.73	24.6	0.5	*	100	100	100	100	*	0	100	100
CDC14_YEAST	1:8	2.96	0.06	0.42	0.23	0.11	0.14	0.79	95.73	1.45	0.02	*	100	100	100	100	*	100	100	100
CDC27_YEAST	1:8	3.55	0.6	0.68	0.52	0.65	0.11	1.38	92.19	2.35	0.32	*	100	100	100	100	*	100	100	100
CDC53_YEAST	1:8	57.45	0.52	1.26	0.81	28.78	0.01	1.32	89.62	3.29	0.23	*	100	100	100	100	*	100	100	100
CDH1_YEAST	1:8	77.42	0.27	0.26	0.43	0.11	0.12	0.34	96.01	1.23	0.23	*	100	100	100	100	*	100	100	100
CEF1_YEAST	1:8	91.94	0.37	0.18	0.41	0.19	0.04	0.53	96.49	0.85	0.11	*	100	100	100	100	*	100	100	100
CND2_YEAST	1:8	91.21	0.52	0.33	1.28	0.39	0.17	1.35	91.29	2.13	0.12	*	100	100	100	100	*	100	100	100
CND3_YEAST	1:8	77.6	1.01	1.72	2.31	1.82	0.42	2.46	79.14	6.14	0.8	*	100	100	100	100	*	100	100	100
CRF1_YEAST	1:8	18.22	1.16	3.08	10.56	6.28	1.29	8.5	28.46	34.01	0	*	0	100	100	100	*	0	100	100
CRZ1_YEAST	1:8	33.03	0.69	0.76	0.97	0.14	0.04	0.77	91.36	2.72	0.02	*	100	100	100	100	*	100	100	100
CSE1_YEAST	1:8	89.45	0.49	0.95	0.94	0.8	0.04	1.33	90.6	2.81	0.2	*	100	100	100	100	*	100	100	100
CSL4_YEAST	1:8	3.74	0.82	0.64	0.52	0.28	0	1.89	89.91	4.02	0.21	*	100	100	100	100	*	0	100	100
CSN12_YEAST	1:8	28.15	4.85	5.3	6.8	2.76	0.56	14.12	26.65	22.08	2.96	*	100	100	100	100	*	100	100	100
CSN5_YEAST	1:8	97.03	0	0.01	0.23	0	0	0.44	97.6	1.43	0	*	100	100	100	100	*	100	100	100
CSR2_YEAST	1:8	90.49	0.81	0.37	1.6	0.13	0.13	1.19	4.51	2.97	0.25	*	100	100	100	100	*	100	100	100
CTL1_YEAST	1:8	12.66	1.8	1.03	2.13	1.32	0	1.15	79.35	6.95	0	*	100	100	100	100	*	100	100	100
CWC21_YEAST	1:8	33.17	5.83	3.08	6.72	2.68	0	10.02	40.39	13.93	1.27	*	100	100	100	100	*	100	100	100
CWC22_YEAST	1:8	24.59	2.52	2.23	8.91	2.66	0.31	7.74	30.02	33.87	0.46	*	0	100	100	100	*	0	100	100
CWC23_YEAST	1:8	29.59	0.66	28.82	0.34	0.77	0	13.07	28.46	29.7	0.17	*	0	100	100	100	*	0	0	100
CWC26_YEAST	1:8	31.23	1.76	1.34	4.71	1.15	0	8.96	40.92	24.66	0	*	100	100	100	100	*	100	100	100
CWC27_YEAST	1:8	19.05	3.72	3.07	8.7	3.16	0.67	5	52.12	16.23	0.12	*	100	100	100	100	*	100	100	100
DBP2_YEAST	1:8	19.63	0.06	0.06	0.21	0.04	0.01	1.04	89.92	0.46	0.01	*	100	100	100	100	*	100	100	100
DBP5_YEAST	1:8	75.67	0.1	0.18	0.25	0.07	0.02	0.49	47.08	0.64	0.04	*	100	100	100	100	*	100	100	100
DDC1_YEAST	1:8	24.99	3.42	7.2	9.38	0.42	1.36	14.95	27.34	25.96	0	*	100	100	100	100	*	0	100	100
DDP1_YEAST	1:8	81.56	1.67	1.52	1.03	2.16	0.39	3.53	6.06	4.97	0.68	*	100	100	100	100	*	100	100	100
DEP1_YEAST	1:8	30.08	2.2	5.08	11.66	3.31	0	8.69	32.12	18.01	1.83	*	100	100	100	100	*	100	100	100
DOA1_YEAST	1:8	72.69	6.88	1.28	0.94	0.65	0.48	1.36	72.27	4	4.21	*	100	100	100	100	*	100	100	100
DPB2_YEAST	1:8	8.13	1.47	2.7	3.95	1.03	0.38	3.33	73.89	8.09	0.24	*	100	100	100	100	*	100	100	100
DPH3_YEAST	1:8	95.88	1.44	0.14	0.5	0.11	0.18	0.36	95.16	0.71	0	*	100	100	100	100	*	100	100	100
DPH4_YEAST	1:8	38.36	0.92	26.94	0.69	0.4	0.38	22.96	43.52	11.61	0.11	*	100	100	100	100	*	100	100	100
ECM15_YEAST	1:8	44.72	4.64	8.25	4.12	2.15	0	6.89	30.36	17.02	1.65	*	100	100	100	100	*	100	100	100
ECM22_YEAST	1:8	2	0.4	0.64	0.81	0.28	0.09	0.88	94.14	1.7	0.11	*	100	100	100	100	*	100	100	100
ECM29_YEAST	1:8	26.92	3.86	3.77	6.57	2.95	0.86	13.16	35.93	19.65	0.84	*	100	100	100	100	*	100	100	100
EF1G1_YEAST	1:8	96.77	0.08	0.17	0.35	0.07	0.03	92.23	4.49	0.97	0.04	*	100	100	100	100	*	0	100	100
EGD1_YEAST	1:8	3.37	0.72	0.45	0.75	0.37	0	0.57	91.87	3.33	0.22	*	100	100	100	100	*	100	100	100
ELOC_YEAST	1:8	67.31	0.78	1.06	1.75	0.27	0.21	9.15	65.62	16.17	0.07	*	100	100	100	100	*	100	100	100
ELP2_YEAST	1:8	28.62	6.55	3.03	6.16	1.2	2.62	6.83	45.58	15.5	1.68	*	100	100	100	100	*	100	100	100
ELP3_YEAST	1:8	22.61	1.77	4.59	13.48	1.07	0.13	9.37	27.04	27.76	1.43	*	0	100	100	100	*	0	100	100
ELP4_YEAST	1:8	22.09	5.33	4.23	10.79	1.03	0	15.67	25.75	20.59	5.67	*	100	100	100	100	*	100	100	100
ELP6_YEAST	1:8	29.98	3.28	6.41	3.76	0.75	1.45	10.94	26.23	29.62	0	*	100	100	100	100	*	0	100	100
ESC2_YEAST	1:8	44.45	6.25	1.71	1.23	0.94	0.21	2.71	64.72	4.84	0.21	*	100	100	100	100	*	100	100	100
ESC8_YEAST	1:8	8.99	0.84	0.78	1.97	0.17	0.99	3.78	77.27	9	0	*	100	100	100	100	*	0	100	100
ESP1_YEAST	1:8	51.34	1.09	0.86	1.31	0.58	0.1	1.98	87.32	3.35	0.35	*	100	100	100	100	*	100	100	100
ESS1_YEAST	1:8	2.02	0.13	0.26	0.9	0.26	0.06	0.61	95.47	1.12	0	*	100	100	100	100	*	100	100	100
FRM2_YEAST	1:8	25.78	0.23	3.08	23.77	1.61	0.42	14.11	16.54	19.2	2.99	*	100	100	100	100	*	0	0	100
FSH1_YEAST	1:8	73.98	0.83	1.75	8.24	0.91	3.43	2.28	7.26	7.67	1.31	*	100	100	100	100	*	0	0	100
FUS3_YEAST	1:8	51.68	0.27	0.22	0.25	0.06	0.01	3.84	87.66	1.92	0.02	*	100	100	100	100	*	100	100	100
GFD1_YEAST	1:8	26.37	10.71	8.26	2.74	5.08	0	6.63	48.09	8.14	0	*	100	100	100	100	*	100	100	100
GID7_YEAST	1:8	29.49	4.95	3.72	5.72	2.33	0.13	5.19	59.84	8.47	1	*	100	100	100	100	*	100	100	100
GID8_YEAST	1:8	26.68	5.92	1.51	4.31	1.49	0.53	5.25	47.07	16.76	0.24	*	100	100	100	100	*	100	100	100
GIS3_YEAST	1:8	20.91	0.43	6.86	8.38	5.97	0.7	8.1	33.29	25.33	1.61	*	100	100	100	100	*	0	100	100
GLE1_YEAST	1:8	44.65	3.85	3.39	3.8	2.04	0.25	6.82	49.07	16.81	2.17	*	100	100	100	100	*	100	100	100
GLE2_YEAST	1:8	26.07	0.7	0.15	0.36	0.11	0	0.32	95.58	1.02	0.58	*	100	100	100	100	*	100	100	100
GRE2_YEAST	1:8	26.14	2.34	11.74	6.74	3.88	0.5	19.27	25.17	16.86	4.86	*	100	100	100	100	*	100	100	100
GRE3_YEAST	1:8	96.18	0.07	0.33	0.19	0.17	0.04	0.79	1.49	1.04	0.18	*	100	100	100	100	*	100	100	100
HAL9_YEAST	1:8	17.24	2.32	5.66	5.72	4.15	0.09	7.99	48.87	17.7	0.04	*	100	100	100	100	*	0	100	100
HAT1_YEAST	1:8	76.83	0.77	1.95	1.45	1.26	0.38	3.52	82.32	4.59	0.23	*	100	100	100	100	*	100	100	100
HAT2_YEAST	1:8	6.6	0.17	0.08	0.22	0.07	0.01	0.12	98.17	0.74	0.06	*	100	100	100	100	*	100	100	100
HCH1_YEAST	1:8	95.92	0.36	36.15	0.55	0.19	0.05	0.46	2.14	1.49	0	*	100	100	100	100	*	0	100	100
HCM1_YEAST	1:8	4.87	0.37	0.67	1.41	0.59	0	0.77	92.49	1.38	0.27	*	100	100	100	100	*	100	100	100
HMF1_YEAST	1:8	32.78	0.35	0.74	18.32	0.65	0.2	73.1	2.67	2.13	0.02	*	0	100	100	100	*	0	0	100
HNT3_YEAST	1:8	2.84	0.18	0.17	0.99	0.17	0.14	0.14	94.56	1.54	0	*	100	100	100	100	*	100	100	100
HPA3_YEAST	1:8	37.25	3.49	19.84	2.23	1.48	0.78	10.69	23.83	10.1	1.56	*	100	100	100	100	*	100	100	100
HRP1_YEAST	1:8	62.29	0.1	0.31	0.3	0.05	0.01	0.39	77.42	0.59	0	*	100	100	100	100	*	100	100	100
HS104_YEAST	1:8	45.06	0.27	0.36	0.65	0.14	0.01	51.8	1.9	0.73	0.07	*	0	100	100	100	*	0	100	100
IF6_YEAST	1:8	95.29	0.33	0.42	0.6	0.16	0.01	0.64	95.05	1.53	0.07	*	100	100	100	100	*	100	100	100
IKI1_YEAST	1:8	32.28	2.96	2.03	1.85	0.48	0.09	8.9	42.63	25.47	2.2	*	100	100	100	100	*	100	100	100
IKI3_YEAST	1:8	86.64	0.61	1.09	1.11	0.98	0.19	1.91	6.04	3.95	0.19	*	100	100	100	100	*	100	100	100
IMB4_YEAST	1:8	30.05	3.7	3.51	8.74	2.1	0.43	9.88	35.16	20.38	1.29	*	100	100	100	100	*	100	100	100
IPB2_YEAST	1:8	36.36	5.68	1.46	16.9	0.85	0	3.97	22.15	25.85	0	*	100	100	100	100	*	0	100	100
ISY1_YEAST	1:8	42.37	14.26	1.94	3.15	3.49	0.63	9.21	36.11	9.73	0.4	*	100	100	100	100	*	100	100	100
KAE1_YEAST	1:8	23.67	3.1	5.38	4.56	3.09	0.67	22.33	27.27	17.27	2.2	*	100	100	100	100	*	100	100	100
KRE29_YEAST	1:8	25.43	0	14	8.83	2.45	0	15.68	33.25	13.93	0.73	*	100	100	100	100	*	100	100	100
KSS1_YEAST	1:8	50.78	0.19	0.29	0.17	0.07	0.01	5.17	87.26	2.21	0.03	*	100	100	100	100	*	100	100	100
KYNU_YEAST	1:8	92.22	0.21	0.46	1.52	0.18	0.15	1.08	2.73	2.37	0.06	*	100	100	100	100	*	100	100	100
LCD1_YEAST	1:8	31.8	4.78	5.39	7.38	2.52	0	9.67	32.87	20.44	0.41	*	100	100	100	100	*	100	100	100
LIC4_YEAST	1:8	37.23	4.79	7.57	26.44	1.28	0	3.9	25.08	31.61	0	*	100	100	100	100	*	0	0	100
LIF1_YEAST	1:8	24.25	5.35	4.33	3.91	5	0.69	11.07	42.71	11.32	0.74	*	100	100	100	100	*	100	100	100
LOT6_YEAST	1:8	24.54	0.89	3.29	12.77	9.49	0.18	7.51	29.32	21.13	2.01	*	100	100	100	100	*	100	100	100
LSM1_YEAST	1:8	25.59	0.81	2.55	1.74	1.09	0.02	1.85	74.13	6.42	0.65	*	100	100	100	100	*	100	100	100
LSM3_YEAST	1:8	9.79	0.04	3.55	0.77	0.49	0.01	4.2	83.36	5.76	0.3	*	100	100	100	100	*	100	100	100
LSM4_YEAST	1:8	42.91	0.36	1	0.99	0.53	0.01	0.89	90.85	2.92	0.09	*	100	100	100	100	*	100	100	100
LSM7_YEAST	1:8	8.91	0.45	1.08	1.46	0.11	0.04	1.48	90.42	3.27	0	*	100	100	100	100	*	100	100	100
LSM8_YEAST	1:8	65.03	0.8	4.25	2.93	1.39	0.7	2.15	72.75	8.8	0.39	*	100	100	100	100	*	100	100	100
MAF1_YEAST	1:8	30.08	16.57	1.52	8.26	1.11	0	8.61	37.58	20.92	0.62	*	100	100	100	100	*	100	100	100
MAK3_YEAST	1:8	84.87	0.84	0.46	1.94	0.16	0.31	1.69	4.36	6.41	0.27	*	100	100	100	100	*	0	100	100
MBF1_YEAST	1:8	94.12	0.22	0.11	0.41	0.24	0	1.56	93.36	1.41	0.12	*	100	100	100	100	*	100	100	100
MCM5_YEAST	1:8	1.31	0.1	0.21	0.25	0.09	0.02	0.41	97.21	0.97	0.04	*	100	100	100	100	*	100	100	100
MDM35_YEAST	1:8	94.02	0.57	0.22	0.58	0.14	0	0.57	3.52	2.2	0	*	100	100	100	100	*	100	100	100
MDY2_YEAST	1:8	29.01	1.4	16.11	3.65	1.33	1.13	5.5	45.14	17.48	0	*	100	100	100	100	*	100	100	100
MET28_YEAST	1:8	5	1.53	1.86	1.76	1.75	0.53	4.86	80.23	7.2	0	*	100	100	100	100	*	0	100	100
MET30_YEAST	1:8	43.69	5.69	0.72	0.36	0.64	0.74	0.49	57.55	3.97	3.87	*	100	100	100	100	*	100	100	100
MET31_YEAST	1:8	40.35	0.29	0.35	0.35	0.03	0.16	0.18	94.47	2.96	0.11	*	100	100	100	100	*	100	100	100
MET32_YEAST	1:8	30.44	0.06	0.01	0.18	0.01	0	0.31	94.85	2.05	0.09	*	100	100	100	100	*	100	100	100
MET7_YEAST	1:8	92.29	0.25	0.59	1.19	0.18	0.19	0.86	83.9	2.18	0.29	*	100	100	100	100	*	100	100	100
MEX67_YEAST	1:8	53.26	1.11	2.64	5.2	2.07	0.17	4.92	59.08	11.78	0.73	*	100	100	100	100	*	100	100	100
MMS21_YEAST	1:8	19.15	3.27	11.07	4.82	3.32	2.91	13.92	38.53	17.46	0	*	100	100	100	100	*	100	100	100
MOB2_YEAST	1:8	76.8	21.44	0.09	0.16	0.33	0.16	0.25	41.46	0.64	0.03	*	100	100	100	100	*	100	100	100
MSI1_YEAST	1:8	10.65	0.14	0.11	0.24	0.12	0.08	0.39	97.28	0.85	0.19	*	100	100	100	100	*	100	100	100
MSN2_YEAST	1:8	35.94	0.54	0.35	0.95	0.43	0.13	0.37	93.69	2.04	0	*	100	100	100	100	*	100	100	100
MSN4_YEAST	1:8	41.38	0.06	0.13	0.39	0.12	0	0.38	96.27	1.4	0	*	100	100	100	100	*	100	100	100
MTR3_YEAST	1:8	29.14	0.97	5.41	8.41	4.81	0	8.52	43.06	24.22	0.13	*	100	100	100	100	*	100	100	100
NACA_YEAST	1:8	95.28	0.11	0.25	0.43	0.28	0	0.61	95.94	1.35	0.01	*	100	100	100	100	*	100	100	100
NADC_YEAST	1:8	34.73	1.76	5.89	8.34	3.61	0.54	18.02	22.76	16.26	2.43	*	100	100	100	100	*	100	100	100
NAM7_YEAST	1:8	91.45	0.24	0.26	0.27	0.14	0.01	0.36	7.19	0.8	0.03	*	100	100	100	100	*	100	100	100
NIC96_YEAST	1:8	10.42	1.2	1.32	2.11	1.49	0.11	3.6	75.83	9.28	0.32	*	100	100	100	100	*	100	100	100
NIP7_YEAST	1:8	1.57	0.15	0.34	0.67	0.07	0.05	0.49	96.02	1.34	0.05	*	100	100	100	100	*	100	100	100
NOT1_YEAST	1:8	29.01	2.62	4.14	7.81	3.45	0.53	9.87	31.67	22.29	1.35	*	100	100	100	100	*	100	100	100
NOT2_YEAST	1:8	21.8	4.36	7.07	3.13	5.73	0	5.81	17.76	43.46	0	*	0	100	100	100	*	0	100	100
NPT1_YEAST	1:8	34.45	2.52	4.11	4.97	1.01	0.21	7.13	26.6	35.15	1.13	*	0	100	100	100	*	0	100	100
NSE3_YEAST	1:8	19.88	5.51	5.94	12.67	4.5	0	15.75	27.93	18.17	2.72	*	100	100	100	100	*	100	100	100
NSP1_YEAST	1:8	8.12	0.86	0.52	1.51	0.23	0	2.39	86.69	4.42	0.25	*	100	100	100	100	*	100	100	100
NU100_YEAST	1:8	59.17	0.11	1.16	1.84	0.41	0.17	2.25	87.57	4.38	0.45	*	100	100	100	100	*	100	100	100
NU116_YEAST	1:8	46.48	0.78	0.52	1.62	0.19	0.04	1.79	88.98	3.89	0.28	*	100	100	100	100	*	100	100	100
NU120_YEAST	1:8	30.29	2.94	5.08	7.24	2.27	0.96	17.77	28.7	17.44	0.6	*	100	100	100	100	*	100	100	100
NU133_YEAST	1:8	34.56	3.21	4.23	6.2	3.75	0.52	6.64	38.76	22.91	3.09	*	100	100	100	100	*	100	100	100
NU157_YEAST	1:8	19.71	0.26	0.62	1.36	0.44	0.12	0.98	91.19	3.44	0.04	*	100	100	100	100	*	100	100	100
NU159_YEAST	1:8	43.9	3.38	4.11	7.78	3.5	0.6	5.48	48.45	17.49	0.74	*	100	100	100	100	*	100	100	100
NU188_YEAST	1:8	24.31	2.79	7.47	8.43	3.54	0.14	12.29	29.58	24.24	1.15	*	100	100	100	100	*	100	100	100
NUP42_YEAST	1:8	48.18	1.11	0.86	6.32	1.81	0	0.9	68.22	16.74	0.42	*	100	100	100	100	*	100	100	100
NUP49_YEAST	1:8	53.35	0.47	0.44	1.35	0.61	0	1.65	86.66	4.52	0.25	*	100	100	100	100	*	100	100	100
NUP53_YEAST	1:8	86.27	0.54	0.87	1.57	0.29	0.09	2.3	89.72	3	0.08	*	100	100	100	100	*	100	100	100
NUP57_YEAST	1:8	41.94	0.93	0.57	2.23	1.25	0.17	2.83	80.65	5.39	0.11	*	100	100	100	100	*	100	100	100
NUP59_YEAST	1:8	82.08	0.23	1.18	1.21	0.32	0.07	0.97	88.07	4.16	0.1	*	100	100	100	100	*	100	100	100
NUP82_YEAST	1:8	31.62	10.69	6.92	5.89	2.37	2.88	10.88	24.68	19.2	3.18	*	100	100	100	100	*	100	100	100
NUP84_YEAST	1:8	16.64	1.54	5.78	4.61	1.7	1.25	10.43	47.98	19.27	1.12	*	100	100	100	100	*	0	100	100
NUP85_YEAST	1:8	24.81	4.13	5.47	9.69	2.29	0.99	8.7	31.06	23.15	0.21	*	100	100	100	100	*	100	100	100
PABP_YEAST	1:8	89.54	0.15	0.1	0.18	0.04	0.02	0.2	42.31	0.27	0.03	*	100	100	100	100	*	100	100	100
PACC_YEAST	1:8	59.41	0.83	0.98	1.6	0.55	0.2	1.07	91.31	1.9	0.2	*	100	100	100	100	*	100	100	100
PALA_YEAST	1:8	87	1.1	0.91	0.93	0.48	0.05	2.23	6.83	2.86	0.17	*	100	100	100	100	*	100	100	100
PANC_YEAST	1:8	16.66	3.13	12.36	11.34	3.31	0.58	13.04	25.54	26.87	0.91	*	0	100	100	100	*	0	100	100
PBP1_YEAST	1:8	40.78	2.58	2.44	4.1	1.97	0.82	6.72	18.98	33.49	0.16	*	100	100	100	100	*	0	100	100
PDC1_YEAST	1:8	80.27	0.09	0.16	0.27	0.11	0.04	0.49	55.17	0.97	0.05	*	100	100	100	100	*	100	100	100
PDC5_YEAST	1:8	80.28	0.11	0.16	0.26	0.11	0.05	0.49	55.72	1.01	0.05	*	100	100	100	100	*	100	100	100
PDR8_YEAST	1:8	15.23	0.97	3.32	4.45	2.24	0	5.99	63.9	14.15	0.76	*	100	100	100	100	*	100	100	100
PIH1_YEAST	1:8	35.53	5.41	10.55	10	0	1.74	2.43	24.25	21.83	1.65	*	100	100	100	100	*	100	100	100
PML1_YEAST	1:8	5.69	0.46	0.63	1.08	0.75	0.16	0.72	91.31	2.98	0.37	*	100	100	100	100	*	100	100	100
POP2_YEAST	1:8	34.32	0.18	0.43	0.6	0.19	0.14	1.17	94.42	1.62	0.18	*	100	100	100	100	*	100	100	100
PP12_YEAST	1:8	80.33	0.61	0.01	0.02	0	0	0.05	29.63	0.07	0	*	100	100	100	100	*	100	100	100
PP4C_YEAST	1:8	84.82	0.87	0.05	0.07	0.02	0	0.09	37.51	0.25	0	*	100	100	100	100	*	100	100	100
PRP28_YEAST	1:8	29.69	0.11	0.24	0.21	0.05	0	1.74	84.29	0.7	0.03	*	100	100	100	100	*	100	100	100
PRP46_YEAST	1:8	40.54	10.55	2.8	1.39	2.23	1.15	1.85	52.33	6.34	6.28	*	100	100	100	100	*	100	100	100
PSA1_YEAST	1:8	97.16	0.26	0.13	0.27	0.06	0.07	0.35	97.34	0.73	0.11	*	100	100	100	100	*	100	100	100
PSA2_YEAST	1:8	97.06	0.09	0.25	0.35	0.1	0.05	0.39	97.42	0.83	0.02	*	100	100	100	100	*	100	100	100
PSA3_YEAST	1:8	95.17	0.33	0.18	0.51	0.1	0.01	0.66	96.44	0.78	0.04	*	100	100	100	100	*	100	100	100
PSA4_YEAST	1:8	85.84	0.2	0.3	0.24	0.12	0.06	0.45	97.04	0.73	0.03	*	100	100	100	100	*	100	100	100
[truncated: 170 more rows]
